# Supplementary material for: LUCAT1-Mediated Competing Endogenous RNA (ceRNA) Network in Triple-Negative Breast Cancer
Source: Cells. 2024 Nov 19;13(22):1918. doi: 10.3390/cells13221918 (PMC11593075; doi:10.3390/cells13221918)
Supplement: Supplementary file 1 [file cells-13-01918-s001.zip › Supplementary Table S1.xlsx]

## Sheet: Supplementary Table S1
Row-names	Symbol	TN-LUM___log2FoldChange	TN-LUM___padj	data	LUM_1	LUM_2	LUM_3	LUM_4	LUM_5	LUM_6	LUM_7	LUM_8	LUM_9	TN_1	LUM_10	LUM_11	LUM_12	LUM_13	LUM_14	LUM_15	LUM_16	LUM_17	LUM_18	LUM_19	LUM_20	LUM_21	LUM_22	LUM_23	LUM_24	LUM_25	LUM_26	LUM_27	LUM_28	LUM_29	LUM_30	LUM_31	LUM_32	LUM_33	LUM_34	TN_2	TN_3	TN_4	TN_5	TN_6	TN_7	TN_8	TN_9	TN_10	TN_11
ENSG00000130287	NCAN	7.9477	6.4e-20		2	2	2.2195	2	2	2	2	2	2.3895	2.76311	2	2	2.9112	2.4639	2	2	2	2	2	2	2	2	2.40268	2	2	3.54551	2	2	2.36137	2	2	2.38518	2	2.92277	2	2.4754	7.46654	2.28387	2.64131	2.37537	2	2.37435	4.79719	2	2
ENSG00000204019	CT83	7.93735	6.46e-31		2	2.24144	2.2195	2	2.18232	2	2.95927	2	2	6.46903	2	2	2	2	2	2	2	2	2	2	2	3.02688	2	2	2	2	2	2	2	2	2	2	2	2	2.65189	6.74201	5.67807	8.45201	2.24681	2	6.55275	2	7.28012	2	5.50881
ENSG00000135222	CSN2	7.73355	5.94e-05		2	2	2.2195	2	2	2	8.10835	2	2	2	2	2	2	2.25052	2.29039	2	2.25102	2	2	2	2	2	2	2	2	2	2	2	2	2	2	2	2	2.29153	2	2.83237	2	2	2	2	2	2	8.32661	2	9.95954
ENSG00000181617	FDCSP	7.51795	9.96e-42		6.58013	2.4482	5.68162	3.65948	3.77601	2.36837	7.02835	2.50438	5.56656	9.30885	3.26631	3.2945	5.15793	2.96212	2.53201	3.11884	2.25102	2.9871	5.9537	5.20501	2.56325	2	2.71715	2.7107	5.58679	2.56537	6.78628	2.974	4.04652	2.76281	5.34411	4.95094	3.62234	3.59237	3.81286	9.16451	6.6463	3.06163	13.8653	9.20464	8.84157	5.87063	15.8832	3.35307	6.19972
ENSG00000253301	LINC01606	7.28898	4.37e-17		2	2	2	2	2.18232	2.36837	2	2.27412	2	2	2	2	2	2.25052	2	2.4166	2	2	2	2	2	2	2	2	2.33602	2	2	2	2	2	2	2	2	2	2.15607	9.73691	2.79701	5.96067	2.45751	3.31375	2	2	2	2.82967	4.50125
ENSG00000238266	LINC00707	7.024	7.44e-27		2	2.4482	2.40996	2.23869	2	6.53031	2.55794	2	2.94846	9.10233	2	2	2.52637	2.4639	2.29039	2.4166	2.6509	2.57637	2	2.34942	2.56325	2.27205	2	2	2.33602	2	2.4535	2.40209	2.36137	2.55044	2.93772	2	3.20114	2	2.75315	4.40418	7.921	2.72454	6.05944	2.37537	3.04963	3.4738	2	2.82967	4.50125
ENSG00000167531	LALBA	6.96806	1.87e-11		2	2	2.40996	2.23869	2	2	9.88349	2	2	2	2	2	2	2.4639	2.73891	2.4166	2.81573	2.57637	2.39518	2	2	2	2	2	2	2	2	2	2	2	2	2	2	3.79215	2.54298	2	2.19849	2	2.45751	2	2.85	2.6713	8.63118	2	11.1011
ENSG00000156219	ART3	6.79844	5.66e-56		3.31356	2.4482	3.30972	3.17596	2.62184	2	5.62433	2.70289	4.49802	10.1476	3.08703	3.2945	3.21469	2.64976	2.53201	2.87731	2	2	3.81591	2	2.56325	2.50085	2	3.54091	2.33602	2.56537	2.4535	2.40209	2	3.11192	3.50131	2.68889	3.02812	2.53394	2.93656	7.45724	9.02142	7.32706	8.62327	7.44281	9.35438	7.24913	6.8252	6.07078	10.2226
ENSG00000103546	SLC6A2	6.64221	2.75e-32		2.27765	2	2.40996	2.23869	2.74291	2	2.55794	2	2	2.55067	2	2.31284	2	2.25052	2	2	2	2.31678	2	2	2	2	2	2	2	2	2	2	2.36137	2	2.54374	2	2	2.29153	2	5.66779	2.37295	7.68511	2.24681	7.63624	4.99186	6.23076	6.1974	5.21582	8.42933
ENSG00000136928	GABBR2	6.54978	2.22e-32		3.82645	2.24144	2.2195	2.23869	2	2.36837	2.55794	2	2.3895	6.92031	2	3.96564	2.52637	2	2	2	2	2.31678	4.66829	2	2	2	2	3.18472	2	2	2.4535	2	2.36137	3.25918	2.54374	2	2	2.29153	2.54298	6.9747	2.52857	2	8.80757	7.13648	4.1627	7.77141	2.17199	4.28876	4.32943
ENSG00000140519	RHCG	6.48738	9.63e-35		2.5104	3.18599	2.40996	2	2.18232	2	2	2	2.3895	3.39324	7.21958	2.56979	2	2	2	2.22329	2	2	2	2	3.28261	2	2	2	2	2.31021	3.07593	2	2.36137	2.30131	2.54374	2	2.33324	2.29153	2.54298	3.1183	3.98185	3.20461	6.50103	6.61334	4.66676	4.18746	5.14568	6.31569	9.93726
ENSG00000203688	LINC02487	6.47749	5.32e-28		2	2	2.40996	2.44343	2.18232	2	2	2.50438	2.3895	4.66558	2.64356	2	2	2.25052	2	2	2.46477	2.7963	2.39518	2	2.56325	2	2	2	2	2.31021	2	2	2.65011	2.30131	2	2.68889	3.20114	2	2.65189	2.4754	3.86987	2.90291	7.96745	2.37537	3.38128	2.91744	8.54382	2	2.88565
ENSG00000257271	KIRREL3-AS1	6.465	2.52e-36		2	2	2.2195	2	2	2	2	2	2	2.94825	2	2	2	2	2	2	2	2	2	2	2	2	2	2	2	2	2	2	2	2	2	2	2	2	2	4.77706	3.54473	4.53209	5.67296	2.67297	4.40054	3.62001	7.26119	3.026	3.04229
ENSG00000230257	NFE4	6.45601	9.85e-18		2	2.24144	2.40996	2	2.34417	2	3.74882	2.27412	2.3895	2	2.64356	2	2	2.4639	2	2.22329	2	2	2	2.6305	2.96731	2	2.40268	2	2	2.56537	2	2	2	2	2	2	2.60377	2.53394	2.29688	2	2.37295	2.28387	7.38111	8.85436	8.50589	2	2.17199	7.03862	2.27727
ENSG00000110148	CCKBR	6.4143	4.37e-17		2	2.24144	2.40996	2.92569	2	2	2	2.27412	2.3895	4.37376	3.56931	2	2	2	2	3.50654	2	2	2	2.34942	2	2	2	2	2	2	2	2	2	2	2	2	2	2.29153	2	6.30265	2	2	4.94804	2.67297	2	4.59367	5.08239	9.63247	2.50974
ENSG00000179869	ABCA13	6.38454	5.61e-32		2	2.24144	3.21077	2.44343	2	2.66155	3.74882	2	2.3895	5.54716	2.35737	2.31284	2.52637	2.4639	2.53201	2.58705	2	2.31678	2	2.6305	2.56325	5.36996	2	2	2	2.31021	2	2	2.36137	2	2.54374	2	2.83149	2.29153	2.29688	7.96965	5.93616	2.28387	9.64042	2.91955	3.38128	6.0619	5.88761	3.19878	5.33794
ENSG00000186007	LEMD1	6.32699	2.68e-50		2.5104	2	2.57819	2	2.74291	2.36837	2.55794	2	2.69589	5.51819	2.35737	2.31284	2	2	2.29039	2.58705	2.46477	2.31678	2.70505	2	2	2	2.71715	2.7107	2	2	2	2	2.65011	2	2.54374	2	2.33324	2	2.29688	2	6.95151	6.54832	6.25539	3.98977	3.52231	7.16824	7.61804	4.7989	7.0067
ENSG00000103355	PRSS33	6.30796	6.57e-20		2	2	2.2195	2	2.18232	2	3.74882	2.27412	2.3895	5.92366	2	2	2	2.4639	2	2	2	2	3.17658	2	2	2	2	2	2	2	2	2	2	2	2	2	2.33324	2	2	3.74063	4.69097	6.74833	2.24681	2.37537	2	2.6713	5.63171	2	2.27727
ENSG00000223784	LINP1	6.30592	4.74e-14		2.5104	2.78967	2.2195	2.44343	2	6.35683	2	2	2.3895	8.45033	2.35737	2	2	2	2	2	2	2	2	2	2	2	3.194	2	2	2	2.4535	2	2	2	2	2	2	2	2	2	6.65477	2.28387	5.79434	3.13007	2	2.6713	2	2.82967	2.7099
ENSG00000248538		6.21602	6.47e-22		2.88665	2.24144	2	2	2.18232	2	2.95927	2	2	2.55067	2.88227	2	2	2	2	2	2	2	2	2	3.28261	2	2	2	2	2.56537	2	2.40209	2	3.25918	2	2.38518	2	2	2.29688	2.4754	2.52857	3.20461	2	2.67297	3.65077	6.31906	7.08942	6.77754	9.3515
ENSG00000144119	C1QL2	6.12577	1.7e-23		2	2	2.2195	2.44343	2.18232	2	2.55794	2	2	6.07057	2	2.56979	2	2.4639	2	2	2	2	2	2	2	2	2	2	2	2.31021	2	2	2	3.11192	2	2	2	2	2.29688	2	4.62351	2.28387	2.95078	8.97514	5.08577	3.4738	2.70758	4.03882	2.27727
ENSG00000134760	DSG1	6.1252	2.04e-25		3.04341	2.62902	4.04341	2.92569	2.48968	2.9051	3.93847	2	2	2	2.64356	2.31284	2	3.71176	2.29039	2.58705	2	2.7963	3.17658	2.6305	4.11875	2.27205	2	3.18472	2.33602	2.97051	2	2	2.89059	2.30131	2.54374	2	2.33324	2.53394	2.65189	2.4754	3.54473	4.53209	6.33757	10.506	3.22497	4.36389	2.81531	7.68714	2.27727
ENSG00000229544	NKX1-2	6.11432	2.18e-27		2	2	2	2	2	2	2	2	2.3895	5.54716	2.35737	2	2	2	2	2	2	2	2	2	2	2	2	2	2	2.31021	2	2	2	2.30131	2	2	2	2	2	2	3.74846	2.28387	5.20315	3.87758	2	3.62001	2.91555	4.28876	2.88565
ENSG00000137440	FGFBP1	6.07173	2.8e-27		2.71075	2	2.86523	2	2	2.36837	2.55794	2	2	2	2	2	2	2.25052	2	2.22329	2	2	2.96	2	2	2	2	2	2	2	2	2	2	2.55044	3.71754	2	2	2.29153	2.29688	2	3.30743	2	5.8514	4.19096	5.76262	4.72875	3.4038	4.12703	3.53957
ENSG00000104044	OCA2 ENSG00000104044	6.03075	2.25e-29		2.27765	2.62902	2.2195	2	2.18232	2	2.55794	2.27412	2	6.46903	2	2	3.4653	2.25052	2	2.22329	2	2.57637	2	2	2	2	2.40268	2	2	2	2.79803	2	2	3.82981	2	2	2	2.29153	2.15607	4.04349	3.68369	2	6.10708	3.87758	3.38128	6.11219	2.17199	7.73002	4.13434
ENSG00000072041	SLC6A15	5.98333	2.91e-24		2.5104	2	2.40996	2.44343	2	2	2.95927	2	3.79889	2.76311	2	2.56979	2.52637	2.25052	2.29039	2	4.66023	2	2.70505	2.6305	2.56325	2.69828	2	2.7107	2	2.31021	2	2.40209	2	2	2.54374	2	2	2	2	3.56146	7.0766	2	8.2968	6.69837	2	2	7.10011	4.21016	8.04554
ENSG00000131686	CA6	5.94911	3.35e-18		2	2	2.40996	2	2	2	2.55794	2.27412	2	3.51555	2.35737	2	2	2	2	2.4166	2	2	2.70505	2.34942	2	2	2	2	2	2.31021	2	2	2	2	2	2	2	2	2.15607	6.67746	3.98185	2	3.42183	2.37537	2	3.4738	3.92048	2.82967	6.85651
ENSG00000065371	ROPN1	5.94513	6.75e-46		2.88665	2.24144	2.98983	2	2.18232	3.11341	4.92796	2.27412	2.3895	5.48863	2.35737	2	2	2.64976	2.53201	2	2.25102	2	2.96	2	2	2	2.40268	2	2	2.56537	3.30885	2.40209	2.65011	2.30131	3.24686	2	2	2.53394	2.65189	7.82816	6.5035	5.24502	5.56338	5.473	7.44402	7.69096	7.30343	3.73631	8.33781
ENSG00000124102	PI3	5.91142	6.16e-29		3.1848	2.4482	3.92355	2	2.18232	2.66155	2	2	2.69589	2.55067	3.93013	2.97718	2	2	2	2.22329	2.25102	2.31678	2.96	2	2.56325	2.27205	2	4.06453	2.33602	2	2.4535	2.40209	2	2.55044	9.3246	2.38518	2	2	2.15607	2	7.00551	6.4223	4.87653	3.87758	7.15005	3.12764	7.68348	9.4775	6.19972
ENSG00000206073	SERPINB4	5.78284	2.8e-09		2	2	2.72884	2	2	2	2	2.27412	2	2	2	2	2	2	2	2	2	2	2	2	2	2	2	2	2	2.31021	2	2	2	2	2	2	2	2	2	2.4754	4.98777	2	2.24681	3.31375	2	4.18746	2.17199	6.60396	7.90976
ENSG00000087916	NA	5.77846	1.81e-30		4.26902	2.93422	4.78988	4.4589	2.18232	2.36837	5.87704	2	2.94846	6.48409	4.5307	3.66875	3.67876	4.78213	2	3.41894	2	2.31678	4.34946	2.34942	5.11129	2	2.71715	3.18472	2.33602	2.31021	5.24722	2.40209	4.23277	8.25713	6.0095	2	2.83149	3.96761	3.31335	11.312	7.34091	14.1626	4.24235	5.39363	7.29471	7.44826	10.3313	8.23074	9.87872
ENSG00000133980	VRTN	5.77561	1.42e-08		2	2	2.2195	2	2	2	2	2	2.69589	3.39324	2	2	2	2	2	2	2	2	2	2	2	2	2	2	2	2	2	2	2	2.30131	2	2	2	2.29153	2.15607	2	2	2	7.7446	6.96863	2.34199	2	2.17199	3.026	2
ENSG00000153820	SPHKAP	5.69743	3.81e-21		3.43176	2	2.98983	2	2	2	2.95927	2	2.3895	2.76311	2	2.97718	2	2.25052	2.29039	2	2	2	2.96	2	2.56325	2.50085	2.40268	2	2	2.31021	3.07593	2	2.65011	2	2	2	2	2.53394	2	6.46443	4.27351	10.1918	2.45751	3.98977	5.44593	5.84111	6.77938	4.85164	4.13434
ENSG00000224853	LINC00393	5.67279	7.74e-10		2	2	2	2	2	2	2	2	2	2	2	2	2	2	2	2	2	2	2	2	2	2	2	2	2	2	2	2	2	2	2	2	2	2	2	2	2.66902	2	2	2	3.87775	2	6.41851	2.33238	2
ENSG00000176165	FOXG1	5.66279	1.95e-14		2	2.62902	2.2195	2.23869	2.18232	2	2	2	2	2.30145	2.88227	2	2	2	2	2.22329	2	2	2	2	2	2	2	2	2	2	2	2	2	2.30131	2	2.38518	2	2.29153	2.29688	2.83237	3.92694	2	6.07549	4.85612	3.22497	4.27837	2	4.62803	2
ENSG00000259144	RANBP20P	5.65997	8.19e-14		2	2	2	2	2	2	3.27292	2	2.3895	5.87879	2.35737	2	2	2	2	2	2.25102	2	2	2	2	2	2	2	2	2	2	2	2	2.76281	2	2	2	2	2.65189	2	3.02325	3.56419	3.42183	2	2.85	2.91744	2.4645	2.60234	3.53957
ENSG00000112280	COL9A1	5.63631	2.7e-18		3.04341	3.18599	3.10453	2	2.74291	4.16694	2.55794	2.87737	2.3895	5.73512	2.88227	2	2.52637	2.81438	2.53201	3.22596	2.25102	2.57637	2.39518	2	2.96731	3.41152	2	2	3.03497	2.97051	2	2	2.36137	2.76281	2.93772	2.38518	2.33324	2.29153	2.29688	14.5319	4.72355	2.28387	8.41822	3.13007	2.61824	2	4.44134	2	2
ENSG00000114547	ROPN1B	5.60691	1.21e-42		2.88665	3.18599	3.21077	2.44343	2.48968	3.29541	4.2562	2	2.69589	7.14538	2.64356	2.56979	2	2.96212	2.53201	2.87731	2	2.7963	2	2	2.96731	2.50085	4.54336	2.7107	3.20872	2.78212	3.50934	2	3.09665	2.9479	2.93772	2.68889	2.60377	3.59237	2.42517	8.50414	6.72887	5.91979	4.50197	5.12541	5.84549	8.41671	7.30343	6.21864	7.8685
ENSG00000006377	DLX6	5.60388	1.52e-23		2.27765	2	2.2195	2	2.18232	2	2	2.27412	2	4.66558	2	2	2.52637	2	2	2.58705	2	2	2.39518	2	2	2	2.71715	2	2	2	2	2	2	2	2.54374	2.68889	2	2.29153	2.54298	5.66779	3.81044	2	2.45751	2	2.34199	2	5.37426	5.69133	2.50974
ENSG00000261175	LINC02188	5.59567	4.06e-36		2	2	2.2195	2	2	2	2.55794	2.27412	2.3895	4.30758	2	2	2	2.25052	2	2.4166	2	2	2.39518	2.34942	2.56325	2	2	2	2	2	2.79803	2	2	4.007	2.54374	2.38518	2	2.29153	2.15607	5.42728	5.44393	7.44698	4.9825	4.79566	5.13052	6.67745	7.24201	2.33238	6.5259
ENSG00000254148	NA	5.55276	1.74e-53		3.31356	2.78967	4.25686	3.05625	2	3.11341	4.83555	2.50438	2	7.51885	3.56931	2.31284	3.4653	3.43654	2	2.4166	2.25102	2.57637	3.81591	2	3.54121	2.69828	2	2	2	2.56537	4.11245	2	3.09665	2.30131	4.79717	2.68889	2.33324	2.74141	2.42517	9.76306	6.43629	8.3208	6.79084	3.47666	7.92885	7.21502	8.67653	3.19878	8.47472
ENSG00000254607		5.53678	6.61e-22		2.27765	2	2	2	2	2	2.55794	2	2.3895	2.30145	2	2.31284	2.52637	2	2	2	2	2	2	2	2	2	2	2	2	2	2	2	2	2	2	2	2	2	2	2.83237	3.46988	3.56419	3.20544	2.67297	4.47184	4.52106	7.31265	2.60234	2.50974
ENSG00000134873	CLDN10	5.5356	1.34e-16		3.04341	2.4482	3.30972	2.92569	2	2	2	2.27412	2.94846	2	2.64356	3.2945	2.9112	3.21874	2.53201	2.73947	2.25102	2	2.39518	2	2.56325	2	2.71715	2	2	2	2.79803	2	2	2.9479	2.54374	2	2.60377	2	2	3.1183	6.59439	2.52097	2.24681	2.67297	4.32553	8.957	10.9201	2	7.78225
ENSG00000179066		5.52706	1.26e-40		2	2.24144	2.2195	2	2	2.36837	2.55794	2	2.3895	6.64013	3.42575	2.31284	2	3.33175	2.29039	2	2	2.9871	2	2	2	2.27205	2	3.18472	2.60837	2	2.4535	2.40209	2.65011	2.30131	2	2	3.02812	2	2	8.54089	4.87627	3.8518	6.74138	3.47666	4.72629	5.26173	5.52468	4.85164	5.70909
ENSG00000146857	STRA8	5.52055	5.86e-14		2	2	2	2	2	2	2.55794	2.27412	2.3895	3.83034	2.35737	2	2	2	2	2	2	2	2	2	2	2	2	2	2	2	2	2	2	2	2	2	2.33324	2	2.15607	2.83237	2	3.06163	2.24681	2.91955	2.34199	2	2	3.19878	2.7099
ENSG00000138083	SIX3	5.50616	1.46e-22		2.5104	4.42548	2.2195	2	2.74291	2.9051	2.55794	3.41903	2	5.51819	2.35737	2.31284	2	2.4639	2	2.4166	2	2	2.70505	2.34942	2	2	2	2	2	2.78212	2.79803	2.40209	2	2.30131	4.79717	2	2	3.08385	2.42517	3.9	3.81044	9.13553	2.64131	2.37537	2.61824	7.99561	9.2532	6.61925	6.97789
ENSG00000164434	FABP7	5.50245	1.81e-19		8.18027	2.4482	4.25686	2	2	2.66155	4.73682	2	4.90857	3.92167	2	3.55446	3.21469	2.81438	2	2	2	2.57637	4.15902	2	2.56325	2	2	2	2	3.54551	2.4535	2	3.27692	2	6.60556	2.38518	2	3.08385	2.93656	10.871	8.43791	2.72454	9.27548	5.78435	12.6333	4.91027	5.73135	3.026	5.45407
ENSG00000136231	IGF2BP3	5.49664	7.18e-41		2.5104	2.62902	2.86523	2.44343	3.1456	2	2	3.033	2.94846	7.02698	2.88227	2.56979	2	2.4639	2.29039	2.58705	3.09781	2.31678	3.17658	2.6305	2	2.69828	2.40268	2	2.33602	2.31021	2.79803	2	2.65011	3.25918	2.93772	3.33921	3.20114	3.08385	2.84777	4.04349	7.23189	3.06163	9.28068	7.18443	5.64415	2.6713	3.18023	7.77167	2.50974
ENSG00000204542	C6orf15	5.49364	3.32e-20		2.27765	2	2.57819	2.44343	2	2	2.55794	2	2.3895	2	3.42575	2	2	2	2	2.4166	2.25102	2.7963	2	2	2	2.27205	2	2.7107	2	2	2.79803	2	2.89059	2	3.24686	2	2	2.29153	2.29688	2.4754	4.13504	2	2	2.67297	5.58105	2.91744	4.63021	8.50216	3.04229
ENSG00000166535	A2ML1	5.47978	1.42e-36		5.4837	3.29711	3.48933	3.73939	3.83167	2.66155	3.93847	2.87737	5.98887	9.03746	6.95776	4.05242	3.21469	3.33175	2.53201	7.42676	2.81573	3.30643	2.70505	3.06778	2.96731	2.87191	3.194	4.06453	3.03497	2.56537	5.87444	3.19264	3.09665	3.51507	4.97567	3.78584	2.83149	2.53394	5.11343	3.74063	7.03177	3.20461	13.0655	9.91537	10.2432	6.64366	5.77203	8.2603	7.14272
ENSG00000174607	UGT8	5.47962	8.86e-74		3.98953	2.78967	4.04341	2.78214	3.31139	3.29541	5.17422	2.87737	3.51583	8.867	2.64356	2.97718	2.52637	5.91005	3.78772	3.50654	3.62786	2.31678	3.81591	3.54516	4.11875	3.80334	2.97519	3.18472	2.33602	4.27446	4.70938	2.40209	4.04652	2.76281	4.79717	2	2.33324	3.3604	3.31335	8.77997	7.9315	2.90291	9.49431	7.35125	7.45286	6.46166	9.2496	8.59015	7.84209
ENSG00000228639	ROCR	5.4759	2.64e-46		3.04341	2.4482	3.48933	2.44343	2	2.66155	4.83555	2.50438	2	6.37522	3.26631	2.78782	2.9112	3.21874	2	2.4166	2	2.57637	2.70505	2	2	2.27205	2	2	2	2.56537	2.4535	2	3.09665	2	4.47962	2	2.60377	2.53394	2.54298	8.67918	5.62731	7.24671	5.95916	3.62303	6.73769	6.93665	7.59176	2.60234	7.79332
ENSG00000152463	OLAH	5.47326	1.61e-16		2	2.24144	2.40996	2.23869	2	2	3.74882	2	2.69589	5.98846	2	2	2.52637	2	2	2.4166	2.25102	2.31678	2	2	2	2	2.40268	2	2	3.54551	2.4535	2	2	3.11192	2	2	2.33324	2	2	2.83237	2.37295	2.52097	5.4934	2.37537	3.38128	6.92263	6.88206	2.82967	9.44219
ENSG00000258910	LINC01956	5.47224	8.09e-41		2.5104	2.4482	2.2195	2.23869	2.34417	2	3.5304	3.17347	2.69589	6.64013	2.64356	2.31284	2	2.25052	2.53201	2.22329	2	2	2	2	2	2	2.40268	2	2	2	2.4535	2	2	4.49705	2	2	2	2	2.29688	2	5.66135	2	6.87581	5.43386	4.94252	5.54413	5.67526	6.40661	6.5259
ENSG00000257743	MGAM2	5.47186	1.95e-35		3.1848	2.4482	4.56798	2.44343	2.34417	2.66155	3.93847	2.70289	2.94846	6.51375	2	3.14455	2.9112	3.43654	2	3.58913	2.25102	3.30643	3.53138	4.18988	4.40555	2.50085	2	2.7107	2.60837	4.47452	2.79803	2.7162	3.09665	2.76281	3.90554	2.38518	2.33324	4.33081	3.0202	10.4184	7.30906	3.66657	11.0659	3.31375	7.62695	5.84111	9.25679	6.67884	6.42989
ENSG00000100146	SOX10	5.45399	2.3e-37		5.00059	2.78967	6.32638	3.05625	2.48968	4.42314	7.59146	2	4.23856	11.1899	4.38304	4.21173	5.35704	6.49942	2	4.46454	2.46477	5.10635	6.84444	4.35355	6.46037	4.17884	3.38395	4.06453	3.03497	3.86344	5.94534	2.40209	5.37757	2.76281	6.73519	3.50393	3.20114	5.55446	3.55687	12.9331	10.1804	10.6002	10.4978	3.87758	7.73234	10.0593	11.2018	4.12703	7.34429
ENSG00000148604	RGR	5.44607	4e-19		2	2	2.2195	2	2.48968	2	2.55794	2	2	2.55067	2.64356	2	2	2	2	2	2	2.7963	2	2	2	2	2	2	2	2	2	2	2	2.30131	2	2	2.33324	2.74141	2.15607	3.35683	5.86492	4.58533	3.85286	2.37537	5.33557	3.62001	3.25867	7.26934	5.77756
ENSG00000189182	KRT77	5.43774	1.35e-08		2.5104	2	2	2	2	2	2	2	2	2	2	2	2	2	2	2	2	2	2	2	2	2	2	2	2	2	2	2	2	2	2	2	2	2	2.29688	2.4754	2	2	2	4.28193	3.04963	2	2	7.67986	2
ENSG00000143452	HORMAD1	5.4301	9.96e-42		2.88665	2.24144	2.98983	2.6227	2.95826	2	4.2562	3.52772	2.69589	8.27094	2.64356	2.78782	2	3.09613	2	2.58705	2	2.57637	2	2.6305	2.96731	2	2.71715	3.82635	2.33602	2.31021	2.79803	2.7162	2.36137	2	2.54374	2	6.20237	2.53394	3.0202	2.83237	7.23189	7.74483	7.00717	3.75591	5.13052	2.6713	7.34447	6.37093	8.45743
ENSG00000185915	KLHL34	5.41828	8.52e-19		2	2	2	2	2.18232	2	3.5304	2	2.3895	2	2	2.31284	2	2	2	2.22329	2	2	2	2	2	2	2	2	2	2	2	2	2	2	2	2.38518	2	2	2.15607	4.77706	4.39985	4.09149	2.24681	2	3.52231	2	5.67526	2.33238	4.79351
ENSG00000132975	GPR12	5.41709	1.43e-22		2.71075	2.62902	2.2195	2	4.51471	2	2.55794	2	2.69589	2	2.35737	2.31284	2.52637	2.64976	2	2.22329	2.25102	2	2.70505	2	2.96731	2	2	2	2	2	3.07593	2	2	2.76281	2.54374	2	2	2	2.15607	7.72548	4.35895	2	2	5.5111	4.99186	5.78019	6.00603	5.08978	7.56699
ENSG00000112238	PRDM13	5.40778	2.06e-18		2	2	2	2	2	2	2.55794	2	2	6.12922	2	2	2	2	2	2.22329	2	2	2.39518	2	2	2	2	2	2	2.31021	2	2	2	2	2	2	2	2	2.15607	2.83237	4.58856	2	2.45751	3.98977	2	2.91744	2	2.60234	2.27727
ENSG00000005513	SOX8	5.3883	2.7e-38		3.98953	3.29711	2.57819	3.65948	3.77601	3.73428	4.10607	3.89543	4.41661	7.44381	4.0328	2.56979	4.84082	4.26083	3.47705	3.11884	3.33365	4.93164	5.20048	4.10052	4.64468	3.02688	4.1832	3.18472	4.75913	3.65945	4.44157	3.38246	4.04652	4.007	3.90554	3.90851	3.20114	4.04793	3.31335	9.84372	4.08576	6.86057	8.65833	3.87758	4.53978	7.48689	8.34695	3.61952	5.45407
ENSG00000117148	ACTL8	5.35008	1.15e-17		4.13603	3.96891	3.10453	2.78214	3.38765	2	4.51643	2	7.02741	10.8351	4.12865	3.55446	3.21469	2.81438	2.53201	2.4166	2.6509	2.9871	2	2.34942	2.56325	2	2	4.06453	4.05214	2.78212	3.07593	2	3.58135	2.30131	2.93772	4.31566	3.49513	2	2.15607	3.74063	3.30743	2	4.91273	3.31375	3.38128	8.11758	2.91555	3.35307	5.53542
ENSG00000186297	GABRA5	5.34842	2.53e-12		3.1848	2	2	2.23869	2	2	2	2	2	5.48863	2	2.31284	2	2	2	2.58705	3.71395	2	2	2	2	2	2.40268	2	2	2	2	2	2.65011	2	2	2	2	2	2.15607	2.4754	3.54473	2	3.31769	3.87758	2.61824	2	2	2.33238	2
ENSG00000094755	GABRP	5.31761	7.86e-62		8.61448	6.4916	8.97033	5.53794	3.83167	7.18938	9.63887	3.41903	6.56228	12.8311	7.59165	7.70975	6.84495	7.46097	3.69141	5.50819	4.6162	5.36888	8.42228	6.5188	8.38585	4.11115	3.96262	5.48356	4.30276	6.41888	8.3026	8.55786	7.18173	6.62591	9.10233	9.01031	9.91811	7.44454	8.47707	8.0985	12.3397	4.09149	12.9986	12.4605	13.4651	14.2138	13.6081	11.2815	13.2699
ENSG00000173237	C11orf86	5.26839	1.39e-18		2.27765	2	2	2	2	2	2	2	2.3895	4.76757	2	2.31284	2	2	2	2	2.46477	2	2.39518	2.34942	2	2	2	2	2	2.31021	2.4535	2	2	2.76281	2	2	2	7.27133	2.15607	2	3.21878	2	4.50197	3.75591	2.61824	4.36389	3.47123	3.49244	2.7099
ENSG00000164106	SCRG1	5.25836	1.24e-32		2.27765	2.62902	3.79281	3.2865	3.05497	2.66155	3.93847	2.50438	2.69589	6.35897	3.69987	2.56979	2.52637	3.09613	2.29039	2.58705	2.96365	3.44299	3.17658	3.06778	3.28261	2	2.97519	2	2.83738	3.65945	2.79803	2.7162	2.89059	4.08804	2.93772	3.15322	3.35561	2.92277	3.37819	10.774	6.20202	8.06371	6.50103	3.47666	2.61824	7.37805	7.29415	5.85527	8.97508
ENSG00000167754	KLK5	5.2457	1.71e-24		5.92778	3.96891	5.75369	4.20112	2.18232	5.09815	6.00982	2.27412	2	6.09039	5.05456	3.8733	5.41774	4.52126	2	3.11884	2.81573	5.7309	6.26873	2.86565	5.33261	5.63387	2	5.77946	2.60837	4.65018	5.24722	2.7162	5.75748	3.39279	6.85413	3.78584	4.13025	4.77027	3.0202	4.40418	5.23381	10.5332	2	5.8748	10.3711	7.27143	3.47123	8.87126	9.04388
ENSG00000224887	NFYCP2	5.23578	1.81e-07		2	2	2	2	2.18232	2	2	2	2	3.11231	2	2	2	2	2	2	2	2	2	2	2	2.27205	2	2	2	2.31021	2	2	2	2	2	2	2	2	2	6.86304	2.19849	3.33469	2.24681	2	2	2	5.30202	2	2
ENSG00000148798	INA	5.22581	2.06e-27		2.71075	2.24144	2	2	2.18232	2.66155	2.95927	2.27412	2.3895	6.65351	2.64356	2	2	2	2.29039	2.22329	2.46477	2.31678	2	2.34942	2	2	2	2	2	2.56537	2.4535	2	2	2	2.54374	2	2.60377	2	2.29688	2.4754	5.75888	3.76215	3.42183	5.22047	2.34199	2.37435	3.59732	7.34486	3.04229
ENSG00000136155	SCEL	5.22169	6.58e-14		2.5104	2	2.40996	2.92569	2.48968	2	2	2.27412	2.69589	2	3.08703	2.31284	2	2	2	2.22329	2.25102	2	2.39518	2	2	2	2	2	2	2.56537	2.4535	2	2	4.49705	2	2	2.33324	2.29153	2.15607	2	2.91456	2	2.95078	2.67297	4.1627	4.66279	3.33306	8.03942	8.31111
ENSG00000120289	MAGEB4	5.16631	2.52e-17		2	2	2	2.23869	2	2	2	2	2	2.30145	2	2	2	2.25052	2	2	2	2	2.39518	2	2	2	2	2	2	2.56537	2	2	2	2.30131	2	2	2.60377	2	2	2	3.81044	2	5.94175	6.14092	4.94252	2.37435	5.35654	2	5.24427
ENSG00000186832	KRT16	5.16175	9.32e-45		6.77164	3.90016	5.12488	5.83935	6.38799	3.8552	4.92796	2.50438	5.32023	10.5251	10.9501	3.66875	6.11197	2.4639	2.91983	6.39826	2.46477	4.30123	4.15902	3.24505	5.02927	3.5199	2.97519	5.48356	2.33602	4.53548	3.68534	3.96082	4.14265	3.39279	5.92507	4.7686	4.29208	4.81687	5.37407	5.4787	5.38405	5.96067	6.64784	9.96082	8.63963	9.78091	8.47362	12.211	9.3664
ENSG00000171209	CSN3	5.13078	1.21e-07		2.27765	2	2	2.44343	2.48968	2	10.3481	2	2	2.55067	2	2	3.4653	2.81438	3.3566	2.87731	2.81573	2	2.39518	2	2	2	2	2	2	2	2	2	2	2.30131	2	2	2.33324	3.69571	2	2	2	2	4.59401	2.37537	2	2.37435	9.86391	2.33238	12.825
ENSG00000167755	KLK6	5.1292	5.37e-28		5.33992	2.93422	4.04341	2.6227	2	3.45699	4.2562	2	2	5.65755	4.45876	2	4.43377	4.37071	2.29039	2.22329	2	4.78516	4.80466	2.86565	4.26927	4.62949	2	3.18472	2	2.97051	4.86377	2.974	4.61438	2.55044	5.46864	2	3.49513	4.56721	2.42517	4.93266	4.58856	8.78919	2	7.95926	8.56415	5.12144	2.81531	7.34486	6.59077
ENSG00000169035	KLK7	5.12556	3.23e-28		4.55608	2.4482	3.98472	2.78214	2	3.96677	3.5304	2.27412	2.69589	3.51555	3.81959	2.97718	2.9112	3.62573	2.29039	2.22329	2.25102	4.78516	5.24911	2	4.53006	3.1668	2	3.18472	2.60837	3.4218	4.2307	2.40209	4.80271	2.30131	4.59341	2	2.60377	3.69571	2.29688	3.1183	4.08576	8.35952	2.45751	3.62303	9.8769	5.21647	3.18023	7.39902	6.87747
ENSG00000126545	CSN1S1	5.12096	0.00025057		2	2	2	2	3.83167	2.36837	9.10282	2	2.3895	2	2	2	2	2.81438	2.29039	2.22329	2.6509	2	2	2	2	2	2	2	2	2	2	2	2	2.30131	2	2	2	4.04793	2	2	2	2	2	2	2	2	10.5317	3.026	13.8073
ENSG00000136099	PCDH8	5.11194	1.33e-23		2	2.24144	2.2195	2	2	2	2.55794	2	2	5.19116	2.35737	2	2.9112	2.25052	2	2.4166	2	2.31678	2.39518	2	2	2	2.40268	2	6.79448	2	2	2.40209	2	2.55044	2.54374	2	2.33324	2	2	2.83237	2.66902	7.77379	3.42183	4.66656	4.1627	2.37435	3.33306	2.60234	2.7099
ENSG00000102243	VGLL1	5.09151	3.96e-23		4.60722	2	2.86523	2.44343	2.34417	2.66155	5.56801	2	2.69589	9.18068	2.88227	6.10638	2	2.64976	2	3.22596	2	2.9871	3.36486	2	2	2.27205	2.40268	2.7107	2	2.97051	4.44157	2.40209	2.89059	8.93634	2	2	2.83149	2.74141	3.85902	3.1183	5.40429	3.66657	8.15668	6.64795	7.74679	10.5145	8.57481	8.41724	11.7536
ENSG00000164438	TLX3	5.08438	1.49e-14		2	2	2.2195	2	3.88526	2	2	2	2	3.51555	2	2	2	2	2	2	2	2	2.39518	2	2	2	2	2	2	2	2	2	2	2	2	2	2	2	2	2	6.31324	2	2	5.72073	2.61824	2	5.57153	3.84435	2
ENSG00000164076	CAMKV	5.02342	7.83e-20		2	2	2	2	2.18232	2	2	2.27412	2	8.21787	2.88227	2.56979	2.52637	2	2.53201	2.22329	2.81573	2	2	2	2	3.29435	2.40268	2.7107	2	2	2	2.40209	2	2	2.93772	2	2	2	2.15607	2.4754	2.37295	3.20461	2.64131	2.67297	2.61824	2.37435	2.17199	6.29679	2.88565
ENSG00000167614	TTYH1	5.02088	7.5e-36		3.9103	4.4736	4.20639	2.78214	4.76395	3.60229	4.63083	3.41903	5.67555	4.90819	4.7872	4.66161	4.43377	4.07853	4.56203	4.17478	3.62786	3.9806	4.98773	3.54516	4.53006	3.88666	3.194	3.18472	3.36379	4.59397	3.84219	3.96082	4.54571	4.95153	4.79717	5.1128	3.73923	3.69571	4.386	10.2343	8.83456	11.4617	3.51895	3.62303	3.22497	6.1367	10.4614	5.77563	6.84592
ENSG00000109205	ODAM ENSG00000109205	5.02013	3.18e-12		2.5104	2	2.2195	2.23869	2.48968	2	3.27292	2.50438	2.3895	3.92167	2.35737	2.78782	2.52637	2.4639	2	4.2273	2	2	2.39518	2	2	2	2	3.18472	2	2	2	2	2.36137	2	2	2	3.35561	2	2.54298	6.93843	2	2	6.74138	2.37537	2.34199	2	6.88206	2.60234	3.98789
ENSG00000106278	PTPRZ1	5.00009	1.47e-23		4.26902	2.93422	4.78988	2.78214	4.37184	4.34269	4.63083	4.25296	5.02301	6.80511	2.35737	2.31284	4.02932	4.82136	2.29039	2.87731	4.31933	2.9871	4.80466	2.86565	3.28261	3.29435	2.40268	2.7107	3.03497	5.67292	4.44157	2.40209	2.89059	2.30131	5.68946	2	2.83149	3.08385	2.84777	12.2512	6.45582	2	5.4693	3.47666	4.07382	8.50406	8.27801	2.60234	10.1524
ENSG00000148704	VAX1	4.98987	8.46e-05		2	2	2	2	2	2	2	2	2	3.62828	2	2	2	2	2	2	2	2	2	2	2	2	2	2	2	2	2	2	2	2	2	2	2	2	2	6.58664	2	2	2	2	2	2	2	2	2
ENSG00000243955	GSTA1	4.97745	2.18e-17		2.71075	2.62902	2.72884	2.78214	2.48968	2.36837	2.95927	2	2	2.30145	4.38304	2.78782	2.52637	2.81438	2	2.22329	2.25102	2	2	2.34942	3.28261	2	2.40268	2	2	2.56537	2	2	2.36137	2.30131	2.54374	2.38518	2.83149	2.53394	2	4.174	3.12433	3.9362	4.12383	2	8.296	9.20599	6.13638	2	4.95991
ENSG00000225194	LINC00092	4.97394	5.02e-17		2	2	2	2	2	2	2	2	2	2.30145	2	2	2	2.4639	2	2	2	2.31678	2.70505	2	2	2	2	2	2	2.56537	2	2	2	2.30131	2	2.38518	2	2.53394	2	5.42728	2.19849	3.20461	5.4693	2.37537	2	3.31108	3.00928	5.8292	2.27727
ENSG00000198028	ZNF560	4.96814	1.34e-07		2	2	2	2	2.18232	2	2	2	2	2.30145	2	2	2	2.25052	2	2.22329	2.96365	2	2	2.34942	7.48989	2	2	2	2.33602	2.31021	2	2	2	2	2	2	2	2.29153	2	2.4754	6.05615	2	2	2	2	2.6713	2	2	7.5862
ENSG00000189292	ALKAL2	4.92703	2.77e-24		2.27765	2.4482	2.72884	2.44343	2.48968	2	3.27292	2.50438	3.16334	4.95217	2	2.56979	2.52637	3.09613	2.29039	2.58705	2	2.31678	3.36486	2.34942	2.96731	2	2	3.54091	2.33602	2.56537	3.68534	2.7162	2.65011	2	2.54374	2.68889	2	2.29153	2.54298	4.04349	3.12433	5.40165	3.85286	2.67297	5.13052	6.18449	2.17199	7.00409	2.88565
ENSG00000254626		4.90447	1e-07		2	2	2	2.23869	2	2	2	2	2	2.30145	2	2	2	2	2	2	2	2	2	2	2	2	2	2	2	2	2	2	2	2.30131	2	2	2	2	2	2.83237	2	3.76215	3.08372	2	2	5.07148	9.12034	2	3.04229
ENSG00000133863	TEX15	4.9042	8.8e-12		2.71075	2.24144	8.75457	2	2.18232	2	2.55794	2	2	2.30145	2	2	2	2	2	2.87731	2.25102	2	2	2	2	2	2	2	2.60837	2	2	2	2.36137	2	3.71754	2	2	2	2.15607	6.60988	7.70549	2.28387	2.64131	4.66656	2.61824	2.37435	2	4.85164	2
ENSG00000204655	MOG	4.90204	3.26e-12		2	2	2	2.23869	2.34417	2	2	2	2	6.79307	2	2	2	2	2	2.22329	2	2	2	2	2	2.27205	2	2	2	2	2	2	2.36137	2.30131	2	2	2	2	2.15607	3.1183	3.12433	2	2.24681	2	3.04963	2.6713	2	2	2
ENSG00000187957	DNER	4.89987	3.19e-24		2.71075	3.18599	2.86523	2	2.18232	2.36837	2	2	3.51583	6.69293	2.35737	2.31284	2	2.25052	2	2.58705	3.62786	2.57637	2.39518	2.34942	2.96731	2.50085	2.40268	2.7107	2	2.56537	2.4535	2	2	2.30131	2.93772	2	2	2.29153	2.29688	13.6174	7.22621	4.58533	2.45751	3.31375	3.04963	4.96603	7.92809	7.53422	5.39717
ENSG00000198729	PPP1R14C	4.89782	1.46e-57		4.70437	3.82798	3.79281	3.73939	2.48968	3.29541	3.74882	4.04923	3.79889	8.85835	5.40013	3.2945	3.4653	2.81438	2	3.66724	2.6509	2.7963	3.81591	2.6305	4.26927	4.42169	3.194	4.44789	2.33602	4.65018	3.84219	3.19264	4.04652	4.95153	4.88918	2.38518	2.33324	3.08385	2.84777	9.0502	7.82292	4.91145	9.37937	7.64483	8.33954	6.64366	8.83852	6.47544	6.13159
ENSG00000259374	NDUFB4P11	4.86956	3.08e-32		3.31356	2.24144	2.72884	2.92569	2.18232	2	2.55794	2.27412	2.69589	5.26276	2	2	2	2.4639	2	2	2	2.31678	2.39518	2	2	2	2	2	2	2	3.07593	2	2	2.55044	2	2.38518	2.60377	2	2.42517	3.74063	5.04045	4.7806	6.02678	6.235	6.69363	7.13213	5.44306	3.19878	4.13434
ENSG00000183571	PGPEP1L	4.86532	2.52e-15		2	2	2.40996	2.44343	2.34417	2.36837	2	2	2	4.16535	2	2	3.21469	2	2	2	2.25102	2	2.70505	2.34942	2	2	2.40268	2.7107	2	2	2	2	2	2	2	2	2.60377	2	2.15607	2	2	2	2.64131	2.37537	3.52231	4.44461	2.4645	4.28876	5.4259
ENSG00000232803	SLCO4A1-AS1	4.84601	3.81e-21		2	2	2.40996	2	2	2	2.55794	2	2	4.30758	2.35737	3.43033	2	2.4639	2	2	2	2.57637	2	2	2.56325	2	2	2	2	2	2	2	2	2	2	2.38518	2.33324	2	2	7.36461	2.66902	5.74363	4.24235	3.62303	2.34199	3.31108	5.82454	2	3.82488
ENSG00000082556	OPRK1	4.80783	1.28e-22		2.27765	2.24144	2.40996	2	2.34417	2	2.95927	2.50438	2.3895	6.499	2.64356	2	2.9112	2.25052	2	2.73947	2	2.31678	2.70505	2	2	3.41152	2.40268	2	2	2.78212	2	2.40209	2.65011	3.25918	2	2	2	2.74141	2	2	4.9331	2	2.24681	2.67297	2.61824	5.34821	7.42321	4.43417	6.28059
ENSG00000129455	KLK8	4.79576	2.41e-19		4.60722	2	3.48933	2.23869	2	2.66155	4.2562	2	2.3895	5.07661	3.08703	2.31284	2	3.21874	2	2.4166	2	2.9871	3.36486	2.34942	2.96731	2.27205	2	3.18472	2	2.78212	4.93518	2	2.89059	2.30131	3.24686	2	2	2.29153	2.15607	2.83237	3.39094	5.81224	2	3.62303	5.48091	4.96603	2.59116	4.03882	5.7551
ENSG00000137674	MMP20	4.7929	6.39e-14		3.43176	2	2.86523	2	2	2	2.55794	2	2	4.90819	2	2.31284	2	2.25052	2	2.4166	2	2	2	2	2	2	2	2	2	2.31021	2.79803	2	2.36137	2	2	2.38518	2	2	2.29688	2	4.58856	2	2.45751	3.47666	6.02215	3.4738	3.33306	3.19878	3.98789
ENSG00000141639	MAPK4	4.78512	8.81e-33		3.43176	2	2.72884	2	2	3.96677	2.95927	2.27412	2	5.07661	2.64356	3.14455	3.21469	2.96212	2	2.87731	2	2.31678	3.17658	2.6305	2.56325	2	4.54336	2	5.06065	2.31021	2.4535	2	2.36137	3.25918	3.24686	2	3.02812	2	2.65189	8.69557	4.65764	6.20137	5.58597	4.19096	3.04963	5.95572	5.1038	8.18009	7.13404
ENSG00000174502	SLC26A9	4.7827	5.94e-26		2.71075	2	2.2195	2.23869	2.34417	2.36837	2	2.50438	3.35032	5.92366	3.42575	2	2	2.4639	2	2.73947	2.25102	2	2	2	2.96731	2	2.40268	2.7107	2	2.56537	3.98364	2.40209	2.36137	2.30131	2	2.38518	2.60377	2.53394	2.93656	2.83237	7.36693	2.52097	8.39922	5.5111	6.80826	2.91744	5.77203	6.23858	7.05348
ENSG00000185640	KRT79	4.77832	1.58e-14		2.71075	2.62902	2.2195	2.6227	3.31139	2.36837	2.95927	2.50438	2.3895	2.55067	3.26631	2	2	2.25052	2.29039	2	2.25102	2.31678	2	2.6305	2	2.69828	2	2	2.33602	2	2	2	2.36137	2	2	2	3.02812	2	2.29688	2.4754	2.52857	2	3.20544	3.31375	4.32553	2.6713	2	3.73631	2
ENSG00000101292	PROKR2	4.76638	2.69e-08		2	2	2	2	2.18232	2	2.55794	2	2	5.48863	2.35737	2	2	2	2.29039	2	2	2	2	2.34942	2	2	2	2	2	2	2.4535	2	2.36137	5.80806	2	2	2	2	2	2	3.02325	2	2	2.67297	2.34199	2	3.33306	5.47308	2
ENSG00000184599	TAFA3	4.76002	6.19e-31		3.1848	2.24144	3.30972	2.6227	2.8546	2	4.39218	2.27412	2.69589	8.1581	2	2.56979	3.67876	2.4639	2.29039	2.58705	2.46477	2.7963	3.36486	2.34942	2.96731	2.87191	2.97519	2	2	2.78212	2.4535	2	2.89059	2.55044	2	3.33921	2.33324	2.92277	2	4.40418	3.02325	5.74363	9.45955	6.14092	4.47184	5.61561	5.18638	4.43417	3.31225
ENSG00000185479	KRT6B	4.74757	6.15e-29		5.24623	5.08219	5.32739	4.55036	2.18232	4.82959	5.87704	2	2.3895	9.02722	9.0132	4.76802	6.25191	4.31682	2	4.17478	2.6509	6.18494	6.3378	4.69623	5.39944	6.76277	2.40268	5.48356	2.83738	4.99216	4.93518	2.7162	5.69544	3.11192	8.62206	4.22413	4.21344	5.14369	5.40552	7.15934	5.80529	9.51408	5.56338	3.87758	8.39562	8.05468	9.59489	8.54683	9.75257
ENSG00000189001	SBSN	4.6993	4.54e-19		2	2.24144	3.48933	2.44343	2	2	2	2	2.94846	6.22197	6.40861	2.78782	2	2	2.29039	3.32568	3.09781	2	2.70505	2	2.96731	2.27205	2	2	2.60837	2.97051	2.79803	2	2	2	2	4.31566	2.33324	2	3.31335	2.4754	3.39094	2.90291	2.80433	4.44827	2.34199	2.91744	2.17199	9.67881	2.88565
ENSG00000126550	HTN1	4.69147	5.04e-07		2	2	2	2	2.18232	2.36837	2	2.70289	2.3895	2	2	2	2	2.25052	2	2.4166	2	2	2	2	2	2	2	2	2	2	2.4535	2	2	2	2	2	2.33324	2.29153	2	2.4754	2.66902	2.28387	2	2	2	2.6713	11.5661	2	2.27727
ENSG00000178597	PSAPL1	4.68608	9.57e-07		2	2	2	2	2	2	2	2	2	2	3.81959	2	2	2	2	2	2	2.57637	2	2	2	2	2	2	2	2	2	2	2	2	2	2	2	2	2	2	2	2	2	4.5974	2.61824	2.6713	2	4.12703	3.18357
ENSG00000146013	GFRA3	4.68168	2.74e-24		2.5104	2.4482	2.57819	2.44343	3.31139	2.66155	3.5304	2.27412	2.3895	4.37376	2.64356	2.56979	3.86466	2	2.91983	2.4166	2.46477	2.31678	2.70505	3.06778	2.96731	4.11115	2.97519	2	2.83738	2.56537	2	2.40209	2.65011	2	2.93772	2.38518	3.35561	2.29153	4.61847	10.5093	3.02325	5.74363	3.77635	2.37537	2.61824	3.12764	6.41851	6.38888	2.7099
ENSG00000146090	RASGEF1C	4.65348	1.62e-26		2.27765	2	2.86523	2.23869	2	2.36837	2.95927	2.27412	2	6.84065	2	2.56979	3.21469	2.4639	2.53201	2.22329	2.25102	2.31678	2	2.86565	2	2	2.40268	3.82635	2	2	2.4535	2	2.36137	2	2	3.15322	3.49513	2.53394	2.29688	5.4787	3.81044	4.68626	5.17362	2.37537	5.51507	5.65006	4.68804	4.43417	5.10908
ENSG00000071991	CDH19	4.64482	7.7e-16		2.27765	4.69268	3.40232	2.44343	2.62184	2.9051	3.93847	2	2	4.66558	2.64356	2.78782	3.67876	2.25052	2	2.73947	2	2	2.39518	3.54516	3.76043	2.27205	3.194	2	2.33602	2.97051	2	2	2.36137	2.76281	2	2	3.49513	2	3.31335	11.9627	4.96069	3.06163	2.64131	3.75591	2.34199	2.37435	8.84011	2.82967	2
ENSG00000183674	LINC00518	4.62034	1.26e-13		2.27765	2	2.2195	2	2	2	2.55794	2	2	7.36466	2.35737	2	2	2	2	2	2	2	2	2.34942	2	2	2	2.7107	2	2	2	2	2	2	2	2	3.73923	2	2.15607	4.04349	2	3.20461	2.95078	2.37537	2	2	3.4038	4.03882	4.13434
ENSG00000135960	EDAR	4.61233	1.54e-19		2.71075	2.24144	2.40996	2	2.34417	2.36837	2	2	2.69589	2.76311	2	2	2.52637	3.09613	2	2.22329	2	2.31678	2.39518	2	2.56325	2.27205	2.40268	2.7107	2	2.31021	2.4535	2.40209	2.65011	2	2.54374	2	2	3.08385	2.42517	8.31906	3.30743	2.72454	2	2.67297	3.22497	3.12764	4.6004	4.56626	2.50974
ENSG00000129451	KLK10	4.60927	1.14e-16		6.528	2.24144	3.10453	2.6227	2.74291	3.60229	5.31776	2.50438	3.35032	6.18558	4.30312	2.78782	2.52637	7.66885	2	2.4166	2.46477	3.78889	3.17658	3.54516	4.75086	3.02688	2.71715	3.18472	2.33602	2.78212	8.73657	3.70043	3.71244	2.76281	3.71754	2.68889	4.43758	5.10666	3.09926	3.9	4.13504	4.7342	2	4.85612	8.53532	6.18449	2.81531	10.1883	4.389
ENSG00000248498	ASNSP1	4.59236	2.48e-06		2.27765	2	2	2.23869	2	2.36837	2	2	2.94846	2	2	2.97718	2	2	2	2	2	2	2	2.34942	2	2	2	2	2	2	2	2	2	2	2.54374	2	2	2	2	2.4754	2.37295	2	3.77635	2	2.85	2	2	2	6.84592
ENSG00000084453	SLCO1A2	4.59061	3.23e-14		2.5104	2	2.40996	2	2.18232	2.36837	3.5304	2.27412	2.3895	2.76311	3.26631	2	3.4653	2.4639	2	2.22329	2	2	3.36486	2	2	3.41152	2.40268	2	2	2	2.79803	2	2.65011	2	2	2	2	3.08385	2.29688	7.73608	3.74846	2	5.95916	3.47666	3.04963	8.30222	2.91555	2.82967	7.49425
ENSG00000117507	FMO6P	4.56886	1.7e-15		2.5104	2	2	2.6227	2.34417	2.9051	2	2	2	5.15397	2	2	2	2	2.29039	2.4166	2.25102	2	2	2.34942	2	2	2.40268	3.18472	2	2	2.4535	2	2.36137	4.08804	2.54374	2	2	2	2	2.83237	3.61588	2.28387	4.94804	5.17372	6.97705	2	4.79719	3.19878	3.18357
ENSG00000179673	RPRML	4.56762	1.71e-09		2	2.24144	2	2	2	2	2.55794	2	2	3.92167	2	2.31284	2	2	2	2.22329	2	2	2	2	2	2	2	2	2	2.56537	2	2	2.36137	2	2	2	2	2	2	2	2.19849	2	2.80433	2	2	2.37435	2.17199	2	2.88565
ENSG00000124134	KCNS1	4.53715	5.01e-25		2	2.24144	3.10453	2.6227	2.18232	2	2.55794	2	3.35032	5.45845	3.26631	2.31284	2.52637	2.25052	2	2.22329	2	2.31678	2.39518	2.34942	2.56325	2	2.40268	4.2689	2.60837	2.56537	2	2	2.65011	3.11192	3.50131	2	2.60377	2.53394	2.15607	6.65528	3.54473	8.06371	3.20544	2	3.04963	2	6.43549	5.13303	6.23262
ENSG00000135374	ELF5	4.53489	5.21e-31		6.4461	6.19426	6.68083	7.40536	6.13499	3.45699	7.91869	2.27412	7.01363	10.6481	6.70138	7.47072	3.4653	4.31682	7.39324	6.49782	2.25102	2.7963	5.15016	2	6.3294	6.17128	2.40268	7.38343	2.33602	3.4218	7.90924	5.82563	4.04652	7.33932	6.89909	6.60038	6.98465	5.46952	8.08877	6.65528	10.1745	10.2226	11.0012	6.04028	10.6596	10.9194	11.4567	8.27967	10.6339
ENSG00000231764	DLX6-AS1	4.52982	3.03e-25		2.71075	2	2.2195	2.6227	2.62184	2	2	2	2.69589	5.2274	2.35737	2	3.67876	2.4639	2.53201	3.00313	2.46477	3.15558	2.70505	2.86565	2.56325	2.50085	2.71715	2	2.60837	2.56537	2.4535	2	2	2.30131	2	3.15322	2.33324	2.53394	2.54298	6.67746	5.14037	2.72454	2.80433	2.37537	2	3.62001	6.09423	6.76385	3.98789
ENSG00000205325		4.52693	5.94e-17		2.27765	2	2	2.23869	2.62184	2	2	2.27412	2	3.51555	2.35737	2	2	2.81438	2.29039	2.73947	2.25102	2.31678	2.70505	2.34942	2	2.27205	4.07712	2.7107	2	2.31021	2.4535	2.40209	2.36137	2.76281	2	2.68889	2.60377	2	2.15607	2	3.02325	2.72454	3.60995	5.72073	4.07382	5.98301	3.65646	7.41663	8.41507
ENSG00000116996	ZP4	4.52237	1.18e-05		2.27765	2	2	2	2	2	2	2	2	2	2	2	2	2	2	2	2	2	2	2	2	2	2	2	2	2	2	2	2	2	2	2	2	2	2.15607	2.4754	2	2	7.72438	9.56082	2	2.6713	2	3.35307	2
ENSG00000180347	ITPRID1	4.52002	4.64e-18		2.27765	2	3.21077	2.23869	2.18232	2	2	3.17347	2	2.30145	2.35737	2	2	2.96212	2	2.58705	2.25102	3.15558	2	2.34942	3.76043	2.87191	2	2	2.33602	2.31021	3.07593	2	2	2.55044	4.07185	2	2	2.74141	2	5.1385	3.54473	6.36255	3.9947	3.62303	4.07382	9.62942	6.50954	3.73631	3.04229
ENSG00000152192	POU4F1	4.51728	4.73e-23		2.71075	2	2.2195	2.44343	2.18232	2.36837	2	2	2.69589	6.64013	3.26631	2	2	2	2.29039	2	2	2.31678	2.70505	3.06778	2.56325	2	2	2	2	2.31021	2.4535	2	2	2.55044	2	2.93966	4.29208	2	2.93656	2.83237	6.26978	4.4768	2.24681	5.17372	4.83845	5.58031	4.18434	3.84435	3.04229
ENSG00000188763	FZD9	4.51458	1.21e-35		2.5104	3.29711	3.64904	2.6227	3.23088	2.9051	2.55794	3.033	3.35032	8.0859	4.66464	2	2.52637	2	3.47705	2.73947	2.46477	2.57637	4.25738	2	2.96731	3.02688	2	4.44789	2	2.31021	2	2.7162	2.89059	3.25918	3.50131	3.33921	2.60377	3.3604	3.37819	7.99636	6.82959	8.97523	8.03879	5.07542	3.65077	6.9643	9.63496	6.21864	6.23262
ENSG00000253196		4.50526	8.35e-12		2	2	2	2.23869	2	2	2.55794	2	2	6.0301	2	2	2	2.25052	2	2.22329	2	2	2	2	2	2	2	2	2	2.31021	2	2	2	2.55044	2	2	2.33324	2	2	2	2.66902	2.52097	4.91273	2.67297	2.61824	3.12764	2.32565	2.33238	2.27727
ENSG00000211939	NA	4.5021	1.03e-17		3.1848	2.62902	3.79281	4.67752	4.64471	2.66155	5.17422	2.27412	3.51583	10.9116	3.69987	6.36559	2.52637	3.62573	2.53201	2.4166	5.03946	4.30123	6.77971	5.07029	2.56325	3.02688	2	2	3.03497	2.31021	5.24722	2	3.09665	4.81535	5.88093	3.15322	2.33324	4.77027	2.54298	4.50681	10.2464	9.16425	4.63792	8.64755	10.3758	4.85226	3.4038	5.29412	4.20234
ENSG00000211933	IGHV6-1	4.4751	1.84e-18		6.70277	3.06559	3.10453	3.95557	3.38765	2.36837	5.5094	4.68721	4.23856	13.2577	4.21852	7.34743	3.21469	5.44108	6.91693	4.74227	3.71395	3.68254	6.89114	5.20501	3.28261	3.7149	2.40268	4.6071	3.6314	3.54551	3.50934	2	5.07051	7.5964	10.3528	3.65176	3.49513	5.06866	3.31335	5.42728	7.89621	6.65179	8.69257	6.98226	8.70027	4.79183	4.44134	5.17502	3.98789
ENSG00000142539		4.46517	3.53e-17		6.90024	2.24144	4.52744	2.23869	5.13966	2.9051	6.13141	3.17347	5.8407	5.54716	3.08703	2.78782	3.21469	2.81438	4.32582	3.41894	2	2	7.16898	6.14708	2.56325	3.5199	2.40268	2.7107	5.06065	2	6.62288	2.974	3.09665	4.23764	5.88093	3.65176	4.04198	4.12402	5.09426	5.20106	7.43245	3.76215	11.1046	7.91731	10.0485	4.52106	3.47123	4.12703	4.389
ENSG00000256916		4.46102	4.1e-25		4.20406	2.4482	3.85966	2.44343	2	2.36837	3.93847	2	2.3895	6.48409	2.64356	3.43033	2	2.4639	2	2.73947	2	2.7963	3.36486	2	3.76043	2	2	2	2	2.97051	2.79803	2	2.65011	2	3.50131	2	2.60377	2.29153	2.93656	4.29367	6.58556	2	4.80129	5.43386	7.94773	4.91027	6.25593	4.21016	7.66061
ENSG00000112333	NR2E1	4.45597	1.53e-14		2	2.24144	2	2.23869	2	2	2	2	2.3895	4.30758	2	2	2	2.81438	2	2	2	2	2	2	2	2	2	2	2	2	2.4535	2	2	2	2	2	2	2	2.15607	3.1183	2.52857	2.90291	2.45751	3.31375	2.34199	2.91744	4.65941	8.53881	4.06297
ENSG00000205420	KRT6A	4.45178	1.54e-17		7.62604	2.62902	5.06947	2.78214	2	2.9051	2.95927	2	2.69589	4.66558	10.6893	2.56979	2.52637	3.21874	2.29039	3.66724	2	3.30643	3.53138	2	2.56325	2.50085	2.40268	3.82635	2.33602	2	2	2.7162	3.8326	2.55044	6.60556	3.33921	3.02812	2	4.18319	3.35683	4.51601	2.28387	2.45751	8.14035	8.2612	4.18746	3.59732	9.92937	3.98789
ENSG00000128714	HOXD13	4.44641	1.51e-10		3.64256	2	2.2195	2	2	2	2	2.70289	2.3895	3.11231	3.42575	2.31284	2.52637	2	2	2	2.46477	2.31678	2	2	2	2.27205	2.40268	2	2	2	2.4535	2.40209	2	2	3.24686	2.38518	2	2	2.42517	3.9	2.66902	2.52097	2	2.67297	2.34199	2.6713	2	7.77167	2
ENSG00000105143	SLC1A6	4.39004	1.91e-05		2.71075	2	2	2	2.18232	2	2	2	2	2	4.72722	7.09487	2	2	2	3.00313	2	2	2.39518	2	2	2	2	2.7107	2	2	2	2	2	5.22675	2	2	2	2	2	2	2.19849	2	2	8.77437	2	6.77434	2.59116	4.43417	2.27727
ENSG00000092758	COL9A3	4.38491	6.6e-34		4.39078	5.59841	7.43402	6.87908	6.24157	3.96677	5.73078	3.89543	5.2278	8.1534	5.93881	5.91121	5.58588	4.01226	7.41602	4.87986	3.87211	5.88271	6.67683	4.81335	5.52446	5.74968	4.89517	7.75054	4.22396	3.86344	5.00322	6.55458	5.56272	4.86218	6.12755	4.48294	6.31965	4.98951	6.13467	11.4649	9.32993	12.0118	10.6026	5.17372	6.60125	6.87972	10.9624	10.2838	9.01817
ENSG00000198250	NA	4.379	8.83e-11		2.27765	2	2.57819	3.38916	2	2	3.74882	2.27412	2	4.00755	2	2	2	2.4639	2.29039	2	2	2	2.70505	2	2	2.27205	2.97519	2	2	2	2	2	2.36137	3.25918	2	2	2	2	2	2.4754	2.37295	2	4.50197	2.37537	2.34199	5.95572	2.17199	2	4.44622
ENSG00000243079	NA	4.37779	2.59e-13		2	2	2	2	2	2	2.55794	2	2	2.30145	2	2	2	2	2	2	2	2	2	2	2	2	2	2	2	2	2	2	2	2	2	2	2	2	2	2.83237	2	3.06163	2.80433	2	3.04963	2.37435	3.59732	2.82967	3.31225
ENSG00000171403	KRT9	4.35913	3.22e-16		2	2	2.72884	2	2	2.36837	2.55794	2	2.3895	3.73285	2.35737	2.31284	2	2	2	2	2.46477	2	2.39518	2	2	2	2	2	2	2.56537	2.79803	2	2.65011	2.30131	2	2.38518	2	2	2.29688	2.4754	2.37295	2.28387	2	2	2.61824	2	3.18023	6.85708	3.43038
ENSG00000254416	LINC02732	4.35058	1.31e-08		2	2.24144	2	2	2	2	2	2	2	4.23822	2	2.31284	2	2	2	2	2	2	2	2	2	2	2	2	2	2	2	2	2	2	2	2	2	2	2	5.83494	2.19849	2.28387	4.40365	2	2	2	5.0162	2.33238	2
ENSG00000134762	DSC3	4.33994	3.41e-28		5.90752	4.77177	6.17711	5.32134	2.62184	4.34269	6.85089	2.27412	3.35032	7.8793	4.95348	4.60531	5.08494	5.19444	2	5.74274	2.25102	5.75734	6.03914	4.50052	5.79651	5.97582	2.71715	5.11089	2.60837	4.99216	6.01291	2.40209	6.9883	4.30699	7.62998	4.1264	3.62234	5.98001	4.53562	6.91995	9.09797	2.72454	8.53313	11.3847	7.5549	6.9643	4.30013	9.39329	4.87911
ENSG00000250509		4.33732	4.26e-10		2	2	2	2	2	2	2	2	2.3895	4.37376	2	2	2	2	2	2	2	2	2	2	2	2	2	2	2	2	2.4535	2	2	2	2	2	2	2	2.29688	2	3.61588	2	3.08372	4.85612	3.22497	2	2.32565	2.33238	3.18357
ENSG00000164825	DEFB1	4.3307	4.13e-17		4.13603	2.93422	4.20639	4.71754	2.18232	2.36837	3.74882	2	2	5.68387	4.12865	3.14455	2	2.4639	2	2.22329	2.25102	4.97734	2	2.6305	4.11875	2.27205	2	3.54091	2	4.04212	2.79803	2	3.71244	4.37317	3.50131	2.93966	2.83149	2.74141	5.53913	3.56146	3.81044	8.43398	4.12383	6.34457	8.82804	7.57918	7.62546	3.35307	10.5491
ENSG00000004809	SLC22A16	4.32856	1.18e-14		2	2.24144	2	2.44343	2.8546	2	2	2	2	5.92366	2	3.14455	2	2.64976	2	2.22329	2	2.31678	2	2	2	2	2	2	2	2	2	2	2	2	2.54374	2.38518	2.33324	2	2.15607	2.4754	2.79701	2.90291	4.63792	3.31375	4.89142	5.12144	3.18023	5.17502	3.31225
ENSG00000159527	PGLYRP3 ENSG00000159527	4.321	5.87e-06		2	2	2	2	2	2	2	2	2	2	2.35737	2	2	2	2	2	2	2	2	2	2	2	2	2	2	2	2	2	2	2	2	2	2	2	2	2	2.19849	2	3.85286	2.67297	2.61824	2.91744	2	4.7989	2.27727
ENSG00000134757	DSG3	4.30951	4.79e-20		6.08036	4.77177	6.08233	5.66616	2.48968	4.25749	6.31373	2	3.16334	3.51555	7.17537	3.96564	4.74931	4.7003	2	5.61059	2.81573	5.75734	5.8938	4.00525	4.84975	4.67708	2.40268	4.75047	3.03497	5.23204	5.40645	2.40209	5.16511	3.25918	7.57563	4.1264	3.73923	5.34787	4.14644	4.85695	10.1515	2.28387	4.06071	5.65418	6.95234	6.29748	4.05843	9.8343	10.6285
ENSG00000166091	CMTM5	4.30664	2.15e-10		2.27765	2	2.86523	2	2.18232	2	2	2	2	2.30145	2.35737	2	2	2.25052	2	2.22329	2	2	2.96	2.6305	2	2.27205	2	2	2	2.31021	2	2	2.36137	2.30131	2	2	2.33324	2.29153	2.15607	8.87898	2.37295	2	3.31769	2.37537	2	3.12764	2.17199	2	2
ENSG00000214107	MAGEB1	4.30459	2.85e-08		2	2	2	2	2	2	2	2	2	2.55067	2	2	2	2	2	2	2	2	2	2	2	5.74968	2.71715	2	2	2	2	2	2	2	2	2	2	2	2.42517	2.4754	3.21878	2	5.39448	2.37537	2.61824	2.37435	4.6004	2	4.32943
ENSG00000256124	LINC01152	4.29785	4.46e-30		2.27765	2.4482	3.48933	2.23869	2	2.36837	4.10607	2.27412	2	5.42762	3.26631	2.78782	2.9112	2.96212	2	2.22329	2.81573	2.7963	2	2.34942	2.56325	2.87191	2	2	2.60837	2.97051	3.30885	2	2.65011	2.30131	3.24686	2	2	2	2.29688	6.7629	5.36352	5.89891	4.1843	2	5.21607	5.16974	5.12489	2.82967	5.90547
ENSG00000186081	KRT5	4.29652	4.99e-25		9.67009	6.30477	8.9105	7.12204	3.59486	6.39723	10.1608	3.72326	4.78426	9.03746	10.5151	7.1352	8.56658	8.98342	2.29039	8.25725	4.37325	8.95728	9.71148	7.34829	9.78591	8.31562	4.89517	6.69082	5.06065	8.61344	9.25208	4.18132	8.8998	5.73444	10.5276	6.08008	6.22259	8.92455	7.60068	8.17063	9.64794	2.90291	9.49281	12.487	12.3945	9.87676	7.07323	12.0725	10.3667
ENSG00000163661	PTX3	4.29011	1.5e-38		4.13603	3.06559	4.20639	4.08357	2.95826	2.66155	3.93847	2.70289	2	7.2809	3.69987	2.31284	3.4653	2.96212	2.91983	4.37427	2.46477	3.15558	3.53138	4.50052	2.96731	2.50085	3.194	2.7107	3.03497	2.78212	4.2307	2.40209	3.09665	4.08804	4.22095	3.33921	3.35561	2.29153	2.54298	5.4787	7.38741	3.06163	5.11268	4.19096	5.33557	4.96603	6.98946	4.95166	7.94988
ENSG00000102290	PCDH11X	4.27394	2.24e-10		2	2.24144	2	2.23869	2	2	2	3.033	2	3.11231	2	2	2	2.25052	3.87801	2.73947	2	2.31678	2	2	2	2	2	2.7107	2	2.31021	2	2	2	2	3.90554	2	2	2	2	2	2.79701	2	2.24681	2.37537	2	3.31108	2	8.62465	2
ENSG00000101425	BPI	4.26824	4.58e-30		3.31356	2.78967	2.2195	2.92569	2.74291	3.45699	2.95927	2.50438	2	4.30758	2.35737	2.31284	2.9112	2.81438	2.29039	2.22329	2	2.57637	2.39518	3.06778	2	2.69828	2.40268	2	2.83738	2.56537	2.79803	2.40209	2.65011	2.30131	2.54374	2.68889	2.60377	3.48104	2.29688	2	5.64443	5.85623	4.54872	3.31375	7.56308	8.06109	2.59116	5.2555	5.7551
ENSG00000086967	MYBPC2	4.25912	1.41e-13		3.04341	2	2.86523	2.6227	2.74291	2	3.27292	2.27412	2.69589	2.30145	2.35737	2.31284	2	2.25052	2	2.4166	2	2	3.53138	2.6305	2	2	2	2	2.60837	2.31021	2.4535	2	3.09665	2	2.93772	2	2	2	3.49974	2	2.66902	2	5.14347	6.27983	5.33557	2.91744	2.4645	2.82967	2.7099
ENSG00000106128	GHRHR	4.25881	5.96e-09		2	2	2	2.23869	2	2	2	2	2.3895	3.25961	2.35737	2	2	2	2	2.4166	2	2	2	2.34942	2.56325	2	2	2.7107	2	2	2	2	2	2	2	2	2.33324	2	2	2.4754	3.12433	2.28387	4.40365	2	2.34199	2.37435	2.70758	2.33238	2.88565
ENSG00000102854	MSLN	4.25833	2.08e-14		2.5104	3.29711	3.72271	8.69674	3.05497	2.66155	4.63083	2.70289	5.02301	7.00627	4.30312	4.13427	2.9112	2.96212	3.22517	2.58705	2.25102	2.9871	3.81591	2.86565	3.76043	2.69828	3.55178	2.7107	3.85705	3.4218	3.84219	2.7162	3.71244	10.2929	3.50131	2.93966	2	2.29153	3.61183	3.9	3.86987	2.52097	9.258	6.16502	6.20066	10.8424	8.13458	12.199	11.0449
ENSG00000240280	TCAM1P	4.25346	2.24e-23		2.27765	2.62902	2.72884	4.67752	3.52904	2	3.5304	2.27412	3.79889	8.00469	2.88227	2.97718	2.52637	3.71176	3.22517	2.58705	2.46477	2.31678	2.70505	2.34942	4.40555	2	2.40268	4.44789	2	2.78212	4.33999	2	2	2.55044	2.54374	2	9.15597	2.74141	3.31335	5.98473	6.85922	5.87773	2.24681	5.54822	2.61824	3.75276	2.81531	3.84435	7.40327
ENSG00000167656	LY6D	4.24261	4.88e-12		2.88665	2.62902	3.85966	2.78214	2	2	2.55794	2	2.3895	4.23822	6.01604	2.78782	2	2.25052	2.29039	2	2	2	2.96	2	2.56325	2	2	2.7107	2	7.25483	4.62552	2	2.36137	2.55044	3.50131	4.63283	2.33324	2	3.71585	2.4754	6.03033	2.28387	8.5562	9.64463	6.17951	5.30562	4.87395	6.77754	8.06394
ENSG00000173809	TDRD12	4.21715	2.49e-16		4.44801	2.62902	3.40232	4.08357	3.05497	2.9051	2.95927	2.70289	3.79889	3.25961	5.3612	3.14455	4.43377	2.81438	3.22517	5.50819	3.62786	2.31678	3.81591	3.67465	2.56325	3.29435	2.71715	3.82635	2.83738	2	4.33999	3.70043	2.89059	3.11192	3.24686	4.31566	3.02812	3.08385	3.85902	2	7.97951	2.90291	2.95078	4.28193	2.85	4.18746	3.00928	2.60234	9.98872
ENSG00000233725	NRAD1	4.21578	6.58e-14		2.27765	2.62902	2.57819	3.88705	2.8546	2.9051	2.55794	2.27412	2	6.10993	3.08703	2.31284	2	2.25052	2	3.50654	2.25102	2.57637	2	2	2	2	2	2	2	2	2	2.974	3.09665	4.007	2	2.38518	2.33324	2.29153	2.15607	2.4754	4.27351	2	2	3.13007	6.06889	6.89417	4.68804	6.96872	7.38144
ENSG00000163064	EN1	4.21577	5.06e-38		4.50305	4.98595	3.10453	4.90247	4.40891	3.73428	4.92796	4.63956	4.14056	9.94348	5.58045	4.71579	4.54679	3.21874	2.91983	5.5705	5.00572	5.46825	3.81591	5.32822	5.69376	4.85313	5.27695	3.54091	3.36379	4.80676	3.30885	4.18132	4.3176	9.18917	4.35607	4.63283	5.09346	3.48104	4.86462	4.50681	9.22573	2.52097	10.6748	8.65608	7.61125	8.43658	7.70114	10.1255	9.32506
ENSG00000251331	NA	4.21266	1.22e-13		2.27765	2	2	2.23869	2	2	2	2.27412	2	2.76311	2	2	2	2	2	2	2	2.31678	2	2	2.56325	2.27205	2	2	2	2.56537	2	2	2.65011	2	2.54374	2	2	2	2	2.83237	2.66902	3.454	2	2.91955	2.34199	2.91744	4.40731	3.49244	3.90869
ENSG00000225431	LINC01671	4.2081	6.86e-19		3.31356	2	2.57819	3.73939	2.48968	2	3.27292	2	2	6.0301	3.26631	2.31284	2	3.09613	2.29039	3.32568	2.25102	2	2.39518	2.34942	2.56325	2.27205	2	3.18472	2	2	2.79803	2.40209	2	3.11192	2	2.38518	2.33324	2	2.65189	2.4754	2.79701	3.20461	2.80433	3.13007	3.52231	6.1367	6.62508	3.73631	4.65477
ENSG00000081985	IL12RB2	4.20065	1.45e-43		4.55608	3.90016	3.64904	3.65948	4.33379	3.11341	4.2562	3.033	4.57508	9.33608	5.3612	4.4219	3.67876	3.86982	4.19142	3.50654	2.81573	2.57637	6.01122	4.35355	2.96731	3.80334	2	3.54091	2.83738	3.28647	4.53647	2	3.09665	4.55522	5.58327	3.50393	4.04198	3.22874	3.98927	7.68227	7.47135	3.06163	9.40977	9.47667	8.18369	4.66279	8.01821	5.47308	6.09628
ENSG00000164485	IL22RA2	4.18128	4.83e-19		4.50305	2	2.40996	2	3.05497	2	3.74882	2	2.94846	2.76311	2.35737	2.97718	2	2.25052	2.53201	2.58705	2	2.31678	2.39518	2.34942	2.56325	2	2.71715	4.2689	2	3.13713	4.33999	2.40209	2	2.76281	3.50131	2	2	2.53394	3.31335	4.69248	5.1643	2.28387	8.00147	7.26469	6.53621	5.68371	6.85075	3.19878	4.26728
ENSG00000140835	CHST4	4.18008	3.15e-21		2	2	2.40996	2.44343	2.62184	2.66155	4.39218	2.50438	2.3895	6.78093	2.88227	2.31284	2.52637	3.09613	2.73891	2.4166	2.25102	2.57637	2	2.34942	2.96731	2	2.71715	2	2.33602	2	2.4535	3.70043	2.36137	2.30131	3.24686	2.38518	2	2.74141	2.65189	3.35683	3.02325	5.87773	5.39448	2.37537	3.76872	4.85226	6.15701	4.12703	6.57803
ENSG00000121742	GJB6	4.17983	7.26e-13		2.88665	2	2.2195	2.78214	2	2	2.55794	2	2.3895	3.39324	3.26631	2.31284	2	2.25052	2	2.22329	2	2	2.70505	2.6305	2	4.42169	2	2.7107	2.33602	2.97051	2.79803	2	3.58135	2	2.54374	2	2	2	3.24546	5.20106	2.91456	2.72454	2.24681	2.37537	2	2.91744	5.67526	7.06119	3.53957
ENSG00000182674	KCNB2	4.16597	1.81e-11		2	2.4482	2.40996	2.44343	2.18232	2.36837	2	2	2	3.51555	2.35737	2.56979	2	2.25052	2	2.58705	2	3.68254	2	2	2.56325	2.27205	3.38395	3.82635	2	2.31021	2	2	2	2.30131	2	2	2	2	2	2	3.39094	2	5.73492	5.12541	4.99186	2.6713	2	2	2.50974
ENSG00000054598	FOXC1	4.16568	1.86e-89		6.20179	5.20127	7.6665	5.64556	5.62242	5.23816	6.8743	5.43763	4.23856	10.4155	6.46478	4.95983	5.29368	5.75658	5.54877	5.88029	5.13619	5.43588	5.86289	6.00656	6.22273	4.85313	5.32409	4.2689	6.58973	4.75643	6.07746	5.17563	5.11859	5.39546	6.71018	5.7599	6.28161	5.14369	6.01743	9.77853	9.38825	11.6012	9.02365	7.13648	9.4008	9.76528	9.93878	10.7318	10.1545
ENSG00000163735	CXCL5	4.15586	6.88e-23		3.04341	2.24144	3.72271	2.44343	2.34417	2	2.95927	2.50438	3.35032	3.62828	2.88227	2.31284	2	2.25052	2	3.22596	2.46477	2.7963	2.39518	2	3.28261	2.50085	2.40268	3.54091	2.60837	2	2.79803	2.40209	2	2.30131	6.23666	2	2.83149	2.92277	3.31335	2.83237	7.35658	2	6.18314	6.16502	3.04963	5.74875	7.68703	4.68727	7.75986
ENSG00000224930	NA	4.14881	2.49e-17		2.71075	2.24144	2.72884	2.23869	2.18232	2	2.55794	2.50438	2.3895	3.73285	3.08703	2.56979	2.9112	2	2.29039	2.87731	2	2	2.39518	2.6305	2	2	2.40268	3.18472	2	2.56537	2	2	2	2	2	2	2.33324	2.29153	2	2	2.79701	4.29697	3.31769	2	3.38128	3.12764	5.1038	4.68727	6.18299
ENSG00000259604		4.14832	3.32e-12		2	2.24144	2.57819	2	2	2.36837	2.55794	2	2	2.30145	2	2	2.52637	2	2	2	2	2	2	2.34942	2	2	2	2	2	2.31021	2	2	2	2	2	2	2	2	2	5.1385	3.61588	2.52097	4.45365	2	3.65077	5.65006	4.50708	2	4.06297
ENSG00000186897	C1QL4	4.14744	4.46e-17		2.5104	2.4482	2.2195	2.23869	2	2	2.95927	2.27412	3.16334	4.71748	5.28003	2.56979	2	3.62573	2.29039	2	3.09781	2	3.17658	2.34942	2	2	2	2	2	2.31021	2	2	2.36137	2.55044	2	2.68889	2	2.29153	2.65189	2.83237	4.84699	2.28387	8.00566	5.473	4.07382	5.01972	4.84881	8.81262	6.83525
ENSG00000165186	PTCHD1	4.13664	2.79e-21		3.1848	3.18599	4.85686	3.05625	3.1456	2	4.73682	2.27412	2.94846	6.75633	3.08703	2.78782	3.21469	4.65758	2.53201	2.58705	2.6509	4.56339	3.81591	4.10052	4.53006	2.27205	2.40268	2	2.60837	3.4218	4.44157	2.974	2.89059	8.22164	2.54374	3.33921	2.60377	4.04793	3.66478	9.29931	6.68818	8.84484	2.80433	4.44827	4.66676	8.76994	8.92072	7.10529	6.40124
ENSG00000261146		4.10791	0.147766		2	2	2	2	2	2	2	2	2	2	2	2	2	2	2	2	2	2	2	2	2	2	2	2	2	2	2	2	2	2	2	2	2	2	2	2	2	2	2	2	2	2	2	2	2
ENSG00000253831	ETV3L	4.09833	5.64e-16		2.27765	2	2	2	2.18232	2	2.55794	2	2.3895	2.55067	2	2.78782	2	2.25052	2	2	2	2	2	2.34942	2.56325	2	2	2	2	2	2.4535	2	2	2	2.93772	2	2	2.53394	2	2	3.61588	2.52097	5.6517	3.47666	2.85	3.31108	3.00928	3.61952	3.18357
ENSG00000259094		4.08252	1.35e-08		2	2.24144	2	2.23869	2	2	2	2	2	6.92031	2.64356	2.78782	2.52637	2.25052	2	2.22329	2	2	2	2	2.56325	2	2	2	2	2	2	2	2	2	2	2	2	2	2	2	2.19849	2	3.08372	10.6875	2.85	2.37435	4.99345	2	2.27727
ENSG00000165606	DRGX ENSG00000165606	4.0813	0.000744125		2	2.24144	2.2195	2	2	2	2	2	2	2	2	2	2	2.25052	2	2	2.25102	2	2	2	2	2	2	2	2	2	2	2.40209	2	2	2	2	2	2	2	2	2.37295	2	2.24681	2.37537	2	2	2.4645	2.60234	2
ENSG00000139515	PDX1	4.06608	2.17e-05		2	2	2	2.23869	2	2	2	2	2	3.51555	2	2	2	2	2	2	2	2	2	2	2	2	2	2	2	2	2	2	2	2	2	2	2	2	2	2	2.66902	2	2	2.67297	2	2	2	2	2
ENSG00000119866	BCL11A	4.06342	1.91e-54		5.75713	3.67177	4.71964	5.68646	4.37184	2	5.87704	3.41903	5.02301	8.12486	2.35737	2.56979	3.4653	4.37071	3.58821	3.22596	2.46477	4.2275	5.66207	4.92168	3.28261	3.41152	2.97519	3.18472	3.50379	3.65945	6.16917	2	2.89059	6.78022	5.63735	4.63283	3.73923	3.3604	4.06999	7.89592	7.83042	7.77379	8.34395	7.3194	8.29108	8.6811	9.05865	7.12685	7.57983
ENSG00000161798	AQP5	4.06255	1.15e-15		4.13603	2.62902	4.3528	8.67404	2	4.82959	3.93847	2.50438	3.79889	2.55067	7.71258	3.77465	2	5.53848	2.29039	3.11884	2.96365	2.31678	4.05347	2.34942	4.9423	2.69828	2	2.7107	2.60837	2.78212	4.53647	3.19264	3.09665	4.95153	2.54374	2	3.02812	2.92277	2	11.528	8.72618	10.2183	2.95078	5.17372	6.67864	9.20889	3.47123	8.74453	5.33794
ENSG00000107159	CA9	4.05017	2.21e-14		2	2.62902	2.2195	5.26845	2	2	3.5304	2	3.35032	4.99485	6.42757	2.56979	2	3.53423	2	4.06364	4.97118	2.31678	2.96	2	2	2.27205	3.96262	3.54091	2.33602	5.15643	3.07593	2	2	2.76281	6.0095	2	5.75194	2	3.55687	2.83237	3.30743	2.72454	2.64131	8.65182	3.52231	6.25334	6.00603	8.90908	6.86703
ENSG00000171243	SOSTDC1	4.04988	2.35e-27		4.26902	3.18599	5.30358	4.50535	3.1456	4.07033	4.83555	2.87737	2.69589	4.71748	5.19402	2.97718	3.86466	3.43654	2	2.4166	2.46477	4.2275	5.51076	2.86565	4.9423	4.81109	2.40268	3.54091	2.33602	4.20109	4.62552	2.40209	5.49149	3.51507	4.97567	2.38518	2.60377	4.12402	3.24546	9.26311	5.21101	8.14132	7.19524	5.75289	3.04963	7.63185	9.56047	7.91485	8.30725
ENSG00000104332	SFRP1	4.04896	3.71e-41		8.82625	6.54887	9.49803	5.76493	7.99796	7.87989	9.80647	6.45454	6.83717	11.915	7.02157	7.5843	8.00907	9.22201	5.02416	7.14903	4.01463	8.29182	9.6719	7.21626	9.33087	4.93371	3.55178	5.21346	6.44089	7.04022	9.43872	4.18132	7.76853	7.24527	9.73118	5.8545	6.05229	8.56386	5.99693	12.645	11.2831	14.7072	10.9943	8.42613	10.4338	12.4131	13.7725	11.1356	12.4573
ENSG00000257060		4.04592	7.24e-11		2.27765	2.24144	2.2195	2	2	2	2	2	2	2.30145	2.35737	2	2.52637	2	2	2.4166	2.6509	2.57637	2.39518	2.6305	2	2.27205	2	2	2	2	2	2.40209	2	2.30131	2	2	2.33324	3.08385	2.15607	3.35683	4.31687	2.52097	7.39397	2	4.94252	2.6713	4.6004	2	2.7099
ENSG00000135069	PSAT1	4.03325	4.83e-48		5.68755	3.82798	4.78988	5.12706	6.34081	4.88745	5.82991	3.52772	8.00512	9.8124	7.89401	4.21173	4.54679	4.1419	3.69141	6.02081	5.10466	3.68254	5.92406	5.44173	4.9423	4.52933	4.62092	5.48356	2.83738	5.98849	5.18997	3.70043	4.61438	5.45778	5.92507	3.50393	5.7795	4.90577	5.38988	9.54221	8.32831	7.95159	10.1462	7.79909	6.98925	5.16974	8.92374	8.41724	9.10067
ENSG00000196196	HRCT1	4.03095	2.31e-26		4.50305	2.24144	3.30972	3.05625	4.44504	4.76932	4.73682	4.04923	2.94846	8.90945	4.0328	3.43033	2.52637	4.01226	3.87801	3.22596	3.09781	2.9871	3.68065	4.75598	4.64468	2.69828	2.71715	3.18472	2.33602	2.78212	4.33999	3.19264	2.36137	3.11192	3.50131	3.15322	4.80247	3.08385	9.9435	5.26103	7.25436	3.56419	2	3.13007	4.07382	9.5541	4.6004	5.04519	9.13152
ENSG00000227019	OR7E101P	4.0255	9.54e-11		2	2	2	2	2	2	2	2	2	2	2	2	2	2	2	2	2	2	2	2	2	2	2	2	2	2	2	2	2	2	2	2	2	2	2	2.4754	2.52857	3.06163	2.24681	2	2.61824	2.6713	3.18023	2.60234	3.31225
ENSG00000054938	CHRDL2	4.02102	1.08e-18		3.82645	2.4482	4.48572	3.57488	2.48968	2	4.2562	3.6288	2.94846	4.61175	3.08703	3.2945	2.52637	2.64976	2.29039	3.11884	2.96365	2.57637	2.39518	2.86565	3.28261	2.87191	3.7021	2	2.60837	2	3.30885	2.40209	2.89059	3.39279	3.24686	2	8.4602	2.74141	3.09926	2.83237	6.28077	2.28387	2.24681	3.87758	3.22497	3.87432	7.38438	6.04836	3.43038
ENSG00000231826	LINC01819	4.00815	3.42e-18		4.33118	3.18599	4.20639	3.81511	2	2.9051	5.09671	2	3.16334	7.17352	3.81959	3.14455	4.02932	2.96212	2.29039	3.00313	2	4.43826	4.25738	3.06778	4.40555	4.17884	2	3.18472	2.83738	3.76505	4.33999	2	4.80271	4.71685	6.2012	2.68889	2	3.48104	3.90376	5.42728	8.39051	4.29697	4.54872	2.91955	5.44593	10.5514	10.7098	3.19878	10.0534
ENSG00000182256	GABRG3	3.99783	9.15e-09		2.5104	2.24144	2	2	2	2.36837	2	2	2	3.62828	2	2	2	2	2	2	2	2	2	2	2	2	2.97519	2	2	2	2	2.7162	2.65011	2.76281	2	2	2	2.29153	2.42517	2	3.21878	2	2.24681	3.47666	2	3.4738	2	2	6.53911
ENSG00000234427		3.99429	7.1e-05		2	2	2.2195	2	2	2	2	2	2	2	2	2	2	2	2	2	2	2	2	2	2	2	2.71715	2	2	2	2	2	2	2.30131	2	2	2	2	2	2	2.37295	2	2.45751	6.25759	2.85	2	2	2	2.27727
ENSG00000148482	SLC39A12	3.99171	1.74e-13		2.5104	2	2.2195	2.44343	2.18232	2	2	2.27412	2	2.55067	2	2	2	2	2	2	2	2	2	2	2	2	2	2	2	2	2	2	2	2.30131	3.24686	2	2	2	2	5.00458	2.52857	4.01593	2.24681	2	2.34199	3.4738	3.53566	2	5.6372
ENSG00000211670	IGLV3-9	3.97763	5.27e-16		6.3138	3.06559	4.52744	3.38916	2.62184	2.66155	5.17422	2.50438	3.66429	7.8736	4.45876	5.83981	4.31114	3.33175	6.71127	4.00469	2.6509	4.30123	4.80466	3.40289	4.26927	4.17884	2	3.18472	2.60837	2.31021	2.4535	2.40209	2.89059	2	9.25281	2.93966	2.83149	4.56721	2.65189	2	7.20906	6.36255	4.54872	11.5005	5.64415	6.31906	3.33306	4.95166	3.7359
ENSG00000225156		3.97653	2.11e-07		2	2.62902	2	2	2	2	2	2	2	2.55067	2	2	2	2.25052	2	2	2	2	2	2	2	2	2	2	2	2.31021	2	2	2	2	2.93772	2	2	2.29153	2	2	2.19849	6.11348	2	2	2.34199	4.36389	3.59732	2.82967	2.27727
ENSG00000110680	CALCA	3.95746	5.31e-05		2	2	2	2.6227	2.18232	2	2	2.27412	2.3895	2.76311	2.88227	2	2	2	2	2.22329	2	2	2	2	2	2	2	2	2	4.85539	2	2	2	2	2	2.38518	2	2	3.37819	3.1183	2.19849	2	2	2.37537	2	2	2.17199	11.6795	2
ENSG00000140600	SH3GL3	3.95235	7.98e-12		2	2.78967	3.21077	2	2.34417	2	2	2	2.3895	2.30145	2	2	2.52637	2.25052	2.29039	2	2	2	2	2	2.56325	2	2.40268	3.18472	2.33602	2.31021	2	2	2.36137	2	2.54374	6.08008	2.33324	2	2	3.9	3.61588	2	2.45751	2.91955	2	4.18746	2.32565	2.60234	2
ENSG00000081277	PKP1	3.95221	1.39e-28		5.36984	4.69268	6.66222	4.59401	5.8416	3.29541	6.44462	6.62328	9.23554	9.14085	8.45708	7.46282	4.54679	5.3898	3.87801	7.98724	3.22054	9.20547	7.2064	8.04929	6.22273	5.04672	3.194	4.88087	3.50379	4.04212	7.66857	3.96082	6.8809	7.54709	6.55027	4.1264	6.2622	6.50601	8.30222	8.31199	8.10229	10.3768	11.2019	9.93652	9.08271	7.83269	10.0757	10.5352	7.87892
ENSG00000214336	FOXI3	3.9493	5.07e-09		2	2	2	2.23869	2	2.66155	2	2	2.69589	5.98846	3.26631	2.31284	3.67876	2.25052	2	2	3.33365	2	2	2	2	2	2.97519	2	2	2.31021	2	2	2	2.30131	2.54374	2	2	2	2	2	2.19849	2	2	2.37537	2	4.36389	2	2.33238	4.79351
ENSG00000123576	ESX1	3.94675	0.000674706		2	2	2	2	2	2	2	2	2	6.42289	2.35737	2	2	2	2	2	2	2	2	2	2	2	2	2	2	2	2	2	2	2	2	2	2	2	2	2.83237	2.91456	2	2	2	2.34199	2	2	5.93074	7.56699
ENSG00000131668	BARX1	3.94486	1.03e-15		3.43176	2.24144	3.10453	3.95557	2.18232	3.29541	2.55794	2.50438	2.69589	9.2528	4.21852	2.78782	2.52637	2.4639	2.29039	3.94322	2.25102	3.30643	2	3.06778	2.96731	3.02688	2	3.18472	2.33602	2.78212	2.4535	2.7162	4.23277	3.62779	5.40772	2	4.69079	2	2	4.04349	7.4076	2	2.64131	5.68784	3.38128	4.66279	6.55687	8.37733	2.88565
ENSG00000236279	CLEC2L	3.93971	9.23e-12		2.27765	2	2.40996	2.44343	2.74291	2.36837	3.27292	2.70289	3.35032	2.30145	3.26631	2	2.52637	2.64976	2.29039	2.73947	2.25102	2	3.81591	3.24505	2.96731	2.87191	2.40268	2	2.83738	2	2.79803	2	2	2.76281	2	2.38518	2.33324	2.29153	2	4.85695	3.21878	2.90291	2.64131	3.31375	2	2.37435	2.59116	4.28876	6.49912
ENSG00000171234	UGT2B7	3.93968	3.65e-11		2.5104	2	2.40996	4.08357	2	2.66155	2	2.27412	2	2.76311	2.35737	2.31284	2	2	2	2.58705	2	2	2	2	2	2	2	2	2.83738	2	2.4535	2.7162	2	3.62779	2	2	2	3.22874	2.15607	7.56822	3.21878	7.59061	3.31769	6.66495	3.87775	5.26173	6.61766	4.90251	3.90869
ENSG00000204644	ZFP57	3.93056	2.38e-13		2.5104	4.69268	2	2.23869	6.48664	2	5.24777	2	2	6.86386	3.26631	2.31284	2	2	3.58821	2	2.46477	2.31678	2.70505	3.79347	3.28261	2	2	2.7107	2	2.31021	2	3.70043	2.36137	4.30699	3.50131	3.33921	2.83149	2.29153	2	2	2.91456	2.90291	4.94804	3.13007	5.51507	6.20781	2.59116	3.49244	3.43038
ENSG00000141750	STAC2	3.9232	1.4e-16		7.71615	2.78967	7.03911	4.4109	3.05497	4.88745	8.63927	2	2.94846	4.71748	6.73222	4.54673	5.08494	7.53364	2.29039	3.11884	3.33365	6.41822	6.90638	3.06778	4.84975	2.50085	2.40268	2	2.33602	4.65018	6.76684	2.40209	4.3176	8.84893	7.9407	2.38518	2.60377	5.28297	3.98927	10.854	9.22715	4.4768	9.62277	7.98656	6.35949	11.9197	11.9392	11.062	9.89935
ENSG00000057149	SERPINB3	3.90999	0.00058176		2	2	2.40996	2	2	2	2	2	2	2	2	2	2	2	2	2	2	2	2	2	2	2	2	2	2	2	2	2	2	2	2	2	2	2	2	2	2.91456	2	2	2	2	2.37435	2	6.31569	4.99867
ENSG00000226145	KRT16P6	3.88443	1.88e-12		2.5104	3.29711	2.98983	3.38916	2	2	3.5304	2.27412	2	6.499	2.64356	3.2945	3.21469	2.4639	2.29039	2.4166	2	2.57637	3.17658	2.6305	2.96731	3.1668	2	2.7107	2	2.56537	2	2.40209	5.25388	2.76281	5.05727	2	2.33324	3.48104	3.44024	2	5.44393	2	2	2.67297	4.53978	4.27837	2.4645	3.61952	4.92007
ENSG00000133048	CHI3L1	3.87589	1.03e-32		8.99896	7.48874	7.82126	9.54161	7.70569	6.31528	8.88383	7.03593	6.74011	12.3386	10.4701	8.67212	7.50687	6.34644	6.3816	6.09334	3.7952	7.04095	9.31453	7.02308	7.23936	7.80719	7.06688	9.50615	5.99541	7.15151	8.41303	5.22606	7.78352	7.21852	11.4875	8.958	7.82289	6.96493	8.46219	8.56488	14.951	8.85842	11.6661	13.7071	12.6321	11.0582	13.8588	12.6933	11.152
ENSG00000224717	LEMD1-DT	3.8733	1.6e-16		2	2	2.40996	2.23869	2.18232	2	2	2.50438	2.69589	4.00755	2	2.31284	2.52637	2	2.29039	2	2.25102	2.57637	2.39518	2	2	2.27205	2	2	2	2	2.4535	2.40209	2	2	2.54374	2.68889	2	2	2.29688	2	4.22881	3.20461	4.1843	2	3.04963	2.6713	3.47123	2.33238	3.18357
ENSG00000165621	OXGR1	3.86898	3.15e-20		2.5104	3.29711	3.30972	3.38916	3.88526	2	5.0148	2.27412	2	4.55583	3.81959	2.31284	2	2.4639	2	4.9123	2.25102	2.7963	2.96	3.24505	2.96731	3.02688	2	4.06453	2.33602	2	3.30885	2	2.65011	3.39279	2.93772	2	2	2.74141	2	5.1385	5.46336	2.72454	6.26942	3.47666	3.38128	5.26173	7.03474	6.25825	4.44622
ENSG00000133019	CHRM3	3.85915	1.86e-24		3.43176	3.58683	4.04341	4.71754	3.38765	3.96677	3.27292	3.81191	3.16334	6.20389	3.93013	3.2945	4.6516	3.71176	2.53201	4.17478	3.62786	5.02164	4.34946	3.24505	4.9423	5.15151	4.28202	2	3.74863	5.03502	3.50934	4.54136	3.09665	3.25918	2.93772	4.22413	3.02812	3.48104	3.0202	9.83881	5.59245	3.33469	2.45751	4.19096	3.76872	6.62646	5.50872	3.026	4.60539
ENSG00000205334	LINC01460	3.85325	1.28e-13		2.27765	2	2.2195	2.23869	2.34417	2	2	2.27412	2	3.25961	2.64356	2.56979	2.52637	2	2	2	2	2.31678	2	2	2	2	2.40268	2	2.33602	2	2.4535	2	2	2.55044	2	2.38518	2	2	2.15607	3.74063	2.19849	2.52097	5.86993	2	3.22497	2.37435	2.4645	2.60234	4.32943
ENSG00000188910	GJB3	3.84996	1.68e-17		2	4.15744	2.40996	4.02099	2.74291	2.9051	2.95927	2	4.33033	4.08861	4.72722	3.14455	3.4653	3.53423	7.65821	2.87731	2.25102	2.57637	5.5501	4.00525	2.56325	4.52933	4.07712	3.54091	2	2.31021	2	2	3.27692	4.66496	4.97567	2.68889	2.83149	3.08385	3.0202	2.4754	3.30743	4.4768	7.5967	8.94414	7.15005	4.72875	2.32565	7.67986	4.32943
ENSG00000248846	LINC02065	3.84748	7.36e-10		2	2	2	2	2.18232	2	2	2	2	2.55067	2	2	2	2.25052	2	2.22329	2	2	2	2	2	2	2	2.7107	2	2.31021	2.4535	2.40209	2	2	2	2	2	2	2.15607	2	2.52857	2	4.45365	3.13007	3.97911	2.91744	2.59116	2	4.44622
ENSG00000205424	PCBP3-AS1	3.84204	7.73e-05		2	2	2	2	2	2.36837	2	2	2	2.55067	2	2	2	2	2	2	2	2	2	2	2	2	2	2	2	2	2	2	2	2	2	2	2	2	2	2	2.52857	2	4.24235	2.37537	2	3.75276	2	2	2.27727
ENSG00000150086	NA	3.82766	5.08e-06		2	2	2	2	2.18232	2	2.55794	2	2.3895	2.76311	2.64356	2	2	2	2	2.87731	2	2.31678	2.39518	2	2	2	2	2	2	2	2	2	2	2	2	2	2	2	2	2.4754	2.66902	2	5.54043	2	2.34199	2	2	2	3.18357
ENSG00000177359		3.82703	1.17e-22		4.39078	3.40028	7.27168	4.2565	4.95149	3.29541	4.83555	3.41903	6.67159	7.34004	4.59923	4.05242	4.1771	5.1334	4.26019	3.94322	4.20506	3.30643	5.799	4.6339	7.4589	4.3647	5.01493	3.18472	4.51622	4.20109	5.45585	7.19685	4.96928	3.92112	5.20781	4.40172	4.13025	5.63469	3.76517	6.12041	8.3675	5.87773	9.90247	8.17636	7.89682	6.08727	5.57153	8.27486	6.444
ENSG00000147588	PMP2	3.82695	0.000256729		2	4.80975	2	2	2	2.36837	2	2	2	2	2.35737	2	2	2.4639	2	2.22329	2	2	2	2.6305	2	2.27205	2.40268	2	2	2.56537	2	2	2	2	2	2	2	2	2	9.62441	2	2	2	3.62303	2.34199	2	2	2	3.18357
ENSG00000182601	HS3ST4	3.81892	3.57e-10		3.04341	2	2.40996	2	2	2.66155	2.55794	2	2	2	2	2	2	2.4639	2	2.22329	2	2	2	2	2.56325	2	2	2	2	2.31021	2.4535	2	2	2	3.24686	2	2	2	2.15607	6.53899	4.08576	2.28387	2.24681	2.37537	2	4.44461	2.4645	2.82967	4.26728
ENSG00000170477	KRT4	3.81451	9e-07		2.27765	2.24144	2	3.05625	2.34417	2	2	2	2	2.30145	2.64356	3.77465	2.52637	2	2	2	2	2.57637	2.39518	2	2	2	2.71715	4.75047	2.33602	2.97051	4.86377	2.40209	2	4.66496	2	2	2.60377	2	5.2234	3.1183	2	2	2	2	2	2.37435	2	9.86348	2
ENSG00000161849	KRT84	3.79961	0.0177534		2	2	2	2	2	2	2	2	2	2	2	2	2	2	2	2	2	2	2	2	2	2	2	2	2	2	2	2	2	2	2	2	2	2	2	2	2.37295	2	2.24681	2	2	2	2	9.34353	2
ENSG00000248713	C4orf54	3.7958	1.01e-08		2	2	2	2	2	2	2.55794	2.27412	2	4.81598	2	2	2	2	2	2	2.25102	2	2	2	2	2	2.40268	2	2	2.31021	2	2.7162	2	2	2	2	2	2.29153	2.15607	2	2.19849	2.52097	2.24681	3.47666	2	2	2.81531	3.19878	3.31225
ENSG00000224235	NA	3.79553	5.67e-05		2	2	2	2	2	2	2	2	2	3.62828	2	2	2	2	2	2	2	2	2	2	2	2	2	2	2	2	2	2	2	2	2	2	2	2	2	2	2	2	4.12383	4.36749	3.22497	2	2	3.026	2
ENSG00000019169	MARCO	3.79066	6.11e-18		4.13603	5.11289	2.86523	2.6227	4.79228	2	4.83555	6.16589	2.69589	9.39104	6.15909	6.18531	3.86466	2.4639	3.08056	5.03523	4.31933	3.44299	3.93957	3.24505	2	3.29435	2.40268	8.37714	5.1053	3.76505	2.79803	2.974	2.89059	2.9479	7.39908	3.50393	5.63611	3.22874	6.43055	2	7.54612	5.54293	11.9749	8.93716	9.78541	4.44461	6.07268	4.03882	6.00403
ENSG00000110347	NA	3.78362	1.17e-14		4.26902	5.85605	5.04095	5.03505	6.16779	2	4.2562	2.70289	4.90857	5.54716	5.05456	5.79016	3.21469	2	2.53201	2.58705	2.25102	3.68254	4.66829	3.24505	2.96731	6.47036	2.97519	8.72844	2.60837	3.28647	3.07593	3.38246	4.04652	2.55044	7.33508	2	6.46252	4.04793	4.06999	3.35683	9.44675	3.33469	7.30825	8.91246	8.72966	6.03608	6.73205	7.25962	3.31225
ENSG00000155918	RAET1L	3.77854	2.8e-18		2	2.78967	2.2195	2.6227	2	2	2	2.27412	2.3895	5.26276	4.21852	2	2	2.25052	2	2.73947	2.25102	2	2	2.34942	2	2	2	2	2	2	2	2	2.36137	2.30131	2.54374	2	2	2.29153	2.15607	3.35683	4.72355	3.06163	4.76215	2.91955	5.17393	2.6713	3.33306	4.50173	2.7099
ENSG00000109193	SULT1E1	3.77344	1.87e-06		2	2	2.72884	2.23869	2.18232	2	2	2	2.3895	2	2	2.31284	2	2	2	2	2.25102	2	2.70505	2	2	2.27205	2	2	2	2	2	2	2	2	2.54374	2	2	2	2	3.74063	2	2.52097	2	2	2	2	2	2.33238	2
ENSG00000176381	PRR18	3.77303	1.42e-10		2.27765	2.24144	2.2195	2	2.18232	2	2	2	2	5.19116	3.26631	2	3.21469	2.81438	2	2.22329	2	2	2	2.34942	2.56325	2	2	2.7107	2	2	2	2	2	2	2	2	2	2.29153	2.65189	2	3.81044	2	4.59401	2.67297	2.61824	2.6713	2.81531	2	2
ENSG00000255750		3.76741	1.42e-09		2.88665	2	2.40996	2.92569	2	2.9051	2.55794	2	2	2.55067	2	2.31284	2	2	2	2	2	2	2.70505	2.34942	2	2.27205	2	2	2	2	2	2	2	2	2.54374	2	2	2.53394	2.15607	2	2.52857	2.28387	6.05944	4.73255	6.20066	2.91744	2	2.82967	2
ENSG00000255910		3.76179	2.26e-09		2.27765	2	2.40996	2	2	2	2	2	2.3895	2.76311	2	2.31284	2.52637	2	2	2.58705	2	2	2.39518	2	2	2	2	2	2	2	2	2	2	2.30131	2	2.38518	2	2	2.15607	3.9	2.66902	5.37165	3.85286	2	2.34199	2	2.32565	5.85527	2
ENSG00000139800	ZIC5	3.76059	8.99e-06		3.9103	2	2	2.44343	2	2	2	2	2	5.19116	2.35737	2	2	2	4.66706	2	2	2	3.53138	2	2	2	2.71715	2	2	2.31021	2.4535	2	2	2	3.50131	2.38518	2	2	2.15607	2	2.37295	3.66657	2	5.90373	3.04963	6.51871	2	5.13303	2
ENSG00000170465	KRT6C	3.75838	7.49e-14		3.04341	2.24144	2.72884	2	2	2	2	2	2	3.25961	8.77849	2.31284	2.52637	2.25052	2	3.11884	2.25102	2.31678	2.39518	2	2	2	2	2	2.33602	2.31021	2	2	2	2	3.24686	2	2	2.53394	2.65189	2.4754	2.52857	3.33469	2.45751	2.37537	2.34199	2.91744	2.81531	3.73631	2.88565
ENSG00000223477	NA	3.75505	5.23e-15		2.27765	2.24144	2.72884	2.23869	2.18232	2	3.93847	2	2	2.30145	2.35737	2.31284	2.52637	2.4639	2	2	2	2	2.39518	2.34942	2	2	2.40268	2.7107	2	2	2	2	2	2.30131	2	2.38518	2	2.53394	2	3.35683	4.39985	3.20461	2	2.91955	3.04963	4.79183	2.4645	3.49244	4.83694
ENSG00000118849	RARRES1	3.75287	4.55e-18		10.8902	5.85605	7.27168	9.09823	7.38602	6.43652	8.35297	7.66684	5.80915	10.6447	7.26247	7.98262	5.53198	6.12913	6.90624	6.80476	4.74447	5.70397	7.94988	7.2787	5.74605	6.1878	6.12269	8.07052	5.6783	8.77067	8.90165	5.65206	6.82404	11.3145	8.94508	8.14514	7.14156	5.02963	7.84677	6.9747	8.91259	8.30897	7.93262	10.1954	12.6991	13.6196	13.3389	7.83197	16.0905
ENSG00000232325		3.74602	9.49e-09		2.27765	2	2	2	2	2.36837	2	2	2.3895	2	2.64356	2	2	2.25052	2	2.22329	2	2	2	2	2	2	2	2	2	2	2	2	2	2	2	2.38518	2	2	2	2	3.02325	2.28387	2.45751	2	2	2	2.70758	4.43417	2.27727
ENSG00000121380	BCL2L14	3.74202	2.31e-20		5.39916	2.24144	3.85966	3.81511	3.71812	2.36837	5.31776	2.70289	3.92199	5.19116	2.88227	3.43033	2.9112	3.9428	3.3566	3.11884	2.25102	4.62211	5.3417	3.67465	3.28261	3.29435	2.40268	4.2689	2.83738	2.78212	4.53647	3.38246	2.65011	4.007	5.1345	3.15322	3.73923	4.90577	5.55324	5.98473	4.81711	4.7342	9.48682	8.41109	8.49738	4.59367	6.57997	3.94486	3.90869
ENSG00000198643	FAM3D	3.73873	2.09e-15		2.5104	2.24144	3.40232	2.92569	2.34417	2.9051	3.27292	2.50438	2.94846	2.30145	2.64356	2.78782	2.52637	2.64976	2	2.58705	2	2	2.39518	2	2.56325	2.50085	2.71715	3.18472	2.60837	2.56537	3.68534	2.974	2.36137	2.76281	3.71754	2	2.33324	2.29153	3.0202	2.4754	3.68369	3.20461	2.45751	3.62303	2	5.38958	8.42343	5.53888	7.40327
ENSG00000204610	TRIM15	3.72027	2.2e-07		2.27765	2	2	2	2	2	2.55794	2	2.3895	2	3.08703	2	2	2	2	2.22329	2	2	2	2	2	2	2	2	2	2.31021	2	2	2	2	2	2	2	2	2	2	2	2	4.50197	3.62303	3.04963	2	2.32565	4.56626	2
ENSG00000255798	NA	3.70985	7.3e-15		4.65661	2	2.2195	2.6227	2.18232	2	4.2562	2	2.3895	4.08861	2.88227	2.56979	3.4653	2.4639	2	3.94322	2	2.31678	2.96	2	3.95069	2	2	4.2689	2	2.56537	3.30885	2	2.89059	2.55044	2.54374	2.93966	2.33324	2.53394	4.25401	3.56146	7.07028	2	3.08372	4.44827	7.15005	4.44461	6.22696	4.7989	8.13526
ENSG00000118322	ATP10B	3.70891	4.37e-17		2.71075	2	2.72884	2.44343	2.48968	2.36837	2.55794	2.50438	2	2.76311	2.64356	3.66875	2	2.25052	2.53201	2	2.25102	2	2.39518	2.34942	2.96731	3.41152	2	2.7107	2	3.76505	2.4535	2.7162	2.36137	2.76281	3.71754	3.15322	2.83149	2.53394	2.29688	8.69013	3.68369	2.28387	4.72192	5.5111	7.26491	2.6713	3.47123	4.74416	3.82488
ENSG00000101311	FERMT1 ENSG00000101311	3.7005	1.5e-25		4.60722	3.29711	4.44276	3.48501	2.18232	2.36837	5.62433	2.50438	2.94846	7.5334	6.35016	5.83981	4.02932	5.10188	2	4.12028	2.46477	3.30643	3.81591	2.34942	3.54121	2.69828	2.40268	3.54091	2	2.97051	3.84219	2.7162	4.74262	5.45778	5.27757	2.93966	2.83149	3.59237	3.61183	4.77706	5.78999	2.28387	9.08441	6.50422	4.83845	6.38191	7.89471	7.95758	3.31225
ENSG00000246820	RIC3-DT	3.69223	0.000437864		2	2	2	2	2	2	2	2	2	2.30145	2	2	2	2.25052	2	2	2	2	2	2	2	2	2	2	2	2	2	2	2	2	2	2	2	2.29153	2	2	3.54473	2	2.24681	2	2	2	2	5.17502	4.70251
ENSG00000253164		3.69195	5.21e-07		2.27765	2	2	2	2	2	2	2	2	3.11231	2	2	2	2	2	2	2	2	2	2	2	2	2	2	2	2.31021	2	2	2	2	2	2.38518	2	2	2	4.50681	2.37295	4.16328	2.24681	2	2	2	2	4.68727	2
ENSG00000167419	LPO	3.68632	1.56e-11		2.88665	2	2	2	2	2	2	2	2.3895	5.63073	2.35737	2	2	2	2	2	2	2.31678	2	2	2	2.50085	2	2	2	2.97051	2	2	2	2	2.93772	2	2	2	2.15607	2	3.81044	3.06163	3.60995	2.37537	2	2.6713	4.26255	2.82967	4.26728
ENSG00000064886	CHI3L2	3.67911	2.66e-19		8.20123	4.91803	8.22779	8.42797	4.92615	4.42314	9.32725	6.07925	6.24614	10.3368	6.51885	4.28524	4.54679	4.85956	4.26019	4.50764	3.53629	7.72945	6.17117	5.36706	5.11129	4.24349	4.37449	5.96732	4.1406	4.948	6.72715	9.36568	4.80271	4.16478	10.1768	4.02157	5.85915	4.77027	4.77114	7.83803	11.5971	12.115	10.1929	13.1233	9.53794	11.9144	12.9784	9.37314	12.7414
ENSG00000239311		3.66301	3.29e-05		2	2	2	2	2	2	2	2	2	2	2	2	2	2	2	2	2	2	2	2	2	2.27205	2	2	2	2.31021	2	2	2	2	2.54374	2	2.60377	2	2.15607	2	2.19849	2	2	2	3.52231	2	2	2.60234	3.7359
ENSG00000163739	CXCL1	3.65996	1.33e-22		5.90752	2.24144	4.15408	3.81511	3.31139	4.25749	3.93847	4.73334	2.69589	5.15397	4.45876	3.77465	2.9112	3.09613	2.29039	4.59017	2.96365	2.7963	4.73809	2.6305	4.53006	3.7149	3.194	4.06453	3.03497	2.97051	3.84219	3.83649	2.36137	4.76694	5.63735	2.38518	2.60377	2	4.97355	3.35683	8.78525	2.72454	6.31069	5.65418	4.47184	5.26173	7.12126	6.1146	5.6372
ENSG00000246228	CASC8	3.65878	6.8e-16		3.64256	2	2.40996	2.78214	2.48968	2	2.95927	2.27412	4.71785	3.83034	4.21852	2	3.86466	2.25052	2.29039	2	2	2.31678	2.70505	2.34942	2	2	2.40268	3.18472	2	2.31021	2	2	2	2	2.54374	2.68889	2.33324	2	2.15607	2.83237	2.91456	2.90291	3.69555	3.98977	4.47184	4.72875	5.06067	4.74416	6.85651
ENSG00000177459	ERICH5	3.65803	9.24e-20		2.71075	2.24144	2.57819	2.6227	2.18232	2.36837	2	2.50438	2	3.62828	2	2.31284	2.52637	2.4639	2.29039	2.22329	2	2.31678	2.70505	2	2.56325	2.27205	2	3.82635	2	2	2.79803	2.974	2.36137	2	2.93772	2	2.60377	2.29153	2	3.1183	3.61588	3.76215	2	3.98977	3.76872	3.4738	3.33306	4.03882	3.64107
ENSG00000196660	SLC30A10	3.65589	1.56e-06		2.27765	2	2.2195	3.17596	2	2	2	2	2	2.30145	2	2	2	2.25052	2	2	2	2	2	2	2	2	2	2.7107	2	2	2	2	2	2	2	2	2	2	2	2	2.19849	2.52097	2.24681	2.67297	2.61824	2	2.17199	5.63227	2.27727
ENSG00000077274	CAPN6	3.65521	1.44e-15		6.23469	3.06559	4.82376	3.05625	5.30609	7.37274	5.73078	3.41903	4.49802	3.25961	5.23767	4.13427	6.18363	6.29161	2.73891	4.42011	2.25102	2.31678	6.42503	4.50052	6.22273	2.27205	2	2	4.30276	2	5.59465	2.40209	2.65011	3.62779	4.22095	3.65176	2.83149	4.98951	4.14644	4.40418	7.07028	2.90291	11.6357	2.67297	5.48091	9.54726	5.03861	10.0286	10.6176
ENSG00000163377	TAFA4	3.64796	6.79e-10		2	2.62902	2.2195	2	2	2.36837	2	2.27412	2	5.73512	2	2	2	2	2	2	2	2	2	2	2	2	2	2	2	2.31021	2	2	2	2	2.54374	2	2	2	2	3.9	2.37295	3.76215	2.24681	3.47666	2.34199	2.6713	2	2.33238	2.27727
ENSG00000117013	KCNQ4	3.6442	3.94e-40		3.31356	3.49657	4.88922	5.24126	3.71812	3.11341	5.17422	3.52772	5.56656	8.85546	5.71005	4.21173	3.67876	5.44108	4.11922	4.17478	2.81573	4.06768	4.25738	3.54516	3.95069	3.02688	3.7021	2.7107	2.83738	2.97051	4.11245	4.37254	4.39771	5.36325	3.24686	4.1264	2.83149	3.69571	6.24309	5.00458	6.69641	7.45415	6.26942	4.09387	6.83555	7.65748	7.5727	8.3952	7.78779
ENSG00000229967	MAGEA4-AS1	3.64361	0.00195274		2	2	2	2.44343	2	2	2	2	2	2	3.42575	2	2	2	2	2	2	2	2	2	2	2	2	2	2	2.31021	2	2	2	2	2	2	2	2	2	2	2	2	2	3.31375	3.22497	2	2	3.19878	5.30739
ENSG00000253217		3.63659	1e-13		2	2	2.2195	2.6227	2.48968	2	2	2	2.69589	3.25961	3.08703	2.31284	2	2.81438	2	2.4166	2	2.31678	2	2	2	2	2	2	2.33602	2	3.30885	2	2	2.30131	2	2.38518	2.33324	2.29153	2.54298	2.83237	2.91456	2.52097	3.77635	4.52476	5.17393	2.37435	3.47123	3.026	3.31225
ENSG00000213130	EEF1DP5	3.63309	2.04e-13		6.99928	2.24144	2.2195	3.17596	2	2	2	2	2.3895	5.54716	2	2	2	2.81438	2	2	2.25102	2	2	2	2	2	2	2.7107	2.33602	2	2	2.40209	2	2.30131	2.54374	6.52568	2.33324	2	2.15607	2.83237	3.74846	4.01593	4.9825	7.58357	5.76262	4.36389	5.1038	5.08978	4.32943
ENSG00000154548	SRSF12	3.62898	1e-58		3.98953	3.75199	3.48933	3.81511	2.62184	2.9051	4.10607	3.17347	3.16334	7.15482	3.26631	2.97718	2.9112	2.25052	2.91983	3.58913	3.09781	3.56773	3.81591	3.79347	2.96731	2.87191	2.71715	2.7107	2.60837	3.13713	2.79803	3.19264	2.89059	3.62779	2.93772	3.33921	2.83149	2.92277	3.49974	6.30265	6.58556	6.53485	6.66916	5.35225	5.33557	4.66279	7.13171	6.47544	4.95991
ENSG00000218565		3.62752	1.53e-12		4.06464	2	2	2.23869	2.74291	2	2.55794	2	2.3895	3.62828	3.69987	2.31284	2.52637	2.25052	2.29039	2.73947	2	2	2.39518	2.34942	2	2.50085	2.40268	2.7107	2	2.31021	2	2	2	2.30131	2.93772	2	2	2	2.15607	2.4754	4.58856	2.28387	6.02678	5.72073	6.17951	2.6713	3.09729	2.33238	3.7359
ENSG00000154493	C10orf90	3.62731	7.17e-14		2.27765	2.4482	3.21077	2.78214	3.05497	2	3.93847	2	2.3895	2.30145	2.64356	2.56979	2.9112	2.25052	2	2.4166	2.25102	2.31678	2.96	2.86565	2	2.27205	2	2	2	2.56537	3.30885	2.974	2.65011	2	2.54374	2.38518	2.33324	2.53394	2.29688	10.602	3.12433	2.72454	5.4934	3.13007	2	4.96603	6.89439	2.33238	4.06297
ENSG00000228120		3.61792	2.06e-08		2	2	2	2	2	2	2	2	2	2.76311	2	2	2	2	2.29039	2	2	2	2	2	2	2	2	2	2	2	2	2	2.36137	2	2	2	2	2	2.15607	2	2.19849	2	3.51895	2.37537	2	2.6713	2.70758	2	2.27727
ENSG00000070729	CNGB1	3.61171	1.87e-09		2	2.4482	2	2	2	2	2	2	2	2.30145	3.42575	2.97718	2.52637	2.25052	2	2	2	2	2	2	2	2	2	2	2	2	2	2	2.36137	2.30131	2.54374	2	2	2.29153	2.15607	2	2.91456	2.72454	3.08372	5.26575	4.1627	2.6713	2.4645	2.60234	2.88565
ENSG00000168875	SOX14	3.61097	0.0293326		2	2	2	2	2	2	2	2	2	2	2	2	2	2	2	2	2	2	2	2	2	2	2	2	2	2	2	2	2	2	2	2	2	2	2	2.4754	2	2	2	2	2	2	2	2	2
ENSG00000169594	BNC1	3.60983	1.78e-12		3.04341	2.24144	5.17823	2.44343	2.48968	4.25749	2.55794	2.27412	2.3895	2	3.56931	2	2.9112	3.21874	2.91983	2.87731	2	2.9871	3.93957	2.86565	2.56325	2.87191	2	3.18472	2.60837	2.56537	2.79803	2	2.89059	2.30131	3.50131	2.93966	2.33324	2.53394	2.54298	2	6.00405	2	2.64131	7.03552	2.85	3.12764	2.59116	3.35307	2
ENSG00000073792	IGF2BP2	3.60495	1.75e-37		4.13603	5.14296	3.85966	4.20112	4.76395	3.45699	5.5094	4.48636	4.23856	8.08096	5.80014	5.28059	4.31114	3.43654	3.22517	5.00546	4.70297	3.9806	4.15902	4.00525	5.26255	5.04672	4.1832	4.44789	3.36379	5.23204	4.62552	4.69248	4.54571	5.36325	4.22095	5.58699	4.74771	3.3604	4.64507	8.43423	7.7693	7.9363	4.72192	7.21937	8.76202	3.98642	8.81924	7.37219	5.33794
ENSG00000088386	SLC15A1	3.60429	8.14e-10		2.27765	2.4482	2.40996	2	2.62184	2	4.92796	2	3.79889	7.71669	3.08703	4.28524	2	2.4639	2.29039	2	2	2.31678	2	2	2	2	2	2	2	2.97051	2	2.40209	2	7.06683	2.54374	2.38518	4.13025	2	6.14402	2.83237	5.62731	2.28387	2.80433	5.02364	3.76872	8.43164	8.36922	7.74404	9.76948
ENSG00000257588		3.60099	2.23e-12		2.71075	2	2	4.36124	2	2.66155	2	2.27412	2.3895	2	3.08703	2.56979	2	2.81438	2	2	2	2.31678	2	2	2.96731	2	2	2	2.33602	2.31021	2.79803	2	2	2.76281	2	2	2.33324	2	2	5.20106	4.13504	6.53485	2	3.13007	3.87775	4.91027	3.71327	4.43417	2.88565
ENSG00000105550	FGF21	3.58822	0.000105204		2	2	2	2	2	2	2	2	2	3.11231	2	2	2	2	2	2.22329	2	2	2	2	2	2	2	2	2	2	2	2	2	2	2	2	2	2	2	2	4.13504	2	2.64131	2	2.34199	2	2.17199	2.60234	2.27727
ENSG00000130383	FUT5	3.58172	6.18e-11		2	2	2.2195	2	2	2	2	2	2.3895	5.11581	2	2	2	2.4639	2	2	2.25102	2	2.39518	2	2	2.27205	2	2	2	2.31021	2	2	2	2	2.54374	2	2.60377	2	2.29688	2	4.90496	2.90291	4.8394	2	2.61824	2	4.79719	2.33238	2.88565
ENSG00000172548	NIPAL4	3.56163	8.94e-16		2.88665	2.78967	3.10453	3.2865	2.48968	2	3.27292	2	2.69589	3.92167	3.56931	2.78782	2	2	2	3.58913	2.6509	2.9871	2.96	2.34942	2.96731	3.1668	2	2.7107	2	3.13713	2.4535	2	3.27692	2.30131	3.71754	2.68889	3.02812	2.74141	2.75315	7.36461	3.21878	2.28387	6.37697	2.37537	3.38128	2	2.4645	4.3633	2.88565
ENSG00000258077		3.56076	2.11e-08		2.27765	2.4482	2.86523	2.44343	2.34417	2.66155	2	2	2	2.30145	2	2	2	2.25052	2	2.22329	2	2	2	2.34942	2.56325	2	2	2	2	2.56537	2	2	2	2	2.54374	2	2.33324	2	2.15607	3.56146	4.81711	2.28387	2.64131	2.91955	2.34199	2.6713	5.16618	2	2.7099
ENSG00000187715	KBTBD12	3.54384	5.46e-09		2	2.24144	2.40996	7.0689	2	2	3.5304	2.50438	2	2	2	2.31284	2	2.4639	2.29039	2.58705	2.46477	2.7963	2.70505	2.6305	2.56325	2	2.40268	2	2	2.78212	2	2	2	2.76281	2	2.38518	2.60377	2.29153	2.29688	7.23605	2.66902	7.84101	2.64131	2.91955	2.34199	2.91744	7.75625	2	4.92007
ENSG00000222044		3.54122	1.28e-09		2	2	2	2	2.48968	2	2.95927	2.27412	2	2.76311	2	2	2	2	2	2	2.25102	2	2	2	2	2	2	2.7107	2.33602	2	2	2	2	2	2	2	2	2	2	5.07309	2.37295	2.28387	2.80433	2.37537	2	2.6713	4.18434	2	2.50974
ENSG00000129151	BBOX1	3.52913	5.03e-17		7.04637	3.90016	5.44089	7.90288	2.95826	4.57172	5.67854	4.63956	2.69589	5.2274	3.93013	3.14455	3.21469	4.37071	2.29039	3.22596	2.46477	2.57637	4.59494	3.06778	3.95069	2.87191	2	3.54091	2.33602	3.95554	3.98364	2	4.23277	3.11192	5.78837	2.68889	2.60377	3.88254	2.84777	7.33702	8.48856	7.58409	5.81361	7.5746	7.10591	10.6726	9.0858	4.68727	10.7648
ENSG00000136842	TMOD1	3.5176	1.78e-20		4.20406	3.40028	4.75519	2.78214	4.79228	2.66155	4.39218	2.87737	4.33033	7.45149	3.08703	3.55446	4.92686	4.07853	3.08056	4.32693	2.25102	3.68254	3.36486	4.00525	3.76043	2.87191	2.71715	3.18472	3.20872	3.28647	4.53647	2.974	2.65011	4.37317	4.35607	4.48294	3.35561	3.69571	4.35411	8.36077	4.78659	3.66657	6.99033	6.46593	5.51507	5.89955	6.23668	3.19878	6.0783
ENSG00000125462	MIR9-1HG	3.51541	8.02e-17		3.31356	2.4482	2.72884	2	2.48968	5.23816	4.51643	3.41903	3.51583	10.0934	2.64356	3.2945	3.4653	3.21874	3.08056	2.58705	3.09781	2.31678	4.05347	2.6305	2.56325	2.87191	3.194	2.7107	3.36379	3.28647	2.4535	2.40209	2.89059	3.82981	3.24686	2.38518	4.21344	2.53394	2.29688	5.71143	3.74846	3.454	7.81801	4.19096	3.97911	5.46892	2.91555	7.01569	4.83694
ENSG00000216588	IGSF23 ENSG00000216588	3.51092	5.51e-09		2.71075	2	2	2.78214	2	2	2.55794	2	2	3.73285	2.35737	2.31284	2	2.25052	2	2	2	2	2.39518	2	2	2	2	2.7107	2.83738	2	2	2	2	3.11192	2	2	2	2	2	2	2.37295	2.28387	3.20544	4.19096	4.32553	3.31108	2.17199	3.61952	5.61242
ENSG00000137673	MMP7	3.5042	6.76e-20		11.844	8.03717	8.75017	8.06286	5.62242	4.64063	8.44185	4.68721	5.4071	11.3063	8.07333	7.775	6.77706	7.0045	7.33067	8.06865	6.77699	6.36764	6.89114	7.93762	8.57117	6.26768	2.97519	8.38814	5.1053	8.59565	8.45007	5.17563	8.11508	7.21852	10.1859	9.18735	7.71996	6.91226	6.40744	8.19389	12.2175	5.17727	8.00147	9.35886	11.5528	10.5818	10.7965	11.0821	12.8158
ENSG00000136695	IL36RN	3.50023	1.77e-07		2	2	2.2195	2	2	2	2	2	2	2	2.35737	2.31284	2	2	2	5.25352	2	2	2	2.6305	2	2	2	2.7107	2	2	2	2	2	2.9479	2	2.38518	2	2.29153	2.15607	2	2	2	5.7748	2.37537	2	2	2	3.61952	3.43038
ENSG00000231290	APCDD1L-DT	3.4987	3.93e-17		2.5104	3.90016	4.75519	4.02099	2.74291	2.36837	4.10607	2.50438	2.94846	5.54716	4.0328	3.8733	4.43377	2.4639	3.08056	3.94322	3.43853	2.9871	7.74476	3.40289	3.54121	2.69828	2.97519	2	2	3.86344	2.79803	3.19264	3.27692	3.51507	2.54374	4.02157	3.35561	2.92277	3.94715	2.83237	4.55274	10.3151	2.45751	4.09387	3.22497	6.48093	3.00928	3.026	3.18357
ENSG00000109846	CRYAB	3.49565	2.12e-28		7.23703	8.28648	7.57497	7.29729	9.8096	5.93109	7.66042	6.78532	6.82144	10.9535	8.71042	7.1451	7.58834	6.96124	5.40433	8.11468	7.07418	6.91744	7.15629	7.91813	8.4424	6.62396	6.63374	6.18492	5.89725	7.02966	7.52551	6.2233	7.29065	7.05679	7.81731	6.6714	6.66818	7.00573	6.70784	6.84356	8.76778	7.84647	6.45268	6.16502	9.95207	8.90802	12.3769	9.84734	8.67349
ENSG00000204446	LINC02872	3.49236	2.45e-19		2.5104	2.24144	2.2195	2	2.34417	2	2.55794	2.87737	2.94846	4.00755	2.35737	2	2	2.64976	2	2.73947	2.25102	2	2	2.86565	2	2	2	2	2	2	2.4535	2.40209	2	2.30131	2.54374	2	2.60377	2	2.42517	6.46443	3.61588	5.03141	4.80129	2.37537	3.52231	4.09044	5.12489	2.60234	3.64107
ENSG00000101323	HAO1	3.48595	5.83e-06		2.27765	2	2	2	2	2	2	2	2	2	2	2	2	2	2	2	2	2	2.39518	2	2	2	2	3.54091	2	2	2	2	2	2	2	2	2	2	2	2.4754	2.66902	2	2.45751	2.37537	2	2	2.59116	2	2
ENSG00000177614	PGBD5	3.47756	5.03e-21		5.18021	4.84675	5.77116	4.59401	5.00089	3.96677	5.5094	3.72326	5.17926	10.7324	5.14902	4.95983	5.87277	4.07853	8.43293	4.77792	6.05172	5.14691	6.74623	5.24726	4.75086	7.91532	3.83823	5.48356	5.1053	4.99216	3.68534	4.69248	4.39771	3.73233	6.55027	4.95094	4.80247	3.48104	4.79508	7.25091	9.2469	4.23167	9.11192	7.43292	9.53794	7.05709	9.74208	9.14127	9.94721
ENSG00000152977	ZIC1	3.47435	1.14e-10		2	2	2.2195	4.36124	2	2.66155	2	8.50416	2	7.94063	3.08703	2.56979	7.83083	3.33175	2	3.41894	2.46477	2.31678	2	3.06778	2.56325	2.87191	3.83823	2	3.20872	2.78212	2.4535	2	2	2.30131	2	2	2	2.29153	2.75315	4.69248	7.5821	9.05289	8.48886	6.46593	6.61707	2	4.99345	5.29412	8.27208
ENSG00000147465	STAR	3.47233	1.63e-11		3.1848	3.18599	2.57819	2	3.98682	2	3.27292	2.50438	3.92199	5.48863	5.19402	3.55446	2.9112	2.81438	2.91983	3.50654	4.31933	2.57637	2.70505	2.86565	2.56325	3.02688	2	2	2.60837	3.54551	2.79803	2.7162	2	2	2.93772	3.15322	2.33324	2.29153	2.29688	3.74063	3.74846	2	8.63415	7.69535	4.24641	2.6713	2.17199	2.82967	2.88565
ENSG00000154080	CHST9	3.46895	6.86e-13		2.88665	2.93422	3.64904	3.57488	3.05497	3.60229	3.5304	2.27412	2.94846	2.55067	3.56931	2.78782	2.52637	2.25052	2	2.73947	2	2	3.17658	2.34942	3.54121	5.45432	2.40268	2	2.33602	2.78212	3.07593	2	3.27692	2.30131	2.93772	2	2	2.74141	2.54298	5.57634	3.46988	8.56897	2	3.62303	3.22497	8.35016	6.83803	7.6504	6.41564
ENSG00000253348		3.46639	4.99e-16		2.27765	2.62902	2.2195	2	2.48968	2	2	2.27412	2	4.66558	2	2.31284	2.52637	2.64976	2.53201	2.4166	2.25102	2.31678	2	2.34942	2	2	2	2	2	2.31021	2.4535	2	2	2	2.54374	2.68889	2.33324	2	2.75315	2.4754	2.79701	2.52097	4.06071	3.31375	4.99186	4.52106	2.59116	2.60234	2.50974
ENSG00000232560	LINC01549	3.46606	4.41e-06		2.27765	2	2	2	2	2	2	2	2	2	2	2	2	2	2	2	2	2	2	2	2.56325	2	2	2	2.33602	2	2	2	2	2	2	2	2	2	2	4.04349	2	5.5696	2	2	2	2	3.00928	3.49244	2
ENSG00000249505		3.46411	1.26e-06		2	2	2	2	2.18232	2	2	2	2.3895	2.30145	2	2	2.52637	2.25052	2.29039	2	2.81573	2	2	2	2	2	2	2	2	2	2	2	2	2	2	2	2	2	2.15607	3.74063	2	4.95256	2.45751	2	2.34199	2	2	2.82967	2
ENSG00000153266	FEZF2	3.45493	0.00484551		2	2	2.40996	2	2	2	2	2	2	2	2	2	2	2	2	2	2	2	2	2	2	2	2	2	2	2	2	2	2	2	2	2	2	2	2	2	2	2	2	2	2	2.6713	2	2	2
ENSG00000139915	MDGA2	3.45446	2.88e-09		2	2.24144	2	2.23869	2.18232	2	2	2.50438	2	3.11231	2	2.31284	2	2	2.29039	2.22329	2	2	2	2	2	2.50085	2.71715	2	2	2	2	2	2.36137	2	4.47962	2	2.60377	2	2	6.38581	2.52857	2	2.64131	2.37537	3.04963	2.37435	4.14358	4.50173	4.65477
ENSG00000122733	PHF24	3.44463	3.44e-19		2.88665	2.4482	2.98983	2	3.23088	2.36837	3.27292	2.70289	2.94846	9.58511	2.64356	2.56979	3.4653	2.4639	2.29039	2.58705	2.6509	2.31678	3.68065	2.34942	3.54121	2.27205	2.40268	2	2.33602	2.31021	3.30885	2.974	2.89059	2.30131	2.93772	2.38518	2.33324	3.22874	2.42517	5.3186	4.98777	2.52097	4.68053	3.75591	4.40054	3.4738	2.59116	2.60234	3.53957
ENSG00000197641	SERPINB13 ENSG00000197641	3.44232	0.000876287		2	2	2.40996	2	2.18232	2	2	2	2	2	2	2	2	2	2	2	2	2	2.96	2	2	2	2	2	2	2	2	2	2	2	2	2	2	2	2	2	2.19849	2	2	2	2	2	2	7.751	2.50974
ENSG00000166126	AMN	3.44114	4.65e-21		3.31356	2.62902	2.2195	2.23869	2.95826	2.36837	3.27292	2.87737	3.35032	3.92167	2.64356	2.97718	4.54679	2.4639	2.53201	2.58705	3.22054	2.57637	3.81591	3.54516	3.54121	2	2.40268	2	2.83738	2.56537	3.30885	2.7162	2.89059	3.39279	3.50131	2.93966	5.00283	3.08385	3.71585	4.174	3.39094	3.06163	4.87653	7.23083	5.92386	3.62001	2.70758	7.99908	5.50881
ENSG00000137699	TRIM29	3.4391	3.56e-29		7.72197	4.69268	7.77871	8.36323	2.62184	5.48301	8.59767	2.87737	5.7439	9.97713	9.52127	6.33129	6.70583	7.81694	2.53201	6.06476	4.78482	7.84489	8.25379	4.92168	8.10473	6.38696	5.27695	6.50107	4.05214	6.54283	7.70988	4.95418	7.52274	8.07527	8.51782	5.79213	5.88476	7.45194	5.53913	6.69929	9.43941	7.14398	8.88249	9.35886	8.70027	10.419	8.79147	11.1162	10.9523
ENSG00000007062	PROM1	3.42782	1.38e-17		6.60551	4.80975	7.80439	9.88138	3.38765	4.07033	7.92991	3.17347	5.17926	12.2289	5.28003	6.12652	5.08494	5.98107	2.53201	10.3039	2.96365	6.63332	6.09341	7.67671	6.36327	2.69828	4.28202	8.83686	2	5.82718	7.37954	3.19264	8.45173	11.2311	8.45145	4.48294	7.93742	5.60844	9.31496	9.23348	11.1006	11.5714	10.2881	10.6313	10.426	12.4915	13.5338	11.198	12.7931
ENSG00000261786		3.42627	1.21e-15		3.43176	2.4482	3.79281	2.23869	2.62184	2.36837	4.10607	2.50438	2.69589	5.45845	3.69987	3.55446	2	3.21874	2	3.00313	2.81573	3.15558	3.93957	3.06778	3.28261	2	2	2	2.83738	2.97051	4.11245	2	3.27692	2.55044	4.07185	3.33921	2.60377	3.48104	3.24546	6.51456	5.1643	2	5.54043	4.19096	4.24641	2.37435	2.17199	4.62803	2.50974
ENSG00000137090	DMRT1	3.4252	6.54e-07		2	2	2	2.78214	2	2	2	2	2.3895	4.81598	2.88227	2	2	2	2	2.22329	2	2	2	2	2	2.27205	2	2	2	2	2	2	2	2	2	2	2	2	2	2.4754	2.37295	3.76215	3.08372	2.37537	2.85	2	2	2	2
ENSG00000069482	GAL	3.4201	5.3e-23		4.50305	3.06559	4.09981	3.95557	3.52904	3.11341	3.5304	4.37438	3.16334	8.95339	7.02157	4.28524	3.67876	2.96212	3.22517	3.11884	3.94513	2.9871	3.68065	3.06778	2.96731	3.29435	2.71715	2.7107	2.33602	4.34427	2	3.38246	2.89059	3.92112	2.54374	5.34777	3.62234	2.29153	3.76517	5.75379	5.95	5.40165	5.4693	6.04028	7.29471	5.34821	7.95484	6.67884	6.37201
ENSG00000205426	KRT81	3.41845	3.76e-09		6.3138	2.24144	3.64904	5.34708	2	2.66155	4.51643	2	4.14056	7.82119	7.45041	5.1685	3.4653	2.64976	2.53201	2.73947	2.46477	3.30643	4.34946	5.61308	3.28261	4.17884	2.97519	3.54091	2.33602	3.86344	2	2.40209	3.09665	8.60914	4.35607	6.70565	2.83149	2.92277	6.54794	2.4754	9.33125	2.90291	3.51895	3.87758	8.09614	3.4738	7.20287	4.3633	2.88565
ENSG00000189433	GJB4	3.41558	7.37e-08		2	2.4482	2.40996	2	2.48968	2	2.55794	2.27412	2	2.30145	3.08703	2.97718	2.9112	2	2.53201	2.22329	2	2.31678	3.36486	2.86565	2	2.27205	2	2	2	2.56537	2	2	2	2.30131	2.93772	2.38518	2	2	2.42517	2.4754	2.52857	2.28387	2.64131	2.67297	4.07382	2	2	2	2
ENSG00000170523	KRT83	3.41416	4.63e-08		3.1848	2	2	2	2	2	2	2	2	2.76311	5.19402	3.2945	2	2	2.29039	2.4166	2	2	2	2.86565	2	2.27205	2	2	2	2.31021	2.4535	2	2	4.23764	2.54374	4.02157	3.49513	2	2.29688	2	4.90496	4.35944	2	2	6.95234	3.12764	2.32565	4.90251	2
ENSG00000253417	LINC02159	3.41384	2.23e-09		2	2	2	2	2	2.36837	2	2	2	2.30145	2.88227	2	2	2.96212	2	2.22329	2.25102	4.1498	2	2	2	2	2	2	2	2	2	2.40209	2	2.30131	3.24686	2	2.83149	2	2.65189	2	3.30743	2.28387	4.9825	4.73255	5.58105	2.37435	2.32565	2.60234	2.50974
ENSG00000260807	CEROX1	3.41246	2.96e-23		4.65661	4.32416	4.15408	4.08357	4.92615	5.59143	4.51643	4.37438	5.36432	6.37522	5.23767	4.71579	5.68798	5.41567	3.78772	4.12028	3.62786	5.75734	5.9537	4.92168	5.26255	3.80334	4.1832	4.06453	5.27125	4.12379	5.18997	4.89307	4.3176	5.29661	4.79717	5.25832	4.69079	4.72212	4.35411	8.85971	5.80529	7.62916	7.58553	4.73255	5.76262	9.18265	9.02539	3.73631	6.06009
ENSG00000118733	OLFM3	3.41168	1.61e-05		2	2	2.2195	2	2	10.6764	2	2	2	2.30145	2	2	2	2.25052	2	2	2	2	2	2	3.54121	2	2	2	2.33602	2	2	2	2	2	2	2	2	2	2	2.4754	2.19849	2	2	2.37537	2	2	4.92294	4.99918	2.27727
ENSG00000140522	RLBP1	3.41105	2.2e-08		2.27765	2	2.2195	2	2	2	2.95927	2	2	3.11231	2.64356	2	2	2.25052	2.53201	2	2	2.7963	2	2.34942	2.56325	2	2.40268	2	2	2	2.4535	2	2.36137	2	2	2	2	2.29153	2	7.99636	7.08915	2.90291	3.31769	2	2	2.37435	6.66882	2	2
ENSG00000227036	LINC00511	3.41083	5.54e-29		5.21359	5.3375	3.64904	5.99397	3.1456	3.73428	4.2562	4.77803	4.33033	7.45914	4.95348	4.35519	3.21469	4.7418	3.22517	5.8638	3.87211	5.06461	4.25738	4.92168	3.95069	3.41152	4.62092	4.75047	3.03497	5.15643	5.97952	4.07528	4.80271	5.54649	4.79717	4.63283	5.17873	3.59237	5.35809	11.7794	6.37608	7.71528	7.6935	5.8748	5.76262	6.08727	8.23257	6.84412	7.39603
ENSG00000179674	ARL14	3.40876	5.74e-06		2.5104	2	2	2	2	2	2.55794	2	2.3895	2.30145	2	2.56979	2	2	2	2.22329	2	2	2	2	2	2	2.40268	2	2	2.31021	3.07593	2.7162	2	2	2	2	2	2.29153	2.54298	2	2.19849	2	2.24681	4.91415	3.22497	2.37435	2	2	2.50974
ENSG00000156687	UNC5D	3.40822	0.000909594		2	2	2	2	2	2	2	2.50438	2	2	2	2	6.11197	2	2	2	6.33592	2.31678	2	2	2	2.27205	2.71715	2.7107	2	2	2	2	2	2	2	2	2	2	2	3.1183	2.19849	2	2	2	2	2.37435	2	2.33238	2
ENSG00000226974	NA	3.40195	3.81e-07		2	2	2	2	2	2	2	2	2	2.30145	2	2	2	2	2	2	2	2	2	2	2	2	2	2	2	2	2	2	2	2	2	2	2	2	2.54298	3.35683	2.52857	3.33469	2.45751	2	2	3.31108	3.92048	2.82967	2.88565
ENSG00000125798	FOXA2	3.40166	0.0402643		2.27765	2	2	2	2	2	2	2	2	2	2	2	2	2	2	2	2	2	2	2	2	2	2	2	2	2	2	2	2	2	2	2	2	2	2	2	3.98185	5.45983	2	2	2	2	2	2	2
ENSG00000170423	KRT78 ENSG00000170423	3.40045	1.5e-07		2	2	2	2	2.18232	2	2	2	2.3895	2	2.35737	2	2	2	2	2.22329	2	2.31678	2.39518	2	2	2	2	2	2	2	2	2	2	2	2	2	2.33324	2.29153	2.29688	2	2.19849	2	2.24681	4.73255	2	2.37435	2	4.85164	2
ENSG00000186684	CYP27C1	3.39904	2.22e-25		3.31356	3.96891	3.10453	3.17596	3.59486	3.60229	2.95927	3.89543	3.51583	3.25961	4.7872	3.2945	2.9112	3.21874	2.53201	3.58913	3.33365	3.68254	2.96	4.00525	2.96731	3.29435	3.194	3.18472	2.33602	3.54551	2.79803	4.18132	3.94352	2.9479	2.93772	3.65176	3.73923	2.74141	3.81286	7.92401	5.04045	2.72454	6.63707	6.77866	3.76872	6.53723	3.00928	6.80454	4.20234
ENSG00000196711	ALKAL1	3.39611	1.83e-05		2	2	2	2	2	2	2	2	2	3.25961	2	2	2	2	2	2	2.25102	2	2	2	2	2	2	2	2	2	2.4535	2	2	2	2	2	2	2	2.15607	2	2.37295	2	2.64131	2.37537	2.85	2	2	4.50173	2.27727
ENSG00000176887	SOX11 ENSG00000176887	3.38614	3.22e-23		8.29389	4.98595	3.92355	7.22972	4.33379	3.11341	5.4483	3.6288	5.12903	9.72637	6.60469	4.66161	3.86466	4.1419	3.47705	5.03523	5.28425	5.26216	3.53138	4.75598	5.39944	3.80334	4.62092	3.18472	3.50379	6.83727	6.57896	5.82563	4.80271	6.90848	5.73976	5.3905	5.00283	3.69571	5.09426	7.54428	4.90496	9.92757	10.2778	2	6.0917	9.54268	4.0139	9.49418	9.16811
ENSG00000211940	NA	3.3803	2.47e-09		4.39078	2.24144	5.06947	6.33994	4.12689	2.9051	6.09201	2.87737	4.03541	11.9094	3.08703	8.45834	4.54679	5.51474	2	2.73947	6.36282	5.59092	11.9357	6.82809	5.58313	5.53402	3.38395	4.6071	5.38427	4.53548	6.4869	2	2.36137	5.80806	10.9227	5.30374	3.62234	7.38393	3.24546	5.83494	8.89123	9.84129	5.73492	7.58357	11.2364	7.06987	5.18638	8.19547	5.96541
ENSG00000157851	DPYSL5	3.37809	3.67e-07		2	2	3.79281	2.23869	2.18232	2	2	2	3.35032	6.87533	2	2	5.00807	2.25052	2	2.22329	4.93578	2	8.30643	2	2	2.27205	2	2	2.33602	2	2	2	2	2.30131	2	3.78584	2	2	2.29688	2	2.91456	2	2.24681	3.62303	2	2.6713	2	5.2555	5.10908
ENSG00000142449	FBN3	3.37771	4.29e-14		3.04341	4.03453	3.21077	4.83132	3.77601	2.36837	4.2562	2.27412	6.07098	8.09574	5.23767	2.56979	3.67876	4.07853	2.29039	4.74227	2.6509	3.15558	4.59494	2.86565	2.56325	4.97237	3.96262	3.54091	3.03497	2.97051	5.18997	2	2.36137	7.83815	2.54374	6.63633	6.57689	2	3.37819	6.9747	6.972	8.82284	2.64131	4.44827	4.47184	8.23004	4.6004	9.20852	9.26272
ENSG00000124107	SLPI	3.3774	4.75e-14		10.338	5.97781	7.54988	4.50535	3.05497	5.19298	6.53554	4.43146	6.29251	8.5323	6.70138	6.33129	4.54679	7.4856	3.08056	4.59017	5.13619	8.18875	6.24495	5.11661	8.89441	4.58028	5.07128	8.32081	4.22396	5.26841	8.26151	10.1781	5.69544	8.79864	10.0455	4.89268	8.99484	6.6155	5.68722	7.02744	11.9671	14.7224	7.56861	9.22484	9.94426	10.404	12.6509	11.4007	10.8233
ENSG00000181577	C6orf223	3.37692	2.95e-14		2.27765	2.24144	2.86523	4.4589	2.62184	2	4.73682	2.70289	2.3895	3.73285	3.26631	2.78782	2	2.64976	2.53201	2.58705	2	3.15558	2.39518	2.34942	2.96731	2	4.69452	2	2	3.13713	2	2.974	2	2.76281	3.50131	2	8.50629	3.22874	2.29688	2.83237	3.12433	2.72454	4.59401	3.62303	3.65077	3.12764	3.65646	5.40414	3.04229
ENSG00000139292	LGR5	3.3718	4.91e-11		3.73744	4.21518	4.52744	5.56012	2.48968	2.36837	2.95927	6.80705	2.3895	5.65755	5.67872	4.81841	4.31114	3.21874	2.29039	5.89659	2.96365	3.30643	4.51766	5.36706	3.95069	4.47651	6.01188	4.06453	2.83738	5.6176	3.30885	2.974	4.4736	3.51507	5.34411	3.78584	3.20114	2.74141	3.71585	4.04349	3.92694	2	4.35186	2.67297	5.17393	3.4738	2.70758	5.60181	2.50974
ENSG00000128510	CPA4	3.36981	7.36e-18		4.881	2.78967	4.25686	5.60347	3.52904	2.66155	4.39218	2.27412	3.92199	4.49766	7.16411	3.14455	5.68798	3.86982	3.22517	3.41894	4.86227	2.7963	3.93957	3.40289	2.96731	3.02688	2.97519	5.48356	2.33602	3.13713	5.30227	2.40209	3.71244	5.80806	6.63244	4.89268	6.5611	2.92277	4.35411	6.65528	6.54055	6.50753	6.92094	8.89095	7.79624	6.03608	6.30296	5.43902	8.65541
ENSG00000156150	ALX3	3.36938	2.8e-09		2	2.24144	2	2.44343	2	2	2	2	2	2	2.88227	2	2.52637	2	2	2	2	2	2.39518	2	2.56325	2	2	2	2	2	2	2.40209	2	3.25918	2.54374	2	2	2	2.15607	4.93266	3.02325	5.37165	3.31769	2	2	2	2.91555	2.60234	2
ENSG00000104055	TGM5	3.36886	2.27e-15		2.88665	2.24144	4.60742	2.6227	2.18232	2.36837	4.63083	3.17347	2.94846	2.76311	3.42575	2.97718	3.4653	2.64976	2.29039	3.00313	3.53629	2.9871	3.36486	3.90324	2.56325	2	2.40268	2.7107	2	3.76505	2.4535	2	4.4736	2.55044	2.54374	2.68889	2	2.92277	2.29688	5.94871	3.12433	7.20479	2.24681	3.13007	3.97911	6.27558	7.51794	3.19878	4.26728
ENSG00000164099	PRSS12	3.36808	2.35e-26		5.07514	4.2707	4.75519	4.30982	4.33379	5.36577	4.51643	3.81191	4.03541	6.45382	3.69987	4.21173	3.4653	4.96843	3.69141	5.46511	3.33365	4.30123	4.80466	3.90324	5.84526	3.1668	2.71715	3.18472	3.36379	5.30389	5.00322	3.96082	2.89059	3.25918	3.90554	3.65176	3.35561	3.3604	3.85902	7.49519	8.42806	3.66657	9.58822	4.73255	8.43183	5.61561	8.39982	9.20852	5.14408
ENSG00000260838		3.36446	9.61e-09		2.5104	2.24144	2.2195	2.44343	2	2.36837	2	2	2	2.55067	2	2.31284	2.52637	2.4639	2.29039	2.4166	2.46477	3.44299	2	2	2.56325	2.27205	2	2	2.33602	2.56537	2	2.40209	2	2	2.54374	2	2	2	2	2	2.66902	2.28387	4.24235	5.02364	4.1627	2.91744	2.17199	2	2.27727
ENSG00000174963	ZIC4	3.36373	8.68e-14		2.5104	2	2.72884	3.81511	2	2	2.55794	6.72951	2.3895	6.07057	2	2.31284	5.58588	2.4639	2.29039	2.4166	2.25102	2.31678	2	2.86565	2	2.87191	3.38395	2	2.33602	2	2.4535	2	2	2.30131	2	2	2.33324	2.53394	2.75315	5.4787	6.35543	6.83881	7.46273	4.66656	5.41007	2.37435	4.37246	4.68727	7.45993
ENSG00000148677	ANKRD1	3.35763	6.18e-11		4.20406	3.90016	3.30972	3.17596	2.62184	2	2	2	2	2.55067	3.69987	2	2	2	2.73891	2.4166	2.81573	2	2.39518	2.6305	2.56325	2.69828	2.97519	3.18472	2.33602	2.31021	2	2	3.09665	2.30131	3.24686	2.38518	2.33324	2	3.31335	4.174	2.91456	2	2.64131	2	2.85	3.12764	2.91555	3.84435	4.65477
ENSG00000227300	KRT16P2	3.35757	5.91e-09		2.88665	2	2.2195	2	2.18232	2	2	2	2	3.92167	4.38304	2	2	2	2	2	2	2	2	2	2	2	2	2	2	2	2	2	2	2	2	2	2.33324	2	2.15607	2	2.37295	2	2	2.67297	2.34199	4.85226	2.4645	3.84435	2.27727
ENSG00000106714	CNTNAP3	3.35561	1.37e-18		4.13603	2.4482	3.48933	2.78214	2.62184	2	3.5304	2.50438	2.3895	6.48409	2.64356	2	3.4653	3.43654	2	2.58705	2	2.9871	2.96	3.24505	3.54121	2.50085	3.194	2	2.33602	2	2.4535	2	2.36137	4.23764	2.54374	2	2.33324	2.74141	2.42517	6.15243	4.35895	2.28387	2.80433	2.91955	2.61824	7.65748	5.40907	4.12703	6.18299
ENSG00000148965	SAA4	3.35387	4.37e-08		2.27765	2.24144	2	2	2.34417	2	2.55794	2	2	2	2.35737	2.31284	2	2	2	2	2.25102	2	2	2	2.56325	2	2	2	2	2.31021	2.4535	2	2	2	3.50131	2	2	2.74141	2	2.4754	4.55274	3.06163	2.80433	2.37537	2.85	2.6713	3.47123	3.61952	5.88493
ENSG00000258611	YBX2P2	3.35133	1.19e-12		2	2	2	2.23869	2	2	2	2	2	2.55067	2	2	2	2	2	2	2	2	2	2	2	2	2	2	2	2	2	2	2	2.30131	2	2	2	2	2	3.35683	2.79701	2.52097	3.08372	2	2	2.6713	3.33306	2.33238	2.50974
ENSG00000144681	STAC	3.34935	3.64e-30		5.00059	2.93422	3.79281	4.14354	3.98682	4.82959	4.51643	3.6288	3.51583	8.86124	4.38304	4.54673	3.86466	3.9428	2.53201	5.37487	2.81573	4.67854	4.92925	4.56875	4.26927	3.1668	2.40268	4.75047	3.20872	3.28647	3.84219	2.7162	3.94352	4.16478	5.20781	3.33921	3.49513	3.22874	3.76517	5.83494	6.28077	6.21832	6.79084	6.32331	6.02215	7.4677	3.25867	7.09439	7.63623
ENSG00000241794	SPRR2A	3.34784	0.00327362		2	2	2.86523	2	2	2	2	2	2	2	2.64356	2	2	2	2	2	2	2	2	2	2	2	2	2	2	2	2	2	2	2	2.54374	2	2	2	2.15607	2	6.01725	2	2	2.37537	2	2	2	7.65782	2.88565
ENSG00000163218	PGLYRP4	3.34645	8.56e-08		3.31356	2.24144	2.2195	2	2	2	2	2	2	2	2.88227	3.55446	2	2	2	2.22329	2	2.31678	2	2	2	2	4.62092	2.7107	2	2.31021	2	2	2	3.73233	4.07185	2	2.33324	2	2.15607	2.83237	4.84699	2.52097	4.87653	5.65418	2.85	2.37435	2.4645	6.70774	2.7099
ENSG00000130234	ACE2	3.34351	1.82e-16		7.83355	2.78967	3.21077	3.17596	2.18232	2	2.95927	2.50438	2.94846	2.76311	2.88227	2	2.52637	2.4639	2	3.00313	2.46477	2	2.39518	2	2	2	2.40268	3.54091	2.60837	3.4218	2.4535	2	2.65011	4.81535	4.79717	2	2.33324	3.22874	2.65189	2	5.23381	4.01593	5.94175	5.61972	7.2447	5.50702	6.63246	4.12703	7.31387
ENSG00000231566	LINC02595 ENSG00000231566	3.34233	4.5e-11		2	2	2	2	2	2	2	2.50438	2	4.76757	2	2	2	2	2.29039	2.22329	2	2	2.39518	2	2	2.27205	2	2	2	2.31021	2	2.40209	2	2	2	2	2	2	2.15607	2	2.19849	2.72454	2.24681	2.91955	2.85	2.91744	2.17199	2.60234	2.27727
ENSG00000163017	ACTG2	3.33985	3.56e-15		6.77164	6.47987	8.57972	6.71087	4.70556	5.55619	6.80289	3.033	4.33033	8.11522	7.76572	6.83822	7.72672	6.19035	4.04321	7.12846	4.42522	8.15931	7.61163	7.5304	7.87748	8.42768	6.59583	6.45993	4.96697	6.13357	7.12851	5.72401	7.14738	6.16634	8.68759	6.68863	6.39285	7.17625	6.68239	6.67746	7.83042	4.82555	7.53997	5.26575	6.28226	8.28039	6.64712	5.63227	5.58721
ENSG00000235295	LINC01634	3.33135	5.55e-09		2	2.24144	2	2.23869	2	2	2	2.27412	2	2.55067	2.35737	2.31284	2	2.25052	2	2.22329	2	2	2	2	2	2.27205	2	2	2	2	2	2	2	2	2	2.38518	2	2	2.15607	2	2	2.52097	3.08372	2.37537	2	3.4738	2.91555	2.60234	2
ENSG00000233221		3.32917	2.05e-08		2	2	2	2.6227	2	2	2	2	2.94846	5.39612	2.64356	2.31284	2.52637	2.4639	2	2.22329	2	2	2	2	2	2	2	2	2	2	2	2	2	2	2.54374	2	2	2.29153	2	2.4754	2	2.52097	2.45751	3.87758	2.34199	2.6713	2	2.33238	5.21164
ENSG00000232216	IGHV3-43	3.3279	1.19e-12		5.7796	2.93422	2	2.23869	2.62184	2.36837	5.62433	3.6288	4.14056	7.61091	4.66464	4.66161	2	3.79296	3.58821	3.00313	3.53629	2.57637	4.92925	4.4289	4.11875	3.7149	2	3.18472	2.33602	2.78212	3.84219	2	3.8326	4.90755	8.30044	2.38518	2	4.26512	2.65189	5.20106	5.87946	8.10987	4.87653	3.31375	11.5222	4.27837	3.47123	4.7989	3.7359
ENSG00000115596	WNT6	3.3244	2.17e-16		6.0437	2.24144	3.40232	2.23869	2.48968	2.66155	2.55794	2.50438	2.69589	6.5428	4.45876	3.14455	2.52637	3.53423	2.29039	3.22596	2.25102	2.57637	4.05347	4.18988	3.76043	2.50085	2.40268	2	2.60837	3.4218	4.11245	2.40209	2.65011	2.9479	2.93772	2.68889	5.75194	2.29153	2.15607	3.1183	5.23381	2.28387	3.42183	3.62303	5.33557	5.68371	2.59116	8.07312	7.35926
ENSG00000177414	UBE2U	3.32101	0.00169743		2	2	2	2	2	2	2	2	2	2	2	2	2	2	2	2	2	2	2	2	2	2	2	2	2	2	2	2	2	2	2	2	2	2	2.15607	2	2	2	2.80433	3.13007	4.66676	2	2	2	2
ENSG00000170454	KRT75	3.31949	1.65e-06		3.73744	2.62902	2.86523	3.48501	2	2	2	2	2	3.92167	6.58793	2.56979	2	2	2	2.4166	2	2	2.70505	2	2	3.88666	2.40268	2	2.33602	2.97051	2	2	2.65011	2	4.69888	2	3.20114	3.69571	2.75315	2	2	2	2.64131	2.67297	2	2	2.17199	6.21864	2.27727
ENSG00000181418	DDN	3.31215	3.78e-19		2.71075	2	2.2195	2.23869	4.25456	2.66155	2	2.50438	2.94846	6.0301	3.69987	2	2.52637	2.81438	2.29039	3.00313	2.46477	2.31678	3.17658	2.34942	2	2.50085	2.97519	3.18472	2	2.56537	2.79803	2	2	2.9479	2.54374	2.93966	2.60377	2.53394	2.54298	2.4754	3.86987	2	4.59401	3.31375	2.85	3.31108	5.37426	5.88086	4.32943
ENSG00000149043	SYT8	3.30553	5.71e-14		5.61443	3.18599	4.85686	5.39721	2.95826	4.49934	5.7812	2.27412	6.19823	4.76757	5.85721	4.28524	5.82875	6.59308	2	4.42011	2	6.58985	6.60393	3.54516	4.64468	4.72315	6.57649	3.54091	3.36379	5.07663	6.89773	7.32962	5.41655	4.37317	6.2012	5.94328	6.86111	5.06866	4.06999	4.60263	6.60318	4.23167	10.3847	5.26575	4.07382	8.06109	5.28338	10.8303	7.61144
ENSG00000132446	FTHL17	3.30479	0.123466		2	2	2	2	2	2	3.27292	2	2	2	2	2.78782	2	2	2	2	2	2	2	2	2	2	2	2	2	2	2	2	2	2	2	2	2	2	2	2	5.97728	2	2	2	2	2	2	2	7.09879
ENSG00000198768	APCDD1L	3.29513	7.25e-22		3.9103	3.90016	4.48572	4.30982	2.62184	3.29541	4.63083	3.81191	4.03541	7.4893	5.58045	4.48567	3.67876	3.62573	3.3566	5.25352	5.25583	4.2275	3.93957	5.07029	3.95069	4.47651	3.55178	4.06453	3.50379	3.28647	4.33999	3.96082	4.14265	4.30699	4.47962	5.62327	4.50517	3.59237	4.86462	2.83237	5.62731	10.4647	2.95078	3.62303	4.07382	6.86513	2.4645	4.21016	4.65477
ENSG00000157765	SLC34A2	3.29133	5.71e-14		6.34426	3.18599	5.90378	5.42164	2.8546	3.29541	7.10952	2	4.33033	8.46559	6.76242	3.77465	4.43377	8.36042	2.53201	4.42011	2.6509	3.30643	5.09802	2.6305	5.58313	2.69828	5.12551	3.18472	2.60837	3.95554	4.62552	8.03577	4.8604	8.83725	10.3669	2.68889	3.02812	5.24939	3.90376	9.13276	10.5101	8.67409	8.35386	7.28682	9.62848	7.78697	11.9736	9.14919	10.9505
ENSG00000183798	EMILIN3	3.28648	8.28e-19		3.04341	2.78967	3.30972	2.6227	2.8546	3.45699	2.95927	2.27412	3.51583	5.73512	2.88227	2.97718	2	3.86982	2.29039	3.00313	2.25102	3.15558	4.25738	3.24505	2.96731	2.50085	2.40268	2	2.33602	2.31021	3.68534	2.40209	2.36137	2.55044	2.93772	2.68889	2.33324	2.53394	2.42517	3.1183	4.39985	3.33469	6.55928	6.59572	2.61824	4.96603	3.33306	6.31569	2.88565
ENSG00000197106	SLC6A17	3.28403	2.38e-17		3.54101	2.24144	2.98983	3.05625	2.8546	2.36837	3.5304	2.70289	4.14056	6.499	4.72722	3.14455	2.52637	2.4639	4.19142	4.37427	3.22054	3.68254	5.5501	3.24505	2.56325	3.41152	2.40268	2	8.99633	4.12379	3.50934	4.18132	3.43715	3.92112	4.88918	3.90851	3.35561	2.53394	4.35411	2.4754	6.70459	5.91979	4.63792	7.17259	3.38128	9.07265	9.64594	4.21016	7.0067
ENSG00000086570	FAT2	3.28199	3.06e-19		6.21834	4.88283	5.73601	4.83132	4.40891	3.45699	7.20494	4.04923	4.90857	6.75633	7.034	5.1685	5.87277	6.01531	3.78772	6.46539	4.08094	6.80788	7.14348	5.54696	6.42872	4.72315	2.97519	3.54091	3.74863	5.15643	5.87444	3.55019	6.44486	4.49705	8.03436	4.31566	5.00283	6.18928	4.84181	5.52834	8.25498	5.37165	8.67687	7.03552	6.83555	6.8355	5.30202	8.47301	6.23262
ENSG00000205358	MT1H	3.27925	6.38e-12		2	2.24144	2.86523	3.48501	2.18232	2.36837	3.27292	2	2	3.51555	2	3.77465	2	2.25052	2	2	2	2	2	2	2	2.69828	2	3.82635	2	2	2.4535	2	2.36137	4.007	2	2	2.83149	2.29153	2.93656	3.56146	6.10643	2	4.68053	3.31375	3.38128	3.4738	4.89865	2.82967	4.70251
ENSG00000138131	LOXL4	3.2759	5.84e-19		6.56727	4.15744	4.95184	6.01017	5.81423	6.66874	6.09201	3.17347	4.71785	5.15397	5.85721	6.06523	3.86466	5.16424	4.3886	5.99074	4.26333	5.06461	5.69754	4.81335	6.18535	5.01002	5.57855	4.88087	3.85705	4.90244	5.94534	4.76249	5.33751	6.08969	5.63735	6.38485	5.04886	5.37926	3.85902	11.5738	6.42643	5.27773	7.23152	4.85612	6.72315	7.77921	8.62934	6.33434	8.09558
ENSG00000234476	LINC02765	3.27576	6.58e-08		2	2.24144	2	2.23869	2.18232	2	2	2	2	2.55067	2	2	2	2	2	2	2	2	2.39518	2.34942	2	2.27205	2	2	2	2	2	2	2	2.30131	2	2	2	2	2.15607	2	2.37295	2	2.24681	2	2.34199	2.37435	3.00928	2.33238	2.27727
ENSG00000091482	SMPX	3.27428	2.09e-07		2	2	2	2.23869	2	2	2	2.27412	2	3.73285	3.42575	2	2	2	2	2	2	2	2	2	2	2	2	2	2	3.86344	2	2	2	2	2	2	2	2	2	2.4754	3.61588	4.35944	4.72192	2.37537	3.04963	3.87432	2.81531	2.33238	3.43038
ENSG00000135116	HRK	3.26695	2.09e-11		2.27765	2.24144	2	2	2.18232	2.36837	2.95927	2.27412	2	4.37376	2	2	2.9112	2	2	2.22329	2.46477	2.31678	2.96	2.6305	2	2	2	3.82635	2	2	2	2	2	2	2	2	2.33324	2	2.15607	3.56146	2.52857	5.27773	2	2.91955	3.97911	4.66279	3.00928	3.026	2
ENSG00000164626	KCNK5	3.25779	1.59e-43		6.09835	4.03453	5.80547	5.42164	4.67545	5.19298	6.47557	4.43146	5.71013	8.186	7.78055	6.83822	7.89628	7.06296	4.71684	5.68758	5.39265	6.18494	6.67683	5.47767	5.6395	6.05	6.57649	6.37396	4.58088	6.01013	6.22723	5.4118	5.25388	6.12853	6.63244	6.80375	6.47943	4.62072	4.56377	11.123	8.95093	9.80106	9.20425	9.16635	8.84828	8.37612	10.2076	9.25086	9.83788
ENSG00000211976	IGHV3-73 ENSG00000211976	3.24705	2.35e-11		7.39089	3.96891	3.57139	5.76493	3.52904	3.11341	4.83555	3.033	3.35032	5.45845	5.47498	4.28524	3.4653	4.52126	4.6155	3.32568	3.62786	2.57637	6.56605	4.92168	3.28261	5.99473	2	2.7107	4.86679	3.65945	4.2307	2	4.67992	3.82981	6.83111	2	4.04198	4.81687	3.24546	3.9	6.74483	3.9362	2.45751	3.62303	7.12815	5.21647	3.76793	5.80266	3.90869
ENSG00000213022	KLK9	3.24063	0.000120631		2	2	2	2	2	2	2	2	2	2	2	2	2	2	2	2	2	2	2	2	2	2.50085	2	2	2	2	2	2	2	2	2	2	2	2	2	2	2.19849	2.28387	2	2.37537	2	2	2	2.33238	2
ENSG00000128422	KRT17	3.24058	7.83e-17		7.08296	4.91803	5.50494	5.15647	2.18232	5.59143	6.59312	2	3.92199	9.15739	9.29466	4.91421	6.49665	5.3898	2.29039	5.1485	2.6509	6.98612	7.26668	5.20501	6.63691	7.14766	4.62092	5.30922	3.74863	6.43497	6.13925	4.37254	6.79475	5.33032	7.96205	5.1128	6.02951	6.44799	5.03517	5.37396	5.40429	4.29697	6.50103	9.14227	8.33477	8.63454	7.02355	11.0752	6.41564
ENSG00000183196	CHST6	3.23738	4.15e-20		2.27765	3.82798	2.86523	3.2865	2.95826	3.11341	3.93847	4.1882	2.69589	4.43704	4.0328	2.78782	3.4653	2.64976	2.73891	3.81182	2.81573	4.2275	2.70505	4.18988	2	2.27205	3.38395	2	2	3.28647	2.4535	3.19264	3.09665	2.30131	2.93772	3.50393	3.20114	2.29153	4.67118	7.95157	5.92219	6.4223	4.24235	2.67297	2.34199	4.36389	7.59555	4.50173	5.61242
ENSG00000180318	ALX1	3.22983	1.79e-06		3.04341	3.18599	2	2.6227	3.1456	2.66155	2.55794	2	2	4.81598	2	2	2	2	2	2	2	2	2	2	2	3.1668	2	2	2	2.31021	2.4535	2.974	2.36137	2	2.93772	2	2.33324	2.29153	2	3.56146	4.18269	2	4.24235	4.19096	2.61824	2	2	2	2
ENSG00000211662	IGLV3-21	3.22973	5.6e-12		12.17	5.9095	6.40682	9.46435	7.21343	6.25061	8.28472	4.48636	5.52831	13.3096	6.71688	9.23042	6.6309	6.33293	7.68347	7.65956	9.38623	6.16533	10.0587	6.56963	7.00197	7.54396	4.07712	7.78426	7.067	4.47452	7.1735	2	6.83847	6.65281	14.1968	4.7686	5.13673	8.40899	6.58961	6.91995	13.1752	10.4788	5.755	10.5852	11.8516	8.78552	5.50872	9.15707	8.06394
ENSG00000235994		3.22867	3.36e-05		2	2.24144	2	2	2	2	2	2.50438	2	2.30145	2	2	2	2	2.29039	2.58705	2	2.31678	2	2	2	2	2	2	2	2	2.79803	2.40209	2	2	2	2	2	2	2.42517	2.4754	2.52857	2	2.80433	2	2	2	4.40731	2.60234	2
ENSG00000109182	CWH43	3.2266	3.15e-07		2	2.4482	2.2195	2.78214	2	2	2.55794	2	2.3895	3.62828	5.19402	2	2	5.83536	2	2.58705	2.46477	2.31678	2.70505	2.34942	2	2	2.40268	3.18472	2	2.31021	2.4535	3.83649	2.36137	4.61113	4.22095	2	2	2	2.42517	2	3.46988	2	3.08372	2.91955	2.34199	5.4298	2	8.21069	8.46091
ENSG00000110693	SOX6 ENSG00000110693	3.22399	1.21e-22		3.9103	5.59841	3.57139	3.81511	5.32561	4.16694	5.4483	7.44917	4.57508	7.49675	3.42575	4.05242	3.86466	4.52126	3.69141	4.62972	3.22054	4.37137	3.68065	5.20501	4.64468	3.41152	3.7021	2	3.36379	4.85539	4.70938	4.2801	4.39771	3.62779	3.24686	4.02157	3.49513	4.19629	3.98927	9.88241	6.80696	8.26069	6.57065	3.13007	5.44593	9.25997	8.18315	8.38182	7.62389
ENSG00000169469	SPRR1B	3.22203	0.000414225		2.27765	2	3.48933	2	2	2	2	2	2	2	3.26631	2.31284	2	2	2	2	2.25102	2	2	2	2	2	2	2.7107	2	2	2	2	2	2	2	2.38518	2	2	2.29688	2	2.37295	2	2	3.31375	2.34199	2	2	6.54113	2
ENSG00000169436	COL22A1	3.22037	8.46e-16		6.02502	7.26097	4.6458	5.51542	5.20434	2.9051	6.20712	5.62057	4.23856	4.37376	7.68919	4.4219	7.34438	7.26857	3.3566	6.12136	5.7595	5.88271	4.59494	6.10174	5.52446	4.76779	5.53914	5.56342	3.85705	6.81286	4.62552	6.2233	5.7268	5.42695	6.27127	6.05374	6.63839	4.45385	6.07724	5.1385	5.80529	8.91411	9.72809	9.54484	10.9192	4.52106	3.18023	5.6621	9.96567
ENSG00000186895	FGF3	3.21898	0.128518		2	2	2	2	2	2	2	2	2	2	2	2	2	2	2	2	2	2	2.39518	2	2.56325	2	2	2	2	2.31021	2	2	2	2	2	2	2	2	2	2	2	2	2	2	2	2	2	2	2
ENSG00000187533	PRR27 ENSG00000187533	3.21596	1.33e-05		2	2.24144	2.2195	2.23869	2.48968	2.66155	2.95927	2	2	2.30145	2	2	2.9112	2	2	2	2.25102	2.31678	2.70505	2	2	2	2	2	2	2	2	2	2	2	2.54374	2	2	2	2	11.4105	2	2	2	2.37537	2	2.6713	10.7808	2.33238	2.88565
ENSG00000206075	SERPINB5	3.20733	3.05e-19		6.64275	5.94406	6.68083	6.48609	2.8546	4.34269	6.72775	2.50438	4.03541	7.4743	8.77849	4.28524	6.77706	5.06966	2.29039	5.25352	2.81573	6.06308	7.90507	6.19103	6.14697	5.8774	3.96262	6.18492	5.73623	6.11371	5.30227	9.27578	6.50035	3.92112	7.61658	4.1264	4.80247	5.60844	4.72202	5.98473	8.43053	6.86057	8.69776	5.26575	7.5549	9.49372	7.32638	10.0985	9.92096
ENSG00000224739		3.20503	3.69e-07		2.27765	2	2.2195	2	2	2.36837	2	2	2	2.76311	2.35737	2	2	2	2	2.22329	2	2.31678	2	2	2	2.27205	2	2	2	2	2	2	2	2.30131	2	2	2	2.29153	2.15607	3.1183	3.46988	2.28387	2	2	2	6.71048	4.71611	2.33238	5.4817
ENSG00000237378		3.20319	2.77e-06		2	2	2	2	2	2	2	2	2	2	2	2	2	2.25052	2	2.22329	2	2	2.39518	2	2	2	2	2	2	2	2	2	2	2	2	2	2	2	2.15607	2.83237	2.19849	3.20461	2.45751	2	2.34199	2.37435	3.4038	2.60234	3.31225
ENSG00000230570		3.20275	7.26e-07		2.27765	2	2	2	2.18232	2	2	2	2	3.11231	2	2.31284	2	2	2	2	2	2	2	2	2	2	2	2	2	2.31021	2	2	2	2	2	2	2	2	2	2.4754	2.66902	2.28387	2.45751	4.09387	3.04963	2	2.91555	2	2
ENSG00000211637	IGLV4-69	3.20229	9.9e-12		7.68674	4.15744	4.15408	4.79438	4.54833	2.9051	6.92002	3.17347	4.57508	10.1535	6.80656	6.44793	3.86466	5.92814	10.6354	5.06439	4.97118	4.88445	5.8313	4.81335	4.9423	6.0857	2.40268	5.39902	3.20872	3.13713	4.86377	2	4.04652	8.07029	7.44528	3.50393	3.94795	6.86869	3.0202	4.29367	8.54889	4.99252	14.8798	5.30965	12.1402	5.46892	5.66089	5.08978	5.30739
ENSG00000204021	LIPK	3.20141	4.45e-07		2.27765	2	2.2195	2.23869	2	2.36837	2	2	2	2	2	2.56979	2	2	2	2	2	2	2	2	2.96731	2	2	2	2	2	2.4535	2	2	2	2	2	2	2	2	2	2.52857	2.90291	2.95078	2.67297	2	3.31108	2.17199	4.56626	3.53957
ENSG00000261434		3.19414	1.72e-08		3.1848	2.24144	2.2195	3.57488	2.18232	2	2.55794	2.27412	2	7.44381	2.35737	2.56979	2	3.33175	2	2.4166	2	2	2.39518	2	2	2	2	3.82635	4.30276	2.56537	3.07593	2	2.65011	2.76281	4.22095	2	2.33324	2	2.29688	2.4754	3.86987	2.28387	2.24681	3.62303	2.34199	3.98642	3.59732	3.35307	4.87911
ENSG00000165556	CDX2	3.18708	0.000161842		2	2.24144	2	2	2.18232	2	2	2	2	3.51555	2	2	2.52637	2	2	2	2	2	2	2.34942	2	2	2	2	2	2	2	2.40209	2	2	2	2	2	2	2	2	2.37295	2	3.69555	2	2.34199	2	2	2	2
ENSG00000233283	NA	3.18263	3.2e-06		2.27765	2	2	2	2	2	2	2	2	2.76311	3.56931	2	2.52637	2	2	2	2	2	2.70505	2.34942	2	2	2	2	2	2	2	2	2	2.30131	2.54374	2	2	2	2	2	2	2.28387	2.45751	2	3.65077	2	2	2	2
ENSG00000168124	OR1F1	3.17584	0.000334532		2	2	2	2	2	2	2	2	2	2.30145	2.35737	2	2	2	2	2	2	2	2	2	2.96731	2	2	2	2	2	2	2	2	2	2	2	2	2	2	2	2	2.28387	2	2	2	2	2.17199	4.50173	2.27727
ENSG00000026559	KCNG1	3.17507	1.49e-12		3.04341	3.18599	2.86523	2.78214	2	2.9051	2.55794	2	3.79889	6.07057	4.45876	3.8733	3.67876	2.4639	2.29039	3.81182	2.81573	2.57637	2.96	2.6305	2	2.50085	2	2.7107	2	2.56537	2.4535	2.7162	2	4.30699	4.35607	4.83198	2	2	2.15607	4.50681	4.43962	3.9362	2	6.30173	4.24641	5.07148	2.17199	3.73631	6.8245
ENSG00000091513	TF	3.17079	6.41e-13		5.75713	6.29141	7.10947	5.97759	8.5764	4.64063	6.38066	6.85998	5.90181	7.1642	5.99075	4.4219	7.16124	7.05475	5.20945	6.36349	4.26333	4.37137	8.06299	6.23369	7.31054	3.7149	4.37449	4.75047	5.23151	4.948	5.94534	2.974	5.25388	5.29661	6.60556	4.48294	4.69079	5.91725	4.72202	10.6865	6.49409	7.77951	5.04906	5.39363	6.78044	9.62293	13.0986	8.56668	5.73228
ENSG00000163975	MELTF	3.16931	8.37e-38		6.23469	5.72306	7.55494	8.14585	6.87891	4.88745	7.60551	7.09011	6.42331	10.2808	7.6249	6.73706	7.14338	7.70076	5.37363	7.44904	7.78067	7.45848	6.6225	7.41468	6.74364	7.06958	7.30873	5.96732	6.83481	6.76274	5.97952	6.80734	7.39193	6.27418	7.33508	7.72023	8.47713	6.64162	6.85178	11.4489	10.5379	10.8572	9.42707	7.08688	8.46716	10.2692	13.1141	10.4122	9.64059
ENSG00000143882	ATP6V1C2	3.16334	3.35e-26		7.17058	4.95239	5.85547	4.79438	4.84733	4.42314	4.51643	3.97438	4.90857	7.84472	5.61395	6.12652	5.00807	6.0652	5.68005	4.81271	5.03946	4.30123	5.4287	5.11661	4.9423	3.62069	5.86022	5.39902	4.30276	4.27446	5.00322	5.6147	4.54571	5.22675	7.21576	6.18089	5.04886	4.19629	5.13235	6.78349	6.83706	4.41931	9.35162	6.99576	6.78044	7.96857	7.02916	7.67255	8.71773
ENSG00000259942	NA	3.16113	1.66e-11		2	2	2.98983	3.17596	2	2.36837	2.55794	2	2	2.76311	2	2.78782	2	3.09613	2	2.22329	2	2	2.39518	2.34942	2.96731	2.69828	3.194	2	2.83738	2.31021	3.30885	2.40209	2.36137	2.30131	2	2.38518	2	2.74141	2	4.29367	4.47832	2.52097	2.45751	2.67297	3.22497	5.07148	3.00928	2	5.45407
ENSG00000163207	IVL	3.15706	2.77e-05		4.44801	2.24144	2	2.44343	2	2	2	2	2	2	5.88493	4.60531	2.52637	2	2	3.22596	2.6509	2	2.39518	2	2	2	2	3.54091	2	2	3.07593	2.7162	2	2.9479	2.54374	2.38518	2.33324	2	2.65189	2	2	2	2.45751	5.54822	3.38128	4.27837	2	7.90864	2.27727
ENSG00000150165	NA	3.15687	1.16e-09		2.71075	2.4482	2.40996	3.05625	2	2	2.55794	2	2	2	2.88227	2	2	2.4639	2	2.22329	2	2	2.39518	2	2	2.27205	2	2	2	2	2	2	2.65011	2	3.24686	2	2	2.53394	2.29688	2.83237	2.52857	2.28387	2.24681	2.37537	3.04963	3.62001	2.17199	2.82967	3.43038
ENSG00000179636	TPPP2	3.15283	1.8e-05		2	2	2.2195	2	2	2	2	2	2	2.30145	2	2	2	2	2	2.4166	2	2	2	2	2.56325	2	2	2	2	2	2	2	2	2	2	2	2	2	2.15607	2	2	4.35944	2	2	2	2.6713	2.59116	2	3.18357
ENSG00000019186	CYP24A1	3.15231	2.75e-09		2	2.24144	3.40232	2.23869	2	2	2.55794	2	3.35032	3.39324	2.35737	3.55446	2	6.95244	5.02416	2.73947	2.46477	3.15558	5.73216	2.86565	2.56325	2.50085	2	2.7107	8.97543	4.59397	2	4.89307	2.36137	2.76281	3.71754	2	4.80247	2.29153	3.44024	2	4.35895	2	3.77635	5.473	4.78346	4.36389	3.76793	2.60234	7.51445
ENSG00000156222	SLC28A1	3.15216	1.8e-12		2.71075	2.62902	2	2.44343	2.18232	2	2.55794	2.50438	2.3895	5.92366	4.0328	3.43033	2.52637	2.25052	2	2.4166	2.46477	2	3.17658	2.34942	2	2.27205	3.83823	2.7107	3.36379	3.4218	2	2	2	4.71685	3.50131	2.68889	2	2.29153	3.09926	2.4754	5.6946	3.06163	4.68053	3.13007	4.1627	5.71659	6.57997	4.28876	4.87911
ENSG00000120210	INSL6	3.14936	0.00622204		2	2	2	2	2	2	2	2	2	2	2	2	2	2	2	2	2	2.31678	2	2	2.56325	2	2	2	2	2	2	2	2	2	2	2	2.33324	2.29153	2	2	2	2.28387	2	2	2	2.37435	2	2	4.99867
ENSG00000240834	NA	3.14918	6.21e-11		4.83883	2.93422	3.40232	2.44343	3.1456	2	3.27292	3.033	2	5.85582	2.88227	3.77465	2	3.53423	2	3.00313	2.25102	2.9871	2.96	2	3.28261	2.50085	2.71715	4.44789	2.33602	2	3.98364	2	2.89059	2	6.16484	2.38518	2.33324	3.88254	2.93656	2.4754	5.50143	6.88201	2.64131	3.31375	6.22149	3.31108	3.09729	2.33238	2.7099
ENSG00000186452	TMPRSS12	3.1486	1e-11		2	2.24144	2.2195	2.23869	2	2	2	2	2	2.55067	2	2.31284	2.9112	2	2	2	2	2.31678	2	2	2	2	2	2	2	2	2	2	2	2.30131	2	2	2	2.29153	2	2	3.02325	3.56419	2.24681	2.67297	2.85	2.37435	2.59116	3.35307	2
ENSG00000237923	LINC02570	3.14561	3.73e-07		2	2	2	2	2	2.36837	2	2	2	2.94825	2	2	2	2	2	2	2	2	2	2.34942	2.56325	2	2	2	2	2	2	2	2	2	2	2	2	2	2.15607	2	2	2	2.64131	2	2.61824	2.37435	3.09729	2	2.27727
ENSG00000228307	OR2S1P	3.14206	9.73e-06		2	2.24144	2	2	2.34417	2.36837	2	2	2	4.90819	2	2	2.52637	2	2	2	2.25102	2	2	2.34942	2	2	2.40268	2	2	2	2.4535	2	2	2	2	2	2	2	3.85902	3.35683	2.66902	2	2	2	2.34199	3.12764	3.09729	3.026	5.6372
ENSG00000115009	CCL20	3.14185	4.6e-17		3.64256	3.06559	3.40232	3.2865	2.95826	2	3.74882	3.17347	2.94846	4.16535	3.69987	2.31284	2	3.33175	2	3.00313	2.81573	2	2.96	2	2.56325	3.02688	3.7021	3.82635	2.33602	2.78212	4.93518	3.55019	2.89059	4.37317	4.79717	2.68889	2.83149	2.74141	3.31335	2.83237	6.15502	5.14217	7.63512	6.68176	4.83845	3.75276	9.68552	6.31569	6.83525
ENSG00000236502	SIX3-AS1	3.13362	1.86e-06		2	3.49657	2	2	2.18232	2	2	2.50438	2	2.30145	2.35737	2	2	2	2	2	2	2	2	2	2	2	2	2	2	2.31021	2	2	2.36137	2	2	2	2	2.29153	2	2.83237	2.19849	4.16328	2	2	2	3.4738	5.24536	3.026	3.98789
ENSG00000211664	IGLV2-18	3.13313	4.15e-13		5.24623	2.4482	3.40232	3.73939	2.18232	2	3.74882	2.50438	2.94846	9.3628	4.5307	3.55446	2	4.1419	2.53201	3.32568	3.09781	2.57637	2.39518	3.67465	3.54121	4.30537	2.40268	3.18472	2.83738	2	3.84219	2	3.94352	2.76281	9.57024	2.68889	3.20114	4.04793	2.29688	3.35683	5.38405	2.52097	4.40365	2.91955	3.76872	4.59367	3.18023	5.21582	4.26728
ENSG00000146648	EGFR	3.12654	2.22e-35		8.23006	6.9986	7.81706	6.93105	7.72419	6.51203	8.34462	7.09895	7.35692	9.47447	7.39366	7.18406	7.44987	7.91994	5.86803	8.66915	6.32228	7.70928	7.7191	8.05525	8.09468	5.93726	6.32163	5.56342	6.19453	7.18043	8.06858	6.51456	7.37223	7.5399	7.74527	6.70565	6.49613	7.14006	6.94569	9.44861	8.7342	10.8375	8.08314	8.89815	9.989	10.4909	10.6281	11.6895	10.4857
ENSG00000211611	IGKV6-21	3.12029	7.08e-09		5.00059	2.4482	2	5.29514	2	2.36837	4.63083	3.033	3.51583	3.51555	4.12865	3.66875	2	2.64976	2.53201	3.00313	2	2.57637	2.39518	3.24505	3.28261	3.02688	2	2	2.60837	2	3.98364	2	2.36137	3.82981	4.07185	2.68889	2	4.56721	2.42517	3.35683	5.89384	2	3.31769	3.47666	6.06889	3.62001	2.81531	3.19878	3.43038
ENSG00000211937	IGHV2-5	3.11851	1.51e-10		9.02034	2.93422	4.20639	5.34708	4.58117	2.9051	5.09671	4.04923	4.41661	9.32148	5.511	7.08462	3.21469	5.53848	3.3566	6.2283	4.20506	4.88445	7.88213	5.85086	4.9423	4.93371	2.40268	5.00046	6.52547	2.97051	4.78864	2.40209	4.80271	9.63414	13.0148	2	3.02812	5.14369	3.49974	5.20106	8.56247	7.26314	4.91273	4.19096	6.43279	5.74875	4.14358	6.89526	4.06297
ENSG00000185028	LRRC14B	3.10976	1.07e-09		2.5104	2.93422	2	2.92569	2	2	2.55794	2	2.3895	8.42324	3.08703	2.97718	2	3.86982	2.53201	2.87731	2.46477	2.7963	2.96	2.34942	2.96731	2	2	3.18472	4.44851	2.31021	2	2.7162	3.58135	3.25918	4.59341	2.93966	3.35561	2	2.75315	2.4754	4.08576	2.52097	3.08372	2.37537	2.61824	3.4738	4.50708	4.12703	5.58721
ENSG00000258088		3.10946	2.57e-05		2.27765	2.4482	2	2	2.18232	2	2	2	2	2	2.64356	2.31284	2	2	2	2.4166	2	2	2.39518	2	2	2	2	2	2	2	2	2	2	2	2	2	2	2	2	3.56146	4.81711	2.72454	2.80433	2.37537	2	2	3.53566	2.33238	2
ENSG00000211899	IGHM	3.10837	1.21e-12		11.8045	8.86414	9.14297	11.463	10.0997	8.5559	11.4203	8.30855	11.1352	13.1617	11.1532	11.9263	9.5386	10.2801	11.0616	9.023	9.59775	8.90503	13.3078	12.6887	9.21043	11.1406	6.51687	10.7291	9.46959	7.02966	10.9411	5.49641	9.59133	13.2623	15.8769	8.52182	8.93789	9.86557	9.57993	8.96262	15.3507	13.2028	12.5354	10.7426	13.8089	10.9884	10.4193	9.91859	9.25073
ENSG00000178934	LGALS7B	3.10834	5.75e-06		2.5104	2	2.72884	2.78214	2	2	2.95927	2.50438	2.3895	2.30145	3.56931	2.31284	2	2	2	2.22329	2	2.31678	2	2.34942	2.56325	2.69828	2	3.54091	2	2	2.79803	2	2.65011	2	2	2	2.83149	2	2.15607	2	2	2	2	3.31375	2	2	2	5.40414	2.27727
ENSG00000144015	TRIM43	3.10652	0.000736059		2	2	2	2	2	2	2	2	2	2	2.35737	2	2	2	2	2.22329	2	2	2	2	2	2	2	2	2	2	2	2	2	2	2	2	2	2	2	2	2.19849	4.01593	2	2	2.61824	2	2.17199	3.84435	2
ENSG00000204613	TRIM10	3.10216	0.000350625		2	2	2	2	2.18232	2	2	2	2	2	2.35737	2	2.52637	2	2	2	2	2	2	2	2	2	2	3.18472	2	2	2	2	2	2	2	2	2	2	2	2	2	2	3.69555	3.62303	3.38128	2	2	4.90251	2
ENSG00000181355	OFCC1	3.10187	0.00166582		2.27765	2	2	2	2	2.36837	2	2.50438	4.03541	5.15397	2	2	8.49796	2	2	2	2	2	2.39518	2	2	2	2	4.88087	2	2.31021	4.86377	2	2.36137	2	2	2	2	2	2	7.66017	2.66902	2	2	2	2.34199	7.34688	2	2	4.389
ENSG00000224057	EGFR-AS1	3.09718	5.64e-08		2	2	2.2195	2	2.48968	2	2	2	2	2.55067	2	2	2	2.25052	2	2.4166	2	2	2	2	2	2	2	2	2	2	2	2	2	2.30131	2	2	2	2	2.15607	2	2.52857	3.66657	2	2	2.34199	3.12764	2.91555	3.61952	2.27727
ENSG00000235688	SNTG2-AS1	3.09626	2.68e-06		2.5104	2.24144	2.2195	2.92569	2.18232	2.9051	2	2	2	2	4.30312	2	4.43377	2	2	2	2	2	2.70505	2	2	2.69828	4.37449	3.18472	2.33602	2	2.4535	2.40209	2	2.30131	2	2	2	2.29153	2	2	2.19849	2.28387	3.20544	2	4.94252	8.20708	2	2	3.04229
ENSG00000186867	QRFPR	3.09567	1.93e-07		2.71075	2.78967	2	2	2.34417	2	2.55794	3.033	2	2.30145	2	2	2.9112	2.64976	2	3.22596	2	2.57637	3.36486	2.34942	2.96731	3.1668	2	2	2.60837	3.4218	2.79803	2	2	2	2.93772	2.38518	2	2	2.54298	7.07833	3.12433	2	3.51895	2.37537	2	2	5.08239	2.33238	5.33794
ENSG00000248517	LINC02437	3.087	0.00015881		2.71075	2.24144	2.40996	2.44343	2	2	2	2	2.94846	2.30145	2	2	2	2	2	2	2	2	2	2	2	2	2	3.18472	2	2	2.4535	2	2	2.55044	2	2	2	2	2.29688	2	2.19849	2.28387	2	2	2	2.37435	2.81531	5.13303	2.27727
ENSG00000236028		3.07954	0.000230333		2	2.4482	2.2195	2.23869	2	2	2	2	2	2.30145	2.35737	2.56979	2	2.25052	2	2	2	2	2	2.34942	2	2	2.40268	2	2	2	2	2	2	2	2	2.38518	2	2.29153	2	2.4754	2	2	2	2	2	2	4.30013	3.94486	2
ENSG00000010438	PRSS3 ENSG00000010438	3.07738	1.02e-09		2.27765	2	2	2	2	4.07033	2.95927	2	2.69589	5.65755	2.35737	2	2	2.25052	2	2.22329	2	2.31678	7.55474	2	2	2	2	2	2	2.31021	2.4535	2.40209	2.36137	2.30131	2.54374	2.38518	5.04886	2.29153	2	3.1183	3.46988	2	5.8514	2.91955	3.22497	4.36389	2.4645	2	2.50974
ENSG00000117115	PADI2	3.06689	6.88e-22		8.0661	6.26432	6.82997	7.11457	6.18926	5.23816	9.31019	6.88063	6.94271	11.8851	9.3504	8.82476	6.80005	8.25332	4.98407	6.78738	7.0245	6.84534	7.13056	6.33512	6.60894	5.83607	6.90578	6.41759	4.37747	7.43362	9.83155	7.20944	6.9883	11.6761	8.16894	9.16598	7.74114	6.18928	8.62133	12.7935	11.4411	9.77265	10.1984	10.0428	10.9048	11.4182	12.5038	9.50039	13.5389
ENSG00000112164	GLP1R ENSG00000112164	3.06656	3.68e-08		2.27765	2.4482	3.10453	2.44343	2.18232	3.11341	2	2	2	4.08861	6.18162	3.2945	3.67876	2.96212	2	4.42011	2	3.30643	3.36486	2.6305	2.96731	2.27205	2.97519	2.7107	2	2	3.07593	2.40209	2.89059	3.82981	3.71754	2	2.60377	2.74141	2.15607	8.83032	4.43962	8.84484	2.24681	2	3.65077	2.37435	8.59196	4.28876	2.27727
ENSG00000214381	LINC00488	3.05921	0.00254429		2	2.24144	2	2	2.18232	2	2	2	2	2	2	2	2	2.25052	2	2	2.25102	2	2	2	2	2.27205	2	2	2	2.31021	2	2	2	2	2	2	2	2	2	2	2	2	4.12383	4.19096	2.61824	2	2	2.33238	2.50974
ENSG00000236882	LINC01554	3.05458	1.39e-13		2.88665	2.24144	2.2195	3.05625	3.05497	2.66155	2.55794	2.50438	2.94846	4.90819	3.08703	3.14455	2.52637	3.09613	2.29039	3.00313	2.6509	3.9806	2.70505	2.34942	3.76043	2.69828	3.83823	2	2.83738	3.95554	3.50934	3.19264	2.89059	2.55044	4.07185	2.38518	3.49513	3.3604	2.54298	8.09026	6.74483	2.28387	4.54872	2.91955	2.85	5.81097	7.77639	3.35307	6.65285
ENSG00000144834	TAGLN3	3.05446	6.14e-07		2.27765	2	2.2195	2.6227	2.18232	2.36837	2	2	2	4.00755	2.35737	2	2	3.09613	2.29039	2	2	2	2	2.34942	2	2.27205	2	2.7107	3.20872	2.31021	2	2	2	2	2	2.38518	3.02812	2.53394	2	2.4754	2.37295	2	2.95078	2	2.34199	2	2	2.82967	2.27727
ENSG00000179399	GPC5	3.05169	6.7e-08		3.04341	2.24144	2	2	2	2	2.55794	2	2	3.39324	2	2.31284	2	2	2.53201	2.22329	2	2	2	2	2	2.87191	2	2.7107	2	2	2	2	2.36137	2.76281	2	2	2	2.29153	2	4.60263	3.74846	2	3.42183	3.75591	2	2	2.17199	2.60234	3.04229
ENSG00000206579	XKR4	3.05162	0.00133702		2.5104	2	2	2	2	2	2	2	2.3895	2	2	2	2	2	2	2	2	2	2	2.34942	2	2	2	2	2	2	2	2	2	2.30131	2.54374	2	2	2.29153	2.29688	2	2	2	5.28827	3.31375	2.61824	2	2	2	2.27727
ENSG00000226740	NA	3.05129	0.000123224		2	2	2.2195	2	2	2	2	2	3.51583	2.94825	2	2	2	2.25052	2	2	2	2	2	2	2	2	3.55178	2	2.33602	2	2	2	2	2	2	2	2	2.29153	2	2	3.86987	2	5.5171	2	2	3.31108	2	2.33238	3.18357
ENSG00000147697	GSDMC	3.05118	2.75e-18		4.39078	3.90016	3.72271	5.37236	3.88526	2.36837	6.31373	3.89543	4.78426	7.91308	6.58793	4.35519	3.21469	3.86982	2.73891	5.8638	2.81573	5.33418	2.39518	4.35355	2.96731	3.02688	5.01493	6.23455	3.20872	4.12379	4.78864	5.17563	3.27692	7.37205	6.49276	4.02157	6.00637	2.92277	4.81864	3.56146	8.42063	6.588	7.55723	8.28481	7.96636	8.63023	9.93878	8.60558	8.43641
ENSG00000189280	GJB5	3.04483	2.48e-12		2.71075	3.58683	3.57139	4.20112	2.48968	3.8552	3.93847	4.31495	3.16334	2.76311	4.5307	2.56979	3.21469	2.4639	4.66706	2	2	2.7963	4.43601	4.97293	2	3.29435	5.12551	3.18472	4.22396	3.76505	2.4535	2.40209	3.8326	4.16478	4.35607	3.33921	2.60377	3.79215	2	2	4.39985	3.454	6.25539	6.82477	7.02525	3.31108	2.4645	4.7989	3.98789
ENSG00000256234		3.04267	1.9e-10		4.06464	2.78967	2.98983	3.57488	2.18232	2.36837	3.27292	2.70289	2.94846	2.76311	3.08703	2.31284	2	2.4639	2.29039	2.22329	2.25102	2.57637	2.70505	3.06778	2.56325	2.27205	2.40268	2.7107	3.20872	2.97051	4.44157	2.7162	2.89059	2.55044	2.93772	2	2.33324	2.92277	2.15607	3.1183	2.79701	2.52097	7.23867	5.72073	8.01492	3.4738	2.17199	4.21016	2.27727
ENSG00000112494	UNC93A	3.03943	0.00048949		2.27765	2.24144	2	2.23869	2	2	2	2	2.69589	2.30145	2.64356	2	2	2	2	2.4166	2	2	2.39518	2.34942	2	2	2	2	2	2.31021	2	2	2	2	2	2.68889	2	2	2	2	2.37295	2.28387	4.1843	2	2	2	2.17199	2	2
ENSG00000234880	LINC00163	3.02949	4.3e-07		2	2	2	2	2	2	2	2	2	2.30145	2	2	2	2	2	2.22329	2	2	2	2	2.56325	2	2.40268	2	2	2	2	2	2	2.55044	2	2	2	2	2.15607	2	2.19849	3.56419	2.24681	2.67297	2	2.6713	2.32565	2.60234	3.98789
ENSG00000090512	FETUB	3.02719	1.85e-06		2	2	2	2	2	2	2	2	2	2.94825	2.64356	2	2	2	2	2	2	2	2	2	2	2	2	2	2	2	2	2.40209	2	2	2	2	2	2.29153	2	2	2.19849	2	2	2	2	2	3.18023	3.026	3.31225
ENSG00000105880	DLX5	3.02478	1.71e-16		3.54101	3.90016	2.72884	4.30982	3.05497	2.66155	2.95927	3.033	3.79889	4.30758	5.54614	4.05242	4.54679	3.33175	2.91983	4.87986	4.08094	3.88793	3.36486	4.50052	3.54121	3.02688	3.55178	2	2.83738	5.07663	2.79803	3.55019	3.58135	3.11192	4.22095	4.02157	3.02812	3.08385	4.386	4.60263	4.27351	2.28387	4.1843	3.47666	3.76872	2.6713	3.65646	8.15408	2.50974
ENSG00000186603	HPDL	3.02431	3.1e-27		3.31356	3.90016	4.09981	5.66616	3.71812	3.29541	4.63083	2.27412	4.03541	8.25785	3.42575	5.95692	5.08494	4.56815	3.69141	3.50654	3.43853	3.30643	4.25738	3.79347	3.28261	3.80334	3.7021	4.06453	2.83738	2.56537	3.50934	3.19264	4.54571	3.11192	3.24686	3.15322	5.37216	3.22874	4.18319	6.12041	5.7271	6.33173	7.0646	7.56557	6.06889	4.18746	5.71753	6.83105	6.11405
ENSG00000175697	GPR156 ENSG00000175697	3.02137	2.05e-23		3.04341	3.49657	4.04341	5.09704	2.74291	2.9051	3.5304	2.70289	2.94846	7.49675	4.90015	3.2945	2.52637	3.21874	3.08056	4.37427	3.09781	2.57637	2.70505	2.86565	2.56325	2.87191	2	2	2.60837	3.65945	2.4535	2.40209	2.65011	4.43644	2.54374	4.70231	3.35561	2.92277	2.65189	4.77706	5.04045	3.454	5.54043	4.5974	5.13052	4.72875	5.6169	6.57289	3.7359
ENSG00000108688	CCL7	3.01977	1.52e-08		2	2.62902	2	3.57488	2.62184	2	2.95927	2.27412	3.16334	5.45845	4.38304	4.21173	2	2	2.29039	2.22329	3.43853	2	2	2	2	2.87191	2	5.90738	2	2.31021	2	2	2	2	2.93772	2	4.13025	2	2.29688	2	5.06608	2.52097	4.06071	3.13007	5.51507	2.37435	5.98311	2.82967	3.7359
ENSG00000164458	TBXT	3.01647	0.00634092		2	2	2	2	2	2	2	2	2.3895	4.37376	2	2	2	2	2	2	2	2.31678	2	2	2	2	2	2	2	2	2	2	2	2	2	2	2	2	2	2	2	2	2.24681	2	2.34199	2	2	2	2
ENSG00000144354	CDCA7	3.01611	7.18e-41		7.50316	3.90016	5.90378	7.63686	6.57898	3.60229	6.09201	4.59028	6.14867	9.41678	7.25186	4.21173	6.57869	6.53526	4.11922	7.21553	7.47025	5.06461	7.74476	5.16149	6.10755	3.96544	5.65429	8.28592	5.14861	5.94421	7.21713	5.06915	5.11859	6.22127	7.08568	7.76962	8.45166	6.04016	4.79508	10.2584	8.3336	11.1931	10.4252	9.25603	9.06264	7.26032	9.11245	8.98185	8.10449
ENSG00000211967	IGHV3-53	3.01042	8.3e-11		6.79388	3.67177	3.40232	3.95557	2.8546	2.36837	5.0148	4.68721	3.66429	7.36466	5.54614	6.39909	4.74931	4.56815	4.66706	4.32693	6.37609	4.30123	5.66207	3.79347	4.11875	4.72315	2	4.44789	4.44851	2	4.53647	2	5.21018	8.22613	5.1345	2.68889	2.60377	5.31578	4.21904	4.60263	8.46947	4.63668	6.72111	4.44827	7.78228	5.16974	3.76793	5.6621	3.53957
ENSG00000157703	SVOPL	3.01001	3.13e-15		3.04341	2.4482	2.72884	3.17596	3.59486	2.66155	4.51643	2.50438	3.35032	4.90819	2.35737	2.78782	2	2.81438	2	3.94322	2	2.7963	2.70505	2.6305	2.56325	2.27205	5.36974	5.21346	2.83738	2.56537	4.33999	2.40209	3.43715	5.03566	2.54374	2.68889	3.35561	2.53394	2.93656	7.1435	4.87627	5.27773	3.08372	5.17372	4.99186	5.26173	5.8999	5.8292	7.0256
ENSG00000183822	NCF4-AS1 ENSG00000183822	3.00991	0.000106322		2.27765	2	2	2	2	2	2.55794	2.27412	2	2	2	2.31284	2	2	2.29039	2	2.46477	2	2	2	2	2	2	2	2	2.97051	2.4535	2	2	2.30131	2.54374	2	2.33324	2	2.29688	2	2.66902	2	5.73492	4.44827	3.22497	2	2	2	2.50974
ENSG00000211941	IGHV3-11 ENSG00000211941	3.00863	1.06e-08		7.23703	3.29711	4.39848	3.95557	3.1456	2.66155	6.72775	4.94414	4.57508	10.3655	10.0648	8.08395	4.43377	4.65758	8.07088	4.77792	7.27164	6.04173	8.56355	6.07853	4.84975	4.81109	2	5.21346	4.58088	2.56537	6.04555	2	4.80271	7.13516	9.40083	3.78584	3.84736	6.35632	3.81286	5.57634	9.91631	4.4768	4.91273	3.13007	11.1822	8.60411	4.97032	5.57068	5.33794
ENSG00000204538	PSORS1C2	3.00519	4.94e-09		2	2	2	3.05625	2	2	2.95927	2.50438	2.3895	2	3.08703	2	2.52637	2.4639	2	2.22329	2.6509	3.44299	2.39518	2	3.28261	2.50085	3.7021	2	2.33602	3.28647	2	2.40209	2	3.39279	3.50131	2	2.33324	3.3604	3.17421	2	4.22881	2	2.45751	5.5111	2.61824	2.6713	3.53566	6.25825	4.65477
ENSG00000241755	IGKV1-9	3.00377	2.95e-11		7.81191	3.82798	3.48933	4.36124	4.67545	2.36837	5.62433	4.63956	4.23856	11.9243	5.19402	5.76469	4.92686	4.7003	4.3886	5.55003	7.13786	5.06461	6.65895	5.02243	4.64468	5.70446	2.40268	6.02488	3.85705	2.31021	5.18997	2	5.2963	7.45077	10.0703	4.40172	2.83149	5.5817	3.0202	5.62279	7.83415	7.61001	7.50483	4.5974	7.19289	5.78019	4.14358	5.13303	4.26728
ENSG00000167759	KLK13 ENSG00000167759	3.00204	3.12e-07		3.04341	2	2.57819	2	2.18232	2	2.95927	2	2.69589	2.30145	2.35737	2.31284	2	5.00297	2	2	2	2.7963	2.96	2.6305	2	2	2.40268	2	2	2.31021	7.72002	2.40209	2	2	2.54374	2	3.02812	3.3604	2.29688	3.56146	2.66902	2.52097	2	2.37537	3.52231	3.31108	2.17199	4.85164	2
ENSG00000164778	EN2 ENSG00000164778	2.99995	5.21e-06		5.53742	3.06559	2.2195	2	2	3.45699	2	2.27412	2.94846	6.35897	2.64356	2	2	2	2	2.4166	2	2	2	2.34942	2.56325	2	2	3.18472	2.33602	2.31021	2.4535	2.7162	3.09665	4.61113	2.54374	2	2.33324	2	2	3.1183	2	2	2.45751	5.78435	2.34199	2	2	3.84435	2.50974
ENSG00000231459	NA	2.99961	1.49e-07		2	2.24144	2.2195	2.44343	2.34417	2	2	2	2.3895	2.76311	2	2.31284	2.52637	2.25052	2	2.4166	2	2	2	2	2	2	2	2	2	2	2.4535	2	2	2.55044	2.54374	2	2	2	2	2.4754	2.37295	2.72454	3.31769	2.91955	3.76872	3.12764	2.81531	2	3.53957
ENSG00000170484	KRT74	2.99845	0.000971538		2.27765	2	2	2	2	2	2	2	2	2	2	2	2	2	2	2	2.25102	2	2	2	2	2	2	2	2	2	2	2	2	2	2	2	2	2	2	2	2	2	2.24681	2	2.34199	2	2	3.73631	2
ENSG00000231367	LINC02613 ENSG00000231367	2.99829	5.01e-19		3.43176	3.58683	4.15408	3.2865	3.1456	3.60229	4.51643	3.17347	3.79889	5.65755	3.69987	2.97718	3.86466	3.53423	2.73891	3.11884	2.96365	2	3.17658	3.40289	3.54121	2.27205	2.40268	2	2.33602	3.86344	3.30885	2.7162	2.65011	2.30131	3.50131	3.15322	2.83149	3.96761	2.84777	4.174	4.35895	2.52097	7.84636	4.28193	6.63271	7.33634	6.21717	3.026	6.29624
ENSG00000183760	ACP7	2.99478	3.26e-12		2.5104	2.62902	2.86523	2.23869	2.62184	2.66155	2.55794	2.50438	2	4.66558	3.26631	3.66875	3.4653	3.79296	2.53201	2.58705	2.46477	3.15558	2.39518	2.34942	2.96731	2	2.71715	2.7107	2.33602	2.31021	2	2.7162	2	2.55044	2.54374	2.68889	2.83149	2	2.42517	2	3.92694	2.28387	3.77635	3.87758	2	3.87432	2.59116	4.68727	5.53542
ENSG00000132164	SLC6A11	2.9876	1.27e-12		3.1848	5.61995	2.72884	2.44343	2.48968	4.64063	5.92267	2.50438	4.23856	6.61299	6.28924	5.63008	3.4653	3.09613	2.29039	3.74134	2	2.9871	5.24911	2.86565	2	2.27205	2	4.06453	2.33602	2	2	3.19264	4.39771	2.9479	4.07185	3.15322	2	4.39364	2.75315	7.50762	3.46988	7.48949	2.24681	6.04028	5.44593	2.6713	7.90083	4.3633	7.54096
ENSG00000156076	WIF1	2.98585	6.38e-06		4.20406	2	4.44276	2	2	3.29541	4.10607	2	2.3895	5.03631	2.35737	2	2	6.75381	2	3.81182	2.25102	2.57637	4.15902	2.34942	4.53006	2.27205	2	2	2.33602	3.13713	5.18997	2	2	2.76281	5.20781	2.68889	2.33324	2.92277	2.65189	10.3664	5.34269	9.89236	2	5.22047	2	4.27837	7.23718	6.1146	3.53957
ENSG00000228278	ORM2	2.98459	1.12e-06		3.64256	2.24144	3.57139	2.23869	2	2.66155	2.55794	2	2.3895	4.49766	4.12865	2	2	2	2	2.87731	2	2	2.70505	2	2	2	2.97519	3.82635	2.33602	4.41086	4.2307	2	2	2.76281	6.30507	2	2	2	3.94715	2	9.85053	3.06163	3.08372	10.8736	8.2612	2.37435	4.87395	2.82967	6.16606
ENSG00000254406		2.97339	9.98e-05		2	2	2.2195	2	2.34417	2	2.55794	2	2	2.76311	2.35737	2.31284	2	2	2	2	2	2	2	2	2	2	2	2	2	2	2	2.40209	2	2	2	2	2	2.29153	2.15607	2	2	2	3.92552	2.67297	2.85	2	2.17199	2	2
ENSG00000062038	CDH3	2.96222	5.91e-30		8.38096	6.67768	7.90277	7.48286	7.67178	5.81661	9.01074	3.6288	5.80915	11.332	10.4815	8.61979	7.52077	8.0495	5.13817	7.96808	5.36631	8.28275	8.50469	7.30894	7.20241	6.76277	5.32409	7.48945	5.38427	8.70253	8.11545	6.9341	7.55803	9.53102	8.96107	8.68089	7.75509	7.4371	7.62091	6.3309	11.1441	9.91203	10.6081	10.8072	11.0654	11.4643	10.0456	12.3183	10.918
ENSG00000108244	KRT23	2.95924	2.42e-12		7.30056	4.03453	10.7528	7.49442	5.71412	3.60229	10.3142	4.37438	6.09734	12.5973	5.93881	5.48162	3.21469	6.19035	3.69141	4.9123	3.53629	5.22476	5.73216	5.61308	5.11129	3.02688	9.32238	9.01784	4.58088	5.40537	4.70938	6.4734	9.26808	9.8999	5.20781	3.15322	5.33549	4.62072	5.32558	8.27611	9.32728	5.48807	5.20315	8.93716	10.1099	12.6028	11.5879	8.22075	12.6962
ENSG00000250469	NA	2.9574	1.13e-07		2.27765	2	2	2	2	2	2	2	2	2	2	2	2	2.4639	2	2.22329	2	2	2	2	2	2	2	2	2	2	2.4535	2	2.36137	2	2	2	2	2.29153	2	2	2.19849	2	2	2	2.61824	3.75276	2.17199	3.49244	2.7099
ENSG00000065609	SNAP91	2.95415	9.46e-09		2.5104	2.93422	2.2195	2.23869	2	4.25749	3.74882	2	2.94846	5.76008	2.35737	2	2.52637	2.4639	2	2.4166	2.25102	3.88793	2	3.79347	2.56325	3.62069	2.40268	2	3.6314	2.56537	2.4535	2	2.65011	2	2	2	2	2	2.29688	2.83237	5.23381	2	5.63012	4.66656	3.87775	3.75276	2	5.43902	4.26728
ENSG00000133055	MYBPH	2.95091	3.65e-12		2.27765	2	2.57819	2.6227	2	2	2.95927	2.27412	2.3895	2.76311	2.88227	2	2.52637	3.21874	2.73891	2	2.46477	2	2.39518	2.6305	2	3.1668	4.62092	3.18472	2.33602	2.78212	2.4535	2.40209	2	2	2.93772	2.38518	3.20114	2.29153	2.15607	2.4754	4.81711	3.56419	5.14347	5.17372	4.07382	4.36389	3.25867	5.53888	4.20234
ENSG00000136352	NKX2-1	2.9501	0.0324788		2	2	2	2	2	2	2	2	2	2	2	2	2	2	2	2	2	2	2	2	2	2	2	2	2	2	2	2	2	2	2	2	2	2	2	2	2	2	2	4.36749	2	2	2	2.33238	2
ENSG00000166736	HTR3A	2.94795	3.4e-06		2	2.4482	2.57819	2.78214	2.34417	2	2	2	2.3895	2.94825	2.64356	4.05242	2	2	2.29039	2	2.6509	2	2	2.34942	2	2	2	2	2.33602	2	2.4535	2	2.36137	2.30131	2.54374	2	2.33324	2	2.15607	2.4754	6.19041	2	9.50916	2	2.61824	2.37435	2	2	2.27727
ENSG00000183072	NKX2-5	2.94001	3.88e-05		2	2	2.57819	4.2565	2	2	2	2	2	6.58532	5.511	2.56979	2.52637	3.21874	2	2	2	3.56773	2.39518	2	2	2	2.40268	2	2	2	2.4535	2	2.36137	3.11192	4.47962	7.46432	2.33324	2	2	2	6.68818	2	2.45751	6.59572	4.53978	3.4738	2	2.60234	2.50974
ENSG00000159556	ISL2	2.93962	7.56e-09		2.71075	2	2	2.23869	2.48968	2	2	2.27412	2	5.2274	2.88227	2.31284	2	2	2	2	2	2	2.70505	2	2	2.27205	2	2	2	2	2	2	2	2	3.50131	2	2	2	2.29688	2.4754	4.35895	2	2.45751	3.31375	2.85	2.37435	2.17199	7.29813	2.7099
ENSG00000197632	SERPINB2	2.93786	1.68e-08		2.71075	2.4482	2.40996	2.6227	2.34417	2	2	2.50438	2.3895	2.30145	4.38304	3.55446	2	2.25052	2	3.22596	2.46477	2.57637	2.39518	4.00525	2	2	2.97519	4.06453	2.60837	3.28647	2.79803	4.45942	2.36137	4.55522	2.54374	2	2	2	2.42517	2	3.68369	2	2.95078	2.37537	3.76872	4.85226	2	5.77563	6.45798
ENSG00000226101	LINC02097	2.93576	5.7e-13		2	2.24144	2.2195	2.23869	2	2.36837	2.55794	3.30147	2	2.30145	2	2.56979	2.52637	2.25052	2	2.4166	2.25102	2	2.39518	2	2.56325	2	3.7021	2	2	2	3.50934	2	2	2.9479	2	2	2	2.29153	2.15607	2.4754	2.52857	4.23167	3.08372	2	3.65077	4.59367	2.70758	2.60234	5.14408
ENSG00000259230	LINC02323	2.92428	1.02e-08		2	2	2	2.23869	2	2.36837	2.55794	2	2.3895	3.39324	2.64356	2	2.52637	2.25052	2	2.4166	2	2	2	2	2	2.27205	2	2	2.33602	2	2	2	2	2	2.54374	2	2.60377	2	2	2.83237	2.19849	2.72454	3.69555	3.31375	2.85	2.37435	3.18023	2.60234	2
ENSG00000232598		2.92269	4.49e-05		2	2	2	2	2	2	2	2	2	2.76311	2	2	2	2	2	2	2	2	2	2	2	2	2	2	2	2	2	2	2	2	2	2	2	2	2	2	3.02325	2	2.64131	2	2	2	3.25867	2.60234	3.53957
ENSG00000183873	SCN5A	2.92152	9.14e-13		2.71075	2.24144	3.40232	2.78214	2.48968	2	4.10607	2.27412	2.94846	4.16535	2.35737	2.56979	3.86466	3.09613	2.73891	3.22596	2.25102	2.57637	3.36486	2.6305	2.56325	2.27205	2	2	2	3.54551	2.4535	2	2.65011	2.76281	3.24686	2.93966	2	2.74141	2.15607	4.50681	3.61588	6.37773	4.24235	2.91955	3.76872	3.31108	2.17199	5.08978	2.7099
ENSG00000162624	LHX8 ENSG00000162624	2.9206	0.000209284		2	2.62902	2	2.23869	2.18232	2	2	3.6288	2	2	2.64356	2	2	2	2.53201	2	2	2	2	2.34942	2	2	2.40268	2	2.33602	2.31021	2	2	2	2	2	2.38518	2.60377	2.29153	4.41719	2	3.74846	2	2.24681	2	2	2	2	2	2
ENSG00000203785	SPRR2E	2.91386	0.0823977		2	2	2.40996	2	2	2	2	2	2	2	2.64356	2	2	2	2	2	2	2	2	2	2	2	2	2	2	2	2	2	2	2	2	2	2	2	2	2	5.59245	2	2	2.37537	2	2	2	7.08341	2
ENSG00000178919	FOXE1	2.9135	0.000329264		2	2	2	2	2	2	2.55794	2.27412	2	2	2	2	2	2.25052	2	2	2	2.31678	2.70505	2.34942	2	2	2	2	2	2	2.4535	2	2.36137	2	2	2	2	2	2.15607	2.83237	2.52857	2	2	3.87758	2	2	2	2.33238	2.27727
ENSG00000229314	ORM1	2.90985	6.27e-06		4.20406	2.4482	4.88922	3.05625	2.34417	2	2	2	2.69589	4.66558	7.034	2.31284	2	2.81438	2	2.58705	2.81573	2.31678	2	2	2.56325	2.27205	4.76455	5.39902	2.83738	4.65018	3.50934	2	2	3.82981	7.44528	2	2.33324	2	4.28816	2	12.707	2.52097	3.77635	9.98471	6.61707	4.09044	5.06067	3.94486	3.31225
ENSG00000179046	TRIML2	2.90887	1.24e-08		2.27765	2.24144	2.2195	2.44343	2.48968	2	2.55794	2.27412	2.3895	5.73512	2	2.31284	2.52637	2	2	2.22329	2.25102	2.31678	2	2.34942	2	2	2.40268	2	2	2.31021	2	2	2	2	2.54374	2	2.60377	2	2	3.74063	2.19849	2.28387	3.42183	2.67297	3.52231	2	2.4645	3.026	3.04229
ENSG00000259342		2.90542	2.04e-06		2	2.4482	2.2195	2.23869	3.05497	2.36837	2.95927	2	2	2.76311	2	2.56979	2	2.96212	2.73891	2.22329	2.96365	2	2	2.86565	3.54121	2	2	2.7107	2	2.31021	2.4535	3.55019	2	2.30131	2.93772	2.93966	2	2.74141	3.90376	2.4754	3.02325	2.52097	4.68053	2.37537	3.76872	3.98642	6.79262	2.82967	8.17388
ENSG00000235009	LINC01883	2.90476	5.56e-06		2	2	2	2	2	2	2	2	2	3.11231	2	2	2	2	2	2	2	2	2.39518	2.34942	2	2	2	2	2	2	2	2	2	2	2	2	2	2	2	2.4754	2.37295	2	3.60995	2	3.04963	3.4738	2.59116	2	2.27727
ENSG00000229588	ENSG00000229588	2.90458	2.33e-06		2	2	2	2.23869	2.18232	2	2	2	2	2.30145	2.35737	2.31284	2	2	2	2	2.25102	2.31678	2	2.34942	2	2.27205	2	2	2	2	2.4535	2.40209	2.36137	2.30131	2	2	2	2	2.15607	2.4754	2.66902	2	2.45751	2.37537	5.03958	2.37435	3.65646	2.82967	2
ENSG00000236366		2.90074	0.000117741		2	2.4482	2	2.23869	2	2	2.55794	2	2	2.30145	2	2	2	2	2	2.73947	2	2	2.39518	2	2	2.50085	2	2	2	2	2.4535	2	2	2	3.24686	2	2	2	2.15607	3.35683	2	2	3.20544	2	3.76872	2	2	2	2.7099
ENSG00000196289	BECN2	2.90028	9.37e-07		2	2	2	2	2	2	2	2	2	2.94825	2	2	2	2.25052	2	2	2	2	2	2	2	2.50085	2	2	2	2	2	2	2	2.55044	2	2	2	2	2	2.83237	2.19849	2.28387	3.08372	2.91955	2.85	2	2.4645	2	2.7099
ENSG00000184454	NCMAP	2.89772	7.26e-13		3.98953	4.2707	4.09981	4.50535	2.34417	2.36837	4.51643	2.50438	3.16334	5.92366	3.69987	4.71579	2.9112	4.96843	3.47705	3.00313	3.71395	4.2275	4.51766	3.54516	8.11471	3.41152	2.97519	2.7107	2.60837	2.97051	4.44157	4.6189	3.8326	3.39279	5.34411	2	6.96077	4.62072	3.24546	9.19557	5.14037	8.37093	5.58597	3.62303	4.47184	6.86513	8.10569	6.40661	8.14393
ENSG00000211669	IGLV3-10	2.89762	8.88e-07		8.27029	2.93422	3.72271	4.02099	2.95826	3.11341	6.09201	2	2.94846	9.79741	5.58045	9.18313	3.67876	5.1334	11.0926	3.50654	7.54849	4.83566	3.53138	3.40289	2.96731	7.88524	3.38395	8.4836	4.91775	2.31021	2	2.40209	5.2963	9.9724	10.9268	2.93966	3.20114	5.24939	3.09926	3.74063	7.9315	4.86914	9.02365	6.9128	6.15806	6.62646	6.66162	5.57068	2.7099
ENSG00000118194	TNNT2 ENSG00000118194	2.89674	1.17e-18		3.04341	4.84675	3.85966	4.97029	3.38765	3.45699	4.39218	3.033	3.66429	4.49766	4.0328	3.2945	4.1771	4.01226	5.37363	2.58705	3.94513	5.8088	4.05347	3.24505	2.56325	3.29435	2.40268	3.18472	2.33602	2.78212	4.78864	2.7162	2.65011	3.51507	4.59341	2.93966	2.60377	3.22874	3.94715	4.174	4.69097	8.55235	5.04906	6.9128	4.24641	6.18449	4.44134	8.59788	5.96541
ENSG00000232528		2.89595	2.8e-11		2	2	2.2195	2.23869	2	2	2.95927	2.50438	2	2	2.64356	2	2.9112	2.25052	2.29039	2.4166	2	2.57637	2	2.34942	2	2	2	2	2	2.56537	2.4535	2	2.36137	2.30131	2.54374	2.68889	2.60377	2.29153	2.29688	3.35683	2.37295	3.06163	3.51895	2.37537	2.61824	3.98642	3.25867	2	3.18357
ENSG00000182253	SYNM	2.89396	2.53e-23		7.17905	6.78643	7.41192	5.42164	7.90047	6.86871	9.68263	5.3808	6.78946	9.53175	8.12654	9.15644	8.94209	7.95564	5.37363	7.021	6.19333	7.34975	8.62931	6.2954	8.90019	6.78466	6.25021	6.18492	6.04209	7.73593	9.19867	6.68649	6.73433	7.7475	9.19539	6.02691	5.37216	6.17147	6.51227	12.1303	11.124	9.63895	9.22419	9.9711	10.0161	12.3855	12.3112	7.11611	11.0542
ENSG00000166682	TMPRSS5	2.89276	5.35e-18		2.71075	3.58683	3.48933	2.92569	2.95826	4.34269	3.74882	4.25296	3.35032	5.80874	4.38304	2.78782	3.67876	3.71176	3.3566	3.66724	2.96365	4.06768	3.81591	3.06778	3.76043	3.80334	2.71715	3.82635	3.74863	3.54551	2.79803	4.37254	3.71244	3.39279	4.07185	3.33921	2.60377	3.22874	4.18319	7.35088	4.96069	4.41931	6.54782	2.91955	4.1627	4.52106	8.45083	2.60234	4.06297
ENSG00000075673	ATP12A	2.88927	7.42e-05		2.5104	2	2	2	2	2	2	2	2.3895	2	2.88227	2.31284	4.02932	2.25052	2	2.22329	2	2	2.70505	2.34942	2	2	2	2.7107	2	2.31021	2	2	2	2.30131	2	2.68889	2	2	2	2.4754	2.37295	2	2.45751	2	2	2	2	6.96872	2.50974
ENSG00000095777	MYO3A	2.88774	2.18e-07		3.73744	4.21518	3.21077	3.88705	3.77601	2	3.93847	2	2	2.30145	3.42575	2.78782	2.52637	2.96212	2.29039	5.8638	6.08441	4.1498	2.96	2.6305	3.95069	4.42169	3.38395	2	2.60837	2.31021	2.4535	2	2.36137	2	2.54374	2	2.83149	2.53394	2.84777	3.1183	4.39985	2.52097	9.40818	5.81513	2.34199	2.6713	2.17199	2.33238	2.27727
ENSG00000147381	MAGEA4	2.88631	0.0182439		3.54101	2	2	4.02099	2	2.36837	2	2	2	2	4.95348	2	2	2	2.29039	2	2	2	2	2.34942	2	2	2	2.7107	2	4.04212	2.4535	2	2	4.49705	2	3.15322	2	2	2	2	2	2	2	4.19096	3.87775	2	3.09729	4.21016	8.63402
ENSG00000197410	DCHS2	2.88605	2.95e-17		4.39078	4.98595	4.15408	5.26845	3.05497	3.11341	4.39218	3.30147	4.03541	6.71863	4.66464	3.2945	3.21469	4.1419	3.22517	4.84668	3.87211	4.56339	2.70505	4.00525	5.26255	3.29435	2.71715	2.7107	3.03497	4.90244	3.50934	3.70043	4.54571	3.11192	5.1345	3.65176	3.35561	3.59237	3.09926	4.29367	7.83415	2.52097	6.72111	3.98977	7.66548	9.32272	6.13638	3.35307	8.64933
ENSG00000163982	OTOP1	2.88309	0.0115692		2	2	2	2	2	2	2	2	2	2	2	2	2	2	2	2	2	2	2	2	2	2	2	2	2	2	2	2	2	2.30131	2	2	2	2	2	2	2	2	2	2	2.34199	2	2	2.33238	2
ENSG00000168309	FAM107A	2.88002	1.42e-16		5.14603	4.65144	5.82233	4.4589	5.86846	6.01135	6.00982	4.37438	4.41661	7.71669	5.05456	4.13427	4.92686	5.22402	4.76496	5.52926	3.43853	5.49991	5.799	5.36706	5.52446	4.17884	4.07712	4.44789	4.75913	3.76505	6.19849	3.83649	3.27692	5.65687	4.69888	4.31566	4.69079	4.72212	4.10872	6.18375	8.54662	4.4768	8.40558	3.31375	4.99186	7.9889	4.50708	3.94486	8.2839
ENSG00000082293	COL19A1	2.87927	9.95e-09		3.54101	2	2.98983	2.23869	3.1456	2.66155	4.10607	2	2.69589	3.25961	2	2	2	2.4639	2.73891	2.22329	2	2	2.39518	3.90324	2	2.50085	2	2	3.36379	2	4.11245	2.40209	2	2.55044	2.93772	3.15322	2	2.29153	2.54298	9.06709	3.61588	2.72454	2.45751	2.67297	4.07382	3.4738	2.4645	2	3.90869
ENSG00000183733	FIGLA	2.87857	1.18e-05		2.27765	2	2	2	2.18232	2	2	2.27412	2.94846	2	2	2.31284	2.52637	2	2.29039	2.22329	2	2	2	2	2	2	2	2	2	2	2	2	2	2	2.93772	2	2	2	2	2	2.19849	4.16328	2.24681	2.37537	2.34199	3.98642	4.10163	3.49244	2
ENSG00000231870	KRT17P3 ENSG00000231870	2.87716	7.67e-11		2.71075	2.62902	2.40996	2	2	2	2.95927	2	2	2.55067	3.69987	2.31284	2.9112	2.64976	2.29039	2.4166	2	3.15558	2.39518	2	2	2.27205	2	3.18472	2.33602	2	2.4535	2.7162	2.89059	2.30131	2.54374	2	2.33324	2.29153	2.29688	2	3.02325	2	2.24681	3.47666	3.04963	4.85226	2.70758	4.56626	2.27727
ENSG00000130598	TNNI2	2.87622	7.37e-16		4.60722	2.78967	4.44276	4.4589	4.87408	3.29541	5.0148	4.53925	4.33033	3.83034	5.10256	3.14455	4.02932	4.82136	3.22517	3.32568	3.33365	4.78516	4.59494	3.90324	4.26927	4.11115	2.97519	3.18472	2.33602	4.04212	4.44157	4.76249	3.94352	3.25918	4.07185	3.90851	5.29787	3.69571	4.10872	3.1183	5.32156	3.8518	9.14463	4.91415	4.24641	6.44213	3.96795	7.85152	5.77756
ENSG00000256287	LINC02398	2.87328	0.000279864		2	2	2.2195	2.44343	2	2	2	2	2	2.55067	2	2.31284	2	2	2	2.22329	2	2	2	2	2	2	2	2	2	2	2	2	2	2	2	2	2	2	2	2.4754	2.37295	3.56419	2.45751	2	2	2	2.17199	4.03882	2
ENSG00000182175	RGMA	2.87125	1.58e-46		6.86914	5.01875	5.85547	6.3527	6.6734	7.508	7.51903	5.57062	6.26951	9.33192	7.04633	5.3161	5.87277	7.07924	5.02416	7.37533	5.28425	7.74274	7.4854	7.29893	6.76913	4.81109	5.57855	4.06453	5.81899	5.77757	6.38857	4.76249	6.40665	7.27153	6.55027	5.00694	5.66595	5.95939	4.90918	9.58096	10.0911	9.49682	9.11581	6.14092	9.05396	9.30391	10.3199	8.49803	9.56027
ENSG00000261271	NA	2.86841	3.16e-07		4.26902	2.4482	3.10453	2.23869	3.38765	2	3.27292	2.50438	2.94846	8.33047	4.38304	3.14455	2.52637	2.64976	3.3566	3.58913	2.25102	2.31678	7.02282	3.24505	2.56325	2.87191	2	2	2	2	3.30885	2	2.36137	6.45311	4.47962	2.38518	2.60377	2	2.29688	2.4754	7.51388	3.33469	7.11983	3.47666	6.87554	2	2.32565	3.026	2.27727
ENSG00000204175	GPRIN2	2.86604	7.62e-14		3.04341	4.2707	4.78988	7.50017	2.74291	2.66155	7.94104	6.00598	4.49802	8.867	5.82896	6.12652	3.86466	7.64718	3.22517	7.71578	2.96365	8.23181	4.43601	4.50052	2.56325	3.62069	5.36974	4.75047	6.29432	2.97051	5.3553	6.06608	4.4736	8.55671	4.07185	3.65176	2.33324	6.41807	3.24546	6.91995	6.05615	8.28101	8.27611	6.21205	8.28119	8.77385	3.53566	10.7484	8.77747
ENSG00000122585	NPY	2.86554	0.00751462		2	2.24144	2.57819	3.17596	2	2	2.95927	2	2	2	2	2	2	2	2	2	2	2	2	2	2	2	2	2	2	2	2	2	2	2	2	2	2	2.29153	2	2	2.19849	2	2	2	2	2	4.99345	11.5681	2.27727
ENSG00000152672	CLEC4F	2.86228	1.43e-11		3.64256	3.49657	4.88922	3.88705	3.71812	3.73428	5.82991	3.52772	5.93142	3.73285	4.21852	4.13427	3.86466	5.19444	4.32582	3.58913	2	3.68254	3.68065	4.50052	4.53006	4.04013	2.40268	2	3.36379	2.78212	5.3553	2.40209	4.3176	2.9479	3.71754	3.15322	2.60377	3.48104	3.31335	3.74063	4.51601	9.26763	4.54872	2.91955	5.64415	7.37805	9.10052	6.84412	5.21164
ENSG00000164488	DACT2	2.86113	1.11e-07		2.88665	2	3.30972	2	2.18232	5.48301	2.95927	3.52772	2.3895	2.30145	2.35737	2.56979	5.00807	2.64976	2	2.22329	2	2.7963	3.93957	2.6305	2.56325	2	2	2	2.33602	2.56537	2.79803	2	2.89059	2	2	2	2	3.08385	2.42517	8.17063	3.21878	2.52097	6.63707	2.37537	3.22497	4.27837	2.59116	6.86992	2.7099
ENSG00000250215	CIR1P2	2.85946	3.24e-06		2	2	2.2195	2	2	2	2	2	2	2.94825	2.88227	2	2	2	2	2	2	2	2	2	2	2	2	2	2	2	2	2	2	2	2	2	2	2.29153	2	2.4754	2.79701	2	2.45751	2	2	2	2	3.19878	2.7099
ENSG00000179270	PCARE	2.85643	1.04e-06		2	2	2.2195	2	2.18232	2	2.55794	2	2.3895	2.76311	2.35737	2	2	2	2	2	2	2	2	2.34942	2	2	2	2	2	2	2.4535	2	2	2	2.54374	2	2	2.53394	2.29688	3.56146	3.39094	2.28387	2	2	2	3.12764	2.81531	3.73631	2.50974
ENSG00000214128	TMEM213	2.85487	2.61e-12		4.55608	2.78967	3.21077	6.02619	3.1456	3.11341	2.95927	2.50438	2.3895	2.30145	2.64356	2.56979	3.21469	2.81438	2.73891	2.58705	2.46477	2.9871	2.39518	4.6339	4.26927	3.1668	2.40268	2.7107	2	2.31021	4.2307	2.7162	2.65011	2.9479	3.24686	2.38518	3.20114	2.74141	2.84777	4.04349	4.78659	4.01593	3.85286	3.31375	5.17393	5.61561	6.87585	2.82967	3.7359
ENSG00000124557	BTN1A1	2.85452	3.36e-07		2.88665	2	2.86523	2.6227	2.48968	2	6.09201	2	2	2.76311	2.88227	2.31284	2.52637	2.81438	2	2.22329	2.25102	2.31678	2.96	2.86565	2	2	2	2	2.60837	2.31021	2.79803	2	2	2	3.71754	2.38518	2.33324	2.53394	2.42517	3.1183	3.02325	3.20461	2.45751	2.91955	2.34199	3.12764	5.78534	3.026	8.31495
ENSG00000100302	RASD2	2.84953	3.41e-24		6.59287	5.38858	5.01186	5.68646	5.9335	4.88745	7.75174	4.94414	6.26951	10.3655	8.5291	6.00122	6.37946	6.04876	4.56203	6.95246	6.37609	7.79472	5.92406	6.58619	6.86682	6.4153	6.14911	6.08022	7.86879	5.67292	7.30062	6.27212	6.38716	7.18207	6.89909	5.8847	5.66595	5.66047	4.99438	6.58664	9.80843	7.41792	8.76118	7.49127	8.29108	10.7037	10.5523	7.73002	10.4754
ENSG00000231625	SLC47A1P2	2.84697	1.33e-07		2.27765	2	2.57819	2.23869	2.18232	2	2.95927	2	2	3.83034	2	2	2	2.64976	2	2.22329	2	2.57637	2	2	2	2	2	2	2	2	2.79803	2	2	2	2	2	2.33324	3.08385	2.15607	5.3186	3.21878	2.72454	2.64131	2.37537	2	2	2.59116	2.33238	2.27727
ENSG00000153292	ADGRF1	2.84465	1.77e-10		2.71075	4.0973	4.30563	3.57488	2.8546	2.66155	4.73682	2	4.49802	4.49766	3.26631	5.51256	3.21469	5.10188	2.29039	5.50819	2.6509	4.67854	2.96	2	2.96731	2.27205	2.97519	5.21346	3.03497	2.78212	4.70938	3.19264	2	5.68319	2.93772	2.68889	2	3.88254	3.24546	4.174	5.04045	3.454	6.53626	5.95991	5.89821	7.36774	6.26546	5.40414	6.80276
ENSG00000206557	TRIM71	2.8409	0.000982451		2	2	2	2	2	2	2	2	2.69589	5.11581	3.08703	2	2	2.25052	2	2	2	2	2	2	2	2	2	2	2	2	2	2	2	2	2	2.38518	2	2	2.15607	2.4754	2.37295	2.28387	2.64131	2	2.85	2	2.32565	3.84435	2.88565
ENSG00000184905	TCEAL2	2.84073	9.84e-10		3.04341	2.24144	2.86523	3.81511	3.23088	2.36837	3.93847	3.30147	2.3895	6.96393	3.08703	3.2945	4.02932	3.21874	2.29039	4.17478	2.46477	2.7963	2.96	3.06778	3.28261	2.87191	2.71715	2	2	4.34427	3.50934	2.7162	3.71244	2.9479	3.50131	2.38518	2.33324	3.08385	2.93656	8.55892	4.35895	2.52097	4.50197	3.13007	2.61824	3.4738	2.32565	3.49244	2.50974
ENSG00000255373	NA	2.84049	0.000374409		2	2	2	2	2.48968	2	2	2	2	2.30145	2	2	2	2	2	2	2	2	2	2	2	2	2	2	2	2	2	2	2	2	2	2	2	2	2	2	3.68369	2	2	3.31375	2	2	4.44134	2.33238	2
ENSG00000211935	IGHV1-3	2.83313	4.08e-06		6.94067	3.67177	3.98472	3.38916	4.67545	2.66155	2.55794	2.27412	4.64823	10.2829	6.20379	3.14455	2	4.82136	5.27738	6.2023	4.26333	5.06461	8.87372	4.97293	4.64468	4.72315	2	5.71098	2	2.78212	2.79803	2	4.39771	9.74919	3.24686	2	4.36666	2	3.17421	3.35683	9.79699	5.27773	9.1951	3.98977	9.22622	3.62001	4.47459	6.00246	4.389
ENSG00000164398	ACSL6	2.83234	1.03e-15		4.881	3.90016	4.98216	3.65948	4.4803	3.8552	4.73682	3.97438	5.12903	9.37093	3.93013	3.96564	5.15793	3.53423	4.11922	3.74134	3.62786	2.9871	5.69754	4.10052	4.64468	6.47036	3.7021	2.7107	4.44851	6.19154	5.3553	2.974	3.71244	3.92112	3.90554	4.83198	3.35561	4.90577	3.44024	6.80379	7.27099	3.06163	9.34997	5.12541	8.16229	6.82045	7.53774	5.33173	4.87911
ENSG00000259949	NA	2.83209	9.02e-09		2.27765	2.78967	2.2195	2.23869	2.48968	2.36837	2.95927	2.27412	2.69589	2.55067	3.81959	2.56979	4.54679	2.64976	2.29039	3.22596	3.09781	3.44299	2.39518	2.86565	3.54121	2.50085	2.97519	2	2.33602	2.97051	3.07593	2.974	2.36137	3.51507	2.93772	2.68889	2	2.74141	2.29688	2.4754	3.74846	3.66657	5.23208	2	4.40054	2.6713	3.25867	2.60234	2.27727
ENSG00000261402		2.8317	7.22e-07		2.27765	2.24144	2.57819	2.23869	2	2	2	2	2	3.25961	2.35737	2	2	2.25052	2.29039	2.73947	2	2.57637	2	2	2.56325	2	2	2	2	2	2	2.40209	2.36137	2.30131	2	2	2	2	2	4.60263	2	2.28387	2.80433	2	2.34199	3.31108	2.32565	2.60234	3.04229
ENSG00000171119	NRTN	2.82962	5.72e-28		2.5104	3.06559	3.40232	2.44343	4.17071	2	3.5304	2	4.03541	6.43844	3.26631	2.78782	3.4653	3.21874	3.08056	2.87731	3.09781	2.57637	2	2.86565	2	2.50085	3.83823	4.06453	2.83738	3.95554	3.30885	2.7162	3.27692	3.73233	3.71754	4.70231	4.13025	2.29153	4.0302	4.40418	4.87627	6.68875	5.81361	4.96994	3.38128	5.4298	5.54046	5.47308	5.27617
ENSG00000259676		2.82859	0.00260997		2	2	2	2	2	2	2.55794	2	2	2	2	2	2	2	2	2.4166	2	2	2	2	2	2.27205	2	2	2	2	2	2	2	2	2	2	2	2.29153	2	4.93266	2.37295	2	2	2	2	2	2	2	2
ENSG00000260026	LINC02189	2.82575	1.24e-07		2	2	2	2	2	2	2	2	2	2.30145	2	2	2	2	2	2	2	2	2	2	2	2	2	2	2	2	2	2	2	2.30131	2	2	2	2	2	2	2.52857	3.06163	2.24681	2.67297	2.34199	2.91744	2.81531	2.33238	3.04229
ENSG00000223723	TFDP1P2	2.82482	7.2e-11		2	2.24144	2.2195	2	2.8546	2	2	2	2	2.55067	2	3.2945	2	2.4639	2.29039	2.58705	2	2.57637	2.39518	2	2	2	2	2	2	2.31021	2.79803	2	2	2.76281	2	2	2.83149	2	2.65189	3.1183	2.19849	2	4.50197	3.47666	2.85	3.87432	4.30013	4.21016	3.43038
ENSG00000229020	AKR7A2P1	2.82293	2.58e-10		2	2.24144	2	2.44343	2.18232	2	2	2	2.3895	3.11231	2.64356	2.31284	2.9112	2.25052	2	2.73947	2	2.31678	2	2	2.56325	2	2	2	2	2.31021	2	2	2	2	2.54374	2	2.33324	2	2.15607	2.4754	2.37295	2	2.80433	2.67297	3.38128	2	2.91555	3.026	2.88565
ENSG00000254326	IGHV7-27	2.8221	0.0239066		3.43176	2	2	2	2	2.66155	2	2	2	2.55067	2	2	2	2	2	2	2	2	2	2	2	2	2	2	2	2	2	2	2	2	2	2	2	2.29153	2	2	2.19849	5.5696	2	2	2	2	2	2	2.50974
ENSG00000211959	IGHV4-39	2.82101	3.55e-09		4.26902	4.77177	5.32739	4.36124	4.25456	2.66155	5.17422	3.97438	4.96692	13.2544	6.60469	6.88627	4.31114	6.04876	8.71294	6.44336	6.52642	5.56122	9.4085	6.14708	5.93809	6.58707	2.97519	6.32897	7.43379	2.56537	5.54985	2	5.90184	9.54185	10.3487	4.02157	2.60377	6.67994	4.64507	6.58664	10.0644	8.26069	6.16824	7.14862	11.5938	6.25334	5.26449	6.90777	4.92007
ENSG00000140254	DUOXA1	2.82095	3.84e-14		3.1848	3.75199	3.57139	5.06638	2.95826	2.66155	4.2562	2.87737	3.16334	6.98526	5.14902	3.43033	2	3.71176	3.08056	4.06364	2.96365	4.37137	2.96	3.90324	3.95069	2.27205	3.55178	2.7107	2.83738	4.41086	2.4535	4.37254	4.14265	3.39279	2.93772	2.93966	5.44281	5.73515	3.71585	5.07309	3.92694	6.74833	2.64131	4.44827	3.22497	4.27837	6.14673	8.04509	3.18357
ENSG00000227835	CARM1P1	2.81678	6.12e-05		2	2.24144	2	2.23869	2	2.36837	2	2	2	2.55067	2.35737	2	2	2	2	2	2	2	2	2	2	2	2	2	2	2	2	2	2	2	2	2	2	2	2.29688	3.56146	2.66902	2.28387	2.80433	2	2	2.37435	4.71611	2	2
ENSG00000253509		2.8163	7e-05		2	2	2	2	2	2	2.55794	2	2	2.94825	2	2	2	2	2	2	2	2	2	2	2	2	2	2	2	2	2	2	2	2	2	2	2	2	2	2.4754	2.19849	3.56419	2	2	2	2.6713	3.53566	2	2.7099
ENSG00000211660	IGLV2-23	2.81058	2.93e-08		8.42795	6.34412	4.60742	5.49254	4.73505	4.99664	6.34758	4.53925	4.23856	12.5522	8.24889	7.83131	5.2274	5.92814	7.01966	5.25352	4.74447	5.10635	10.7189	6.55289	5.02927	5.36996	2	6.57999	4.1406	3.54551	4.78864	2	6.50035	10.333	9.08298	4.02157	4.43758	6.02039	3.24546	6.35862	9.0602	6.96471	7.48694	8.48953	12.3203	7.78697	5.44306	6.45854	5.45407
ENSG00000144278	GALNT13	2.80861	1.59e-11		3.82645	4.52015	2.2195	4.67752	3.46008	2.66155	3.27292	4.04923	5.12903	5.36392	4.66464	3.8733	4.1771	6.90756	3.47705	4.81271	3.33365	2.57637	2.39518	4.86853	2.96731	5.93726	4.62092	2	2.33602	4.27446	2.79803	3.55019	3.71244	3.39279	2	4.63283	4.50517	4.04793	4.386	9.73427	6.79168	4.23167	6.37697	4.36749	4.32553	2	8.40199	5.95504	5.03642
ENSG00000124610	H1-1	2.80713	5.48e-07		2	2	2	2	2	2	2	2	2	2.30145	2	2	2.52637	2.25052	2.29039	2	2.25102	2	2	2	2	2	2	2.7107	2	2	2	2	2.36137	2.30131	2	2.38518	2	2.29153	2.15607	2	2.19849	2.90291	2.45751	2	2	2	2.4645	3.35307	2
ENSG00000189127	ANKRD34B	2.80482	8.11e-07		2.27765	2	2.40996	2	2.95826	2	2.55794	2	2.69589	4.00755	2	3.43033	3.21469	2.96212	2	2	2.25102	2.31678	2	2	2	2.27205	2	2	2	2	2.79803	2	2	2.30131	3.71754	2.38518	7.28307	2.29153	2.29688	3.9	2.79701	2.52097	2.64131	6.25759	2	2.6713	3.71327	2	2.50974
ENSG00000175592	FOSL1	2.80441	1.27e-24		3.54101	3.82798	3.85966	3.73939	3.52904	2.9051	3.27292	3.6288	4.71785	5.11581	5.80014	4.21173	4.1771	3.53423	2.73891	4.27797	4.14433	2.9871	2.39518	4.10052	3.76043	3.29435	3.83823	4.06453	3.74863	3.86344	3.50934	5.68849	3.8326	3.73233	3.50131	3.90851	4.85523	3.79215	3.90376	7.06157	6.22496	2.90291	5.4693	5.35225	4.94252	5.26173	6.63246	5.77563	5.33794
ENSG00000130487	KLHDC7B	2.80096	6.68e-10		6.3138	3.67177	3.79281	4.4589	7.56088	3.60229	6.6754	3.72326	6.22238	10.4086	7.52276	5.71234	6.07476	7.72682	7.12482	4.62972	8.6136	3.88793	8.12944	5.90465	3.95069	5.36996	5.57855	5.71098	3.85705	4.75643	6.22723	7.18415	3.8326	6.20319	12.2198	4.31566	10.5624	6.24146	5.56721	3.9	8.48619	4.01593	9.94351	9.63171	13.4073	7.65748	9.60055	4.85164	8.77188
ENSG00000211671	NA	2.79973	4.01e-09		8.18869	4.0973	4.78988	4.36124	3.93693	2.9051	6.72775	3.72326	4.14056	12.3425	8.42912	6.08595	5.41774	6.7022	7.25688	5.72459	4.47539	5.90653	7.33585	5.6763	5.58313	5.36996	2.71715	4.88087	5.06065	2.31021	5.45585	2	6.22094	8.17603	9.61808	3.50393	3.20114	6.30821	3.55687	5.75379	9.09797	5.76687	3.08372	5.8748	9.28679	6.89417	4.94683	6.67884	4.95991
ENSG00000160307	S100B	2.79821	2.22e-16		6.35926	5.25731	5.54612	4.97029	6.57898	4.99664	7.10952	5.57062	4.64823	5.57556	4.7872	2.97718	5.00807	4.4728	5.02416	4.70572	2	4.06768	5.47031	5.02243	6.3294	4.04013	3.83823	6.41759	3.03497	3.54551	5.30227	3.38246	4.4736	3.92112	6.12755	3.15322	3.73923	4.62072	4.79508	13.0501	6.62921	11.3713	6.59313	7.1119	6.48543	7.56119	8.29206	4.56626	7.44597
ENSG00000211973	IGHV1-69	2.79809	6.29e-09		8.95768	5.85605	4.04341	5.49254	4.54833	3.8552	6.41299	5.88859	5.87158	13.1257	8.03674	6.89803	5.78333	5.60744	7.20549	5.39797	4.66023	7.08336	11.7924	6.35457	6.14697	6.01339	2.40268	5.96732	6.25523	3.86344	6.43857	2.7162	6.03305	9.00578	12.6425	4.31566	4.69079	7.42211	7.41614	7.70403	10.0183	8.20649	5.01617	5.39363	8.9886	8.14804	5.78534	9.5411	6.11405
ENSG00000131203	IDO1	2.79718	9.25e-13		8.99416	5.08219	6.34982	6.48609	5.97116	6.68515	6.8743	4.63956	6.22238	9.58336	6.93142	7.17442	5.73644	4.52126	7.51783	5.121	6.20824	2.31678	8.47944	6.14708	5.02927	6.5234	5.61692	9.4014	4.91775	4.27446	7.54846	4.18132	4.80271	8.30028	9.22217	5.51157	5.98285	5.34787	6.22558	4.40418	10.3248	6.4223	9.66185	12.0107	12.4002	5.4298	9.51025	4.7989	5.7551
ENSG00000254174	IGHV1-12	2.79438	4.19e-07		5.51081	2.24144	2	2.6227	2	2.36837	2.55794	2	2	5.03631	2	2	2	2	2.29039	2.4166	2.96365	2	2.39518	2	2.96731	2.27205	2	2.7107	2	2	3.30885	2	2.36137	2	3.71754	2	2.60377	2.29153	2.15607	4.29367	2.37295	4.23167	2	2	3.04963	3.12764	2	2.82967	2.88565
ENSG00000154645	CHODL	2.79349	2.32e-13		3.04341	3.58683	3.57139	6.86133	2.8546	2.36837	4.63083	3.6288	3.66429	6.16704	6.13621	4.48567	2.52637	2.4639	2	6.52953	2.81573	2.31678	3.17658	2	2	2.69828	2	6.18492	2.60837	4.20109	3.30885	2	3.27692	4.08804	3.50131	3.15322	3.35561	2.74141	2.29688	4.85695	5.64443	7.76804	7.01551	8.45084	7.53839	6.75864	7.15753	6.88264	7.53438
ENSG00000154655	L3MBTL4	2.78971	3.37e-48		5.88697	4.88283	5.4189	5.39721	5.9835	4.07033	6.13141	4.90438	4.23856	7.5832	4.59923	5.20684	4.43377	6.47502	3.87801	5.03523	3.53629	4.30123	4.92925	4.86853	4.26927	3.88666	5.61692	4.44789	3.6314	4.04212	5.13037	4.37254	4.80271	5.11516	5.68946	4.1264	4.50517	4.862	4.64507	7.71479	6.26978	7.73897	8.53603	7.65337	6.93982	6.71048	8.97546	7.57399	7.57983
ENSG00000047936	ROS1	2.78855	1.1e-08		3.31356	3.18599	2.57819	3.05625	3.46008	2.36837	2	2.50438	2	2	3.08703	3.14455	2	2	2	3.50654	2	3.15558	2	2.34942	2	2	2.71715	2.7107	2	2.78212	2	2	3.09665	2.55044	2.54374	2.38518	3.02812	2.29153	2.29688	2	3.61588	2.28387	3.92552	2	2	2.6713	6.33951	4.85164	3.53957
ENSG00000158748	HTR6	2.78763	1.35e-06		2	2	2	2.23869	2	2	2.55794	2.27412	2.69589	4.61175	2.64356	2.31284	2.9112	2	2.53201	2.22329	2.6509	2	3.17658	2	2.56325	2.27205	2	2	2.33602	2	2	2.40209	2	2	2.54374	2.38518	2	2	2.29688	2	2	2.52097	2.80433	2.37537	2	2	5.60193	3.026	2.27727
ENSG00000211904	IGHJ2	2.78316	9.29e-05		2.5104	2	2	2	2	2.36837	2	2	2	3.11231	2	2.31284	2	2	2	2	2	2	2	2	2	2	2	2.7107	2	2	2	2	2	3.11192	2.93772	2	2	2.29153	2	2	3.30743	2.52097	2	2	2.85	2.37435	2	2	2
ENSG00000115850	LCT	2.78273	1.37e-08		2.88665	2.24144	2.57819	4.90247	3.59486	2	2.95927	2.27412	2	2.94825	4.38304	4.21173	2	3.33175	2.73891	2	2.25102	2	2	2	2	2	2	2.7107	2.33602	2.31021	2.4535	2.974	2	2.30131	2.93772	2.38518	2.60377	2.74141	2.54298	4.69248	2.79701	3.06163	3.31769	2.91955	5.29683	4.18746	4.10163	7.19985	5.84294
ENSG00000226738	NA	2.7814	4.67e-06		2	2	2.40996	2.23869	3.05497	2	2	2	3.51583	5.60341	2.88227	2	2.52637	3.43654	3.3566	2	3.62786	2	3.93957	2.86565	2	2.27205	2	2	2.33602	2.31021	2.4535	3.55019	2	2.30131	6.964	2	5.57451	2.74141	2.29688	2	3.46988	2	4.72192	4.85612	8.14604	2.6713	4.84881	2	4.50125
ENSG00000144481	TRPM8	2.7796	1.85e-07		3.1848	2.62902	2.98983	3.2865	2.34417	2.66155	2	2.50438	2	8.87844	5.10256	2	2.9112	2.4639	2.53201	5.00546	2.46477	2	2.39518	2	2	2.27205	2	2.7107	2.33602	2	2	2.40209	2.36137	5.15332	2.93772	3.33921	3.20114	2.29153	2.29688	6.80379	9.39079	2.72454	4.80129	2	3.87775	4.18746	7.02355	4.21016	4.65477
ENSG00000230251	PHBP4	2.77491	0.00162391		2	2	2	2	2	2	2	2	2	2	2	2	2	2	2	2.22329	2	2	2	2	2	2	2	2	2	2	2	2	2	2	2	2	2	2	2.15607	4.69248	2	2.72454	2.64131	2.37537	2	2	2.4645	2.82967	2
ENSG00000211639	IGLV4-60	2.77483	1.89e-07		2.27765	2.93422	2.98983	2.78214	2.18232	2	3.27292	2.50438	2.94846	2	3.42575	3.96564	2.9112	2.81438	4.50651	2.58705	2.6509	3.15558	3.81591	2	4.64468	4.89398	2	4.88087	2.83738	2	2	2	2.65011	5.7594	2.54374	2.38518	2	4.33081	2.65189	2.83237	6.81455	5.64677	2.64131	2.37537	5.17393	3.4738	3.33306	2.60234	2
ENSG00000251165	F11-AS1	2.77253	0.0190909		2	2	2	2	2	2	2	2	2	3.51555	2.35737	2	2	2	2	2	2	2.31678	2	2	2	2	2.40268	2	2	2	2	2	2	2	2	2	2	2	2	5.1385	2	2	3.60995	2	2	2	2	3.19878	2.50974
ENSG00000249992	TMEM158	2.77153	1.95e-20		5.21359	5.3375	3.64904	5.66616	3.1456	3.60229	4.51643	4.48636	5.44864	8.56808	8.10313	6.12652	4.6516	4.01226	5.4344	5.46511	6.37609	5.62002	4.66829	6.25455	4.64468	4.42169	4.28202	5.63908	4.1406	6.78802	4.33999	6.45237	5.8741	5.48796	6.63244	5.91429	5.83309	2.53394	5.25827	9.61295	7.00551	6.73661	8.63685	4.73255	7.16088	6.18449	7.98688	5.93074	7.38875
ENSG00000255595		2.76815	0.041007		2	2	2	2	2	2	2	2	2	2	2	2	2	2	2	2	2	2	2	2.6305	2	2	2	2	2	2	2	2	2	2	2	2	2	2	2.15607	2	2.19849	2	5.31556	2	2	2.6713	2.32565	2.33238	2
ENSG00000158458	NRG2	2.76794	1.07e-20		3.54101	3.18599	3.40232	2.78214	3.46008	3.60229	3.74882	3.17347	2.94846	6.86386	3.42575	3.43033	3.86466	5.1334	3.69141	3.11884	3.33365	3.44299	5.4287	4.50052	3.54121	2.87191	2.40268	3.82635	3.6314	3.4218	3.68534	3.55019	3.43715	4.99421	4.79717	3.33921	2.83149	2.74141	3.0202	7.32302	5.90809	3.8518	7.32849	5.75289	5.79077	6.48093	7.29415	4.95166	6.84592
ENSG00000164379	FOXQ1	2.7674	6.31e-14		5.00059	3.29711	4.71964	3.65948	2.18232	2.66155	3.27292	2	2.69589	4.37376	3.69987	4.35519	3.4653	3.62573	2.53201	5.17548	3.71395	3.68254	2.70505	3.67465	4.84975	3.02688	2.40268	3.82635	2.83738	4.04212	2.4535	3.38246	4.67992	3.62779	4.79717	2.68889	3.84736	2.29153	2.93656	3.1183	4.31687	4.63668	2.24681	6.32331	6.50256	4.96603	2	7.03862	3.90869
ENSG00000135324	MRAP2	2.76658	4.8e-14		4.33118	2.78967	3.92355	3.38916	2.8546	3.8552	3.5304	2.27412	2	3.11231	2.88227	3.14455	2.52637	3.71176	2.29039	3.74134	2.25102	4.62211	3.36486	3.24505	5.02927	2.50085	2	3.18472	2.60837	2.97051	4.11245	3.55019	3.43715	2.55044	4.22095	2.93966	2.60377	3.79215	2.54298	7.43138	5.55673	6.16685	3.9947	6.16502	2.85	4.18746	4.0139	8.86165	5.30739
ENSG00000213412	HNRNPA1P33	2.75951	1.4e-07		3.04341	2.4482	2.40996	2.44343	2	2	3.74882	2	2	2.30145	2.88227	3.14455	2	2.25052	2.29039	2.58705	2	2.7963	2.39518	2	2	2.27205	2	2	2.33602	2.31021	2.79803	2	2	2	2.93772	2	2	2	2	2	2.19849	2	2.45751	2.37537	2.61824	3.62001	2.59116	4.95166	3.18357
ENSG00000113946	CLDN16	2.75906	1.16e-10		2.88665	2.24144	2.57819	2.23869	2.18232	2	2.95927	2.27412	2.3895	4.23822	2.88227	2.31284	2.9112	2.64976	2	2.58705	2	2.31678	2	2.34942	2.56325	2	2.71715	2.7107	2	2	2.4535	3.19264	2.65011	2.55044	2	2	2	2	2.54298	2	3.39094	2.28387	3.51895	2.37537	3.52231	3.62001	5.45975	4.21016	4.50125
ENSG00000106178	CCL24	2.75463	1.56e-05		2.27765	2.24144	2.72884	2.44343	2.48968	2.36837	2	2	2	2	2.35737	2	2	2	2	2.4166	2	2	2.39518	2	2	2	2.97519	2	2	2	2	2	2	2	2	2	2	2	2.15607	2.4754	5.04045	2	2.80433	2	3.04963	3.12764	2.17199	2.33238	2
ENSG00000242540		2.75412	5.47e-06		2	2	2	2.23869	2	2	2	2	2	2.55067	2.35737	2	2	2	2	2	2	2	2	2	2.56325	2	2	2	2	2	3.07593	2	2	2.30131	2	2	2	2	2	2.4754	2	3.454	3.08372	2	2	2	2	2.33238	3.64107
ENSG00000144285	SCN1A	2.75352	1.58e-05		2.71075	2.78967	2	5.39721	2.48968	2	2	2	2.3895	3.62828	7.55761	3.43033	2.52637	3.21874	2.29039	2.4166	2	2	2.39518	2	2	4.24349	2	3.82635	2	2	3.68534	2	2.65011	2.55044	2.93772	2.93966	3.20114	2	2.15607	6.91995	6.51285	2	2.80433	2.37537	2.34199	3.4738	6.77938	8.5267	7.89443
ENSG00000088836	SLC4A11	2.75321	1.12e-12		5.27814	3.90016	5.90378	5.44566	4.64471	2.9051	4.73682	7.86632	5.60381	7.71669	6.18162	4.54673	7.94865	6.46267	5.49272	5.37487	4.70297	8.91387	6.81244	7.03519	6.22273	3.1668	6.49644	4.6071	6.45821	5.19473	5.59465	7.57309	4.80271	6.08969	5.40772	4.1264	7.22411	5.34787	8.40888	10.8443	6.51285	8.79485	7.40672	4.66656	5.13052	7.01805	8.73772	8.9368	9.30006
ENSG00000173698	ADGRG2	2.75315	8.02e-13		3.73744	4.52015	3.92355	4.30982	4.76395	3.60229	4.10607	3.52772	4.49802	4.43704	4.12865	3.8733	6.70583	6.34644	3.87801	4.46454	4.42522	4.62211	5.38586	4.69623	4.53006	3.29435	4.07712	2.7107	3.95789	4.34427	3.68534	3.83649	3.71244	3.92112	4.07185	4.83198	3.94795	4.19629	4.77114	5.71143	7.83042	3.66657	2.45751	3.75591	4.94252	4.27837	6.23668	9.16751	4.70251
ENSG00000073756	PTGS2	2.75071	3.16e-13		5.82351	4.03453	5.85547	4.50535	4.37184	4.57172	5.17422	3.6288	2.69589	4.37376	6.26835	4.95983	4.74931	4.65758	2.73891	6.77861	2.96365	3.9806	5.4287	4.4289	2.96731	4.3647	3.194	4.75047	2.33602	4.65018	4.53647	2.974	3.8326	3.82981	3.90554	3.15322	4.04198	3.08385	5.29231	5.1385	6.86653	3.454	3.60995	4.85612	5.33557	9.15592	8.42768	11.0514	8.73218
ENSG00000172137	CALB2	2.75038	9.64e-14		6.61803	5.5089	6.82162	5.03505	8.00705	4.16694	5.67854	5.29112	5.36432	10.7142	6.86339	4.95983	5.63783	5.77668	4.6155	5.79587	4.31933	5.36888	7.23081	5.7069	5.4633	3.88666	3.83823	4.44789	2.60837	6.33563	4.53647	4.18132	4.4736	7.43537	8.14114	5.72694	5.69518	5.21501	3.90376	3.56146	7.28743	9.82478	5.71456	5.61972	3.65077	9.96494	9.34818	6.61925	10.066
ENSG00000171049	FPR2 ENSG00000171049	2.74898	2.54e-14		2.71075	2.62902	2.98983	3.38916	2.34417	2	3.27292	2.27412	2.94846	3.11231	3.08703	3.2945	2	3.09613	2.53201	2.4166	2.46477	2.31678	2.96	2	2	2.27205	2.71715	4.06453	2	2	2	2	2	3.82981	2.54374	2.93966	2.83149	2.53394	2.54298	2.4754	5.42425	3.20461	5.04906	3.87758	5.44593	2	3.82059	2.33238	3.90869
ENSG00000148346	LCN2	2.74439	2.48e-06		5.33992	3.49657	6.68083	2.78214	2.18232	3.96677	5.7812	3.52772	6.17366	9.72478	5.47498	4.91421	2.9112	3.71176	2.29039	3.50654	2.25102	8.179	2.96	2.6305	3.95069	2.27205	6.09578	5.96732	2.33602	3.13713	10.3473	5.82563	3.71244	9.93044	11.3445	3.33921	6.65336	3.22874	6.37603	5.79493	14.2995	10.4815	9.53261	5.78435	6.41481	7.53377	9.22417	9.75692	13.4623
ENSG00000142698	C1orf94	2.74338	0.00189582		2	2	2	2	2	2	2	2.50438	2	2	2	2	2	2	2	2.22329	2	2	2	2	2	2.27205	2	2	2	2	2	2	2	2	2.54374	2	2	2.29153	2	2	2	2	2	3.13007	3.04963	2	2	2.33238	2
ENSG00000261054		2.73941	4.25e-11		2.27765	2.4482	2.57819	2	2.18232	2	3.5304	2.27412	2.69589	2	2.88227	2.31284	2.52637	2.25052	2	2.22329	2.46477	2.7963	2.39518	2.34942	2	2.27205	2	2	2	2.31021	2.4535	2	2.36137	2	2	2	2.33324	2	2.42517	5.00458	3.81044	2.90291	3.51895	2.67297	2.61824	5.07148	4.14358	2.33238	3.43038
ENSG00000158806	NPM2	2.73796	6.76e-24		3.54101	2.24144	2.57819	3.05625	2.95826	2	3.74882	3.41903	2.3895	4.90819	4.0328	2.78782	2.9112	3.21874	2.53201	3.11884	2.6509	3.30643	2.96	3.06778	2.96731	2.87191	2.97519	2	3.74863	3.4218	2	2.7162	2.65011	2.9479	4.59341	2.38518	2.83149	3.08385	2.75315	4.69248	4.87627	6.01988	4.1843	4.09387	4.32553	5.21647	6.59516	7.54226	5.27617
ENSG00000225472		2.73453	2.55e-10		2.71075	2.24144	2.57819	2.92569	2	2.9051	2.55794	2	2	4.95217	2.64356	2.97718	2.52637	2.25052	2.53201	2.4166	2	2	2	2.6305	2	2	3.194	2	2.83738	2	3.84219	2	2.36137	4.90755	2.54374	2	2.60377	2	2.29688	2.4754	2.37295	6.25164	4.72192	2.37537	3.97911	5.65006	3.71327	4.12703	3.31225
ENSG00000223931		2.73231	6.69e-05		3.04341	2	2	2	2.18232	2	2.95927	2.50438	2	2	2	2	2	2	2	2.22329	2	2	2.70505	2	2	2	2	2	2	2	2	2	2	2	3.90554	2	2	2.29153	2	2.4754	3.46988	2.28387	2.45751	3.13007	2.85	2.6713	2.32565	3.026	2
ENSG00000230033		2.73099	0.000374098		2	2	2	2.23869	2	2	2	2	2	2	2	2	2	2	2	2	2.25102	2	2	2	2	2	2	2	2	2	2	2	2	2	2	2	2	2	2	2.4754	2	2	3.31769	2.37537	2	2.37435	2.17199	3.19878	3.64107
ENSG00000188089	PLA2G4E	2.72849	0.000121727		2	2	2.2195	2.44343	2.18232	2	2.55794	2	2.69589	3.11231	2	2.31284	2	2	2	2	2.46477	2.31678	2	2.34942	2	2	2	2	2	2.56537	2	2.7162	2	2	2	2.38518	2.60377	2	2	2.83237	3.92694	2.28387	3.77635	4.19096	3.04963	2	2	3.19878	2
ENSG00000093134	VNN3	2.72738	2.38e-06		2.71075	2.93422	3.10453	2.23869	2.18232	2.36837	3.27292	2	2.3895	2.55067	3.26631	2	2	2.25052	2.53201	2.73947	2	2.7963	2.70505	2	2.56325	2	5.07128	2	2.33602	2	3.07593	2.974	2.65011	2.30131	5.73976	2	2.83149	2	2.42517	2.4754	8.60024	2	3.31769	3.31375	2.61824	3.31108	5.39177	4.03882	6.19972
ENSG00000253426	NA	2.7252	1.11e-08		2.88665	2.24144	2	2	2.18232	2	2.55794	2	2	2.55067	2.64356	2.31284	2	2	2	2	2	2.57637	2.70505	2	3.28261	2.27205	2	2	2	2	2	2.40209	2	3.11192	2	3.33921	2.33324	2	2.15607	2.83237	2.79701	3.76215	2.24681	3.47666	2	2.37435	5.0162	4.43417	3.82488
ENSG00000211656	IGLV2-33	2.72427	2.37e-06		3.9103	2	2	2.23869	2	2	2	2.27412	2	5.76008	2.35737	2	2	2	2	2.22329	2	2.31678	2.39518	2.34942	2	2.27205	2	2	2.33602	2	2	2	2.65011	2	7.12406	2	2	2.53394	2	2	3.46988	2	2.64131	2	2	2.6713	2	2.82967	2.27727
ENSG00000092621	PHGDH	2.72391	3.56e-29		8.18869	7.21924	6.91887	8.01951	9.42808	8.04788	8.60469	7.43529	8.15069	12.0349	8.99742	8.00998	6.97182	8.15309	4.94283	8.17942	7.31361	7.8814	8.35722	5.9565	7.34485	7.27684	7.66057	9.88205	7.19646	7.48088	9.85475	7.55348	7.20418	8.18066	9.62813	5.72694	9.90566	8.78505	8.29384	11.4163	9.57727	13.4253	11.7771	9.59227	7.47038	9.01763	11.4226	10.858	10.074
ENSG00000230928		2.72351	2.12e-07		2	2	2	2.23869	2.34417	2	2.55794	2.27412	2	2	3.26631	2.56979	2	2.81438	2.29039	2.58705	2	2.31678	2.96	2	3.54121	2.27205	2	2	2	2.31021	2.4535	2.40209	2.65011	2.55044	2.54374	2	2.33324	2.53394	2.15607	5.66779	2.91456	2	2.45751	2	2.61824	3.12764	3.25867	2.82967	2.88565
ENSG00000242407		2.72126	0.0294907		2	2	2	2	2.18232	2	2	2	2	2.30145	2	2	2	2	2	2	2	2	2.39518	2	2	2	2	2	2	2	2	2	2	2	2	2	2	2	2	2.83237	2	2	4.80129	2	2	2	2	2	2
ENSG00000211961	IGHV1-45	2.71922	1.86e-05		3.54101	2.24144	2.72884	2	2	2	3.5304	2	2	2.76311	2	2	2	2.25052	2.29039	2.73947	2	2.7963	3.17658	2.6305	2	2	2	2	2	2	2.4535	2	2.36137	2.76281	2.54374	2	2.33324	3.79215	2	2.4754	3.68369	2	2.24681	2	2.34199	6.48093	2.32565	2	2.27727
ENSG00000162897	FCAMR	2.71523	0.00026868		2.5104	2	2	2.44343	2	2	2.95927	2	3.66429	2.30145	2	2	2	2.4639	2	2	2	2	2	2.6305	2	2	2	2	3.36379	2	2	2	2	2	2	2	2	2	2.29688	2	2.37295	2.28387	5.7748	2	4.1627	2.37435	2.17199	2	2.7099
ENSG00000248832	NA	2.71456	1.19e-12		2.5104	3.06559	2.72884	2.78214	2.34417	2	2.55794	2.27412	3.66429	4.08861	3.26631	2.56979	3.4653	2.4639	2	2.4166	2.46477	2	2.70505	2.6305	2	2.27205	2	2	2	2.31021	2.4535	2.40209	2.36137	2.76281	2.54374	2.93966	2	2.53394	2.15607	4.174	4.18269	3.20461	2.24681	4.09387	3.04963	3.62001	2.32565	3.026	5.14408
ENSG00000121039	RDH10 ENSG00000121039	2.71133	1.47e-21		9.34429	6.93129	9.19081	8.8531	8.45316	6.91117	8.07842	6.30983	8.73727	11.9167	8.98467	8.272	7.24738	7.55125	7.01966	8.47378	6.42796	6.54503	7.50556	7.28885	7.59342	8.97646	6.38969	8.58275	7.74021	7.39301	8.45615	7.03655	9.02805	8.06028	8.25793	9.24669	7.82289	7.4371	8.623	7.99636	11.4687	10.7374	8.26565	9.01215	10.3165	11.5574	11.1928	10.8004	12.0791
ENSG00000215897	NA	2.71036	2.6e-06		2.27765	2.24144	3.48933	2.92569	2	2	2	2	3.16334	2.55067	2	2	2.9112	2.81438	2	2.22329	2.6509	2	3.17658	2	2	2.50085	2	2	2	2.56537	2	2	2	2	2	2.38518	3.62234	2	2.15607	4.04349	2.66902	4.95256	3.60995	3.62303	2	2.37435	2.70758	5.08978	2.7099
ENSG00000253755	IGHGP	2.70659	1.82e-07		12.8391	7.62811	6.5248	8.44296	6.71839	7.81428	6.89734	7.86632	7.02741	14.3907	11.0182	5.73875	6.86688	5.56183	11.2546	7.65956	10.7261	9.23634	12.6986	7.55584	5.89242	8.59806	7.84964	10.1447	10.2413	7.34273	7.01773	2.40209	8.17314	12.9104	8.15974	5.8545	8.90385	5.95939	7.43531	7.1435	12.918	9.95565	10.8033	10.6854	13.6066	9.27661	7.21767	7.85152	6.76953
ENSG00000206432	TMEM200C	2.706	4.48e-15		4.60722	3.75199	3.98472	2.6227	3.31139	3.73428	4.10607	2	4.23856	5.15397	3.08703	3.55446	3.86466	4.31682	3.22517	5.09297	3.43853	5.18636	4.43601	4.56875	2.96731	2.27205	2.40268	3.18472	2.83738	2.97051	3.07593	2.7162	4.3176	4.007	4.88918	2.93966	3.02812	3.22874	3.09926	5.57634	4.75542	7.16162	7.20257	5.12541	5.21607	4.44461	8.34245	5.63227	4.74873
ENSG00000187527	ATP13A5	2.70528	2.98e-08		5.21359	4.88283	3.72271	5.26845	2.34417	2.66155	5.0148	3.97438	2.3895	6.58532	5.3612	2.31284	3.4653	3.33175	2.53201	3.32568	2.25102	2.57637	2.70505	3.06778	3.54121	3.02688	2.40268	5.48356	3.03497	4.04212	3.98364	2	2.65011	6.62591	5.05727	4.55983	3.20114	2.74141	6.6888	3.9	4.75542	2	3.85286	3.87758	5.9982	8.04176	2.91555	6.7911	4.50125
ENSG00000137571	SLCO5A1 ENSG00000137571	2.70235	4.96e-16		4.92197	2.24144	3.57139	2.6227	3.71812	2.9051	3.93847	2.50438	3.66429	6.25746	3.81959	3.77465	2.52637	2.64976	2.73891	4.12028	2.81573	2.31678	4.05347	3.67465	2.56325	2.87191	2	3.82635	3.03497	2.56537	4.93518	2	2.36137	3.25918	4.59341	3.78584	2.83149	3.3604	3.31335	2.4754	4.62351	3.454	7.40036	5.61972	6.0917	3.12764	2.70758	6.25825	2.7099
ENSG00000176597	B3GNT5	2.70166	7.74e-36		8.93033	5.31126	6.75294	7.50017	5.41942	4.94308	6.98599	5.92879	4.84775	8.88128	6.3699	5.97924	4.84082	6.09752	4.66706	7.5709	5.00572	4.1498	5.29614	5.6763	4.9423	5.01002	4.69452	5.11089	3.74863	5.6176	5.7611	5.65206	5.8741	5.45778	5.73976	5.30374	5.69518	5.10666	6.22558	8.30489	8.43791	8.85842	8.99228	7.63624	7.77525	10.2141	9.80551	8.73403	9.1787
ENSG00000115590	IL1R2	2.69925	1.55e-13		5.07514	2.78967	3.64904	3.38916	3.46008	2.9051	3.74882	3.41903	3.92199	4.00755	4.12865	4.21173	2.52637	3.09613	3.47705	3.00313	2.81573	2.7963	4.15902	2.86565	2	2.87191	2.40268	5.56342	2.33602	3.13713	3.84219	2	3.09665	3.11192	4.22095	2.38518	3.35561	2.53394	3.09926	3.56146	5.30012	2.52097	4.80129	6.9128	10.2994	3.4738	4.0139	3.94486	4.99867
ENSG00000260604		2.69878	2.01e-09		2	2.62902	2	3.17596	2.48968	2.66155	2.55794	2.27412	2.3895	6.96393	3.93013	2.78782	2.52637	2.4639	2.73891	3.22596	2.25102	2.7963	2.70505	3.06778	2.56325	2.27205	2.40268	2.7107	2.33602	3.13713	2	2	3.27692	2	2	4.22413	3.84736	3.22874	3.37819	5.52834	3.12433	3.454	3.60995	2.37537	3.38128	2.91744	3.00928	5.77563	2
ENSG00000225107		2.69788	0.00306575		2	2.24144	4.09981	2	2.48968	2	2.95927	2	2	2	2	2	2.52637	2	2	2	2	2	2	3.06778	2	2	2	2	2	2	2	2	2.36137	2	2	2	2.33324	2	2.42517	2	4.55274	2	2.64131	2.67297	2	2	3.82059	2	5.98485
ENSG00000142700	DMRTA2	2.69771	2.59e-05		2.27765	2	2.2195	2.44343	2	2	2	2	2	3.62828	3.69987	2	2.9112	2	2	2	2.25102	2.31678	2.39518	2	2	2.27205	2	2	2	2.31021	2	2	2	3.51507	3.24686	2	2.60377	2	2.29688	2	3.30743	4.16328	2.45751	2.91955	2.85	2.91744	2.17199	3.026	2.27727
ENSG00000197506	SLC28A3	2.69753	2.64e-12		4.26902	3.40028	5.50494	4.14354	3.98682	3.60229	8.80682	2.87737	3.92199	7.37277	4.95348	4.35519	3.67876	4.1419	2.91983	5.06439	3.33365	3.44299	4.05347	3.79347	3.54121	3.1668	2.40268	2.7107	2	3.13713	6.60109	5.57634	3.43715	3.73233	6.12755	3.65176	5.33549	7.9311	5.69996	3.74063	7.6557	6.61385	8.73867	7.41293	6.22149	6.29748	7.35344	5.47308	8.79684
ENSG00000188269	OR7A5	2.69637	1.5e-05		2.27765	2	2.57819	2	2	2	2.55794	2	2	2.30145	2	2	2	2	2.29039	2	2.25102	2.31678	2	2	2	2	2	2	2	2	2	2	2	2.30131	2.54374	2	2	2	2.15607	2	2	2.28387	2.24681	2.67297	2.34199	2.6713	2.81531	2.33238	3.31225
ENSG00000254056	IGHV3-71	2.69599	1.01e-06		5.07514	2	2.2195	2.23869	2	2.66155	2.55794	2.50438	2.3895	6.46903	6.28924	4.54673	2	2.25052	3.58821	2.22329	2.96365	2.31678	6.03914	2.34942	2.56325	3.62069	2.71715	2.7107	3.03497	2	2.79803	2	2.36137	6.25676	5.40772	2	2	2.29153	2.15607	3.74063	6.22496	3.8518	8.63956	3.47666	7.41718	2.37435	3.00928	3.84435	2.50974
ENSG00000158220	ESYT3	2.69554	1.7e-26		3.31356	4.52015	4.15408	5.12706	3.1456	3.45699	4.51643	3.97438	3.92199	7.99946	5.6467	5.83981	5.15793	6.79381	2.53201	3.22596	2.96365	3.44299	3.93957	4.97293	3.76043	3.1668	3.7021	3.82635	3.74863	3.4218	4.44157	4.18132	4.04652	2.55044	3.90554	3.50393	5.00283	4.51164	3.98927	5.26103	7.18	7.20479	7.46273	5.26575	5.89821	6.23076	7.27541	7.99322	5.6372
ENSG00000187773	DIPK1C	2.69236	2.51e-07		3.1848	2.24144	2.86523	3.95557	2.34417	2.66155	3.93847	3.17347	2.3895	6.79307	2.35737	2	3.86466	2.96212	2.29039	2.58705	2.6509	3.44299	2.70505	2.86565	3.28261	2.69828	2.71715	2	2.83738	2.97051	2.4535	2	2.36137	2	2.93772	2.68889	2	3.08385	4.14644	4.85695	5.36352	3.33469	2	2.37537	2	5.07148	7.64749	2	5.07321
ENSG00000133067	LGR6	2.69235	2.09e-10		5.53742	3.06559	6.77908	4.90247	3.59486	3.11341	6.00982	2.87737	3.66429	7.29805	5.7407	3.77465	5.15793	7.89257	3.22517	4.62972	3.71395	5.43588	6.72919	5.07029	4.53006	3.1668	8.16656	3.54091	3.74863	4.41086	5.83764	2	4.8604	7.5399	5.9679	6.72247	3.35561	3.79215	3.71585	3.9	7.22052	4.29697	5.88822	3.87758	5.25701	6.48093	4.82323	5.93074	8.73505
ENSG00000185904	LINC00839 ENSG00000185904	2.69226	1.34e-17		4.79539	5.6827	6.99518	5.15647	3.46008	2.66155	3.74882	5.12804	3.66429	7.93516	6.24715	3.2945	3.21469	4.07853	2.73891	3.58913	3.53629	3.68254	4.80466	4.4289	4.26927	4.17884	3.55178	5.30922	3.20872	4.53548	4.11245	4.2801	3.58135	5.92297	2.93772	4.63283	3.73923	3.48104	4.18319	7.58003	6.2363	5.87773	7.88331	7.73614	7.2034	5.89955	3.96795	7.0272	4.20234
ENSG00000211965	IGHV3-49	2.68771	2.82e-07		11.7512	2.78967	3.92355	3.38916	3.52904	2.66155	6.31373	2.87737	4.14056	12.199	9.19302	6.41555	4.02932	4.93304	4.66706	4.84668	8.22379	4.56339	6.03914	5.07029	2.56325	5.0825	2	5.63908	5.73623	2.78212	4.33999	2	4.61438	9.36817	7.62998	2.68889	4.13025	4.77027	2.54298	5.1385	7.53239	4.63668	4.63792	3.47666	8.53115	4.18746	5.35654	7.01569	4.74873
ENSG00000016602	CLCA4	2.68475	4.85e-06		2	2	3.92355	2.6227	2	2.66155	3.74882	2	2	2	2.35737	2	2	2	2	2.4166	2	2	2.39518	2	2.96731	2.50085	2	2	2	2.31021	2.4535	2	2.36137	2	3.24686	2.38518	2	2	2	2.4754	2.79701	2	2.64131	3.75591	3.04963	3.87432	3.4038	2	6.37201
ENSG00000115507	OTX1	2.68206	1.94e-15		4.39078	5.5089	2.2195	5.76493	4.76395	3.8552	3.27292	5.73835	5.52831	7.59018	4.95348	4.81841	4.02932	6.19035	4.3886	3.50654	4.14433	3.78889	2.70505	2.34942	2	4.3647	5.36974	4.88087	6.19453	4.04212	4.33999	2	6.50035	6.02941	5.63735	5.9717	6.49613	6.64162	5.76202	7.28019	5.44393	9.37359	6.92094	3.98977	5.3733	4.52106	8.01821	8.9907	3.53957
ENSG00000206931	RNU6-1042P	2.68015	3.64e-05		2	2	2	2	2	2	2	2	2	2.30145	2	2	2	2	2	2	2	2	2	2	2	2	2	2	2	2	2	2	2	2	2	2	2	2	2	2	2.37295	2	2.24681	2	2	2	2.17199	2	2.7099
ENSG00000101746	NOL4	2.67691	3.77e-06		2.71075	2	2.2195	2.23869	2	2	2	3.6288	2	2.55067	2	2	2	2	4.04321	3.11884	2.6509	2	2	2	2.56325	3.02688	2.40268	5.71098	4.1406	2	2	4.07528	2	2.30131	2.54374	2	3.84736	2.74141	2.15607	2	2.37295	2	9.96522	5.5111	6.22149	3.62001	2.32565	3.35307	2.50974
ENSG00000117707	PROX1	2.67362	2.79e-19		4.06464	3.58683	5.46256	5.26845	2.8546	3.11341	3.93847	4.63956	4.03541	7.06754	4.21852	3.55446	4.31114	4.37071	2.73891	5.68758	4.42522	3.68254	4.34946	4.56875	5.6395	3.02688	2.40268	3.82635	6.29432	4.12379	4.86377	4.07528	3.71244	4.30699	4.97567	4.48294	2.83149	3.22874	3.17421	6.51456	7.804	2.72454	6.13799	6.16502	6.28226	8.01557	7.26119	8.99363	4.55426
ENSG00000178372	CALML5	2.67343	3.43e-07		10.6815	3.40028	4.56798	4.55036	4.29472	6.13593	7.16753	3.41903	4.71785	12.2315	5.0049	8.04215	3.4653	7.46717	10.247	3.50654	2.6509	8.58537	7.27844	8.20746	6.49133	2.69828	12.4784	6.92045	2.60837	6.38615	10.8948	8.54798	5.07051	9.07202	9.65459	4.31566	8.91322	3.59237	12.9193	7.77773	9.64688	13.5293	11.5528	13.172	11.9347	9.2031	8.15267	9.17011	10.2828
ENSG00000119946	CNNM1	2.67341	2.04e-10		3.54101	2	2.72884	2.44343	2.48968	2.36837	2	2	2.69589	4.16535	4.30312	3.43033	4.6516	3.21874	3.87801	3.74134	2	2	5.76597	2.34942	3.95069	2.27205	2.40268	2	2	3.4218	3.30885	2	2.36137	3.51507	3.24686	2	2.33324	2	2.15607	4.77706	5.1643	2.52097	7.40036	6.06611	3.76872	2.91744	2.32565	7.12685	2.88565
ENSG00000186847	KRT14	2.6683	2.48e-09		8.73435	6.83328	8.94939	7.20882	3.98682	7.14263	9.80951	3.41903	4.03541	8.68347	8.28054	6.7501	8.4185	8.78188	2.73891	7.64998	3.7952	8.91387	9.51423	6.96096	9.41403	8.4722	3.96262	7.17044	5.19066	8.46855	9.2274	3.38246	9.35091	4.71685	10.4102	5.72694	5.66595	8.38986	7.30796	7.94244	9.2469	3.56419	3.69555	7.12424	7.3713	10.6301	7.89471	8.58626	8.96288
ENSG00000178828	RNF186	2.66214	0.000154705		2	2	2.57819	2	2	2.66155	2.55794	2	2	2	2	2	2	2.4639	2	2	2	2	2	2	2.56325	2	2	2	2	2	2	2	2	2	2.54374	2	2	2	2	2.4754	3.30743	2.28387	2	2.67297	2.34199	2	4.10163	2.60234	4.44622
ENSG00000233705	SLC26A4-AS1	2.66206	6.74e-09		2.88665	2	3.48933	2.23869	2.18232	2	2.55794	2.70289	2	2.30145	2	2	2.9112	2.64976	2	2.4166	2.46477	2.57637	2.70505	2	2.96731	2.27205	2	2	2	2.31021	2.79803	2.40209	2.89059	2.30131	2	2.38518	2	2.92277	2.42517	4.60263	3.30743	3.33469	2.45751	2.91955	2.85	2.37435	5.79852	2.60234	3.18357
ENSG00000211651	IGLV1-44	2.66087	2.07e-09		9.55596	3.75199	4.52744	5.32134	4.61329	2.9051	6.0515	3.89543	3.16334	9.1169	5.54614	8.85827	4.02932	5.44108	5.65473	4.97507	7.62826	5.7833	8.2949	5.51273	5.1889	7.2056	3.55178	6.92045	7.12236	3.76505	7.45437	2	4.54571	7.32267	8.51782	3.90851	3.62234	6.47729	3.09926	5.07309	10.0524	7.20479	4.87653	10.0828	12.068	7.27143	5.86271	8.51039	5.33794
ENSG00000228991	NA	2.66011	0.000237572		2.27765	2.24144	2	2	2	2	2	2.27412	2	3.51555	2	2	2	2	2	2.22329	2	2	2	2.34942	2	2	2	2	2	2	2.4535	2	2	2	2	2	2	2.29153	2.15607	2.83237	3.12433	2	2	2	2.34199	2.37435	2.32565	2	2
ENSG00000225308	ASS1P11	2.65945	0.0467546		4.96182	2	2	2	2	2	2.95927	2	2	2	2	2	2	2	2	2	2	2	2	2	2	2	3.194	2	2	2	2	2	2	2	2	2.93966	2	2	2	2	2.91456	2.28387	2	2.37537	2	2	2	2	2.27727
ENSG00000239513	LINC01210	2.65929	0.226135		2	2	2	2	2	2	2	2	2	2	2	2	2	2	2	2	2	2	2	2	2	2	2	2	2	2	2	2	2	2	2	2	2	2	2	2	2	2	2	2	2	2	2	2	2
ENSG00000211979	IGHV7-81 ENSG00000211979	2.654	0.000258608		3.82645	2	2	2	2	2.66155	2.55794	2	2	2.30145	2	2	2	2.25052	2	2	2.6509	2	2.39518	2	2	2	2	2	3.20872	2.31021	2	2	2	2	2.93772	2	2	2.29153	2.29688	2	3.68369	4.82555	2.45751	2	2	2	2	2	2.88565
ENSG00000205177	C11orf91	2.65239	9.72e-08		2	2.24144	2.2195	2	2	2	2	2.27412	2	2.55067	2	2	2	2.25052	2	2	2	2	2	2.6305	2	2	2.40268	2	2	2	2	2	2	2.30131	2	2.38518	2	2	2	3.35683	2.52857	2.52097	2.80433	2.37537	3.22497	2.6713	2.4645	2	3.18357
ENSG00000196503	ARL9	2.64888	6.3e-19		4.39078	3.82798	4.30563	4.20112	2.74291	3.8552	4.2562	2.70289	3.16334	4.95217	4.7872	2.78782	3.86466	3.21874	2.73891	3.58913	3.22054	2	2.96	2.6305	2.56325	3.62069	2.71715	3.54091	2.33602	2.78212	2.79803	2.40209	3.27692	3.39279	3.90554	2.38518	3.62234	3.08385	2.42517	3.1183	3.39094	4.35944	6.46492	7.24221	4.53978	4.91027	4.40731	5.88086	4.06297
ENSG00000148468	FAM171A1	2.64711	3.19e-54		8.26233	6.91396	6.7617	6.40265	7.03525	6.71741	7.14845	6.75209	7.35692	10.5531	7.98645	6.64231	7.47865	7.013	5.46385	8.59614	6.47803	7.40095	7.23081	7.71485	7.14515	5.81495	6.22559	6.18492	7.00942	6.94231	7.67901	6.29592	7.06391	7.10627	7.38335	7.16538	6.60797	5.78287	6.79354	9.05444	8.78525	10.3405	10.0438	8.38568	8.87811	9.37	10.8141	10.0128	7.55403
ENSG00000259831	LINC00567	2.64311	3.74e-05		2	2.62902	2	2.6227	2	2	2	2	2	2	2.35737	2.31284	2	2	2	2.22329	2.25102	2.31678	2.39518	2	2	2	2	2	2	2	2	2.40209	2.36137	2	2.93772	2	2	2.29153	2.42517	3.56146	2.37295	2	3.69555	2	2	2	2	2	2
ENSG00000261628		2.64266	3.84e-07		2	2.62902	2	2	2.18232	2	2	2	2	3.11231	2.35737	2	2	2	2	2	2.25102	2	2	2	2	2	2	2	2.33602	2	2.4535	2	2.36137	2	2	2.38518	2	2	2	3.1183	2.37295	3.06163	3.20544	2.37537	3.04963	3.12764	2.91555	3.35307	2.27727
ENSG00000167772	ANGPTL4 ENSG00000167772	2.64107	1.57e-15		5.03835	5.87409	4.85686	5.94425	7.75331	4.88745	7.66042	4.25296	6.07098	6.88671	6.5538	6.58524	5.00807	4.31682	6.66129	6.00585	5.16704	5.14691	4.80466	6.35457	5.26255	5.3407	3.7021	6.97987	3.36379	5.82718	5.94534	6.65001	4.74262	6.43773	6.3381	4.89268	6.2622	4.67231	6.55497	6.18375	6.28077	4.58533	3.31769	5.68784	4.60467	10.723	8.71007	8.83898	9.07369
ENSG00000157111	TMEM171	2.64078	2.46e-15		3.64256	2.4482	2.86523	2.23869	2.34417	2.36837	2	2	3.16334	5.11581	2.35737	2.97718	2.9112	4.31682	2.73891	2.22329	2.46477	2	3.17658	3.06778	2	2.69828	2.40268	3.18472	2.60837	2.56537	3.07593	2	2	2.30131	4.07185	2.68889	2.83149	2.92277	3.0202	4.60263	5.46336	2.90291	3.85286	5.22047	4.89142	3.62001	2.91555	5.63227	3.7359
ENSG00000233256		2.63978	7.08e-05		2.27765	2	2	2.6227	2.34417	2	2	2	2	2	2	2	2	2.4639	2	2	2	2	2	2.6305	2	2	2	2	2	2	2.79803	2	2.36137	2.76281	3.90554	2	2	2	2.15607	2	2	4.01593	2	2	2.34199	3.12764	3.82059	2.33238	2.27727
ENSG00000230839	NA	2.63673	4.53e-05		2	2	2.2195	2.23869	2	2	2	2.27412	2	2	2.35737	2.31284	2	2	2	2	2	2	2	2.34942	2	2	2	2	2	2	2	2.40209	2	2	2	2	2	2	2	2	2.19849	2	2.64131	2	2.34199	3.12764	2.32565	2.60234	2.50974
ENSG00000203907	OOEP	2.63168	0.000230313		2.5104	2	2	2.44343	2	3.29541	2.55794	2.27412	2	2.55067	2	2	2.52637	2.81438	2.29039	2	2.25102	2	2	2.6305	2	2	2	2	2	2	2	2	2	2	2	2	3.49513	2.53394	2	2	2.52857	2	2.24681	2.37537	3.52231	2.37435	2.17199	2	2
ENSG00000254235	NA	2.63009	0.000614208		2	2	2	2	2.18232	2	2.55794	2	2.3895	2.55067	2	2	2	2	2.29039	2.22329	2	2	2	2	2	2	2.40268	3.54091	2	2	2	3.83649	2	2	3.24686	2	2.60377	2	2.15607	2	2	2	2.24681	2.67297	2	3.62001	5.71753	3.61952	4.50125
ENSG00000234899	SOX9-AS1	2.62999	5.88e-16		3.1848	4.4736	3.21077	4.93678	3.1456	3.29541	4.63083	6.69496	2.69589	4.00755	3.26631	4.13427	3.21469	3.53423	2.53201	3.11884	2.46477	2.7963	3.17658	2.86565	4.75086	2.27205	6.14911	3.54091	2.33602	2.31021	6.10868	2.40209	4.23277	5.39546	3.24686	2.93966	2	2.74141	2.65189	6.12041	5.23381	7.23008	5.92413	4.73255	6.51948	7.37805	5.57153	5.47308	7.84209
ENSG00000242371	IGKV1-39	2.62889	0.000639181		2	2	2	2	2	2	2.55794	2	2	5.42762	2	2	2	2.25052	2	2	2	2	3.36486	2	2	2.27205	2	2	2	2	2.4535	2	2	2	3.24686	2	2	2.29153	2	2	2.37295	2.72454	2.24681	2.37537	3.04963	2	2	2	2
ENSG00000233388		2.62715	2.92e-09		2.5104	2	2	2.23869	2.34417	2	2.55794	2	2	3.25961	2	2.31284	2	2.81438	2.29039	2	2.81573	2	2	2	2	2.50085	2.40268	2	2.33602	2.56537	2.4535	2	2.36137	2.30131	2.54374	2	2	2.53394	2	3.35683	3.39094	2	4.12383	3.31375	3.04963	4.27837	3.82059	2.33238	3.43038
ENSG00000211953	NA	2.62277	6.08e-08		8.39194	3.75199	3.64904	5.03505	4.17071	3.29541	5.92267	4.63956	4.71785	10.2968	8.64304	8.85224	4.43377	5.41567	5.20945	4.87986	7.99788	5.06461	7.4232	5.28831	4.64468	7.94963	2.71715	6.37396	4.70212	3.86344	5.24722	2	6.22094	9.85284	9.33282	3.50393	3.84736	5.46952	4.06999	5.20106	9.84035	5.76687	9.10411	4.66656	11.0363	5.30562	5.71753	5.13303	5.58721
ENSG00000136535	TBR1	2.62146	0.000785354		2	2	2	2	2.48968	2	2	2.27412	2.3895	4.23822	2.35737	2.78782	2.9112	2	2	2	2	2	2	2	2	2.27205	2	5.21346	2	2	2	2	2.36137	2	2.54374	2	2	2.29153	2	3.56146	2.37295	6.79428	2.24681	2.67297	2.34199	2.37435	2.17199	3.73631	2
ENSG00000224373	IGHV4-59	2.62002	1.27e-07		6.13366	4.91803	4.6458	3.95557	4.29472	3.45699	6.13141	3.30147	4.96692	12.8967	5.19402	6.73706	3.67876	4.7003	5.52101	4.74227	4.01463	5.49991	8.99272	6.05493	3.95069	5.42674	3.194	5.11089	4.51622	3.28647	5.59465	2.40209	4.74262	8.50968	10.515	3.78584	4.74771	6.07891	2.65189	5.57634	8.87682	5.27773	3.77635	8.30664	9.03936	5.46892	4.14358	6.02559	3.7359
ENSG00000229335	DANT1	2.61996	0.00264813		2	2	2	2	2	2	2	2	2	2	2	2	2	2.25052	2	2	2	2	2	2	2	2	2	2	2	2	2	2	2	2	2	2	2	2	2	2.83237	2	3.06163	2	2	2	2	2	3.35307	2.27727
ENSG00000189377	CXCL17	2.61574	5.84e-06		6.56727	3.18599	4.68319	4.2565	3.71812	3.11341	5.0148	5.05727	2.3895	2.55067	5.28003	3.14455	2	3.9428	2	4.32693	2	6.54503	4.8683	3.67465	3.54121	2.27205	7.98046	4.2689	2	3.65945	6.68634	2.40209	3.27692	6.89728	2	3.15322	4.95529	5.55446	5.25827	4.40418	3.30743	4.4768	5.01617	6.30173	6.41481	4.96603	9.57491	6.9924	4.92007
ENSG00000241821	RN7SL170P	2.61469	0.00164058		2	2.24144	2	2	2	2	2	2	2	2.30145	2	2	2	2	2	2	2	2	2	2	2	2	2	2	2	2.31021	2	2	2	2	2	2	2	2	2	2	2	2.72454	2.24681	2.37537	2.61824	2	2.70758	2	2.7099
ENSG00000241439		2.61255	0.00123185		2.27765	2	2	2	2	2	2	2	2	2	2	2	2	2	2	2	2	2	2	2	2	2	2	2	2	2	2	2	2	2	2	2	2	2	2	3.56146	2	2.28387	2.45751	2	2	2	2.17199	2.33238	2
ENSG00000261706	LINC00165	2.61092	0.00273803		2.27765	2	2.2195	2	2	2	2	2.50438	2	2.30145	2.35737	2	2	2	2	2.58705	2	2	2	2.34942	2	2	2	2	2	2.78212	2	2	2.36137	2	2	2	2	2	2	2	2	2.28387	2	2	2	2	2	2.82967	4.83694
ENSG00000226774	HIKESHIP1	2.61052	0.00098544		2	2	2	2	2	2	2	2	2	2	2	2	2	2	2	2	2	2	2	2	2.56325	2	2	2	2	2	2	2	2	2.55044	2	2.38518	2	2	2	3.74063	2	2.72454	2	2	2	2	2.17199	2.60234	2
ENSG00000261040	WFDC21P	2.60768	7.08e-10		5.80172	5.31126	4.48572	3.73939	2.74291	2.66155	4.51643	3.30147	3.51583	3.73285	4.59923	3.14455	2.52637	3.09613	3.22517	3.32568	3.71395	2.57637	4.25738	3.40289	2	2.69828	3.194	5.71098	2.33602	4.04212	5.00322	2.40209	3.27692	3.11192	7.38335	3.33921	3.84736	3.48104	4.69683	2.4754	8.58481	6.36255	7.0806	9.75194	6.90159	2	4.56996	7.68714	6.89812
ENSG00000156689	GLYATL2	2.60738	9.3e-09		12.1178	4.52015	5.54612	8.91679	2.18232	2.66155	4.10607	2.70289	2.3895	4.08861	6.40861	3.14455	2.52637	4.26083	2	5.77838	5.19725	2.31678	3.53138	5.24726	3.54121	3.41152	3.83823	8.5923	5.1053	4.90244	6.60109	2.7162	5.02078	7.85561	7.9726	5.82365	7.01974	2.53394	3.09926	3.35683	8.2716	4.58533	5.5171	10.1295	9.20021	9.05668	9.61366	9.90929	8.2279
ENSG00000226953	NCKAP5-AS2	2.60487	5.89e-07		2	2.4482	2.40996	2	2.18232	2	2	2	2	2.30145	2.64356	2	2	2.4639	2	2	2.46477	2	2.39518	2.6305	2	2.27205	2.40268	2	2.33602	2.31021	2	2	2.65011	2.30131	2	2	2	2	2.29688	4.04349	2.52857	2.28387	2	2	2.34199	2	2	2.82967	3.90869
ENSG00000163235	TGFA ENSG00000163235	2.60428	1.52e-22		5.63922	6.22269	5.1518	4.63637	4.58117	4.70641	6.94235	6.30983	7.35692	5.94559	5.43804	5.57252	5.08494	7.06296	5.68005	5.30329	5.49347	4.30123	6.24495	5.07029	2.96731	5.8774	4.37449	6.50107	4.1406	5.87513	5.87444	5.32192	5.21018	6.99509	4.97567	7.54218	4.43758	5.10666	4.18319	9.05444	6.80696	7.33485	6.60424	6.235	8.05029	8.08647	9.14508	7.35403	9.62054
ENSG00000181143	MUC16	2.60319	6.48e-08		4.33118	5.17241	5.06947	2.44343	3.23088	4.16694	5.73078	2.27412	4.41661	12.6245	3.42575	7.93773	4.74931	7.87869	9.11915	2.73947	2.96365	9.96286	5.20048	8.90615	9.62419	3.80334	3.55178	4.2689	3.03497	2.78212	3.98364	9.95522	3.27692	6.88599	5.58327	2.38518	10.7954	9.8711	9.77088	4.04349	12.0321	4.86914	9.92036	8.17042	12.186	9.91799	9.79073	10.0457	9.28445
ENSG00000231106	LINC01436	2.60226	3.56e-10		3.04341	5.36327	4.85686	6.56497	3.38765	4.34269	4.63083	2.87737	2	7.7103	2.88227	4.86711	4.1771	4.31682	3.3566	3.74134	3.94513	5.22476	3.36486	4.10052	3.95069	2.27205	2	3.54091	3.20872	3.65945	4.33999	2.7162	4.14265	3.73233	3.24686	2	3.49513	2.53394	2.93656	3.9	6.05615	2	6.19788	2.67297	8.36317	5.01972	6.6102	3.84435	4.389
ENSG00000237751	LINC01143	2.60034	1.45e-10		2	2.4482	2	2.78214	2	2	2	2	2.3895	2	3.08703	2	2	3.09613	2.29039	2	2	2.9871	2.39518	2	2	2.27205	2	2	2	2.31021	2.4535	2	2.36137	2.9479	3.50131	2.38518	2	2.74141	2.29688	3.74063	3.21878	3.76215	3.85286	2.91955	2.61824	2.6713	4.40731	3.026	2.50974
ENSG00000146147	MLIP	2.59952	2.05e-07		2	3.18599	2.40996	2.23869	2.48968	2	2.55794	2.27412	2	2	2.64356	2.31284	2.52637	2.25052	2	2.87731	2	2.31678	2.39518	2.34942	2	2.87191	2	2	2	2.31021	2.79803	2.40209	2.36137	2	2.54374	2	2	2.53394	2.15607	4.174	2.66902	2.52097	2.64131	2.37537	5.64415	3.62001	3.53566	2.82967	2.27727
ENSG00000172201	ID4	2.59935	1.37e-18		7.13617	6.61471	7.69423	7.98713	6.3215	6.68515	7.29445	6.23164	4.78426	7.2809	6.76242	7.26806	7.21354	7.55708	3.69141	7.32199	5.81899	6.51436	7.0911	6.75676	7.69001	6.53636	5.79479	6.28253	5.52239	6.74994	7.08207	5.06915	6.32705	6.57058	7.0661	6.02691	8.56686	6.02039	6.78161	10.3749	7.88545	10.1885	5.23208	7.04853	7.06037	9.85478	7.96365	10.3608	7.93995
ENSG00000211934	IGHV1-2	2.59851	2.28e-07		8.11551	4.03453	5.17823	5.70648	3.83167	4.07033	7.3456	6.97003	4.84775	8.92608	4.66464	7.26806	4.54679	4.52126	4.94283	3.74134	5.28425	5.43588	7.82714	4.56875	5.4633	4.93371	2	5.71098	5.42006	3.13713	7.78911	2	5.41655	4.86218	10.8841	4.1264	3.02812	6.64162	7.68959	8.4013	6.54055	7.87348	11.7764	6.21205	8.28119	6.31906	3.4038	6.61925	4.95991
ENSG00000181867	FTMT	2.5984	0.00126287		2	2	2	2	2	2	2	2	2	2	2	2	2	2	2	2	2	2	2	2	2	2	2	2	2	2	2	2	2	2	2	2	2	2	2	2	2	2	2.64131	2	2	2	2.32565	2.33238	2.27727
ENSG00000244676		2.59268	2.31e-08		2.27765	2	2	3.17596	2	2	2	2	2	3.39324	2.64356	2.56979	2	2	2	2.22329	2.46477	2	2	2.86565	2.56325	2.27205	2	2.7107	2	2.31021	2.4535	2	2	3.11192	3.24686	2.38518	2.83149	2.29153	2	2	2.91456	3.06163	4.80129	3.62303	4.1627	4.27837	3.71327	3.19878	3.64107
ENSG00000143867	OSR1	2.58868	3.71e-12		6.28267	5.66208	6.50405	5.60347	4.76395	5.72437	5.67854	4.04923	4.71785	6.79307	4.0328	4.35519	6.07476	6.87064	3.3566	6.06476	3.71395	5.49991	6.24495	4.6339	5.79651	5.0825	4.69452	3.82635	4.81396	3.54551	5.24722	3.38246	4.91586	4.86218	5.58327	3.65176	3.02812	5.60844	3.17421	9.24838	6.62921	2.72454	3.60995	3.47666	5.44593	7.85501	5.28338	6.1146	10.265
ENSG00000182600	SNORC	2.58819	2.07e-12		2.88665	5.31126	5.35082	4.63637	3.77601	5.36577	4.63083	4.04923	4.96692	8.1534	5.40013	4.86711	5.08494	6.17529	6.09204	3.58913	4.78482	3.88793	4.59494	3.67465	5.79651	5.15151	5.53914	4.44789	4.22396	3.95554	4.86377	5.68849	4.54571	5.11516	5.78837	4.02157	3.94795	4.67231	3.90376	11.2843	7.91396	7.00434	6.25539	4.96994	5.08577	4.18746	8.03224	5.17502	6.53911
ENSG00000228824	MIR4500HG ENSG00000228824	2.5864	0.00522297		2	2	2.2195	2	2	2	2	2	2	3.25961	2	2.31284	2	2	2	2	2	2	2	2	2	2	2	2	2	2	2	2	2	2	2	2	3.20114	2	2	3.56146	2.19849	2	2.64131	2	2.85	2	3.33306	2	2.27727
ENSG00000184368	MAP7D2 ENSG00000184368	2.58613	2.12e-10		6.00608	2.4482	4.09981	4.97029	3.93693	3.11341	2.55794	3.30147	3.92199	3.83034	5.61395	3.55446	4.02932	3.21874	2.53201	5.27862	4.14433	3.30643	3.53138	2.34942	2.56325	2.87191	4.1832	2.7107	2.33602	4.04212	3.07593	4.07528	4.4736	2.76281	3.50131	2.38518	3.20114	2.53394	3.0202	6.21441	8.02597	2.90291	6.97329	3.31375	3.38128	3.87432	7.78965	2.82967	3.90869
ENSG00000224650	IGHV3-74	2.58563	5.47e-09		8.40284	4.21518	4.25686	4.71754	4.92615	5.28196	6.85089	4.12038	5.32023	8.36342	5.7407	10.7933	3.86466	5.91005	4.6155	5.55003	4.74447	4.97734	7.38018	5.98175	4.84975	4.67708	2.71715	5.30922	6.76695	3.28647	5.24722	2.40209	6.2428	9.4394	8.2052	3.33921	4.21344	6.40288	3.81286	5.79493	9.11803	5.6215	10.9731	8.26265	8.40476	6.03608	5.14568	5.95504	4.95991
ENSG00000196990	FAM163B	2.58439	0.00137068		2	2	2	2	2	2	2	2	2	2.30145	2.35737	2	2	2	2	2	2	2	2	2.34942	2	2	2	2	2	2.31021	2	2	2.36137	2	2	2	2	2	2.15607	2	2	2.28387	2	3.47666	3.38128	2	2	2.33238	2
ENSG00000261329		2.58356	5.52e-05		2	2	2.2195	2	2	2	2	2	2	2	2	2	2.52637	2.25052	2	2	2	2	2	2	2	2.27205	2	2	2	2.31021	2	2	2	2	2	2	2	2	2.42517	4.40418	2.37295	3.56419	3.20544	2.67297	2	2	2.17199	2	2.27727
ENSG00000228590	MIR4432HG	2.58331	1.92e-05		2	2	2.2195	2	2	2	2.55794	2	2.69589	2	2	2	2	2	2	2	2	2	2	2	2	2	2	2	2	2	2	2	2	2	2	2	2	2.29153	2	2	3.12433	2	2.80433	2.37537	4.07382	2.37435	2	2	2.27727
ENSG00000235023		2.58091	5.47e-07		2.27765	2.4482	2.40996	2	2	2	2.55794	2.27412	2.69589	3.51555	2.35737	2.31284	2.9112	2.64976	2	2.4166	2	2	2	2	2.56325	2.27205	2	3.18472	2.33602	2	2	2	2	2	2.54374	3.15322	2	2	2	2.83237	2.19849	3.06163	2.24681	2	2.34199	3.62001	2.17199	2.33238	2.27727
ENSG00000232656	IDI2-AS1	2.58086	4.1e-07		2	2	2	2	2.62184	2	2	2	2.3895	2.30145	2.35737	3.14455	2	3.21874	2.29039	2	2	2.31678	2.39518	2.34942	2	2	2	2	2.33602	2	2	2	2	2	2	2	2.60377	2	2	3.35683	2.19849	3.66657	2.95078	3.62303	2.85	2.6713	2.4645	3.19878	3.7359
ENSG00000189051	RNF222	2.58083	1.58e-09		2.27765	2.24144	2.2195	2.78214	2	2.36837	3.5304	2.27412	2.3895	5.51819	2.64356	2.56979	2	2.96212	2	2.22329	2.6509	2	2.96	2.34942	2.56325	2	2.71715	2	2.33602	2.31021	2.79803	2.974	2.36137	2.30131	2.93772	2.68889	3.02812	2.29153	3.17421	2.4754	2.37295	2.28387	2.80433	2.67297	2.34199	5.58031	2.70758	4.03882	3.98789
ENSG00000241532	AGGF1P3	2.57699	2.27e-07		2	2	2	2.23869	2.34417	2	3.5304	2	2	3.62828	2	2	2	2.25052	2	2.22329	2.25102	2	2	2	2	2	2	2	2	2	2.4535	2	2	2.76281	2	2	2	2	2	2.83237	2.37295	2.52097	2.80433	2	2.34199	2.6713	2.17199	2.33238	3.7359
ENSG00000205846	CLEC6A ENSG00000205846	2.57576	8.28e-08		2.5104	2	2.40996	3.05625	2.18232	2	3.27292	2.50438	2	2.94825	2.35737	2	2.9112	2.4639	2	2.4166	2	2	3.53138	2.34942	2	2	2	3.18472	2	2	2.4535	2	2	2.30131	2.54374	2	2.60377	2	3.24546	2	4.90496	3.06163	4.29814	6.09148	4.1627	2.37435	3.18023	2	2.27727
ENSG00000205897	OR7E136P	2.57576	8.2e-05		2	2.4482	2	2	2	2	2	2	2	2.76311	2	2	2	2	2	2	2.25102	2	2	2	2	2	2	2	2	2	2	2	2	2	2	2	2	2	2	2	2.37295	2	3.42183	2.91955	2	2.37435	2.70758	2	2
ENSG00000233684	LINC01865	2.57206	0.00543715		2	2.24144	2	2	2	2	2	2	2	2	2	2	2	2	2	2	2	2	2	2	2	2	2	2	2	2	2	2	2	2	2	2	2	2	2	2.83237	2	2.52097	2.95078	2	2	2	2	2.60234	2
ENSG00000154928	EPHB1	2.57158	8.61e-26		4.881	3.18599	4.20639	3.95557	4.37184	3.96677	5.0148	4.53925	4.49802	7.52614	4.90015	4.35519	4.74931	4.20259	3.08056	5.00546	3.87211	4.73283	4.25738	4.97293	4.9423	3.80334	3.7021	3.18472	4.30276	4.20109	4.78864	3.96082	4.04652	3.25918	4.88918	4.22413	4.21344	4.33081	4.47762	6.88226	6.54055	7.03337	5.26045	4.28193	7.02525	5.58031	8.64767	3.73631	6.444
ENSG00000165388	NA	2.57093	6.02e-11		2.27765	3.18599	2.98983	2	3.1456	4.07033	4.39218	2.27412	3.16334	5.03631	3.42575	3.77465	2	4.93304	2	3.41894	3.94513	3.15558	3.68065	2.6305	2.56325	3.5199	4.07712	2	4.22396	2.56537	2.4535	2.974	2.89059	2	3.71754	4.31566	2	2.53394	2.15607	5.52834	2.91456	6.05805	4.59401	3.75591	3.38128	4.66279	2.32565	3.84435	4.50125
ENSG00000259341		2.56218	0.000140932		2	2.24144	2	2	2	2	2.55794	2	2	2	2	2	2	2	2.29039	2	2	2	2	2	2	2.27205	2	2	2	2.31021	2	2.40209	2	2	2	2	2	2	2	3.1183	2.66902	2	2.24681	2	2	2	3.65646	2.33238	2.27727
ENSG00000100593	ISM2	2.55393	7.73e-06		2	2	2.2195	2.44343	2	2	2	2.27412	2	2.55067	2.88227	2	2	2	2	2	2.46477	2	2.70505	2	2	2.27205	2	2	2	2.31021	2	2.40209	2	2	2	2.38518	2	2.29153	2.29688	2.83237	2.79701	2	2	3.62303	2.85	2.37435	2.32565	4.43417	2
ENSG00000187689	AMTN	2.55319	0.000553645		2.5104	2.24144	2.40996	2	2	2	2	2.70289	2	3.62828	2	2	2	2	2	3.00313	2	5.67653	2	2.34942	2	2	2	4.06453	2	2.97051	2	2	2	2.30131	2.93772	2.68889	2	2.29153	4.81864	2	2.37295	2	2.80433	2	2	2.37435	3.25867	4.85164	2.27727
ENSG00000110203	FOLR3	2.55294	0.00254429		2	2	2	2.44343	3.59486	2.36837	2	2.27412	2	2	2.35737	2	2	2	2	2.22329	2.25102	2	2	2	2	2	2	2	2	2	2	2	2	2	2.54374	2.38518	3.20114	2	2	2.83237	3.92694	2	2.24681	6.14092	2.61824	2	2.32565	2.33238	2
ENSG00000226277		2.5511	0.000893012		2	2	2	2	2	2	2	2	2	2.76311	2	2	2	2	2	2	2	2	2	2	2	2	2	2	2	2	2	2	2	2	2	2	2	2	2.15607	2.83237	2.19849	2	2.80433	2	2	2.37435	2	3.35307	2
ENSG00000169085	VXN	2.55058	1.47e-12		3.73744	3.90016	5.85547	4.59401	3.52904	2.9051	5.67854	5.3808	6.38101	9.74055	3.81959	3.55446	6.52452	5.25301	5.17425	4.81271	4.52387	3.30643	5.24911	6.10174	5.1889	4.62949	3.96262	3.18472	4.05214	5.72619	4.44157	5.92055	5.25388	3.73233	4.07185	4.48294	4.74771	4.26512	5.05513	4.93266	4.9331	3.20461	9.28587	4.5974	7.13914	7.85501	3.96795	3.84435	7.36669
ENSG00000115155	OTOF	2.54821	3.77e-10		3.54101	2.62902	2.98983	5.26845	3.59486	2.36837	3.74882	2.87737	3.35032	6.37522	4.45876	3.8733	2.52637	4.1419	2.29039	3.11884	4.01463	2.31678	4.59494	2.6305	2.96731	2.87191	2	3.18472	2.60837	3.28647	2.4535	2.974	2.65011	2.55044	4.47962	2.38518	4.85523	5.02963	2.75315	2.4754	6.01725	3.33469	6.02678	4.91415	8.62015	3.62001	3.4038	3.19878	5.33794
ENSG00000124159	MATN4	2.54545	2.53e-09		2.27765	2	2	2	5.8817	2.36837	3.27292	2	2.3895	3.51555	2.35737	2.97718	2.9112	2.64976	2.29039	2.22329	2.46477	2.57637	2.96	2.6305	2.96731	2.50085	2.97519	2.7107	2.60837	2.56537	2.79803	3.19264	2	3.39279	3.50131	2.38518	2.33324	2.29153	3.24546	4.85695	2.19849	5.6215	4.63792	5.26575	4.24641	2	2.70758	5.8292	3.31225
ENSG00000211951	IGHV2-26	2.54407	3.98e-06		3.9103	2	2	3.38916	2.62184	2	4.2562	3.72326	2.3895	9.48947	4.84478	3.77465	3.4653	3.09613	2	2.73947	2.81573	4.37137	7.43375	4.10052	4.26927	3.62069	2	3.54091	3.6314	2.56537	2.79803	2	2.36137	8.04006	6.73519	3.50393	2.60377	4.45385	2.15607	2.83237	5.48252	10.1625	3.20544	2	7.07189	5.92791	5.40907	3.73631	3.18357
ENSG00000211952	IGHV4-28	2.54384	7.26e-06		3.43176	2.93422	2.2195	2.23869	2.18232	2	2.95927	2	2.69589	7.90191	3.42575	3.55446	2.52637	2.64976	2.91983	2	2.6509	2	5.38586	3.24505	2.56325	3.5199	2	2	2.33602	2.31021	2	2	2.89059	3.39279	6.08926	2	2	2.92277	2	3.1183	3.61588	2.28387	5.5171	2.37537	6.58527	2	2.17199	2	2.27727
ENSG00000253274	IGHV1-67	2.5372	0.000168386		2.88665	2	2	2	2.48968	2	2.55794	2	2	6.92031	3.08703	2.56979	2	2	2.29039	3.22596	2.6509	2	4.15902	2	2	2.50085	2	2	2	2	2	2	2	6.23912	2.54374	2	2	2.92277	3.0202	2.4754	6.08151	2.72454	4.94804	2.37537	4.99186	2.6713	2.17199	2.82967	2
ENSG00000184221	OLIG1	2.53695	2.61e-05		2.5104	2.4482	2	2.6227	2	2.36837	2	2.27412	2	4.86282	3.08703	2.31284	2	3.43654	2	2.4166	2.25102	2.31678	2	2	2	2	2.40268	3.82635	2	2	2	2	2	2	4.07185	2	2	2.29153	2.42517	7.22103	2.19849	2.72454	3.08372	3.13007	2	2.37435	2.4645	2.82967	2.88565
ENSG00000243444	NA	2.53565	1.66e-16		4.13603	3.90016	3.64904	4.59401	3.93693	2.36837	4.51643	3.52772	2.94846	4.66558	4.30312	4.35519	4.54679	3.53423	3.3566	5.09297	4.42522	4.56339	3.93957	4.4289	3.54121	4.24349	4.54336	4.75047	2.83738	4.12379	4.2307	3.70043	4.74262	3.39279	3.24686	4.02157	3.02812	3.79215	4.79508	5.37396	4.39985	7.55769	5.34235	2.37537	3.76872	6.67745	6.02859	4.3633	5.03642
ENSG00000183837	PNMA3	2.53536	2.86e-17		4.20406	3.49657	3.30972	6.27439	4.29472	3.11341	4.92796	3.033	3.51583	4.49766	4.5307	2.56979	3.86466	3.86982	3.58821	3.32568	2	2.7963	3.81591	4.75598	3.76043	3.29435	2.40268	5.39902	3.85705	2.56537	5.94534	3.55019	3.27692	4.43644	4.59341	3.33921	3.73923	4.12402	4.10872	7.48265	6.2587	4.86914	4.45365	5.58442	6.72315	4.44461	2.59116	6.86992	6.0783
ENSG00000249574		2.53501	2.02e-07		2.27765	2	2.2195	2.78214	2	2	2.95927	2	2.69589	2.30145	2.35737	2.56979	2	2.81438	2.53201	3.00313	2	2.31678	2.39518	2	2	2	2	2	2	2.31021	2.4535	2	2.36137	2.30131	2	2	2	2	2.54298	2.4754	2.52857	5.69601	2.45751	2	2.61824	3.62001	4.71611	3.35307	2.7099
ENSG00000206069	TMEM211	2.53496	0.00120128		2	2.24144	2	2.23869	2	2	2.55794	2.27412	2.3895	2	2.88227	2.31284	2	2.4639	2.29039	2	2	2	2	2	3.54121	2.27205	2	2	2	2	2.4535	2	2.65011	2	2	2	3.02812	2.29153	3.0202	2	2.19849	2.72454	2	2.37537	2	3.4738	5.12489	2	2
ENSG00000242512	LINC01206	2.53415	0.00172894		2.27765	2	2	2	2.18232	2	2.55794	2	2	2.55067	2	2	2	2	2	2.22329	2	2.57637	2	2	2	2	2	2	2	2	2	2	2	2	2	2	2.33324	2	2	2	2.19849	2	2.24681	2	2.61824	2	2.59116	2.33238	2.27727
ENSG00000253742	IGHV3-60 ENSG00000253742	2.53319	0.0026408		2.27765	2	2	2	2.18232	2	2.55794	2	2	2	2	2	2	2	2	2	2.25102	2.31678	2.39518	2	2	2	2	2.7107	2	2	2	2	2	2	2	2	2	2.29153	2.15607	2	2.19849	2.52097	2.24681	2	2.61824	2	2	2	2
ENSG00000171124	FUT3	2.53286	1.38e-08		5.33992	2.4482	2.98983	5.15647	2.95826	2	4.51643	2	6.68903	7.79124	4.95348	4.86711	2.9112	3.86982	2.29039	3.32568	2.81573	3.30643	2.39518	2.86565	2.96731	2	2.71715	6.8898	2	3.13713	4.11245	7.13221	2.36137	7.24527	6.43287	3.33921	6.44542	2.53394	5.05513	2	8.27435	4.29697	7.50483	7.04853	5.13052	8.12372	8.06262	6.44144	9.14885
ENSG00000152284	TCF7L1	2.52936	3.75e-45		6.40333	5.96103	6.45084	6.71087	7.07615	5.75578	7.41111	6.70657	6.98568	10.7858	8.29093	6.26014	6.95143	7.96443	5.37363	7.66433	6.1321	7.62565	7.45463	7.18399	7.23936	6.03181	6.51687	6.32897	6.35104	6.41888	9.00483	6.36506	7.59248	8.54599	6.80772	6.29774	8.48552	6.13515	6.3276	8.13902	8.90905	9.56301	8.91185	6.36552	9.12203	9.24314	10.172	9.78431	8.87184
ENSG00000204528	PSORS1C3	2.52914	2.96e-07		3.31356	2.62902	2.57819	2.23869	2.8546	2	2.55794	2	2.3895	2.30145	2.35737	2	2	2.4639	2.29039	2.4166	2	4.67854	2	2.86565	2.96731	2.27205	2	2	2	2.31021	2.4535	2	3.09665	2.30131	2	2	2	2	2.54298	2.4754	5.06608	2	3.77635	3.87758	3.38128	3.87432	3.4038	3.19878	5.68552
ENSG00000261658	NA	2.5274	2.8e-14		4.60722	2.4482	3.40232	3.05625	3.38765	2.66155	4.51643	2.50438	3.51583	4.95217	2.64356	3.2945	2.9112	3.09613	2.91983	3.32568	2.81573	2	3.36486	3.24505	2.96731	2.87191	2.40268	4.2689	3.50379	2.56537	4.2307	2	3.58135	3.25918	3.50131	2.68889	2.83149	3.08385	2.93656	2.4754	4.43962	2.72454	6.83866	5.84527	5.7339	2.91744	2.4645	5.47308	2.27727
ENSG00000124205	EDN3	2.52675	3.11e-06		3.54101	2	4.39848	2	2	3.29541	2.55794	2	2.3895	3.39324	2.35737	2.31284	2	5.25301	2	2.22329	2	2.9871	4.98773	2	4.53006	2	2	2	2	2.31021	4.2307	2	2.89059	2	4.47962	2	2	2.53394	2.15607	6.21441	4.78659	7.25495	5.08122	3.13007	3.04963	5.92791	5.39177	3.19878	3.53957
ENSG00000227844	NA	2.51422	0.000586041		2.27765	2	2	2	2	2	2	2	2	2.55067	3.08703	2	2	2	2	2.22329	2	2	2	2	2	2	2	2	2	2	2	2	2	2	2	2	2	2.29153	2	2.83237	3.21878	2	2.64131	2.37537	2	2	2.81531	2.60234	2.27727
ENSG00000211936	NA	2.51165	4.6e-08		3.73744	2.24144	2.57819	3.05625	2	2.36837	4.83555	2.70289	2.69589	8.51041	3.26631	5.04695	2.9112	3.53423	5.4344	3.74134	4.31933	2.9871	5.47031	4.97293	3.54121	4.04013	2	4.06453	2.83738	2	5.59465	2	2.36137	5.39546	7.7329	2.68889	2	4.56721	2.42517	4.40418	4.31687	3.06163	7.30825	6.64795	8.25111	4.36389	2.32565	5.29412	3.31225
ENSG00000107807	TLX1	2.51104	9.71e-05		2.27765	2	2.40996	2.23869	2	2	2.95927	2.70289	6.88335	6.14825	4.38304	2	2	6.83274	2.91983	2.22329	3.33365	2.57637	2	2	2	2.27205	6.32163	2	5.89725	2.31021	2	2.974	2.36137	3.51507	2	2.68889	2.60377	3.22874	2.29688	2	7.51853	2	8.5789	2.37537	2.85	6.92263	2.32565	3.73631	5.98485
ENSG00000212724	KRTAP2-3	2.51033	0.00635115		2	2	2	2	2	2	2	2	2	2	2.35737	2	2	2.25052	2	2.22329	2.25102	2	2	2	2	2	2	2.7107	2	2.31021	2	2	2	2	2.54374	2	2.33324	2	2	2	2	2	2	2	3.65077	2	2	2.33238	2
ENSG00000254126	CD8B2	2.51012	3.75e-05		3.04341	2	2.72884	2.78214	2.18232	2.36837	2.55794	2.27412	2.69589	2.30145	2.35737	2	2	3.21874	2.91983	2.58705	2	3.68254	2.70505	2.34942	2	2.27205	2.71715	2	2.83738	2.31021	2	2	2.36137	2.76281	2.93772	2	2	2	2.29688	2.4754	2	2	2.24681	2.37537	5.17393	2.6713	2	3.35307	2.7099
ENSG00000241697	TMEFF1	2.50682	7.02e-05		2.27765	2.4482	2	2.23869	2	2.36837	2	2	2	4.23822	2	2	2	2	2	2	2	2	2.70505	2.34942	2	2.27205	2.40268	2	2	2	2	2	2	2	2	2.38518	2	2	2.15607	2	2	2.28387	2.80433	2	2.34199	2	2	2.33238	2
ENSG00000183036	PCP4	2.50613	2.67e-05		3.31356	2.24144	2.40996	3.38916	2.8546	2	2	2.27412	2.3895	2	4.30312	2	2.52637	4.26083	2	3.74134	2.46477	2	2.70505	3.06778	3.76043	2	2	4.06453	2.33602	3.13713	4.2307	2.40209	2	4.61113	3.24686	2.68889	2	2.29153	2	2	2.37295	2	2.24681	4.44827	2.85	4.66279	2	8.20057	2.7099
ENSG00000254547		2.50449	0.115911		2	2	2	2	2	2	2	2	2	2	2	2	2	2	2	2	2	2	2	2	2	4.3647	2	2	2	2	2	2	2	2	2	2	2	2	2	6.7629	2.79701	2.28387	3.08372	2.37537	2.61824	2	2	2	4.389
ENSG00000198515	CNGA1	2.5044	6.4e-13		3.64256	4.03453	3.10453	3.88705	4.37184	2.36837	4.63083	2.27412	5.4071	3.11231	3.56931	2	2.52637	3.62573	3.78772	3.22596	2	2.7963	2.70505	2.6305	2.96731	4.11115	2	5.39902	3.36379	2	3.07593	2.974	2.65011	4.37317	2.54374	2.93966	2.33324	2.92277	3.09926	4.29367	5.44393	3.06163	3.60995	4.28193	4.24641	7.57918	6.02859	6.72197	7.25905
ENSG00000120088	CRHR1	2.50381	4.37e-07		3.54101	2.4482	3.21077	3.81511	2	2.36837	2.55794	2.87737	2.94846	2	4.30312	2.56979	2.9112	3.21874	2	2.73947	7.18385	3.68254	3.17658	3.54516	2.96731	5.53402	2.40268	3.18472	2.60837	2.56537	2.4535	2.40209	2.36137	2.55044	2	2.93966	2.33324	2.29153	2.42517	3.1183	3.92694	2.52097	3.08372	4.19096	5.17393	5.58031	2.4645	8.59015	2.7099
ENSG00000229891	LINC01315	2.50089	8.9e-23		6.25086	4.80975	4.09981	5.12706	2.34417	4.34269	4.51643	3.41903	3.92199	6.0301	4.72722	4.21173	3.4653	4.78213	3.3566	3.41894	3.62786	4.83566	4.25738	3.79347	4.53006	5.01002	2.97519	5.11089	4.70212	4.34427	5.30227	4.6189	2.89059	3.62779	4.07185	3.78584	2.33324	3.08385	3.31335	5.3186	6.22496	6.18421	8.38962	6.46593	5.48091	7.33634	7.69762	4.90251	7.26701
ENSG00000154229	PRKCA	2.50067	4.83e-26		5.42789	3.82798	5.17823	4.83132	4.37184	4.49934	5.67854	4.43146	4.33033	6.39129	5.19402	4.13427	3.67876	4.65758	3.78772	5.66872	3.87211	4.97734	5.09802	5.36706	4.64468	4.3647	3.96262	3.18472	3.74863	3.65945	4.11245	4.07528	4.61438	4.86218	5.34411	4.63283	4.74771	4.19629	4.97355	9.42259	6.28077	7.57095	7.86495	4.85612	7.29471	4.85226	7.44853	4.68727	4.95991
ENSG00000110195	FOLR1	2.50053	9.6e-07		3.98953	2.4482	6.40682	3.48501	6.38799	3.8552	4.92796	5.22809	5.4071	2.55067	7.02157	3.55446	2	4.20259	2.29039	6.67842	2	2.9871	4.66829	2.34942	4.53006	2.69828	2	5.11089	3.74863	3.13713	4.62552	2	2.65011	8.95266	5.1345	2.93966	2.33324	3.96761	4.47762	4.40418	10.6017	2.28387	3.60995	6.27983	8.14058	6.92263	6.93676	10.5382	7.45993
ENSG00000183783	KCTD8	2.50002	0.000832455		2	2	2	2.23869	2.34417	2	2	2	2.3895	3.62828	2.35737	2	2	2	2.53201	2	2	2	2	2.34942	2.56325	2	2	2	2	2.56537	2	2	2	2	2.54374	2	2	2	2	2	2.52857	2	2	2	2	2.37435	2.32565	3.35307	3.53957
ENSG00000259362		2.49799	4.04e-07		2.5104	2	2.40996	2.44343	3.23088	2	2.95927	2.27412	2.3895	4.16535	3.81959	2.56979	2.52637	2.25052	2.29039	3.00313	2.6509	2.31678	3.53138	2.34942	2	2.69828	2	3.54091	2.33602	2.31021	2.79803	2	2.65011	2.76281	3.24686	3.78584	2	2.74141	2.29688	3.35683	5.74308	2	4.68053	6.63075	3.38128	2	7.5338	3.94486	4.20234
ENSG00000177301	KCNA2	2.49645	1.02e-08		3.1848	2.62902	2.2195	2.78214	3.05497	2.36837	3.5304	2.27412	2	4.37376	2	2.31284	2.52637	2.81438	2.73891	3.11884	2	2.57637	3.81591	3.67465	2	2	2.40268	2.7107	2.83738	2	2	2	2	3.51507	2.54374	2.38518	2.33324	2.74141	2.42517	3.35683	3.74846	2.28387	5.81361	2.37537	4.24641	2	2.17199	2.60234	2.27727
ENSG00000261115	TMEM178B	2.49469	9.87e-10		4.33118	3.90016	5.09744	3.17596	3.46008	3.29541	4.10607	4.12038	4.57508	6.70584	3.56931	2.97718	7.0313	3.86982	3.87801	3.32568	6.57324	3.44299	8.15518	4.10052	5.74605	3.41152	2.97519	3.82635	8.23809	4.34427	4.11245	3.83649	4.67992	3.82981	3.90554	5.25832	2.83149	5.75921	3.98927	6.53899	6.72082	9.11757	4.94804	8.12814	5.54844	3.75276	2.4645	8.06197	3.04229
ENSG00000172159	FRMD3 ENSG00000172159	2.49436	5.38e-23		5.14603	5.36327	7.30204	5.24126	6.06704	6.13593	7.48901	5.46523	5.36432	8.40358	5.54614	4.71579	5.9155	6.47502	5.27738	5.66872	5.00572	5.90653	5.86289	6.21252	6.25917	5.24921	5.36974	6.18492	5.6783	5.15643	6.01291	5.17563	6.4636	5.63005	4.79717	5.34777	5.13673	5.37926	4.61847	9.98377	6.87381	4.7806	9.18218	6.59572	6.51948	8.04823	8.87009	5.43902	7.15135
ENSG00000259439	LINC01833	2.49253	1.26e-05		2.27765	7.28138	2.40996	2	5.99574	2	2.55794	3.89543	2.3895	4.81598	3.26631	4.4219	2	3.09613	2	2	2	2	2	2	2	2.27205	2.40268	2	2.33602	4.34427	2.4535	4.89307	2	4.61113	6.94269	2	2.33324	4.81687	2.15607	5.79493	2.37295	9.40354	3.08372	2.67297	5.33557	8.0023	8.85912	6.42413	6.81367
ENSG00000164385	LINC01600	2.49155	1.56e-12		2	2	2	2.6227	2.18232	2.36837	2	2.50438	2.3895	3.25961	3.08703	2.78782	2	3.09613	2	2.73947	2	2	2	2	2	2.50085	2.40268	2	2.83738	2.31021	2	2	2	2.30131	2	2	2	2.29153	2.29688	3.35683	2.91456	3.8518	2.95078	3.13007	3.04963	3.12764	3.4038	3.35307	3.18357
ENSG00000198732	SMOC1	2.49119	2.88e-11		3.98953	3.06559	3.10453	2.78214	2.8546	3.60229	5.17422	3.033	3.66429	7.55496	6.62126	2	4.1771	4.01226	2.73891	3.58913	3.53629	3.9806	5.04393	3.67465	4.26927	4.04013	8.57494	4.06453	7.53519	3.28647	4.70938	4.69248	3.43715	4.43644	4.59341	4.22413	7.09844	3.3604	6.46081	6.9747	7.16822	8.38976	5.4693	6.59572	6.0917	6.60905	5.68948	5.17502	7.73711
ENSG00000114638	UPK1B	2.4875	0.00336684		2	2	3.21077	2.23869	2.48968	2	2	2.70289	2	2	3.08703	2	2	2	2.29039	2.22329	2	2.31678	2	2	2	2	2	2	2.33602	2	2	2	2	2	2.54374	2	2	2	4.79508	2	2	2	2	2.67297	2	3.31108	2	5.90602	2.27727
ENSG00000211652	IGLV7-43	2.48663	7.02e-08		6.528	3.29711	4.04341	2.44343	2.8546	2	5.31776	2.87737	2.94846	4.95217	4.30312	4.4219	2.52637	4.37071	3.3566	4.17478	3.09781	3.88793	10.7966	4.35355	3.28261	3.62069	2	3.54091	3.95789	2	3.98364	2	3.8326	6.89728	12.4225	2.93966	3.35561	4.26512	5.2234	4.77706	7.62585	2.90291	12.7436	3.87758	5.41007	4.91027	2.70758	4.62803	4.13434
ENSG00000204531	POU5F1	2.48556	8.32e-24		2.27765	2.93422	2.98983	2.92569	3.93693	3.11341	4.10607	3.033	3.51583	4.49766	4.0328	3.43033	3.86466	3.53423	2.73891	3.87901	3.33365	3.78889	3.17658	4.00525	4.26927	3.1668	3.38395	2	3.50379	2.78212	3.30885	2.974	3.94352	3.11192	2.54374	3.33921	3.49513	4.26512	4.81864	4.174	5.9637	4.35944	5.58597	5.61972	4.78346	5.87063	5.33859	4.95166	6.67695
ENSG00000170549	IRX1	2.48302	1.16e-11		5.36984	3.49657	4.98216	5.87517	3.38765	4.25749	6.00982	4.04923	3.16334	5.15397	5.82896	3.77465	4.31114	5.30929	2.53201	4.50764	3.53629	5.10635	6.24495	4.75598	6.06701	4.47651	3.83823	4.06453	2.33602	4.80676	5.06819	5.75869	5.84582	3.25918	6.75978	3.15322	4.04198	4.72212	3.81286	7.12748	6.39643	8.3785	2.95078	3.98977	4.24641	7.94795	9.252	4.28876	6.16606
ENSG00000104783	KCNN4	2.48037	1.68e-24		7.90682	6.17983	7.71695	6.48609	6.79038	5.55619	8.92925	6.30983	6.22238	9.4876	8.13233	8.89689	6.99192	7.21801	6.25253	6.02081	8.47869	7.41762	8.56834	8.07884	8.08457	6.49712	8.1922	7.38343	6.86109	6.45088	7.57106	9.66659	6.65505	7.58248	8.41322	8.22993	7.96168	6.40288	7.45423	12.1946	9.09331	10.1044	9.33671	8.17636	8.95478	10.3102	10.8525	8.31766	11.6798
ENSG00000237988	OR2I1P ENSG00000237988	2.47897	2.14e-09		6.82662	5.81929	4.82376	3.38916	3.6578	3.45699	7.02835	2.87737	4.33033	6.0301	2.88227	4.54673	4.1771	3.62573	6.01455	3.58913	2.81573	3.30643	7.85881	5.24726	3.76043	4.76779	2	6.28253	4.37747	2.78212	5.68028	2.40209	3.58135	6.58462	7.61658	4.48294	3.73923	4.04793	5.25827	3.35683	6.69641	4.35944	7.91488	10.8791	10.1252	5.16974	2.81531	4.12703	3.64107
ENSG00000188257	PLA2G2A	2.47538	4.08e-08		5.7343	5.28454	4.48572	2.6227	5.94617	2	2.95927	4.53925	3.51583	5.85582	3.26631	2.78782	4.02932	2.81438	4.19142	2.73947	3.09781	10.5421	3.36486	5.07029	4.11875	2	3.194	3.18472	5.87163	2.56537	5.94534	3.83649	5.07051	3.82981	6.49276	2.68889	5.17873	7.40696	10.9799	5.4787	7.78483	6.83881	2.45751	3.87758	3.76872	4.72875	5.6169	3.35307	3.82488
ENSG00000109956	B3GAT1	2.47434	2.81e-12		4.55608	3.06559	3.64904	3.2865	4.08169	2.9051	4.73682	5.49231	2.3895	4.99485	5.0049	3.2945	3.4653	3.53423	3.22517	2.73947	2.96365	2.9871	5.4287	3.54516	3.28261	2.87191	3.38395	4.06453	2.60837	2.78212	4.86377	2	3.71244	3.62779	5.5271	3.50393	3.35561	3.69571	2.93656	7.0949	4.31687	3.8518	4.59401	4.52476	5.58105	6.71048	2.81531	5.47308	2.27727
ENSG00000249436	LINCR-0003	2.47397	0.0037543		2	2	2.2195	2.23869	2.18232	2	2	2	2	2.55067	2	2	2	2	2	2	2	2	2	2	2	2	2	2	2	2	2	2	2	2	2	2	2	2	2	2	2	2	2.64131	2	2	2.91744	2	2	2.27727
ENSG00000231331		2.47331	0.0211112		2	2	2	2	2	2.36837	2	2	2	4.08861	2.64356	2	2	2	2	2	2	2.31678	2	2	2	2	2	2	3.03497	2	2	2	2	2	7.82897	2	2	2	2	2	2	2	2	2	3.22497	2.37435	2	2	2
ENSG00000258604		2.47294	0.000170379		2.88665	2	2.2195	2	2	2	2.55794	2	2	2	2	2.31284	2	2	2	2	2	2	2	2	2	2	2	2	2	2	2	2	2	2	2	2	2	2	2	3.1183	2.37295	3.56419	2	2.37537	2	2.91744	2.59116	2	3.04229
ENSG00000250420	AACSP1	2.47291	0.000381743		2	2	2.57819	2	2.18232	2.36837	2	2	3.16334	2.55067	3.69987	2	2.9112	2.25052	2.53201	2.58705	2.25102	2.31678	2.39518	2	2	2.50085	2	4.44789	2	2	2	2.40209	2.36137	2.30131	2	2.38518	11.2224	2.74141	2.42517	2.4754	2	2	4.8394	4.19096	3.22497	2	2	2	2.88565
ENSG00000226695	ANKRD20A10P	2.47271	0.000878462		2	2	2	2	2	2	2	2	2	2.55067	2	2	2	2	2	2	2	2	2.70505	2	2	2	2	2	2	2	2	2	2	2	2	2	7.29266	2	2	2	2	2.28387	2	2	2	2.37435	2	2	2.27727
ENSG00000236751	LINC01186	2.47234	0.000192746		2.27765	2.4482	2.40996	2	2	2	2	2	2	4.76757	2	2.31284	2	2.25052	2	2	2	2	2	2	2	2	2	2	2	2	2	2	2	3.25918	2	2	2	2	2.15607	2	2.37295	2	2	4.44827	3.76872	2.6713	2	2.60234	2.88565
ENSG00000146411	SLC2A12	2.47127	6.14e-15		5.36984	4.2707	4.30563	5.99397	3.52904	4.25749	4.10607	5.4095	3.92199	7.46674	6.792	4.05242	3.4653	3.53423	4.32582	5.35141	3.94513	5.22476	4.80466	4.50052	4.26927	3.88666	3.83823	4.2689	4.58088	4.41086	4.53647	3.19264	4.67992	7.72233	4.59341	4.31566	3.84736	4.33081	4.50691	5.42728	7.28197	4.7806	6.26942	5.26575	6.96475	6.74276	5.26449	9.72017	7.48745
ENSG00000164841	TMEM74	2.4695	2.72e-12		2.71075	2.62902	3.40232	2.92569	2.74291	3.11341	2.55794	2	2.69589	5.15397	2.35737	2.56979	2	2.64976	2	2.4166	3.09781	2.31678	2	2.34942	2.56325	2.87191	2	4.06453	2.83738	2	2	2.40209	2.65011	2	2	2	2.33324	2.53394	2.29688	3.1183	3.92694	2.52097	4.50197	3.47666	3.22497	3.31108	5.22597	3.026	4.99867
ENSG00000135443	KRT85	2.46903	0.000830403		2.88665	2	2.2195	2	2	2	2.55794	2.27412	2	2	2.64356	2.78782	3.21469	2	2	2.22329	2	2.57637	2	2	2	2	2.40268	2	2	2.31021	2	2	2	3.39279	2.93772	2	2	2.29153	2.54298	2	4.31687	2	2.24681	2.91955	3.52231	2	2	3.84435	2
ENSG00000197421	GGT3P	2.4669	7.26e-05		2	2	2.2195	2	2.18232	2.36837	2	2	2	2.30145	2.35737	2	2	2	2.29039	2	2.25102	2	2.39518	2	2	2	2.97519	2	2.33602	2	2	2	2	2.9479	2.54374	2	2.60377	2	2	2	2.52857	2	3.51895	2	2	4.44461	2.70758	2.60234	3.31225
ENSG00000238062	SPATA3-AS1	2.4667	1.5e-06		2	2.62902	2.2195	2.23869	2	2.36837	2	2	2.3895	3.73285	2.35737	2	2	2.81438	2	2.22329	2	2	2.70505	2	2	2.27205	2	2	2	2	2	2	2	2	2	3.33921	2	2	2	2.83237	2.52857	2.28387	3.51895	2.37537	2	2	2.59116	3.61952	3.04229
ENSG00000187185		2.46629	8.7e-09		2.27765	2	2	2.23869	2	2.36837	2	2	2	2.55067	2.35737	2	2.52637	2.4639	2.53201	3.00313	2.25102	2	2.39518	2.6305	2	2	2	2.7107	2	2	2.4535	2	2.36137	3.51507	2	2	2.60377	2.29153	2.29688	2.83237	2.91456	3.66657	2.45751	4.09387	2.61824	4.44461	2.32565	4.43417	4.87911
ENSG00000235545		2.46365	3.95e-11		2	2.4482	2.2195	2.44343	2	2.66155	3.27292	2.27412	2.69589	4.43704	2.88227	2	2.52637	2.25052	2.29039	2.4166	2	2.9871	2	2.6305	2.56325	2.27205	2.71715	2	2	2	2.4535	2	2	2.30131	2.54374	2.38518	2	2.74141	3.31335	5.20106	2.37295	3.06163	4.29814	2	3.04963	4.44461	3.47123	3.35307	4.389
ENSG00000147509	RGS20	2.46344	2.63e-14		3.1848	2.24144	2.40996	2.44343	2.74291	3.45699	2	2.27412	2.94846	4.90819	3.26631	2.31284	2.52637	3.09613	2.29039	3.11884	2.46477	2.57637	3.36486	2.86565	2.56325	2.69828	2	2	2.33602	2.31021	2.79803	2.40209	2.36137	2.55044	2.54374	2.68889	2	2.29153	3.0202	3.56146	3.21878	3.33469	2.80433	4.09387	3.65077	2.91744	3.53566	6.37093	3.18357
ENSG00000211947	IGHV3-21	2.46163	4.98e-08		8.33997	4.65144	4.75519	4.63637	4.67545	3.11341	7.00733	4.1882	5.02301	10.6835	5.99075	9.98898	5.2274	5.00297	7.88198	6.05026	5.79943	4.88445	10.5313	6.00656	4.9423	6.63605	4.07712	5.30922	6.57393	3.28647	5.6381	2	7.08825	12.1299	10.0947	4.48294	5.13673	6.65451	5.62178	5.42728	9.56833	6.52125	12.8475	8.50849	10.1238	6.85039	6.01735	6.44144	5.4259
ENSG00000236157	NA	2.46117	0.000296222		2	2	2.2195	2	2.18232	2	2	2	2	2	2	2	2	2	2	2	2	2	2	2	2	2	2.40268	2	2.33602	2	2	2	2	2	2	2	2	2	2	3.35683	2	3.20461	2	2	2.34199	2	2.17199	2	2.88565
ENSG00000169903	TM4SF4	2.46117	9.57e-05		2.71075	2.4482	2.2195	2	2.18232	3.11341	2	2	2	2.55067	2	3.14455	3.21469	2	2	2.22329	2	2	2	2.34942	2.56325	2.27205	2	2.7107	2	5.56008	2	2	2	2	2	2.93966	3.20114	2	2.42517	2	3.21878	2	2.64131	2.67297	2.61824	4.66279	2.59116	2.33238	3.04229
ENSG00000240405	SAMMSON	2.45765	2.4e-06		2.27765	2.24144	2	2.44343	2.18232	2	2.55794	2	2	2	2	2.31284	2	2	2	2	2.25102	2.57637	2	2.34942	2.56325	2	2.40268	2	2	2	2	2	2.36137	2	2.54374	2.38518	2	2	2.42517	2.4754	2	3.66657	3.77635	2.37537	2.34199	2.6713	2	2.33238	2.27727
ENSG00000248515		2.45731	6.93e-05		2	2	2	2.6227	2	2	2	2	2	2.76311	2.64356	3.14455	2	2	2	2	2	2	2	2	2	2	2	2	2	2	2	2	2	2	2	2	2.33324	2	2	2.83237	2	3.66657	2	3.75591	2	2	2	2.82967	2.27727
ENSG00000112246	SIM1	2.45587	7.15e-10		5.33992	4.98595	3.10453	4.71754	2.74291	4.57172	2.55794	3.6288	3.92199	7.74197	3.26631	4.91421	4.1771	2.81438	3.08056	4.9123	3.53629	4.30123	3.17658	2.86565	4.84975	2	3.96262	3.18472	2.60837	3.54551	5.06819	4.2801	4.14265	4.90755	2.93772	4.48294	5.25924	5.10666	7.28278	2.4754	5.06608	8.28503	5.79434	3.87758	4.66676	8.54583	5.88761	3.49244	6.64065
ENSG00000261520	DLGAP1-AS5	2.45485	1.68e-05		3.1848	2.24144	2.2195	2	2	3.8552	2.55794	2.70289	2.3895	2.30145	2	2	2	3.09613	2.29039	5.00546	4.14433	4.30123	3.17658	2.34942	2	2.27205	2	2	3.95789	2	2.4535	5.12337	2.36137	2	3.71754	2.38518	3.02812	2.53394	2	3.1183	3.12433	2.28387	4.8394	6.73102	7.3713	3.75276	7.79624	2.82967	3.18357
ENSG00000205025	OR5G5P	2.45465	0.00408585		2.27765	2	2	2	2	2	2	2.27412	2	2	2.35737	2	2	2	2	2	2	2	2	2	2	2	2	2	2	2	2	2	2	2	2	2.38518	2	2	2.15607	2	2	3.76215	2.64131	2	2	2	2	2	3.04229
ENSG00000215808	LINC01139	2.45361	1.85e-07		4.50305	3.18599	4.78988	3.57488	3.83167	6.41701	2	4.31495	2	6.78093	4.84478	3.43033	2.52637	3.71176	2.29039	4.12028	3.43853	2.57637	3.53138	4.00525	5.11129	3.1668	2.40268	2	3.20872	2.78212	3.07593	3.55019	4.3176	3.39279	4.88918	3.33921	4.50517	2	2.75315	8.89799	2.19849	2.28387	4.91273	5.75289	6.13628	3.12764	6.31219	6.7911	4.06297
ENSG00000186407	CD300E	2.45273	1.55e-13		5.18021	4.32416	5.17823	6.20571	3.83167	3.29541	4.92796	3.52772	3.66429	7.0474	6.87726	5.8878	3.67876	4.37071	3.78772	4.32693	4.20506	2	4.66829	3.67465	3.28261	3.88666	3.194	5.21346	2.33602	3.28647	4.33999	2	4.39771	4.66496	4.22095	3.50393	5.44281	3.79215	4.93096	4.04349	9.46854	3.8518	8.17169	4.66656	5.41007	3.62001	6.91875	4.50173	7.47376
ENSG00000226580	RPL39P40	2.45208	1.51e-05		2.27765	2.24144	2	2.23869	2.18232	2	2.55794	2.27412	2	2.30145	2	2.31284	2	2.25052	2	2	2	2	2	2	2	2	2	2	2.33602	2	2	2	2	2.30131	2	2.38518	2	2	2.15607	3.9	2.37295	3.66657	2.45751	2	2.61824	2.6713	3.00928	3.35307	2.7099
ENSG00000140511	HAPLN3 ENSG00000140511	2.4515	4.83e-42		8.98694	6.72813	7.57497	8.00341	7.87751	6.63536	8.69293	7.15085	7.27845	8.71573	9.20681	8.2855	7.84195	7.31053	7.73873	7.38692	6.9377	6.91744	9.17993	8.33538	7.78053	7.58819	7.69684	7.97154	6.99763	7.39301	8.66486	6.87211	7.65901	8.7054	9.86467	7.57033	7.79615	7.15827	8.24904	9.07547	10.2109	8.69846	9.30131	11.4363	11.3317	10.6663	10.4671	10.4372	11.4901
ENSG00000229896		2.44975	3.13e-08		2.27765	2	2.2195	3.2865	2.18232	2	2	2	2	2.55067	2.64356	2.56979	2.52637	2.4639	2.29039	2	2.25102	2	2	2.34942	2	2	3.194	3.82635	2	2.31021	2.4535	2.40209	2	3.39279	2.54374	2	2	2.29153	2	2.83237	2.37295	4.53209	2.80433	4.85612	2	2.37435	4.26255	3.49244	2.27727
ENSG00000180999	C1orf105	2.44916	0.00651042		2	2	2	2.23869	2	2	2	2.27412	2	2	2	2	2	2.25052	2	2	2	2	2	2	2	2	2	2.7107	2.33602	2	2	2	2	2	2	2	2.33324	2	2.29688	2	2	2.28387	4.1843	2	2	2	2	2.82967	2
ENSG00000239445	ST3GAL6-AS1 ENSG00000239445	2.44902	5.87e-10		2.71075	2.24144	2.40996	2.78214	2.34417	2	2.55794	3.17347	2.3895	3.11231	3.08703	2.31284	2	2.25052	2	2.58705	2.46477	2.31678	2	2	2	2.27205	2	2	2	2.31021	2	2.40209	2	2.30131	2	2.38518	2	2.29153	2.65189	3.74063	2.66902	3.66657	3.60995	2.37537	2	3.4738	4.14358	2.82967	4.06297
ENSG00000226235	LEMD1-AS1	2.44868	4.71e-09		2	2.24144	2.2195	2.23869	2.18232	2.36837	2	2	3.16334	2.55067	2	2.78782	2.52637	2.25052	2	2.22329	2.25102	2	2	2.34942	2	2.50085	2	2	2.33602	2	2.4535	2.40209	2.36137	2.30131	2.93772	2	2	2.53394	2.29688	2.83237	3.68369	3.56419	3.08372	3.47666	2.34199	3.12764	3.09729	2	3.18357
ENSG00000160678	S100A1	2.44489	2.82e-15		3.9103	4.88283	6.02524	6.66044	5.82798	3.45699	6.16976	6.32498	5.2278	6.98526	6.5538	4.81841	5.2274	6.09752	5.17425	5.46511	5.65455	6.61898	4.66829	5.07029	5.26255	5.01002	7.5158	6.13352	6.83481	5.07663	7.37954	5.8896	5.21018	6.58462	4.47962	5.1128	5.17873	7.2545	5.64832	9.76824	9.23847	6.50753	8.68212	3.87758	7.97866	10.3875	9.29218	7.39902	7.82602
ENSG00000254615	NA	2.44403	1.8e-20		3.73744	3.75199	3.79281	3.81511	3.46008	3.11341	2.95927	3.30147	2.94846	7.39684	4.84478	3.55446	3.21469	2.81438	2.73891	3.41894	3.94513	3.68254	3.68065	3.40289	4.11875	2.87191	3.194	3.18472	2.60837	3.28647	3.30885	3.19264	3.58135	4.30699	3.50131	3.50393	2.83149	2.74141	3.61183	6.15243	5.01435	2.52097	5.14347	4.36749	4.07382	5.4298	5.1038	5.69133	4.65477
ENSG00000134339	SAA2	2.44307	2.83e-08		5.11102	5.59841	4.48572	3.05625	7.6174	3.45699	5.92267	6.00598	5.48903	4.55583	4.90015	3.14455	5.41774	4.42266	5.49272	2.73947	3.09781	2.7963	2.96	3.90324	6.58043	2.87191	3.55178	3.82635	2	2.78212	5.68028	2.974	3.43715	3.39279	7.98308	3.15322	4.13025	5.87383	2.84777	2.4754	9.8329	6.21832	6.63707	6.66495	6.15806	6.34031	7.78965	9.67881	10.3225
ENSG00000167634	NLRP7	2.44195	5.12e-08		4.20406	2.4482	2.98983	2	2.62184	2	2.95927	2.50438	3.35032	7.12631	2.88227	3.66875	2.52637	3.09613	2	2.58705	2.46477	2.31678	3.68065	2.34942	2.56325	2.50085	2	2	2.33602	3.13713	2.79803	2	3.27692	2.9479	4.07185	2	2.60377	2.29153	2.15607	2.83237	3.92694	2.90291	5.31556	4.79566	5.25701	3.98642	2.32565	2.33238	3.90869
ENSG00000111728	ST8SIA1	2.44147	1.5e-27		6.74904	4.2707	5.78842	5.18529	5.57428	3.60229	6.75323	4.1882	4.71785	7.33174	6.42757	4.81841	4.74931	4.65758	5.02416	5.52926	4.70297	4.37137	6.72919	5.93081	4.9423	4.47651	5.95312	5.30922	4.30276	5.07663	6.13925	3.70043	4.54571	7.27153	5.73976	4.02157	4.21344	4.39364	4.81864	8.52263	7.41759	9.4563	7.38111	8.72254	8.44518	8.93272	7.48569	7.41663	8.31111
ENSG00000143546	S100A8	2.44042	1.68e-06		9.86654	5.94406	7.44495	5.97759	4.21324	4.07033	7.60551	6.13185	4.64823	5.45845	6.68571	6.38244	3.21469	4.31682	3.96297	4.12028	6.7157	2.9871	4.66829	3.67465	3.76043	4.30537	6.29821	9.73892	3.36379	4.70429	8.43782	4.6189	4.04652	7.56843	12.1022	2.68889	7.44672	2.92277	5.32558	4.174	11.0359	7.45415	6.75141	13.6995	10.1265	8.95011	8.58816	10.9462	12.666
ENSG00000225129		2.4377	0.0104214		2	2	2	2	2.18232	2	2	2	2	2	2	2	2	2	2	2	2	2	2	2	2.56325	2	2	2	2	2	2	2	2	2	2	2	2	2	2	2.83237	2	2.28387	4.35186	2.67297	2	2	2.17199	2	2
ENSG00000227693	GSTM3P1	2.43734	0.0603067		2.5104	2	2	2	2.18232	2	2	2	2	2	2	2	5.47599	2	2	2	2	2	2	2	2	2	2	2	2	2	2	2	2	2	2	2	2	2	2	5.3186	2	2	2	2	2	2	2	2	2
ENSG00000179913	B3GNT3	2.43493	3.1e-09		4.20406	2.62902	4.71964	3.65948	5.07194	2.36837	5.7812	2.70289	6.68903	4.81598	4.7872	4.48567	3.4653	4.96843	7.35446	4.00469	5.36631	6.04173	5.04393	3.90324	5.1889	2.27205	2	3.82635	2.83738	2.56537	6.76684	6.94919	3.09665	7.82639	3.71754	4.40172	5.29787	3.3604	6.87443	3.35683	8.62201	6.73661	8.79308	5.58442	6.4681	8.02216	9.13341	5.90602	8.08661
ENSG00000229921	KIF25-AS1	2.43417	0.00230973		2.27765	2	2	2	2	2.36837	2.55794	2.27412	2.3895	2	2.64356	2.31284	2	2	2	3.41894	2.25102	2	2	2.34942	2	3.02688	2	2	2	2	2.4535	2	2	2.30131	2	2	2	2.92277	2.42517	3.1183	2.37295	2	3.20544	2.67297	2.34199	2	6.38393	3.026	2
ENSG00000211966	IGHV5-51	2.43345	3.29e-07		8.00544	4.73277	4.78988	6.439	5.00089	3.60229	6.27906	5.51889	5.17926	13.6046	8.03055	5.24419	4.6516	5.81606	8.72211	5.92867	9.01226	8.20804	10.9228	5.36706	5.58313	6.61177	3.55178	6.72595	6.93716	3.76505	6.07746	2	7.99144	10.5568	10.8154	4.1264	4.80247	6.87971	6.28597	6.74201	10.2858	7.41792	8.68996	9.49817	9.46991	6.36126	5.40907	7.95155	5.50881
ENSG00000203782	LORICRIN	2.43293	0.000831291		2.27765	2	2.40996	2	2.18232	2	2.55794	2.27412	2.3895	2.30145	2.35737	2	2	2	2	2.22329	2	2	2	2.6305	2	2	2	2	2	2	2	2	2.36137	2	2	2	2	2	2.15607	2	2.79701	2	2	2	2.34199	2	2	5.17502	2
ENSG00000197794	IGKV7-3	2.43152	0.0163658		3.04341	2	2	2.23869	2	2	2	2	2	2.76311	2	2	2	2	2	2	2	2	2	2	2	2	2	2	2	2.31021	2	2	2	2	2.93772	2	2.33324	2.29153	2	2	2.19849	4.09149	2	2	2	2	2	2	2.27727
ENSG00000211666	IGLV2-14	2.43049	2.29e-07		7.95697	5.38858	4.95184	4.83132	4.51471	5.04829	6.80289	5.25995	5.2278	11.8986	7.3446	7.21261	4.1771	6.08145	9.15796	5.37487	4.78482	5.29862	9.0624	5.6763	4.75086	5.72725	3.194	7.46886	4.58088	3.13713	6.10868	2	6.19875	8.50968	9.9764	4.55983	4.21344	6.22428	3.98927	4.77706	10.2471	6.01988	7.34183	6.50422	8.84157	6.1367	4.18434	6.66417	4.74873
ENSG00000211893	IGHG2	2.42997	1.37e-07		13.7486	8.98939	7.66182	8.43098	9.04519	7.76111	9.82461	9.4277	9.62345	13.3425	11.1709	10.8344	9.46141	7.82178	10.114	9.15933	9.42663	8.38378	12.5269	11.9227	7.47448	8.93547	8.77905	10.1768	10.433	7.67627	9.84783	2.40209	9.19989	11.4841	12.3131	7.80163	7.88764	9.06629	7.21783	9.14077	13.2152	10.5015	9.66185	10.8412	12.7803	9.00104	6.6027	9.72724	8.48841
ENSG00000177519	RPRM	2.42982	5.28e-05		2.5104	2	2.40996	3.05625	2.8546	2	2	2	2.69589	2.55067	2.88227	3.2945	5.2274	2	2	2.22329	2.46477	2	2.39518	2.34942	2	2.69828	2	2	2	4.47452	2	2	2.89059	2.30131	2.54374	2.38518	3.84736	2.29153	2	4.174	3.54473	2	2.24681	3.13007	3.22497	2	2	2.82967	2
ENSG00000089116	LHX5	2.42807	0.00525635		2	2	2	2.23869	2	2	2	2	2	2.55067	2	2	2	2	2	2	2	2	2	2	2	2.27205	2	2	2	2	2	2	2	2	2	2	2	2	2	2	2.37295	2	2	2	2.34199	2	2.32565	2.33238	2.27727
ENSG00000149571	KIRREL3	2.42791	9.86e-13		3.54101	2.93422	2.86523	2.92569	3.46008	3.11341	3.74882	3.17347	2.94846	2.30145	3.81959	3.55446	2	3.09613	2.29039	3.00313	3.53629	2.57637	3.68065	2.34942	2.56325	2.27205	3.194	3.54091	3.6314	2	2.79803	3.38246	2.65011	2.76281	2.54374	2.68889	2.83149	2.53394	2.54298	6.86304	5.67807	7.72717	4.1843	2.37537	5.13052	3.4738	5.06067	2.60234	2.7099
ENSG00000225930	LINC02249	2.42363	0.00241316		2	2.24144	2	2	2	2.36837	2	2	2.3895	2.30145	2	2	2	2	2	2	2	2	2	2	2	2	2	2	2	2.31021	2	2	2	2	2	2	2	2.29153	2.15607	3.1183	2	2	2.24681	2	2	2	2	2	2.27727
ENSG00000232456		2.42332	0.000206337		2	2	2	2.23869	2	2	2	2	2	3.51555	2	2	2	2.25052	2	2	2	2.31678	2	2	2	2.27205	2	2	2.33602	2	2	2.40209	2	2	2	2	2	2	2	2.4754	2	2	2.24681	2.37537	2	2	2.70758	2.60234	2.50974
ENSG00000078018	MAP2	2.42185	5.31e-21		5.84497	6.4916	6.83829	7.21582	6.75483	7.10654	7.75174	5.25995	5.71013	7.91308	7.04633	5.95692	7.26401	7.44849	4.32582	7.41549	6.98175	6.1253	6.09341	6.27512	6.49133	7.3299	5.57855	5.77946	6.75298	6.28326	6.57896	5.4118	6.62208	7.08668	5.1345	7.20182	5.40792	5.44005	5.24094	11.0986	6.51285	9.00972	8.39602	5.07542	8.97946	7.69921	5.95982	9.41097	10.6331
ENSG00000106123	EPHB6	2.42133	4.57e-18		7.26914	4.91803	6.0106	5.80262	6.38799	5.40592	6.82709	6.11453	5.77689	7.26355	6.35016	5.04695	5.78333	5.91005	5.02416	6.12136	4.37325	4.73283	7.0911	6.27512	5.33261	4.97237	4.37449	4.06453	5.06065	5.80258	6.51048	5.22606	5.2963	7.5964	6.12755	5.00694	5.25924	5.5817	5.51049	4.85695	6.71273	4.35944	8.67687	9.6806	8.2152	6.00979	4.05843	8.55877	7.2828
ENSG00000214049	UCA1	2.42086	5.48e-06		3.04341	2.4482	2.57819	3.05625	2.48968	2	3.93847	2.50438	3.66429	2.30145	2.88227	4.48567	2.9112	3.33175	3.3566	2.87731	2.25102	2.57637	4.34946	2	2	2.50085	4.54336	3.18472	2.83738	3.4218	2.79803	3.70043	2.36137	6.69222	5.58327	2.38518	4.29208	2.29153	4.50691	2	4.18269	2.52097	2.45751	4.36749	2.61824	2.91744	2.32565	3.73631	3.64107
ENSG00000248238	LINC02438	2.41838	0.00731188		2	2	2	2	2	2	2	2	2	2.76311	2.35737	2.56979	2	2	2	2	2	2	2	2	2	2	2	2	2	2	2	2	2	2	2	2	2	2	2	3.74063	2	3.66657	2	2	2	2	2	2.82967	2.7099
ENSG00000078081	LAMP3	2.41736	1.69e-17		8.48375	3.06559	5.90378	5.89275	6.85896	3.8552	7.68711	4.98285	6.63606	9.59555	6.42757	5.68544	5.53198	5.36346	5.31018	5.37487	4.82407	3.44299	7.4232	6.74206	3.95069	5.60954	2.97519	6.28253	5.42006	3.95554	7.91808	3.55019	5.2963	6.55641	8.18718	4.83198	6.00637	6.18928	6.15331	6.90122	8.41066	6.09524	9.31659	7.71996	10.9327	6.31906	8.48794	6.77754	8.62476
ENSG00000146281	PM20D2	2.41533	6.36e-42		6.99928	8.38096	7.46655	6.79742	6.04366	6.39723	6.89734	6.42674	6.38101	9.35463	6.13621	7.68959	8.15883	6.17529	5.10116	6.37518	5.49347	5.75734	7.71044	6.86925	5.84526	6.95841	8.48964	4.75047	8.2922	6.95353	7.03409	5.98053	6.05792	6.51304	6.40197	4.95094	4.69079	5.75921	6.26897	9.2777	9.21718	7.96672	9.14653	9.70546	8.56822	9.04378	9.91021	8.93375	9.2038
ENSG00000119121	TRPM6	2.41491	3.78e-15		3.43176	2.4482	4.85686	2.78214	3.05497	3.29541	4.10607	3.17347	3.35032	5.36392	2.88227	3.55446	2.9112	3.53423	3.22517	3.00313	2.25102	2.57637	3.36486	3.79347	4.26927	2.27205	2.97519	2	2.83738	2.78212	4.62552	2.40209	3.27692	3.92112	2.93772	2.93966	2.83149	3.48104	3.37819	6.30265	5.11603	2.72454	3.77635	2.37537	4.99186	5.84111	5.81159	4.12703	4.32943
ENSG00000211970	IGHV4-61	2.41364	1.03e-06		5.03835	3.18599	2	4.97029	2.48968	2.36837	4.2562	2.27412	6.04413	5.9014	3.81959	2.78782	2	3.21874	5.10116	3.41894	2.25102	2.9871	3.81591	2.86565	3.95069	4.30537	2	2	2.33602	2	3.07593	2	2	3.62779	6.60556	2	2.33324	3.88254	4.25401	3.35683	6.59439	4.53209	4.29814	3.62303	8.03859	4.18746	2.32565	2.82967	2.50974
ENSG00000167580	AQP2	2.41245	0.000626019		2	2	2	3.73939	2	2	2.55794	2	2.3895	2.30145	2.35737	2.31284	2	2	2	2	2	2	2	2	2	2.27205	2	2	2	2	2	2	2	2	2	2	2.33324	2	2	3.9	2.19849	4.82555	2.24681	2.37537	2	2.6713	2.70758	2.33238	2
ENSG00000188662	H1-9P	2.41154	3.58e-05		2	2.93422	2.40996	2.78214	2	2.9051	2	2.27412	2.3895	4.00755	2.88227	2.56979	2.52637	2.4639	2.29039	3.32568	2.46477	3.30643	2.39518	2	2.96731	2	2.40268	2.7107	2	3.13713	2	2.40209	2.65011	2	2.93772	2	2	2.29153	2.15607	7.25091	3.12433	5.91979	2.80433	2	2	2.6713	2.17199	2	2.27727
ENSG00000211968	IGHV1-58	2.41085	4.31e-06		4.26902	2	2.2195	2	2.62184	2	4.10607	2	2.69589	6.94228	2.64356	2.31284	2	2.4639	2	2.87731	2.25102	2.31678	2.70505	2.6305	3.28261	2.50085	2	2	2.83738	2	2	2	3.09665	2.9479	5.34411	2	2.83149	4.04793	2.29688	2.83237	7.54612	2	2.45751	2.37537	4.60467	4.27837	2.4645	2	2.50974
ENSG00000250295	RDH10-AS1	2.41025	2.58e-13		3.04341	2.78967	3.79281	2.23869	3.59486	2	2	2.70289	3.66429	5.83247	4.30312	4.13427	2.52637	2.81438	2.73891	3.58913	2.25102	2.31678	2	3.24505	3.54121	2.87191	2.40268	2.7107	3.03497	2.56537	3.68534	2.974	3.58135	3.73233	4.47962	3.78584	3.20114	3.48104	4.32151	3.56146	5.92219	5.30973	3.20544	3.75591	3.52231	6.51871	4.79719	5.69133	5.84294
ENSG00000228956	SATB1-AS1	2.40962	1.08e-09		3.73744	2.4482	2.57819	3.05625	2	2	3.27292	3.17347	3.35032	2.55067	2.88227	2.31284	2	2.96212	2.91983	3.00313	2.6509	2	3.36486	2.6305	2.96731	2.27205	2	2	2	2	3.30885	2.7162	2.36137	2.55044	2.54374	2.38518	2	2.53394	2.75315	3.1183	3.68369	4.35944	3.20544	2.67297	4.94252	3.98642	4.37246	6.95673	2.7099
ENSG00000211668	IGLV2-11	2.40781	6.78e-09		6.66706	4.69268	5.20419	4.4589	3.1456	2.36837	10.4548	3.89543	4.49802	10.2536	6.13621	6.31383	5.15793	5.67325	5.82328	5.76067	4.31933	5.56122	6.77971	5.64503	5.11129	5.28036	2.71715	5.90738	3.85705	3.54551	6.07746	2.40209	6.77988	7.04669	9.75889	4.55983	3.73923	5.44005	3.31335	6.15243	10.9576	6.65179	5.54043	6.40653	8.73329	6.44213	5.45975	6.07078	5.66157
ENSG00000105889	STEAP1B	2.40713	2.62e-12		3.31356	2.24144	3.10453	4.08357	3.31139	2	2	2.27412	2.94846	3.11231	3.93013	3.14455	3.4653	2.64976	2.73891	4.06364	2.96365	2.57637	2.96	3.40289	3.54121	3.41152	2.71715	2.7107	2.33602	2.97051	2.4535	2	2	2.30131	3.24686	3.33921	2.60377	2.29153	2.93656	5.91178	3.81044	7.52399	3.77635	4.19096	3.04963	3.4738	4.22398	3.35307	4.26728
ENSG00000173320	STOX2	2.40474	3.88e-27		5.24623	6.50324	6.17711	5.24126	5.20434	6.25061	6.80289	5.05727	6.4644	7.79124	6.3699	4.35519	5.41774	5.33663	3.47705	6.51904	5.54136	4.67854	5.76597	5.61308	5.52446	3.5199	4.69452	3.54091	5.1053	3.76505	5.06819	4.95418	5.25388	4.86218	5.05727	4.89268	3.62234	4.45385	4.14644	8.1067	7.1016	7.31134	6.40265	6.92696	6.87554	7.75567	8.12937	8.06756	7.9985
ENSG00000211654	IGLV5-37	2.40379	1.16e-05		2.71075	2.24144	2	2	2.95826	2.66155	4.2562	2	2.3895	4.61175	2.64356	2.31284	2.52637	2.96212	2.53201	2	2	2	2	2	2	2.27205	2	2.7107	2.33602	2	2	2	2.36137	2.30131	4.59341	2	2.33324	4.39364	2	3.35683	2.52857	5.14217	2	2.91955	8.06189	3.4738	3.47123	2.82967	2.7099
ENSG00000163220	S100A9	2.40347	1.93e-07		12.7703	7.05503	8.03157	8.56312	5.24591	6.35683	8.09845	7.21728	5.44864	7.36466	8.80049	8.71265	4.84082	5.10188	5.40433	6.13517	6.01827	4.43826	6.46675	5.51273	5.33261	6.03181	10.9953	11.5959	4.70212	6.48219	9.68647	5.32192	5.41655	10.1819	14.3268	5.9717	9.02681	4.26512	6.98786	6.27383	12.1924	11.8556	8.94281	13.8811	11.5579	11.3438	12.0329	11.767	14.2225
ENSG00000216915	GPR89P	2.40295	5.72e-06		2	2.24144	2	2.23869	3.23088	2	2.95927	2.50438	2	2	2.35737	2	2	2	2	3.00313	2	2.31678	2.39518	2.6305	3.54121	3.41152	2.40268	3.18472	2	2.56537	2.4535	2	2.36137	2	2.54374	2	2	2	2.29688	3.1183	2.91456	4.95256	4.24235	4.36749	2.34199	4.27837	2.59116	4.12703	2
ENSG00000249509	NEUROG2-AS1	2.40176	0.0171373		2	2	2.2195	2	2	2	2	2	2	2	2	2	2	2	2	2	2	2	2	2	3.28261	2	2	2	2	2	2	2	2	2	3.50131	2	2.33324	2	2	2	2.66902	2	2	2.37537	2	2.6713	2	2.82967	2
ENSG00000183560	IZUMO1R	2.39959	0.00146711		2.27765	2	2	2	2.18232	2	2	2	2	2.30145	2	2	2	2	2	2.22329	2	2	2.39518	2	2.56325	2	2	2	2.33602	2	2.4535	2	2	2	2	2	2	2	2	2.4754	2	2.52097	4.24235	2	3.38128	2.37435	4.05843	2.33238	2
ENSG00000187772	LIN28B	2.39911	0.0186901		2	5.76232	2	2	2	2	2	2	2	6.39129	2	2	2	2	2	2	2	2	2	2.34942	2	3.1668	2.40268	2	2	2	2	2	2	2	2	2	2	2	2	2	2.19849	2	2	2.37537	2	2	2.91555	2.33238	2
ENSG00000158125	XDH	2.39697	6.6e-08		3.04341	3.90016	4.56798	3.73939	6.23126	3.29541	7.45835	4.98285	3.35032	3.51555	4.66464	5.3846	7.14338	3.09613	2	3.00313	7.1222	4.1498	4.92925	2	4.75086	5.72725	2.40268	7.50975	6.50894	6.46662	4.53647	4.37254	4.74262	3.51507	6.43287	6.86563	3.62234	4.51164	5.84465	9.17624	5.92219	4.16328	7.17303	5.61972	5.13052	5.61561	9.3869	5.53888	9.74546
ENSG00000259727		2.3948	9.52e-06		2.88665	2.4482	2.40996	2.23869	2.62184	2	2	2	2.3895	3.73285	2.35737	3.43033	2	2	2.29039	2	2.25102	2.31678	2	2.86565	2.56325	2.27205	2.40268	2	2	2.56537	2	2.40209	2.65011	2.55044	3.24686	4.02157	2	2	2.29688	2	2	2.28387	2.95078	6.09148	5.25701	2.6713	2.70758	2.60234	2
ENSG00000170128	GPR25	2.39383	1.99e-06		2.5104	2	2	2.23869	2	2	2.55794	2.27412	2	2.76311	2	2.31284	2.52637	2.64976	2.29039	2.4166	2	2	2.96	2	2	2.69828	2	2.7107	2	2	2	2.40209	2	2	4.97567	2	2	2.29153	2.54298	2	3.12433	3.33469	2.80433	3.87758	4.99186	2	2.32565	2.33238	2.50974
ENSG00000166396	SERPINB7	2.39119	1.43e-05		2.71075	4.73277	2.72884	5.46929	2.48968	2.36837	2	3.97438	2.3895	4.08861	4.7872	2.56979	2.9112	2.4639	2	4.74227	3.33365	4.30123	2	6.33512	2	3.5199	5.41399	3.18472	8.2179	4.85539	2	2.40209	2.89059	2.30131	3.50131	2.38518	3.35561	2.53394	3.55687	2.4754	7.49984	2.28387	7.50483	5.54822	5.87209	8.77385	2.59116	6.63438	10.6423
ENSG00000132429	POPDC3	2.39013	2.82e-06		2	3.75199	2.86523	2.44343	2.18232	2	2	3.72326	2.69589	3.11231	5.32119	3.14455	3.21469	3.62573	2.53201	2.22329	2.25102	2	2	2	2	2	2.40268	3.54091	2.33602	2.31021	2	2.7162	2	2	4.07185	3.33921	2	2.29153	2.42517	8.07364	3.92694	2.28387	3.42183	4.85612	3.04963	2.91744	2.91555	2	2
ENSG00000168824	NSG1	2.38827	1.25e-10		5.11102	3.58683	4.71964	3.2865	3.71812	4.16694	4.39218	3.033	3.79889	6.20389	3.93013	2.97718	4.43377	4.56815	2.73891	4.06364	2.6509	4.2275	3.53138	3.79347	4.53006	3.62069	3.38395	2	3.03497	3.4218	5.00322	3.38246	4.14265	3.51507	5.5271	3.15322	3.02812	3.79215	3.24546	7.94244	5.36352	2.72454	4.29814	4.5974	5.33557	4.59367	3.76793	6.80454	4.389
ENSG00000211598	IGKV4-1	2.38709	1.4e-07		12.0665	6.8697	6.87914	9.63989	7.64485	6.71741	10.7136	6.87034	8.36114	11.8702	9.2286	8.85827	7.34438	8.68682	9.43575	7.66433	10.8478	8.1936	10.5003	7.77385	8.2476	8.62561	4.62092	9.63186	8.09043	8.98527	8.73657	2.7162	8.78533	11.8206	13.1253	6.27511	6.30075	8.28604	6.6888	11.0986	12.0094	8.61771	13.0659	8.72254	11.816	9.74948	8.54968	7.83852	9.37747
ENSG00000211599	IGKV5-2	2.38487	1.66e-05		5.30936	2.24144	2.2195	2.6227	2	2.36837	3.74882	2	2.3895	7.61775	2.64356	4.60531	2	4.61356	2.29039	2.73947	2	2.57637	3.17658	2	5.1889	3.62069	2	3.18472	2	2.31021	4.44157	2	3.09665	2	4.79717	2.38518	2	2.53394	2	3.35683	4.13504	3.20461	2.45751	3.62303	4.47184	2.6713	2.70758	2.60234	6.81367
ENSG00000170442	KRT86	2.38046	1.96e-07		3.82645	2	2.86523	3.05625	2.34417	2	4.10607	2.70289	2.69589	2.55067	4.12865	4.05242	2	2.64976	2.73891	4.62972	3.94513	2.31678	2.39518	3.06778	2	2.50085	2.40268	4.06453	2	2.31021	2	3.19264	2	2.76281	4.59341	6.95375	2.83149	2	3.55687	2	5.99072	2.90291	2.95078	5.22047	2.85	3.4738	3.92048	3.19878	3.82488
ENSG00000185519	FAM131C	2.38045	6.4e-10		3.04341	2	2.72884	2.78214	2	2	3.27292	2.27412	2.3895	6.23982	3.42575	3.43033	3.4653	4.26083	2	2.22329	2.46477	2.57637	3.17658	2.34942	2	4.97237	2	2.7107	2.33602	2.31021	2.79803	2.40209	2.36137	2.9479	2	2.38518	2	2.53394	2.29688	3.1183	2.66902	3.33469	4.12383	3.75591	2.85	3.98642	4.50708	4.68727	3.18357
ENSG00000211949	IGHV3-23	2.3794	8.55e-07		9.94567	6.50324	6.84655	8.00341	6.30193	7.55339	11.3311	5.88859	6.09734	10.7582	8.37151	11.597	6.43924	7.85051	9.71066	7.28531	8.38993	7.03015	11.4135	7.25818	7.08552	7.78564	2.71715	7.09182	7.37118	5.6176	7.36669	2.7162	7.35227	11.0265	12.659	5.06084	9.73492	7.99834	7.29543	6.99249	12.294	9.91203	14.5303	9.39497	14.3448	8.86833	6.45228	7.53422	6.40124
ENSG00000250563	KNOP1P5	2.37813	0.0459068		2	2.24144	2	2	2	2	2	2	2	2	2	2.31284	2	2	2	2	2	2	2	2	2	2	2	2.7107	2	2	2	2	2	2.30131	2	2	2	2	2	2	2.91456	2	2.24681	2	2	2	2	3.19878	2
ENSG00000186807	NA	2.3778	9.35e-07		2.88665	2.93422	2.72884	2.44343	2	2	2.55794	2	2.94846	2.30145	2.35737	2.31284	2.52637	2.4639	2	2.73947	2	2	3.17658	2	2.96731	3.1668	2	2	2	3.13713	2.4535	2	4.04652	2.30131	3.71754	2	2	2.74141	2.54298	2	3.21878	2	2.24681	2	4.83845	5.50702	2.17199	2.60234	3.18357
ENSG00000158008	EXTL1	2.37662	5.61e-07		3.82645	5.17241	6.73524	5.42164	5.8817	4.88745	5.31776	3.81191	4.03541	4.16535	7.14131	6.12652	5.58588	4.93304	5.93265	5.55003	7.44529	5.29862	5.799	4.75598	4.26927	5.93726	4.89517	4.6071	8.32561	5.94421	3.98364	4.69248	6.00774	5.36325	5.5271	5.79213	5.75194	5.87383	5.9228	12.4015	5.21101	2.52097	3.69555	2.91955	3.97911	8.66855	4.50708	4.03882	4.389
ENSG00000259370		2.37567	2.02e-13		3.1848	2.4482	3.48933	2.6227	2.48968	2.36837	2.95927	3.033	3.92199	5.2274	3.26631	2.78782	2.9112	2.64976	2.53201	2.73947	2.81573	3.30643	2.39518	3.40289	2.96731	2.27205	2.97519	2.7107	2.33602	2	2.4535	2.974	2.89059	3.82981	2.93772	2.38518	2.83149	3.08385	2.93656	4.04349	3.98185	2.28387	6.50103	5.43386	5.61294	4.91027	6.97791	3.35307	5.07321
ENSG00000243466	IGKV1-5	2.37313	4.79e-07		11.698	6.84247	6.63385	7.62112	6.73308	7.7377	8.32775	6.42674	9.76585	12.3345	8.67514	12.3549	5.78333	8.31647	9.10986	7.2349	8.08931	7.33227	10.5177	7.26848	7.47448	7.719	3.7021	9.08025	9.014	4.85539	7.23139	2	8.87902	10.3739	12.564	5.3905	5.54269	8.1241	7.80611	7.89592	12.0629	7.55101	11.5688	10.857	12.6478	8.25263	8.51615	8.20057	7.53438
ENSG00000141485	SLC13A5	2.37244	5.28e-07		2	2	2.40996	2	2.34417	2.36837	2	2.27412	2	2	2	2.31284	2.9112	2.64976	2	2.22329	2	2	2.70505	2	2	2.87191	2	2	2	2.31021	2.79803	2	2	2	2.54374	2	2	2	2.15607	7.87688	2.79701	2.28387	3.92552	2	2.61824	2.6713	2.17199	3.35307	2.27727
ENSG00000186190	BPIFB3	2.37164	0.251454		2	2	2	2	2	2	2	2	2	2	2	2	2	2	2	2	2	2	2	2	2	2	2	2	2	2	2	2	2	2	2	2	2	2	2	3.1183	2.19849	2	2	2	2	2	2	2	2
ENSG00000255202		2.37049	9.92e-07		2	2.24144	2.2195	2	2	2	2	2	2.3895	2.30145	2.35737	2.78782	2	2	2	2	2.46477	2.31678	2	2.34942	2	2	2	2	2	2	2.4535	2.40209	2.36137	2.30131	2.54374	2.38518	2.60377	2.29153	2.15607	3.35683	2.19849	2.52097	3.31769	2.37537	3.22497	2.91744	2	2	2.7099
ENSG00000116711	PLA2G4A	2.36982	1.53e-17		6.25086	6.04304	6.51446	7.0995	5.90784	5.65943	5.92267	5.73835	4.64823	6.42289	5.7407	5.8152	5.2274	5.67325	4.26019	5.50819	5.36631	4.43826	5.799	5.73686	5.58313	4.67708	4.4614	5.63908	3.85705	5.53044	5.24722	3.96082	4.96928	5.57488	5.5271	5.3905	5.04886	5.21501	4.84181	6.30265	6.57667	4.41931	8.2445	8.09716	6.72315	7.06987	10.0805	9.89837	9.40118
ENSG00000211659	IGLV3-25	2.36677	4.77e-06		11.7695	5.87409	5.06947	5.92729	4.90035	4.70641	6.77827	6.99864	4.78426	13.9854	7.11814	10.4248	6.68128	6.11341	5.68005	6.84733	9.58066	5.33418	10.9423	5.40488	6.55134	9.00238	3.83823	8.55371	6.25523	3.86344	6.28304	2	5.16511	7.47358	12.4478	4.1264	5.29787	7.37617	6.48309	5.62279	10.0524	7.57753	13.0277	8.63897	9.67266	6.72671	6.83163	6.67884	6.23262
ENSG00000102794	ACOD1	2.3667	1.92e-05		3.1848	2	2.2195	2	2	2	2	2	2.3895	2.76311	2.35737	3.14455	2	2	2.29039	2	2	2	2.70505	2	2	2.27205	2.40268	3.54091	2	2	2	2.40209	2	2.30131	3.90554	2	2.33324	2	2.54298	2	5.71094	2.52097	3.31769	3.75591	4.66676	2	2.59116	2	2
ENSG00000140379	BCL2A1	2.36591	7.28e-11		7.57557	5.83779	4.85686	5.74571	5.5075	3.60229	5.73078	6.71809	5.17926	5.9014	6.77728	6.2418	5.00807	4.1419	4.94283	5.37487	4.20506	3.15558	6.74623	5.44173	3.28261	5.68131	4.69452	7.80083	4.22396	5.43766	6.43857	3.55019	4.3176	4.66496	6.57818	4.83198	5.75194	4.39364	5.64832	3.1183	6.71273	5.30973	11.6299	8.40098	8.05029	6.03608	8.03224	4.03882	6.13159
ENSG00000165325	DEUP1	2.36046	5.71e-12		3.1848	2.78967	2.2195	3.95557	2.34417	2	2.95927	2	3.35032	5.15397	2.64356	2.56979	2.52637	2.81438	2.53201	4.06364	2.6509	2.9871	2	2.6305	2.96731	2	2	2	2	3.86344	2.4535	2	2.36137	3.11192	2.93772	2.38518	2.33324	2	2.65189	3.35683	2.91456	2.28387	5.44479	3.75591	2.34199	4.72875	5.79852	4.7989	3.04229
ENSG00000211897	IGHG3	2.35865	3.09e-07		12.974	8.83911	8.43926	9.17926	8.93197	8.91704	11.0208	9.00021	9.26491	16.0979	12.2092	12.2807	9.78889	6.60437	12.0427	8.49803	11.3401	10.1861	13.9064	10.8274	7.50515	11.4953	6.84242	11.4059	11.0405	8.01278	9.88888	2.7162	9.80839	13.611	15.3711	9.01031	9.84987	9.28093	9.26868	9.35884	14.138	12.4446	14.7441	11.5228	14.5635	10.8161	8.46331	11.3438	9.72104
ENSG00000243290	IGKV1-12	2.35518	1.35e-06		7.14485	2.93422	3.40232	3.57488	2.34417	2	4.63083	3.17347	3.92199	6.57129	7.60837	5.8152	3.67876	3.9428	3.22517	4.87986	3.62786	4.73283	7.05052	3.40289	4.40555	3.80334	2	3.82635	3.74863	2.31021	3.50934	2	4.91586	7.02627	8.81622	2	3.20114	4.56721	3.55687	4.174	6.51285	2.90291	4.91273	4.96994	5.33557	4.09044	3.82059	3.61952	3.82488
ENSG00000211955	IGHV3-33	2.35449	0.000103638		6.5543	2	3.85966	2.6227	4.92615	2.9051	5.67854	2.27412	3.66429	8.65048	6.87726	6.73706	4.02932	4.4728	7.23995	3.94322	6.10048	4.78516	7.24287	6.21252	3.28261	6.10323	2.71715	2.7107	3.95789	3.13713	3.30885	2	3.8326	8.9418	10.8827	3.33921	2	4.98951	2.42517	3.1183	7.19751	5.03141	6.58194	5.9321	10.7249	4.85226	4.37246	8.01072	3.31225
ENSG00000185985	SLITRK2	2.34934	5.58e-10		2.88665	2.4482	2.2195	2	3.31139	2	2.55794	2	2.69589	2.30145	2	3.2945	3.21469	2.64976	2.53201	2.73947	2	2.31678	3.53138	2.86565	3.28261	2.87191	2	2	3.03497	2.31021	3.30885	2.40209	2.65011	2.9479	2	3.33921	2.60377	2	2.93656	2	3.54473	3.20461	4.9825	2.91955	5.03958	2.37435	2.81531	3.35307	2.27727
ENSG00000183831	ANKRD45	2.34932	2.18e-12		2.88665	2.4482	3.21077	2.78214	2.62184	2.66155	2.55794	2.50438	2.94846	4.66558	3.08703	2.56979	2.52637	2.4639	2.29039	3.94322	3.09781	2	2.70505	2.34942	2.56325	3.02688	2.71715	2.7107	2.33602	4.41086	3.07593	2.974	2.65011	2	2.93772	2.68889	2.33324	2.29153	2.54298	6.4387	4.51601	4.41931	5.63012	2	3.87775	2.91744	2.70758	4.56626	5.03642
ENSG00000171804	WDR87	2.3479	9.63e-05		2	2	2.2195	2.92569	2	2	2	2.27412	2.69589	2.55067	2.64356	2.31284	2.52637	2	2	2	2.25102	2.57637	2.39518	2	2	2	2	2	2.33602	2.97051	2	2	2.89059	2.30131	2	2.38518	6.41059	2	2	2.4754	2.37295	2.28387	2.24681	2	2	2.37435	2	2.33238	6.98756
ENSG00000163710	PCOLCE2	2.34749	6.12e-10		4.50305	6.41975	4.52744	3.57488	8.43979	4.25749	4.39218	5.71555	5.27475	6.32592	4.0328	4.54673	5.73644	2.96212	4.98407	3.94322	3.22054	2.57637	3.53138	5.82319	5.93809	4.04013	2.71715	2	3.20872	2.78212	5.24722	2.7162	3.8326	3.51507	4.35607	3.65176	3.20114	5.21501	4.18319	6.69929	4.78659	3.66657	9.33171	7.13648	6.70847	5.12144	3.65646	8.68038	3.18357
ENSG00000169548	ZNF280A	2.34748	0.00611179		2	2	2	2	2	2	2	2	2.3895	2	3.56931	2.31284	2	2	2	2	2	2	2	2	2	2.50085	2	2	2	2	2	2	2	2	3.71754	2	2	2	2	2.83237	2.52857	2	2	2	2.61824	2	2	2	2
ENSG00000211956	IGHV4-34	2.34607	6.75e-07		7.41262	4.77177	3.10453	4.4109	3.38765	2	5.09671	2.70289	5.7439	10.2348	6.11297	7.62734	3.86466	4.52126	4.85663	5.09297	3.94513	4.67854	7.14348	7.35796	4.75086	5.99473	2.71715	5.21346	5.06065	4.34427	4.53647	2.974	5.33751	8.43806	10.2173	4.02157	5.80654	5.31578	3.44024	4.60263	8.34411	4.09149	6.29707	4.85612	9.31857	6.03608	3.65646	6.1146	4.06297
ENSG00000226403		2.34554	2.02e-14		2.88665	2.4482	2.57819	2.92569	2.74291	2.9051	2.55794	2.27412	2.69589	3.62828	2.64356	2.31284	2.52637	3.33175	2.29039	2	2.25102	2	2	2.34942	2.56325	2	2.71715	2.7107	2	2.56537	2.4535	2.40209	2.36137	2.55044	2	2	2.83149	2	2.29688	4.04349	2.37295	3.56419	3.60995	3.13007	3.04963	2.91744	3.65646	2.60234	3.64107
ENSG00000228649	SNHG26	2.34501	7.58e-26		3.54101	3.67177	3.57139	3.95557	3.88526	3.45699	2.95927	2.87737	2.94846	4.23822	3.42575	2.97718	2.9112	2.81438	2.53201	3.94322	2.96365	3.15558	2.70505	3.06778	2.56325	2.87191	2.71715	2.7107	2.33602	2.31021	3.68534	2	2.65011	3.39279	3.24686	2.93966	2.33324	3.22874	2.84777	5.79493	4.84699	4.01593	5.44479	4.5974	4.32553	4.18746	5.16618	5.13303	5.45407
ENSG00000249352	LINC02198	2.34353	2.4e-06		2.27765	2.24144	2.72884	2.23869	2	2.36837	2	2.27412	2	2.30145	2	2	2	2.25052	2	2.58705	2	2	2.39518	2	2	2	2	2	2	2	2	2	2.36137	2	2	2	2.60377	2.29153	2	3.1183	2.91456	3.33469	2.80433	2.91955	2.34199	2	2.81531	4.12703	2.27727
ENSG00000134755	DSC2	2.34185	2.11e-29		8.51756	8.69181	8.56477	8.35691	8.90465	10.2986	8.9624	8.74834	8.16322	10.6125	8.40539	9.00692	8.10448	8.79672	8.92103	10.3319	7.62826	8.26903	8.60617	8.37403	7.97929	8.90831	8.91228	7.24498	4.75913	7.45744	7.99529	8.57741	8.63643	10.7528	8.64203	9.42939	9.79354	6.22428	9.39743	9.78365	9.74537	10.5807	11.7211	12.7107	11.2516	10.1327	9.1164	11.4751	10.5988
ENSG00000215142	NA	2.33968	9.57e-07		2.27765	2	2.40996	2	2.48968	2	2	2.27412	2	2.76311	2	2.31284	2	2.4639	2	2.58705	2	2.31678	2	2	2	2	2	2	2	2.31021	2	2	2.36137	2	2	2	2	2	2.15607	4.29367	2.66902	2.28387	2	2.37537	2	2.6713	3.47123	2	2.50974
ENSG00000211945	IGHV1-18	2.33912	1.46e-06		8.91265	3.96891	4.20639	6.0577	5.16155	4.34269	7.08965	4.86348	5.48903	13.276	8.10902	7.74926	5.78333	5.51474	9.76639	5.20196	7.31361	6.46709	10.8159	6.27512	4.9423	7.5694	3.194	5.63908	5.42006	3.13713	4.93518	2	5.45451	9.22544	10.2328	3.50393	5.13673	6.13515	4.77114	5.87387	10.4389	6.81671	7.27388	6.74707	10.4091	6.62646	5.20631	6.44144	5.4817
ENSG00000180458		2.33911	1.54e-09		2.71075	2.93422	2.98983	3.38916	3.88526	2.36837	3.27292	2.27412	2.3895	3.62828	3.08703	2.56979	2.9112	2.96212	2.29039	3.74134	2.6509	2.9871	2.39518	3.24505	5.6395	3.02688	2.71715	2	3.20872	2.97051	3.30885	3.38246	2.36137	2.9479	2.54374	2.68889	3.73923	4.45385	2.54298	6.3309	4.31687	6.34722	3.08372	2.67297	3.76872	3.75276	3.33306	4.62803	4.99867
ENSG00000137875	BCL2L10	2.33538	2.3e-11		2.27765	2.62902	2.2195	2.78214	2	2.36837	2	2	2.69589	4.37376	4.12865	2.56979	2.52637	4.42266	2	2	2	2	2.70505	2.6305	2	2	2	2.7107	3.36379	2.78212	2	2.974	2.36137	3.39279	2.93772	2.93966	2	2.53394	2.93656	3.56146	2.37295	3.33469	5.17362	4.96994	3.76872	3.31108	4.63021	4.12703	4.74873
ENSG00000258245	RPL10P13	2.33317	9.49e-05		2	2.24144	2.2195	2.6227	2.18232	2.36837	2	2	2	2	2.35737	2.31284	2	2	2.29039	2	2	2	2	2	2	2	2	2	2	2.31021	2	2	2	2.30131	2	2	2	2	2	2.83237	3.21878	2	2.45751	2.37537	2.61824	2	3.09729	2	2.50974
ENSG00000224220	DTNB-AS1	2.3324	3.16e-06		2.88665	2	2.40996	2.44343	2.18232	2	2.95927	2	2	3.25961	2	2.31284	2	2.25052	2.29039	2.22329	2	2	2.70505	2.34942	2.56325	2.27205	2	2.7107	2	2	2	2.40209	2	2.55044	3.24686	2	2	2	2.15607	2.83237	2.66902	2.90291	3.77635	3.31375	3.52231	3.12764	2.32565	2	2.50974
ENSG00000250328	MGC32805	2.32967	0.00539648		3.98953	2.24144	2	2.23869	2.18232	2	2	2	2	2	2	2.78782	3.67876	2	2	2.4166	2	2	2	2	2	2	2	2	2	2.31021	2	2	2	2.30131	2	2	3.02812	2	2	2	2.66902	2	2	2	4.72629	2	2.32565	4.3633	2.27727
ENSG00000214112	NA	2.32955	8.66e-05		2	2.24144	2.57819	2	2	2	2	2	2	2	2.64356	2	2	2	2	2	2	2	2	2	2	2	2	2	2	2	2	2	2	2	2.54374	2	2	2.29153	2	2	2.19849	2.52097	3.69555	2.91955	2	2	2.59116	2.33238	2.27727
ENSG00000255428		2.32643	0.0395652		2.27765	2	2	2.23869	2	2	2	2	2	2	2	2	2	2	2	2	2.46477	2	2	2	2	2	2	2	2	2	2	2	2	2	2	2	2	2	2	2	2	2	2	2	2.34199	2	2.17199	2	2
ENSG00000120160	EQTN	2.32635	0.000283505		2	2	2.40996	2	2.18232	2	2.55794	2	2	2.30145	2.64356	2.31284	2	2	2	2	2	2	2	2	2	2	2	2	2	2	2	2	2	2	2.93772	2	2	2	2	2	2.19849	2.28387	2.64131	2.91955	2.34199	2.6713	2	2.33238	2.27727
ENSG00000133101	CCNA1	2.32501	1.68e-11		3.1848	3.49657	2.86523	3.48501	2.34417	3.11341	2.55794	2.27412	5.12903	3.11231	3.69987	2.78782	2.52637	3.33175	3.22517	3.50654	4.47539	3.56773	2.70505	2.34942	2.96731	2.87191	3.7021	3.82635	2.33602	3.28647	3.30885	2.7162	3.27692	3.51507	4.35607	3.90851	2.83149	2.74141	2.84777	5.20106	4.43962	2.72454	5.95916	4.5974	3.97911	3.62001	4.65941	5.71998	3.31225
ENSG00000182632	CCNYL2	2.31975	2.16e-09		2.27765	3.18599	3.85966	3.05625	2.34417	2.36837	2.95927	3.30147	3.16334	4.37376	2.88227	2	2.52637	2.25052	2.73891	2.73947	2.46477	3.15558	2.70505	3.06778	3.28261	2.27205	2.40268	2	2.60837	2.31021	2.4535	2.7162	2.65011	3.82981	2	2.38518	2	7.57225	2.29688	5.83494	3.46988	2.90291	5.01617	4.5974	3.76872	3.31108	2.91555	3.84435	2.50974
ENSG00000167771	RCOR2 ENSG00000167771	2.3197	3.81e-18		3.64256	4.52015	4.95184	4.83132	3.88526	4.64063	4.39218	4.43146	4.23856	7.77296	7.31435	4.13427	4.74931	5.58482	5.17425	4.97507	6.25207	6.76944	5.58839	4.69623	3.28261	5.45432	4.1832	3.82635	5.14861	4.20109	5.7611	5.8896	4.14265	6.95244	5.34411	4.55983	6.09678	6.13515	4.44772	5.42728	6.2363	8.45201	7.97175	4.09387	4.83845	5.12144	7.1728	10.196	8.01278
ENSG00000175121	WFDC5 ENSG00000175121	2.31921	0.0354987		2	2	2	2	2	2	2	2	2	2	2	2	2	2.25052	2	2	2	2	2	2	2	2	2	2	2	2	2	2	2	2.30131	2.54374	2	2	2	2	2	2	2.28387	2	2.37537	2	2.37435	2	2.33238	2
ENSG00000157087	ATP2B2	2.31837	5.61e-07		2.71075	2.24144	3.57139	3.73939	2.48968	2	4.63083	2.70289	5.44864	2.55067	3.81959	2.97718	5.15793	2.96212	2.29039	3.11884	7.44529	2.9871	3.36486	2	2.56325	2.50085	3.194	2.7107	2.83738	3.76505	3.07593	2.974	2.36137	2.76281	2	2.38518	2	2	2.29688	6.84356	2.79701	3.56419	2.24681	3.31375	2.61824	2.6713	6.94864	2.60234	3.04229
ENSG00000233532	LINC00460	2.31813	3.6e-06		3.54101	2.62902	2.86523	3.05625	2.34417	2.36837	2.95927	2.50438	2.3895	2.30145	2.64356	2.31284	2.9112	3.43654	2.91983	2.87731	3.09781	2.31678	2.70505	2	2.56325	2.27205	2	3.18472	2	3.13713	2	2	2	2	3.71754	2	2.60377	3.08385	2.15607	2.4754	2.79701	2.28387	4.45365	3.75591	3.52231	3.12764	3.71327	2	2.27727
ENSG00000158164	TMSB15A	2.31756	5.61e-09		5.88697	4.42548	4.48572	4.4109	3.31139	5.23816	4.92796	2	2	5.98846	4.0328	3.55446	3.67876	2.96212	2.29039	5.06439	4.08094	2.9871	2.39518	2.6305	2.96731	4.93371	4.95629	6.65481	2.33602	3.95554	5.13037	2.40209	2.65011	6.08969	5.58327	4.1264	2.33324	2.53394	4.74679	7.11128	4.13504	8.3208	4.91273	6.61334	4.83845	6.8355	6.83803	7.88985	4.44622
ENSG00000261344	NA	2.3163	3.53e-11		3.73744	4.73277	4.25686	3.17596	3.6578	2.66155	3.93847	2.87737	4.90857	2.55067	3.81959	3.55446	3.21469	4.07853	2	3.87901	2.96365	3.44299	4.73809	3.54516	4.64468	2.27205	4.4614	3.82635	3.03497	3.86344	4.70938	3.19264	4.3176	5.22675	4.07185	3.65176	3.62234	3.08385	3.98927	5.57634	5.6946	6.89261	5.67296	2.67297	4.1627	6.20781	3.8714	5.47308	4.79351
ENSG00000186652	PRG2 ENSG00000186652	2.31566	3.61e-05		2	2	2.2195	2.23869	2	2	2	2	2.3895	2	2.35737	2	2	2	2	2.4166	2.6509	2	2	2	2	2.27205	2	2	2	2.31021	2	2	2	2.30131	2	2	2	2	2	2.4754	2.37295	2.28387	2	2	2.61824	3.12764	2.32565	2.33238	2
ENSG00000249815		2.31562	0.00997267		2	2	2.40996	2	2	2	2	2	2	3.11231	2	2	2	2	2	2.22329	3.22054	2	2	2	2	2	2.40268	2	2	2	2	2	2.36137	2	2	2	2	2	2.15607	2	2	2	2	5.12541	2.34199	4.27837	2.17199	2	4.26728
ENSG00000136002	ARHGEF4	2.31363	1.84e-21		6.09835	5.25731	4.68319	5.96101	5.60655	4.34269	5.0148	4.90438	7.35692	8.89825	7.74318	5.54285	6.07476	6.41216	4.19142	6.44336	4.66023	6.18494	5.98275	6.25455	6.10755	4.17884	4.69452	4.2689	3.50379	4.80676	4.62552	5.79254	5.84582	5.42695	7.66944	5.51157	5.13673	5.55446	4.74679	8.27611	7.81538	8.35569	8.37995	8.66032	6.41481	7.93403	4.10163	8.11686	8.91301
ENSG00000176692	FOXC2	2.31184	5.41e-09		2.71075	2.93422	2.72884	2.6227	2.62184	2.36837	3.5304	2.87737	3.35032	2.94825	3.26631	2.31284	4.92686	2.81438	2.73891	3.58913	3.22054	4.30123	3.81591	3.79347	3.28261	3.1668	3.194	2	3.03497	3.13713	3.07593	2.7162	2.36137	2.30131	3.50131	3.50393	2.60377	3.22874	2.84777	4.04349	3.46988	8.24009	2	2.91955	4.83845	5.81097	7.05686	3.026	2.50974
ENSG00000169031	COL4A3 ENSG00000169031	2.31166	9.93e-15		5.30936	3.18599	5.22969	3.2865	4.54833	3.60229	6.00982	3.033	4.33033	5.48863	4.38304	4.60531	3.67876	3.71176	4.50651	3.87901	3.09781	3.30643	5.47031	5.32822	5.02927	3.62069	2.71715	2	4.58088	2.97051	6.10868	3.55019	3.09665	4.99421	5.88093	3.78584	3.94795	4.19629	4.59138	7.69319	6.91671	3.06163	4.80129	4.09387	6.86233	7.82517	4.68804	8.74453	6.7355
ENSG00000259162		2.31063	6.39e-05		2.27765	2.24144	2.98983	2.44343	2.18232	2	2	2	2	2.30145	2.35737	2	2	2	2	2	2	2	3.53138	2	2	2	2.40268	2	2	2.31021	2.79803	2	2	2.30131	2	2.38518	2.33324	2	2.15607	2	4.43962	2.28387	3.85286	3.13007	5.33557	2.37435	2.17199	2	2.27727
ENSG00000157152	SYN2	2.3077	2.86e-09		3.43176	4.32416	3.57139	3.2865	5.00089	3.11341	4.2562	4.37438	2.94846	2.30145	3.08703	2.78782	4.02932	3.62573	2.91983	5.44307	2.81573	3.56773	3.36486	4.35355	3.76043	3.02688	2	3.18472	2.60837	2.78212	3.68534	2.7162	3.43715	2.55044	4.07185	3.15322	3.20114	3.22874	2.65189	4.29367	3.74846	3.66657	3.42183	3.47666	2.61824	4.09044	2.70758	6.37093	3.43038
ENSG00000163825	RTP3	2.30742	0.00685339		2	2	2	2	2	2	2.55794	2.27412	2.69589	2	2	2	2.52637	2	2	2	2	2	2	2.34942	2	2	2	2	2	2	2	2	2	2	2	2	2	2	2	2	3.02325	2	2.45751	2.67297	2.61824	2	2	2.82967	2
ENSG00000240382	IGKV1-17	2.30525	5.7e-06		7.32368	4.03453	3.30972	5.26845	3.93693	3.29541	5.0148	3.41903	3.92199	8.186	5.54614	4.71579	3.4653	4.42266	7.73269	3.94322	4.26333	3.44299	5.4287	4.35355	4.53006	6.99643	2.97519	6.65481	3.50379	3.28647	4.78864	2	3.27692	9.79517	6.71018	2.93966	2.83149	4.98951	2.75315	3.1183	6.71273	4.09149	5.28827	6.57788	10.9144	5.84111	4.56996	3.19878	4.55426
ENSG00000158553	POM121L2	2.30488	0.00161586		2	2	2.2195	2	2	2	2	2.27412	2	2.55067	2	2	2	2	2	2	2	2	2	2.34942	2	2	2	2	2	2	2.4535	2	2.36137	2	2	2	2	2	2.15607	2	2	2	3.77635	2	2	2	2	2.33238	2
ENSG00000148734	NPFFR1	2.30413	3.15e-06		2.27765	2.24144	2.2195	2	2.48968	2	2.95927	2	2	2.30145	2	2	2	2.25052	2	2	2	2	2.39518	3.06778	2	2	2	2	2.33602	2	2	2	2	2.30131	2.54374	2.38518	2	2	2.15607	2	2.91456	2	3.85286	2.37537	2.85	2.37435	2.32565	3.94486	2.27727
ENSG00000235142	LINC02532	2.30362	0.000170234		2.5104	2.24144	2.98983	2	2	2	2	2.27412	2.3895	5.19116	2	2.56979	2	2	2	2.73947	2.25102	2	2	2.86565	2	2	2	2.7107	2.60837	5.43766	2.79803	2	2.36137	3.92112	2	2.68889	2.60377	2.29153	2.54298	2	3.46988	2	6.10708	4.19096	5.17393	3.62001	3.76793	5.47308	3.31225
ENSG00000243264	IGKV2D-29	2.3033	2.99e-07		6.528	2.93422	2.2195	3.73939	2.48968	3.60229	2.95927	5.43763	2.94846	11.446	3.56931	2.78782	3.4653	3.33175	3.3566	5.06439	3.53629	3.88793	3.93957	3.79347	2.96731	4.11115	2	4.2689	5.73623	2.78212	3.84219	2	3.58135	3.73233	6.2012	2	2.60377	3.59237	2.42517	4.50681	5.11603	5.43104	7.85569	3.31375	6.55275	3.62001	3.09729	4.03882	2.7099
ENSG00000237517	DGCR5	2.30306	1.3e-17		3.31356	4.0973	3.72271	2.92569	3.46008	4.34269	5.17422	3.89543	5.36432	7.20113	5.67872	3.77465	4.6516	4.65758	4.76496	4.94403	3.43853	4.78516	4.51766	3.06778	2.96731	6.37258	2.97519	3.82635	5.64843	3.13713	3.68534	4.76249	4.14265	4.007	4.79717	5.43199	4.21344	4.04793	3.61183	6.69929	6.345	6.62661	6.15319	6.21205	4.1627	8.142	5.88761	6.23858	7.82062
ENSG00000235623	OR7E110P	2.30272	3.45e-05		2	2	2	2	2	2.36837	2	2	2	2.30145	2	2	2	2	2	2.4166	2	2.31678	2.39518	2.34942	2	2	2	2	2	2	2	2	2	2	2	2.38518	2	2	2.42517	2	2	2.28387	3.60995	2	2	2.6713	2.81531	2	2.88565
ENSG00000174514	MFSD4A	2.30206	1.27e-16		4.13603	4.4736	5.06947	5.00303	5.1831	4.42314	5.92267	5.46523	4.90857	5.42762	5.23767	3.55446	3.67876	5.10188	4.3886	5.55003	4.47539	4.67854	3.81591	4.10052	4.84975	6.32856	5.45692	5.96732	6.86109	4.12379	4.44157	5.12337	4.54571	4.16478	4.22095	4.22413	4.29208	5.85162	3.61183	5.37396	5.42425	7.76804	6.57065	5.81513	6.64818	8.3606	8.95352	9.2211	7.27493
ENSG00000186038	HTR3E	2.30177	0.0158797		2	2	2	2	2	2	2	2	2.69589	2	2.35737	2	2	2	2	2	2	2	2	2	2	2	2	2.7107	2	2.31021	2	2	2	2	2	2	2	2	2	2	2.19849	2	2.80433	2.37537	3.52231	2	2.32565	2	2
ENSG00000109272	PF4V1	2.29794	0.0143236		2	2	2	2	2	2.36837	2	2.27412	2	2	2	2	2	2	2	2	2	2	2	2	2	2.27205	2	2	2	2	2	2	2	2	2	2	2	2	2	2	2.37295	2	2	2	2	2	2	2.60234	2.50974
ENSG00000136244	IL6	2.29584	2.75e-11		4.20406	2.4482	3.57139	4.36124	3.88526	2.36837	4.2562	2.27412	2.3895	4.00755	6.5538	4.54673	3.67876	2.81438	3.3566	4.70572	2.46477	3.56773	4.80466	3.06778	3.28261	3.62069	2.97519	2.7107	2.33602	2.56537	3.30885	3.19264	2.65011	3.51507	3.90554	2	3.94795	2.29153	4.21904	4.29367	6.82959	3.33469	3.51895	4.5974	5.84549	7.69096	4.37246	4.56626	4.70251
ENSG00000180861	LINC01559	2.29565	0.0120618		2	2.24144	2	2	2.18232	2	2	2.27412	2	2	2	2	2	2	2	2.22329	2	2	2	2	2	2	2	2.7107	2.33602	2	2	2	2	2	2	2	2	2	2	2	2.19849	2	2.24681	2.67297	2	2	2.17199	3.19878	2
ENSG00000229268	PES1P2	2.29454	0.000554033		2.27765	2	2	2	2.18232	2	2	2	2.3895	2	2.35737	2	2	2	2	2.22329	2	2	2	2.34942	2	2	2	2	2	2	2	2	2	2.30131	2	2.38518	2	2	2	2	2	2	3.60995	2	2.61824	3.12764	2.32565	2	2.50974
ENSG00000236029	NA	2.29376	1.52e-06		2.27765	2	2.40996	2.44343	2.34417	2	2.55794	2	2	3.11231	2	2.31284	2.52637	2.25052	2	2	2	2.31678	2	2	2	2	2.40268	2	2	2.31021	2	2.40209	2.89059	2.30131	2	2.38518	2	2	2.15607	4.174	2.66902	2	2	2	2.61824	2.91744	3.53566	2.33238	3.31225
ENSG00000253810	PSAT1P1	2.29229	0.00161048		2	2	2	2	2	2	2	2	2	2.30145	2.35737	2	2	2.25052	2	2.22329	2	2	2	2	2.56325	2.27205	2	2	2	2	2	2	2	2.55044	2	2	2	2	2	2	2.37295	2	2	2	2	2	2	2.33238	2
ENSG00000211655	IGLV1-36	2.29071	9.82e-06		9.64889	2.4482	3.64904	3.05625	2	2	4.2562	2.27412	2	2.94825	2.64356	3.77465	2.52637	2.81438	2	3.87901	3.33365	2.7963	5.15016	4.10052	2.96731	3.88666	2	3.18472	2.83738	2	2.4535	2	2.36137	2.76281	6.75978	2	2.33324	3.22874	2	2.83237	5.38405	4.58533	2	2.91955	6.02215	3.75276	2.91555	2	3.31225
ENSG00000140279	DUOX2	2.29021	3.99e-11		2.5104	3.49657	2.72884	3.73939	3.59486	2.36837	4.2562	2.87737	3.35032	5.11581	5.0049	3.14455	2.52637	3.62573	3.22517	3.11884	2.25102	4.2275	2.39518	4.10052	3.54121	2	2.97519	3.18472	2.83738	3.86344	2	4.6189	3.58135	3.62779	2.54374	2.38518	4.13025	4.72212	3.76517	4.50681	3.74846	7.03337	2.45751	3.13007	3.04963	3.75276	5.16618	6.09285	2.7099
ENSG00000261730	FOXF2-DT	2.28927	6.14e-05		2.27765	2	2.2195	2	2	2	2	2	2.3895	3.39324	2	2	2	2.4639	2	2.4166	2	2	2	2.34942	2	2	2	2	2	2	2	2	2	2	2	2	2	2	2	2	2	2	2	2.37537	2	3.12764	2	2	2
ENSG00000142182	DNMT3L	2.28766	0.00477121		2	2	2	2	2.18232	2	2	2	2	2.30145	2	2	2.52637	2	2	2.22329	2	2	2.39518	2	2	2.27205	2	2	2	2	2	2	2	2	2	2.93966	2	2	2	2	2.19849	2.72454	2.64131	2	2	2	2.17199	2	2
ENSG00000047457	CP	2.28609	5.13e-07		11.1188	3.82798	6.82162	8.74109	5.38262	3.29541	9.48767	3.30147	5.77689	10.6287	9.06258	5.35076	4.02932	7.92445	3.3566	8.71354	2.96365	4.83566	4.98773	3.90324	6.63691	3.7149	9.84295	6.18492	3.50379	8.12613	8.77113	6.66836	5.11859	10.7151	7.68236	3.50393	4.69079	7.48116	5.20564	6.48971	11.3615	9.40354	6.54782	8.79382	10.0659	13.2866	12.6735	11.102	8.16112
ENSG00000233926		2.28572	0.000132096		2.27765	2.24144	2	2.23869	2.18232	2	2.95927	2	2.3895	2.55067	2	2	2	2.4639	2.29039	2	2.25102	2.9871	2	2	2.56325	2	2	2	2.33602	2	2	2	2	2	2.54374	2	2	2	2.29688	2.4754	2	2.72454	2.45751	2.37537	2.61824	2	2.17199	2	4.20234
ENSG00000131885	KRT17P1	2.28547	8.5e-06		3.04341	2	2.40996	2.44343	2	2	2	2	2	2.76311	3.56931	2.56979	2.9112	2	2	2	2	2.31678	2.96	2	2	2.27205	2	2	2	2	2.79803	2	2	2.30131	2	2	2	2.74141	2	2	2.52857	2	2	2.91955	2.85	3.31108	2.32565	3.35307	2
ENSG00000187144	SPATA21	2.28399	4.25e-05		2	2	2.2195	2	2.34417	2	2	2	2.69589	2	2	2	2	2.4639	2	2.4166	2	2	2.39518	2.86565	2.56325	2	2.40268	2	2.33602	2	2.4535	2	2	2.30131	2	2.68889	2	2.53394	2.42517	2.4754	2.52857	2.28387	6.61527	2.37537	4.40054	3.12764	2.17199	3.35307	2
ENSG00000233355	CHRM3-AS2	2.283	8.32e-10		3.98953	2.62902	3.85966	3.05625	3.23088	3.29541	3.27292	2.50438	4.03541	3.73285	2.88227	2.56979	2	2.4639	3.87801	2.58705	2	2.57637	4.8683	2.86565	2.96731	2.50085	2	2.7107	3.03497	2	4.62552	2	2.65011	3.25918	4.35607	2	2.83149	3.22874	3.0202	3.9	5.48252	2.52097	3.42183	5.9872	5.21607	4.85226	2.91555	2.33238	3.04229
ENSG00000188505	NCCRP1	2.28171	1.02e-07		3.54101	4.69268	4.60742	3.38916	4.21324	2.36837	5.0148	2.87737	4.03541	7.85634	7.54029	7.33016	4.02932	3.86982	4.19142	3.66724	3.7952	3.56773	4.51766	5.07029	2.96731	5.21737	2.71715	4.06453	2.33602	3.28647	3.98364	7.30637	3.27692	7.97229	8.34174	3.65176	5.95895	3.3604	5.93363	2	4.69097	4.23167	5.01617	8.67298	7.65786	5.65006	5.08239	7.80548	7.9985
ENSG00000168135	KCNJ4	2.28147	0.00284975		2	2.24144	2	2	2	2	2	2	2	2.30145	2	2	2	2	2	2	2	2	2.39518	2	2	2.27205	2	2	2	2	2	2	2	2	2.93772	3.15322	2	2.29153	2	2	2	2	3.42183	2.37537	2	2	2.17199	2.60234	2
ENSG00000147889	CDKN2A	2.27877	2.34e-11		7.58197	6.09009	5.68162	7.83174	6.76201	6.61837	7.67383	7.14233	6.61797	11.3715	8.03674	6.9778	6.07476	6.24908	7.39324	7.65956	8.04016	6.74322	6.90638	7.01087	8.26562	5.11742	5.32409	7.24498	7.47691	7.75528	5.45585	5.45473	6.05792	8.06028	6.40197	8.41205	10.9841	5.31578	8.92379	10.854	7.63872	5.69601	10.4722	5.54822	9.63626	7.55211	10.8811	9.73779	8.0685
ENSG00000249069	LINC01033	2.2773	0.0880017		2.27765	2	2	2	2.18232	2	2	2	2	2.30145	2	2	2	2	2	2	2	2	2	2	2	2	2	2	2	2	2	2	2	2	2	2	2.33324	2	2	2.4754	2	2	3.20544	2	2.61824	2	2	2	2
ENSG00000006611	USH1C	2.27555	5.57e-05		2.27765	2	2.40996	3.57488	2	2.36837	2	2	3.79889	2	2.88227	2.31284	2	2.96212	2.29039	2.22329	3.22054	2	2.39518	2.34942	2	2.27205	2	2	2.33602	2.56537	2.79803	2	2	2.30131	2	2.68889	2.83149	2	2	2	4.62351	6.11348	2.24681	3.47666	2.34199	2	2.17199	6.29679	2.50974
ENSG00000081052	COL4A4	2.27534	5.85e-20		5.84497	3.90016	5.93512	3.88705	4.84733	3.11341	5.5094	4.77803	4.78426	6.95315	4.95348	5.91121	5.15793	4.56815	5.27738	5.37487	4.14433	3.78889	6.01122	6.21252	5.11129	4.72315	3.96262	5.00046	4.30276	3.13713	6.16917	3.70043	3.58135	5.51752	6.37039	4.7686	5.40792	4.72212	5.27539	7.56822	8.08044	4.01593	5.4693	4.79566	7.30451	7.57918	4.99345	8.75148	5.79969
ENSG00000164362	TERT	2.27524	1.28e-08		2.27765	2	2	3.05625	2.34417	2.9051	2	2	3.35032	6.65351	2.64356	4.21173	3.4653	4.07853	3.08056	4.2273	2.96365	2.7963	5.5501	2.86565	4.11875	2	2.97519	3.18472	3.6314	2.78212	3.50934	2.974	3.94352	3.11192	2.93772	3.33921	3.35561	3.96761	3.66478	2.4754	3.98185	6.88201	7.28082	3.87758	3.22497	2.6713	7.16264	2.60234	7.71982
ENSG00000211938	IGHV3-7 ENSG00000211938	2.27396	2.31e-06		8.61448	5.5318	4.04341	5.96101	3.88526	4.25749	6.94235	5.73835	4.84775	11.0432	5.82896	7.78137	5.35704	5.98107	6.90624	5.6496	5.00572	5.14691	8.39012	7.62957	5.89242	6.05	2.71715	5.11089	4.58088	4.27446	6.3629	2	5.49149	9.32075	10.9944	4.31566	4.43758	6.22428	3.66478	7.66017	8.64983	7.35798	4.59401	3.98977	12.3407	6.57359	4.0139	5.80266	4.99867
ENSG00000250072	SH3TC2-DT	2.27363	3.76e-05		2	2	2.2195	2.23869	2	2.36837	2	2	2.3895	2.55067	2.35737	2	2	2	2	2.22329	2	2.31678	2	2	2.56325	2	2	2	2.33602	2	2.4535	2	2	2	2	2	2	2	2	4.40418	2.19849	2.28387	2.24681	2	2.34199	2	2.4645	2.33238	3.31225
ENSG00000231768	LINC01354	2.27354	1.48e-15		2.71075	2.93422	3.30972	3.65948	3.31139	2.66155	2.95927	2.50438	2.69589	4.86282	3.26631	3.2945	2.52637	3.09613	2.53201	2.73947	2.96365	2.9871	2.70505	3.06778	2.96731	2	2.40268	2.7107	2.83738	2.78212	3.30885	2.7162	2.36137	3.62779	2	2.38518	2.60377	2.29153	2.42517	3.1183	3.39094	4.09149	5.81361	4.85612	5.76262	4.79183	4.68804	4.90251	3.98789
ENSG00000213886	UBD	2.27314	1.77e-07		4.26902	3.29711	2.98983	2.6227	2.18232	2.36837	3.27292	2.27412	3.16334	2.76311	2	2.97718	2	2.25052	2.73891	2.22329	2.25102	2.31678	2.96	2.34942	2	2	2.40268	3.82635	2.60837	2	3.07593	2	2	3.39279	4.79717	2.68889	2	2.53394	2.93656	2.4754	4.22881	2	4.59401	6.88405	6.15806	2.91744	2.32565	2.33238	2.50974
ENSG00000184697	CLDN6	2.27278	6.66e-05		2	2	2	2	3.46008	2	2.55794	2	2.94846	2.55067	2	2.56979	2	2	2	4.84668	2.25102	2.31678	4.34946	2	2.56325	2.50085	2	5.11089	2.33602	2.56537	2.4535	2.40209	2.89059	2.30131	2	2.38518	3.84736	2.53394	2.42517	2.4754	3.98185	2.28387	3.08372	2	2.34199	2.37435	4.10163	3.19878	5.7551
ENSG00000211663	IGLV3-19	2.27257	1.18e-06		9.05068	6.17983	6.11005	7.75692	5.75788	4.70641	7.68711	3.52772	7.01363	13.1415	7.88717	7.68959	4.1771	6.42495	10.665	6.77861	9.65872	6.78237	8.42757	7.67671	5.84526	6.1878	2.40268	6.57999	4.70212	4.12379	6.57896	2	5.95576	9.93865	10.3887	3.65176	3.84736	6.83513	4.21904	8.65703	9.37164	9.83443	7.16555	10.2915	10.6248	7.16824	4.94683	8.41286	5.84294
ENSG00000259491	NA	2.26954	4.87e-08		2.88665	2.62902	2.86523	3.73939	2.62184	2.36837	3.5304	2.50438	2	2	3.56931	3.14455	3.4653	3.21874	2.53201	2.58705	2	3.9806	3.17658	2	3.76043	2.50085	2.40268	2.7107	2	2.78212	2.4535	3.38246	2.65011	2	2.54374	2.38518	2.33324	3.3604	2.15607	4.40418	4.65764	6.00041	2.45751	3.13007	2	5.38958	4.97032	2.60234	3.98789
ENSG00000073464	CLCN4	2.26887	5.41e-25		5.30936	4.4736	4.95184	5.18529	5.28631	4.99664	5.56801	5.78289	5.02301	7.2895	7.11814	5.20684	4.43377	5.22402	3.58821	6.46539	3.43853	5.56122	4.15902	5.85086	4.40555	4.17884	5.07128	5.96732	3.85705	4.90244	5.18997	4.18132	4.96928	6.06988	6.12755	5.3905	4.36666	3.88254	4.44772	7.15934	8.75207	7.15282	8.85252	6.79419	7.72506	8.4217	7.8223	6.96872	8.60919
ENSG00000156395	SORCS3 ENSG00000156395	2.26739	0.00582178		2.88665	3.18599	2	2.23869	2	2.36837	2	2.50438	2	2	2	3.2945	2	2	2	2.22329	2.46477	4.1498	6.44604	2.34942	2.96731	2	2	2	2	2	2	2	3.27692	2.76281	2	2	2	2	2.15607	5.3186	2.19849	2	2.45751	2	2	2.37435	2	7.1375	2
ENSG00000102554	KLF5	2.26671	1.8e-21		6.46007	6.74783	6.83829	5.18529	5.94617	6.73327	7.5041	3.81191	8.14438	7.5334	5.96501	5.71234	7.39054	5.71552	7.18795	6.30361	7.47025	4.83566	8.18673	7.40538	5.69376	7.67865	6.68881	6.97987	4.37747	6.91962	7.92687	6.57417	6.74967	8.42642	7.89704	6.15634	7.44672	5.44005	9.39254	7.83803	9.04739	9.27778	7.87416	7.07421	8.51013	8.9257	10.2255	10.6762	9.57156
ENSG00000154611	PSMA8	2.26637	0.00028656		3.54101	2.24144	2.2195	2.23869	2.34417	2	2	2	2	2.30145	2.35737	2.31284	2	2	2.29039	2	2	2	2	2	2	2	2	2	2	2	3.30885	2	2	2.30131	2.93772	2	2	2	2.29688	2	2.79701	2	2	3.47666	3.38128	2.37435	2	2.33238	2.88565
ENSG00000253868	FER1L6-AS2	2.26598	0.100215		2	2	2.2195	2	2	2	2	2	2	2	2	2	2	2	2	2	2	2	2.39518	2	2	2.27205	2	2	2	2	2	2	2	2	2	2	2	2	2	2	2	5.48807	2	2	2	2	2	2	2
ENSG00000196169	KIF19	2.26454	3.69e-12		3.73744	5.22956	3.10453	2.78214	3.1456	2.9051	4.73682	2.70289	4.41661	5.63073	4.21852	3.43033	3.86466	3.53423	3.47705	3.58913	2.81573	2.7963	4.05347	2.6305	3.28261	2	2.40268	3.18472	3.20872	2.56537	3.98364	2.974	2.65011	4.55522	5.46864	3.33921	3.20114	3.48104	3.94715	3.1183	5.74308	3.06163	4.29814	4.09387	8.56007	4.85226	2.70758	2.82967	3.43038
ENSG00000105855	ITGB8	2.26431	1.64e-25		4.79539	7.21924	6.3956	7.49442	4.08169	5.09815	7.70027	7.26517	7.28993	8.87844	5.82896	4.4219	5.73644	8.19103	3.87801	6.10742	4.20506	5.26216	5.04393	6.74206	7.87748	3.7149	6.20054	4.88087	5.79192	6.17247	5.91032	7.91031	6.17621	7.23641	6.46313	6.85041	5.25924	5.78287	6.63011	7.58003	8.154	8.14132	8.94718	8.18817	7.46165	9.2204	9.60055	9.63623	8.89258
ENSG00000171889	MIR31HG	2.26406	0.000211348		2.27765	2	2	2.23869	2	2	2.55794	2	2.3895	2.55067	2	2.31284	2	2	2	2	2	2	2	2	2	2.27205	2	2	2	2	2	2	2.36137	2.30131	2.54374	2	2	2.29153	2	3.9	2.52857	2	2	2.37537	2.61824	2	3.59732	2.33238	2
ENSG00000159166	LAD1	2.26344	5.11e-20		9.34429	7.27461	7.97239	9.12078	4.29472	8.14003	7.57726	5.43763	6.7732	10.6321	9.7626	8.24921	7.86393	8.63821	8.82216	7.24767	7.58322	10.5619	8.44854	7.32875	5.1889	9.3122	6.95153	7.78426	3.74863	6.54283	8.87919	8.51794	8.15597	9.31234	8.47391	8.98614	5.00283	6.85759	7.60068	8.96262	10.0452	11.4124	11.0293	10.8394	9.95363	8.75419	11.7734	11.3235	10.4976
ENSG00000156966	B3GNT7	2.26121	5.66e-12		5.24623	7.0068	4.85686	6.40265	5.9835	3.8552	6.96433	6.04308	5.2278	9.5569	7.20865	5.68544	6.68128	5.00297	4.6155	6.18912	5.73911	5.02164	6.50729	5.54696	4.84975	5.65778	4.89517	5.39902	5.6783	4.90244	5.3553	5.27478	5.21018	7.27153	5.88093	7.80163	6.5611	5.78287	6.73285	11.9917	5.82043	8.97772	6.42788	5.84527	6.849	6.18449	8.24948	6.04836	6.47182
ENSG00000183960	KCNH8	2.25999	5.41e-10		4.06464	6.09009	3.64904	2.6227	4.12689	3.11341	5.17422	5.12804	4.57508	5.54716	2.35737	2.31284	2.9112	2.96212	3.08056	3.32568	2.81573	2.7963	3.93957	3.67465	4.75086	5.21737	2	2	2.60837	2.78212	5.06819	2.40209	3.58135	2.30131	4.59341	2.68889	3.02812	2.74141	3.0202	5.57634	5.11603	3.06163	4.1843	2.67297	5.7046	5.98301	3.4038	5.8292	5.77756
ENSG00000105173	CCNE1	2.25986	8.92e-20		6.73761	5.38858	5.68162	5.68646	5.20434	3.29541	5.62433	3.6288	6.33744	8.53953	7.02157	6.98885	5.35704	4.07853	5.37363	6.18912	4.47539	4.67854	5.51076	4.92168	5.02927	6.56193	4.95629	6.08022	5.30991	5.64553	6.16917	4.2801	5.21018	6.00874	6.49276	8.68518	6.75404	5.06866	5.71259	7.62637	7.47135	6.57489	8.5957	8.2057	6.93982	7.50583	7.7697	8.33165	7.82062
ENSG00000245648	KLRK1-AS1	2.25711	1.79e-09		3.98953	2.93422	4.04341	4.30982	3.52904	2.9051	3.5304	3.6288	3.35032	5.76008	4.38304	5.24419	2.9112	3.71176	4.11922	3.32568	3.09781	2.57637	4.8683	3.24505	2.96731	3.5199	2.40268	3.82635	2.83738	2.56537	3.68534	3.70043	3.27692	3.51507	4.79717	2.38518	3.35561	5.10666	5.64832	4.77706	4.65764	4.09149	7.78422	5.22047	6.66349	4.44461	2.81531	3.49244	4.32943
ENSG00000214376	VSTM5	2.25662	8.58e-14		3.43176	2.24144	3.40232	3.65948	5.52449	2.9051	4.10607	3.17347	2.69589	5.33098	6.08934	3.8733	3.21469	3.09613	2.91983	4.37427	3.7952	2.9871	2.70505	3.06778	2	4.85313	3.7021	2.7107	2.33602	5.40537	3.30885	2.7162	2.65011	5.07596	2.93772	3.15322	2.60377	2.29153	3.31335	4.60263	4.27351	6.11348	4.63792	4.52476	5.08577	6.78988	7.3712	7.18965	4.99867
ENSG00000085741	WNT11	2.25544	6.01e-14		4.55608	4.32416	3.57139	3.73939	6.09005	3.45699	4.10607	4.68721	5.71013	7.13588	4.72722	4.54673	4.02932	4.56815	3.3566	4.42011	3.87211	4.88445	3.53138	5.40488	3.54121	4.17884	4.07712	2.7107	2.83738	4.04212	3.98364	3.55019	4.39771	3.82981	3.71754	3.78584	4.13025	4.67231	4.28816	5.42728	4.08576	3.8518	2.95078	6.54152	4.24641	7.58809	5.60193	7.43402	9.63906
ENSG00000226251	LINC02608	2.25526	0.000516684		2.71075	2	2	2.44343	2.48968	2	2	2.27412	2	4.76757	2	2	2	2	2	2	2.25102	2.31678	2.39518	2	2	2	2	2	2.83738	2.56537	2.4535	2.40209	2	2.30131	2	2	2	2.29153	2	2	4.43962	3.66657	2.24681	4.19096	2	2.91744	3.71327	2	2.50974
ENSG00000234235	BOK-AS1	2.25257	0.0402643		2	2.4482	2	2	2.62184	2	2	2	2	2	2	2	2	2	2.29039	2.22329	2.25102	2	2.70505	2	2	2	2	2	2	2.31021	2	2	2	2	2	2	2	2.53394	2.15607	2	2	2	2	2	2	2	2	2	2
ENSG00000136943	CTSV	2.24959	2.36e-17		5.45606	5.87409	4.30563	6.01017	5.04864	3.73428	5.17422	3.97438	4.71785	7.31499	5.80014	5.8878	6.11197	4.78213	4.32582	5.20196	4.93578	3.56773	3.81591	3.90324	3.28261	6.79548	4.28202	5.71098	6.31348	5.33851	7.08207	4.76249	4.67992	4.76694	4.35607	6.98196	7.21405	4.77027	6.15331	6.74201	5.40429	9.33525	6.33757	7.37211	7.32391	6.27558	8.07351	8.10062	9.34211
ENSG00000204174	NPY4R	2.2448	3.62e-07		2	2.4482	2.72884	2	2.48968	2	3.74882	2.50438	2.3895	2.76311	2.35737	2	2	2.4639	2	2.22329	2	2	2.39518	2.6305	2.56325	2	2	2	2	2.31021	2.4535	3.19264	2.36137	2.76281	2	2.38518	2	3.08385	2.29688	2.4754	2.19849	2.90291	3.31769	2.37537	3.04963	3.75276	2	4.28876	3.04229
ENSG00000241622	RARRES2P1 ENSG00000241622	2.24163	2.48e-05		2	2	2.40996	2	2	2.66155	2	2	2	2.76311	2	2	2	2	2	2	2.25102	2	2	2	2	2.50085	2	2	2	2	2	2	2.36137	2.55044	2	2	2	2	2	3.35683	2.37295	2.28387	2.80433	2	2.34199	2.6713	2.17199	2.33238	2.7099
ENSG00000230090		2.23998	4.2e-05		2.27765	2	2	2	2	2	2.55794	2	2	2.30145	2	2	2	2	2	2	2	2	3.36486	2.34942	2	2	2	2	2	2.31021	3.07593	2	2	2	2	2	2	2	2	2	2.37295	2.28387	3.42183	2	2	2.37435	2.32565	3.026	3.18357
ENSG00000196533	NA	2.2397	6.68e-10		5.42789	4.98595	5.95053	4.30982	5.41942	4.07033	4.92796	4.77803	3.92199	7.34004	3.42575	5.71234	3.67876	3.71176	2.91983	5.4207	3.09781	5.83386	4.73809	5.20501	4.53006	3.1668	2.40268	2.7107	3.6314	4.65018	5.3553	3.55019	4.39771	4.81535	4.69888	4.1264	4.74771	4.90577	4.69683	3.1183	9.11496	3.20461	7.26691	6.57788	6.43279	5.34821	6.56461	4.56626	9.56995
ENSG00000170153	RNF150	2.23828	3.22e-14		3.73744	4.32416	5.56627	4.36124	5.43747	5.59143	5.31776	4.94414	5.48903	5.39612	4.21852	3.96564	4.74931	4.93304	3.96297	5.96004	4.31933	4.88445	4.05347	5.24726	4.53006	3.62069	3.83823	2.7107	3.6314	3.76505	4.62552	3.55019	4.74262	4.49705	4.69888	5.00694	3.62234	4.45385	4.14644	5.71143	6.31324	2.90291	6.77126	5.26575	6.73769	5.74875	4.94683	6.07078	4.74873
ENSG00000229124	VIM-AS1	2.23695	2e-18		6.32911	4.4736	3.92355	6.68082	4.64471	3.60229	6.47557	4.25296	4.33033	7.75445	4.38304	4.13427	2.9112	3.62573	4.50651	4.87986	4.86227	3.56773	5.38586	4.69623	4.11875	3.62069	6.49644	4.44789	3.6314	3.54551	6.13925	2.7162	3.71244	7.43537	5.68946	4.70231	4.13025	4.81687	3.55687	6.67746	5.86492	8.26069	5.6517	6.235	6.60125	8.50876	8.78982	6.52499	7.95481
ENSG00000253266		2.23669	0.000116035		2	2.24144	2.40996	2.23869	2.18232	2	2	2	2.69589	2	2	2.31284	2	2	2.29039	2.73947	2.25102	2	2	2	2	2.50085	2	2.7107	2	2	2.79803	2	2.36137	2.30131	2	2.38518	2	2	2.15607	2	3.39094	2.28387	3.9947	3.87758	2.85	2	2.59116	3.026	2
ENSG00000006074	NA	2.23631	2.56e-06		7.39089	4.69268	5.06947	3.05625	6.76201	3.45699	4.51643	8.02309	5.36432	5.98846	6.33013	6.85039	5.87277	2.25052	5.75344	5.20196	4.14433	3.15558	5.8938	4.4289	2.56325	4.72315	2.71715	9.75602	4.30276	5.37233	5.3553	3.19264	2	6.14756	10.3847	5.06084	6.00637	4.81687	7.50229	3.56146	9.33257	6.45127	9.90585	10.3907	7.49626	2.37435	7.49382	4.74416	3.43038
ENSG00000227745		2.23406	0.0250662		2	2	2	2	2	2	2	2	2	4.49766	2	2.31284	2	2	2	2	2	2	2	2	2	2	2	2	2	2	2	2	2	2	2	2	2	2	2.15607	2	2	2	2.24681	2	2	2	2.17199	2.33238	2
ENSG00000067842	ATP2B3	2.23379	1.84e-05		2.27765	2.24144	2.2195	2.44343	2.34417	2	2.55794	2.27412	3.35032	3.25961	2.88227	2.56979	2.9112	2	2	2.22329	2	2.31678	4.59494	2	2	2	2.40268	2	2.33602	2.56537	2	2.40209	2	2	2	2.68889	2.33324	2.29153	2.42517	2	3.12433	4.7806	2.95078	2	2	2.37435	2.17199	4.68727	3.04229
ENSG00000224110	MTRF1LP2	2.23349	0.000228542		2	2	2	2	2	2.36837	2	2	2	2	2	2.31284	2	2.25052	2	2	2	2.31678	2	2	2	2	2	2	2	2	2	2	2	2.30131	2.93772	2	2	2	2	2	2.66902	2	2	2	2.34199	2.91744	2.70758	3.026	2.50974
ENSG00000179059	ZFP42	2.23285	0.00214801		2	2.78967	2.2195	2.23869	2.48968	2	4.10607	2.87737	2.69589	2.55067	2.64356	5.00405	2	2.4639	2	2.22329	2.25102	2	2	2.34942	2.56325	2	2	2	2.33602	2	2.4535	2	2.65011	2.30131	2	2	2.33324	2.74141	2.54298	2	2.19849	2.52097	2	2.37537	2.61824	2	7.15753	2.33238	9.11176
ENSG00000211673	IGLV3-1	2.23171	9.14e-06		10.1253	6.27793	5.95053	7.90288	5.49031	7.82912	7.95208	5.59581	5.60381	12.6289	8.91245	9.08361	4.84082	6.43764	11.1955	6.24113	6.7261	5.26216	11.0153	6.25455	6.10755	7.77474	3.55178	8.77949	7.57542	6.11371	5.87444	2	5.56272	11.5513	12.841	5.3905	5.37216	7.30441	5.01492	7.12748	11.5838	13.5044	7.87416	14.1948	12.8684	8.82375	6.23668	9.1856	6.64065
ENSG00000257127	CLLU1	2.23126	0.000279506		2.5104	2	2	2.23869	2	2	2.95927	2	2	2	2	2	2	2	2	2.22329	2	2	2	2	2	2	2	2	2	2	2.4535	2	2	2.30131	2.93772	2	2	2	2	2	2.66902	2.72454	2.45751	2.37537	4.1627	2	2	2.60234	2.7099
ENSG00000211653	IGLV1-40	2.23067	3e-06		11.5217	5.87409	6.13725	7.38065	5.62242	3.11341	7.44277	6.04308	5.02301	10.9908	8.20559	9.88935	2.52637	6.14468	7.37785	5.44307	6.57324	6.76944	9.2473	6.39272	6.66434	8.26591	3.38395	7.24498	8.2431	3.95554	6.38857	2	5.37757	10.5226	9.65459	4.31566	5.40792	7.2545	4.35411	7.04461	10.1174	6.588	6.73128	6.01399	12.8184	8.23004	6.6027	7.3076	7.11652
ENSG00000237943	PRKCQ-AS1 ENSG00000237943	2.23031	3.2e-13		6.3138	3.06559	4.71964	3.48501	4.17071	2.36837	3.93847	3.17347	3.66429	7.0775	4.21852	2.78782	3.4653	2.81438	4.26019	3.58913	4.26333	2.57637	5.38586	3.67465	3.54121	3.7149	2.71715	3.82635	3.6314	2.56537	4.78864	2	2.89059	3.73233	5.58327	3.78584	2.83149	4.04793	3.37819	5.07309	6.01725	3.06163	5.23208	7.13648	6.80826	4.44461	3.18023	5.63227	3.7359
ENSG00000243468	INGX	2.22933	6.79e-06		2.27765	2	2.2195	2.44343	2	2	2	2	2	3.62828	2	2	2	2	2	2	2	2.31678	2	2.34942	2	2.27205	2	2	2	2	2	2	2	2.30131	2	2	2	2.29153	2.15607	2	2	2.28387	2.45751	2.37537	2.34199	2	2.4645	2.82967	2.88565
ENSG00000100453	GZMB	2.22914	1.08e-07		7.6567	3.29711	5.32739	3.38916	5.32561	4.25749	5.73078	3.97438	4.78426	5.78462	5.14902	4.66161	3.86466	2.81438	5.80037	3.58913	2.96365	3.30643	8.31788	4.10052	3.28261	5.72725	3.194	7.1447	3.85705	2.97051	6.43857	3.19264	2.65011	5.22675	8.92348	3.65176	4.04198	3.88254	4.41719	4.29367	9.10572	4.68626	7.20257	10.7526	10.4702	4.18746	4.94683	4.28876	4.44622
ENSG00000124875	CXCL6	2.22662	8.02e-07		3.43176	2.24144	3.30972	2	2.34417	5.14634	2.95927	3.52772	2	2.76311	2.35737	2	2	2.4639	2	2	2	2	3.68065	2.34942	2.56325	2.27205	2	2.7107	2	2	2.79803	2	2	2	2.93772	2	2	2	2.29688	2.83237	6.31324	2.52097	4.63792	3.13007	3.38128	3.31108	3.33306	2.60234	5.33794
ENSG00000175040	CHST2	2.22576	1.88e-21		7.29277	5.28454	6.38429	6.11874	6.40643	6.54836	6.70181	5.76079	6.29251	8.42324	6.70138	6.14638	6.68128	6.16007	5.37363	6.61085	6.66256	6.49878	8.30643	6.84194	6.60894	5.99473	5.45692	5.30922	5.76435	5.80258	6.64435	5.68849	6.03305	6.51304	7.61658	6.38485	5.69518	5.28297	5.78611	6.56301	8.26054	8.85842	7.5967	8.07825	10.3417	7.04419	8.81113	7.81215	7.08984
ENSG00000243384		2.22556	0.000117449		2	2.24144	2	2.44343	2	2	2	2	2	2.55067	2	2	2	2	2	2	2	2	2	2	2	2.69828	2	2	2.33602	2	2	2	2	2	2	2	2.33324	2	2	2.4754	2.37295	2	2.80433	2	2	2.37435	2	2	2.7099
ENSG00000256779		2.22298	0.00109099		2	2	2.40996	2	2	2	2	2	2	2	2.35737	2.31284	2	2.25052	2	2	2.25102	2	2.39518	2.34942	2	2	2	2	2	2	2.4535	2	2.36137	2.30131	2	2.38518	2	2	2	3.35683	2.52857	2.90291	2.24681	2.67297	2	2	2.70758	2.82967	3.43038
ENSG00000168539	CHRM1	2.22093	6.63e-07		3.04341	2.4482	2.86523	2.78214	2.8546	2.36837	4.2562	3.52772	3.66429	6.97463	5.77073	4.13427	2.52637	3.53423	2.29039	4.32693	5.00572	7.38408	2	2.34942	2.56325	2.27205	2	3.54091	2	2.31021	4.93518	2	2.36137	6.14756	3.71754	4.89268	2.33324	3.48104	5.30904	4.60263	5.7271	6.34722	4.45365	2.37537	5.3733	5.4298	5.97151	7.48499	4.95991
ENSG00000143674	MAP3K21	2.22037	5.97e-25		6.60551	6.57115	6.3614	7.22279	7.40449	3.29541	7.0695	4.53925	7.08123	9.44783	6.95776	7.92053	4.43377	7.78256	6.66129	7.16257	5.25583	4.2275	5.58839	5.93081	6.58043	5.42674	6.59583	7.80083	3.20872	6.24727	5.54985	5.79254	6.62208	7.33102	6.46313	6.60038	6.72599	5.71068	4.61847	8.39463	8.17182	7.70929	9.57134	8.34933	7.79624	7.99561	9.61832	9.14127	8.92564
ENSG00000224259	LINC01133	2.2159	2.62e-06		2.27765	2.24144	2.57819	3.05625	3.23088	2	2.55794	2.70289	2	3.11231	2.88227	2.78782	2.52637	2.96212	2	2.58705	2	5.88271	2.70505	2.86565	2.96731	2	2	2	2.33602	2.78212	3.50934	5.22606	2.36137	2.55044	6.08926	2	3.49513	2	3.85902	3.1183	3.30743	2.90291	4.12383	2	4.07382	4.18746	3.09729	3.94486	5.30739
ENSG00000173262	SLC2A14	2.21458	8.15e-07		3.9103	2	8.1126	4.20112	2.34417	2	2.95927	2	5.7439	5.39612	3.69987	2.31284	2.52637	3.21874	2.29039	4.46454	2	2.7963	2	3.06778	2	2.69828	3.194	3.18472	2	2.31021	2.4535	2	2	2.55044	5.05727	2	4.36666	2	3.17421	2	4.65764	4.7342	3.9947	6.54152	4.83845	4.96603	2	4.21016	5.17826
ENSG00000214262	ANKRD36BP1	2.21433	4.77e-46		5.56355	6.35701	6.51446	5.89275	5.86846	5.09815	6.6754	6.06127	7.18321	8.83505	5.61395	6.06523	6.03656	6.69165	6.82912	7.02842	6.01827	6.3847	6.31514	6.58619	6.36327	6.06796	5.89185	5.84484	5.19066	6.11371	5.30227	6.34238	6.13005	6.39058	6.37039	6.15634	6.49613	6.0979	6.85748	7.83803	8.24098	9.21792	8.48886	7.3194	7.83055	8.49934	8.89946	8.61324	8.89
ENSG00000213089	PDCL3P5	2.21385	3.53e-07		2	2	2	2.44343	2	2.36837	2.55794	2.27412	2	4.16535	2.88227	2.31284	2	2.25052	2	2.4166	2.25102	2.31678	2	2.6305	2	2.50085	2	2	2	2.31021	2	2.40209	2	2.55044	2.54374	2.38518	2	2.29153	2.42517	2	2.91456	2.28387	3.42183	2	2	3.12764	3.25867	2	2.27727
ENSG00000102021	LUZP4	2.2127	0.00229272		2	2	2	2	2	2	2	2	2	2.30145	2	2	2	2	2	2	2	2	2	2	2	2	2	2	2	2.31021	2	2.40209	2	2	2	2	2	2	2	2	2.19849	2	2	2	2.34199	2	2	2	2.27727
ENSG00000225298	LINC00113	2.20945	0.0290107		2	2	2	2	2	2	2	2.27412	2	2	2	2	2	2	2	2	2.25102	2	2	2	2	2	2	2	2	2	2	2	2	2	2	2.38518	2	2	2	2	2.19849	2	2	2	2	3.12764	2	2	4.389
ENSG00000164304	CAGE1	2.20931	1.43e-05		2.5104	2.24144	2	2	2	2.66155	2	2	2.69589	2.94825	2.35737	2.56979	2.9112	2.4639	2	2.22329	2.25102	2	2	2	2	2	2	2	2.33602	2.31021	2.4535	2	2.36137	2.30131	2	2	2	2.92277	2.15607	2.4754	3.54473	2	2.24681	5.43386	3.22497	3.87432	3.71327	2.60234	2
ENSG00000149948	HMGA2	2.20869	2.77e-07		3.31356	4.42548	3.64904	3.48501	2.34417	2.66155	4.2562	2.50438	2	3.83034	3.93013	3.8733	4.31114	3.33175	2	4.81271	4.14433	3.15558	2.39518	2.34942	3.54121	3.62069	2	3.18472	2	4.04212	2.79803	4.18132	3.43715	4.16478	3.90554	4.89268	2.60377	2.74141	3.09926	5.3186	3.81044	2.52097	3.20544	2.37537	3.04963	2.6713	2.81531	6.00246	4.32943
ENSG00000224854	CDKN2A-DT	2.20734	0.000475874		2	2	2	2	2.18232	2	2	2.50438	2	2	2	2	2	2	2	2	2.46477	2.31678	2	2	2	2	2	2	2	2	2	2	2	2	2	2	2.60377	2	2.42517	2	2	2	2.95078	2	2	2	2.32565	2.33238	2
ENSG00000198947	DMD	2.20518	8.99e-24		6.7828	6.8516	7.25315	7.11457	7.45853	6.37717	7.41111	6.30983	5.93142	6.70584	6.18162	6.14638	6.75371	7.0382	5.34225	7.18929	5.89468	6.3329	6.92146	7.4331	7.32779	6.25206	6.85852	5.00046	5.6783	6.61522	7.23139	6.03812	6.48209	6.2914	6.60556	6.38485	6.05229	6.57541	6.07724	10.5277	8.11155	9.0948	9.18773	7.78361	7.90972	9.04378	8.6089	7.75792	8.00328
ENSG00000249092	PPIAP77	2.20515	0.000134413		2	2	2	2.23869	2	2.36837	2	2	2	2.30145	2	2	2	2	2	2	2.25102	2.57637	2	2	2	2	2	2	2.33602	2	2.4535	2.40209	2	2	2	2.38518	2.60377	2	2.29688	2.4754	2	2	2.24681	2.37537	2.34199	3.12764	4.68804	2.33238	2.50974
ENSG00000196754	S100A2	2.20454	2.67e-07		6.11611	6.09009	6.19016	6.88787	3.77601	6.15961	4.39218	3.89543	3.66429	5.51819	6.3699	4.13427	4.92686	3.79296	3.22517	5.17548	3.53629	5.90653	5.4287	4.6339	4.53006	7.91532	5.01493	9.45995	2.83738	5.6998	4.78864	4.45942	6.3674	3.73233	8.55341	5.62327	4.04198	4.51164	3.66478	4.69248	4.98777	4.09149	7.19524	8.55483	5.54844	6.11219	6.15701	9.86188	5.36786
ENSG00000140274	DUOXA2	2.20369	4.58e-05		2	2.62902	2	2.44343	2	2	2	2.27412	2	2.94825	2	2.56979	2	2	2	2.22329	2.25102	2.57637	2.39518	2	2	2	2	2	2	2	2	2.7162	2	2	2	2.38518	3.35561	2.53394	2.75315	2.4754	2.19849	4.58533	2	2	2	2.37435	3.00928	2.33238	2.27727
ENSG00000215124	AMD1P4	2.20319	3.51e-05		2.27765	2.62902	2.2195	2.23869	2.18232	2	2.55794	2.27412	2.69589	2	2.35737	2.56979	2	2.25052	2	2.22329	2.25102	2.31678	2	2.34942	2.96731	2.27205	3.194	2	2.33602	2	2	2.40209	2.65011	2.30131	2	2.38518	2.60377	2.53394	2.15607	2.83237	2	2.52097	3.31769	4.19096	3.04963	2.37435	2.4645	2.33238	2
ENSG00000122420	PTGFR	2.20205	3.66e-11		4.55608	4.42548	5.83899	6.98942	4.67545	4.76932	4.73682	6.30983	3.16334	7.69744	5.47498	4.76802	5.2274	5.33663	4.3886	5.09297	3.71395	3.44299	5.09802	5.02243	4.84975	3.02688	4.4614	2.7107	4.51622	2.56537	5.40645	2.7162	2.65011	4.007	5.1345	3.15322	2.60377	4.19629	4.32151	4.85695	7.95227	5.10619	5.31556	5.473	3.65077	7.44826	9.06685	8.964	5.30739
ENSG00000231877		2.20163	0.000166099		2	2.24144	2	2.23869	2	2.36837	2	2	2	2.55067	2	2.31284	2	2	2	2.22329	2	2.31678	2	2	2	4.76779	2	2	2	2	2	2	2	2.30131	2.54374	2	2	2	2	3.1183	2.19849	2.28387	2	4.28193	2.85	2.37435	2.4645	3.026	2
ENSG00000188487	INSC	2.20082	1.56e-05		2.27765	2.24144	2	2.6227	2.34417	2.36837	2.95927	2	2.3895	3.51555	2.35737	2.56979	2.9112	2.4639	2.29039	2.58705	2.46477	2	2	2.34942	2	2.50085	2	2.7107	2.83738	3.13713	2.4535	2	2.36137	2	2.93772	2	2.60377	2.29153	2	7.64899	2.19849	2	2.95078	2	2.34199	2.91744	3.00928	6.15712	4.83694
ENSG00000227921	NA	2.20046	1.09e-10		3.04341	2.62902	2.86523	2.23869	3.05497	2.66155	2.95927	2.50438	2.69589	4.23822	2.64356	2.31284	2.52637	2.96212	2.29039	2.73947	2	2.31678	3.36486	2.6305	2.96731	2.50085	2	2.7107	2.33602	2	2.79803	2	2.65011	2.55044	3.71754	2.68889	2.33324	2.53394	2	5.62279	3.61588	2.52097	2.24681	2.67297	2.61824	5.84111	4.71611	3.026	4.70251
ENSG00000153822	KCNJ16	2.19901	1.25e-05		2.88665	2.93422	3.40232	2.44343	2	2.66155	4.73682	2	2	2.30145	2	2.31284	2.9112	3.21874	2	3.11884	2	2.31678	2.96	2.34942	2.96731	2.27205	2	2	2.60837	2.31021	3.07593	2	2.36137	2	2.93772	2.38518	2.33324	2	2.42517	7.70403	2.66902	5.54293	3.42183	2.37537	2	4.09044	4.05843	2.33238	4.87911
ENSG00000125872	LRRN4	2.19877	3.5e-07		2	2.62902	2.57819	2	2	2.36837	2.55794	2.70289	2.3895	3.83034	2.88227	2.56979	2.52637	2.25052	2	2.22329	2.25102	2	4.66829	3.24505	2.56325	2.87191	2	2.7107	2.33602	2.31021	2	2.40209	2	2.55044	2	2.38518	2.33324	2	2.15607	2	3.68369	2.28387	3.69555	2	3.87775	3.12764	2.32565	4.99918	2.7099
ENSG00000236719	OVAAL	2.19876	0.000907861		2.27765	2	2	2	2	2	2	2	2	2.30145	2	2	2	2	2	2	2	2.31678	2	2	2.56325	2	2	2	2	2	2	2	2.36137	2	2	2	2	2	2	2	2.37295	2	3.69555	2	2	2.91744	2.32565	2.33238	2.27727
ENSG00000166589	CDH16 ENSG00000166589	2.19823	0.131288		2	2	2	2	2	2	2	2	2	2	2	2	2	2	2	2.22329	2	2	2	2	2	2	2	2	2	2.31021	2	2	2	2	2	2	2	2	2	2	2	2	2	4.28193	2	2	2	2	2.50974
ENSG00000231107	LINC01508 ENSG00000231107	2.19672	1.16e-08		2.27765	3.40028	3.21077	2.6227	2.8546	2	3.27292	2	2.69589	4.90819	3.56931	4.54673	2	2	3.08056	2.58705	2	2	3.53138	3.40289	2	2.27205	2.71715	3.54091	2	2	3.50934	2	2.65011	3.73233	2.93772	2.93966	3.20114	2	3.61183	4.29367	3.92694	3.06163	4.87653	4.52476	2.85	4.18746	5.03861	3.026	4.32943
ENSG00000227208	NA	2.19639	0.00173882		2	2	2.2195	2	2	2	2.55794	2	2.69589	2.94825	2.35737	2	2	2	2	2	2	2.31678	2	2	2	2.27205	2	2	2	2	2	2	2	2	2	2.38518	2.33324	2	2.15607	2	2.19849	2.72454	3.60995	2	2	2	2	2.82967	2
ENSG00000180537	RNF182	2.19586	8.55e-07		2	2.4482	2.2195	3.48501	3.38765	3.96677	3.27292	2.70289	2.69589	5.26276	3.26631	2.31284	4.43377	2.25052	2.73891	3.74134	5.83829	2.57637	2.70505	3.40289	2	3.7149	3.38395	2	6.55796	4.41086	2	3.38246	2.65011	2.9479	2.93772	3.78584	2.60377	2.29153	2.75315	5.62279	3.61588	2.52097	2.24681	2	3.76872	4.72875	2.70758	5.80266	2.7099
ENSG00000039600	SOX30	2.19431	2.54e-11		2.88665	3.18599	2.57819	2.44343	2.34417	2	2.55794	2.70289	2.94846	4.00755	3.08703	2	3.21469	2.81438	2.53201	2.87731	2	2.57637	2.96	3.06778	2.96731	2.50085	2	2	2	2	2.4535	2.40209	3.09665	2.9479	3.24686	2.38518	2	2.29153	2.42517	4.174	3.74846	2.28387	2.95078	3.47666	3.38128	2.6713	2	3.35307	2.50974
ENSG00000258483	LINC02251	2.19416	0.0704416		2	2	2	2.23869	2	2	2	2	2	2	2.35737	2	2	2	2	2	2	2	2	2	2	2	2	2	2	2	2	2	2	2	2	2	2	2	2.15607	5.71143	3.68369	2	3.92552	2.37537	2.61824	2.37435	2	2	2
ENSG00000237989	LINC01679	2.19375	2.16e-22		4.20406	2.24144	3.21077	3.73939	3.6578	3.73428	3.27292	3.41903	2.94846	5.80874	4.0328	3.96564	3.21469	2.96212	3.58821	4.2273	2.81573	3.56773	4.51766	3.79347	3.28261	3.5199	2.40268	2.7107	3.20872	2.78212	3.84219	2.7162	2.89059	3.62779	4.79717	2.93966	3.02812	3.22874	3.31335	4.174	5.04045	4.58533	4.94804	5.9321	5.84549	3.87432	6.25593	4.43417	3.82488
ENSG00000160191	PDE9A	2.1932	4.41e-18		5.84497	5.41346	5.20419	5.58196	5.41942	5.78652	6.16976	4.94414	5.2278	8.97487	6.66986	4.71579	5.73644	5.89174	4.26019	7.29764	5.83829	5.92996	5.29614	5.32822	6.10755	5.11742	5.27695	5.84484	5.19066	5.30389	5.79988	5.01281	4.80271	4.99421	5.88093	7.39257	4.80247	4.39364	4.90918	7.32302	6.60318	8.63043	4.68053	4.85612	7.01335	8.51812	8.4695	8.02801	5.90547
ENSG00000113389	NPR3	2.19157	8.31e-09		6.29832	5.25731	4.88922	6.74998	5.38262	4.34269	5.31776	2.50438	4.96692	9.36077	6.99638	7.38971	5.99732	5.87319	3.69141	5.7062	5.28425	5.36888	4.8683	5.98175	5.69376	3.7149	6.20054	5.11089	4.51622	6.67063	5.79988	2.974	4.96928	6.08969	4.07185	5.34777	5.83309	4.19629	4.79508	6.67746	4.78659	3.06163	3.51895	3.31375	5.67469	5.78019	4.47459	8.2456	5.4259
ENSG00000240754	NA	2.19137	1.86e-05		2.71075	2	2.57819	2.23869	2.34417	2	2	2	2.3895	3.83034	2	2	2	2.64976	2	2	2	2	3.17658	3.24505	2	2	2	2	2	2	3.30885	2	2	2.30131	2	2	2.60377	2	2.15607	2	3.54473	2.28387	3.60995	3.31375	4.83845	2.6713	2.4645	2	2.27727
ENSG00000253824		2.19113	0.00319136		2.5104	2	2	2.44343	2	2	2.55794	2	2	2	2	2	2	2.4639	2.29039	2	2	2.31678	2	2	2	2	2	2.7107	2	2	2	2	2	2.30131	2	2	2.33324	2	2	2	2.19849	2	2.80433	4.09387	3.97911	2	2	2	2
ENSG00000138271	GPR87	2.18668	1.97e-05		5.90752	3.75199	3.48933	3.81511	4.33379	3.29541	2.55794	2	2.94846	4.08861	4.30312	4.28524	2.52637	2.64976	2.29039	6.21536	2	2.9871	3.17658	3.06778	2.56325	4.04013	2.40268	4.06453	2.33602	3.4218	3.68534	6.06608	3.94352	2.55044	4.97567	3.90851	2.60377	3.69571	3.31335	2.4754	3.02325	2	3.51895	3.31375	3.97911	5.74875	2.59116	4.74416	8.45046
ENSG00000184486	POU3F2	2.18575	0.00828229		2	2.24144	2	2	2	2	2	2.70289	2	2	2	2	2	2.25052	2	2.22329	3.43853	2	2.39518	2.6305	2	2.27205	2	2	2	2	2.4535	2	2	2	4.22095	3.65176	2.33324	2	2.54298	8.68466	2.52857	2	2.95078	2.37537	2	2	2.17199	4.62803	2
ENSG00000111846	GCNT2 ENSG00000111846	2.185	4.11e-23		6.63044	8.23855	8.28059	6.79742	6.34081	7.74555	6.80289	5.73835	6.29251	10.2055	6.5538	6.18531	6.34861	7.1348	4.04321	5.37487	5.69745	7.78832	6.1198	5.61308	6.76913	5.0825	5.79479	6.28253	7.98087	5.67292	6.78628	7.3972	6.4636	6.71792	7.19788	4.63283	8.43875	7.55861	8.39327	5.4787	8.63919	8.67716	8.25511	9.47426	9.79933	9.06947	9.99499	7.07234	8.39705
ENSG00000217447		2.1846	0.0166864		2	2	2	2	2	2	2	2	2	2.55067	2	2	2	2	2	2	2	2	2	2	2	2	2	2	2	2	2	2	2	2	2	2	2	2	2	2.4754	2	2	3.08372	2	2	2	2.17199	2	2.27727
ENSG00000214776		2.18313	1.95e-15		4.92197	3.67177	5.20419	4.90247	5.38262	3.96677	4.63083	3.81191	5.27475	9.81984	5.61395	4.76802	4.31114	4.82136	4.90037	4.74227	4.57077	4.62211	5.04393	4.10052	5.4633	4.17884	5.49862	4.06453	4.75913	4.80676	5.7611	5.45473	4.3176	4.55522	5.05727	5.1128	5.29787	5.21501	4.14644	8.23932	5.59245	7.29545	9.16915	5.30965	6.55275	5.87063	3.76793	6.54113	5.17826
ENSG00000187323	DCC ENSG00000187323	2.1824	4.94e-08		2.5104	2.62902	2.2195	2.6227	2	2	3.27292	2.27412	2	3.92167	3.26631	2.97718	2	2.25052	2.53201	2.87731	3.53629	2.7963	3.36486	2.86565	2	3.02688	2	2.7107	2.83738	2.97051	2.4535	2.40209	3.09665	3.11192	3.24686	2.38518	2.60377	2	2.65189	7.37822	3.39094	2.28387	4.29814	2.91955	3.76872	3.12764	2.17199	2.60234	3.64107
ENSG00000259446	RYR3-DT	2.18124	0.0471353		2	2	2	2	2	2	2.95927	2	2	2	2	2	2	2	2	2.22329	2	2	2	2	2	2	2	2	2	2	2	2	2	2	2	2	2	2	2	2	2.52857	2	2	2	2	3.12764	2	2	3.04229
ENSG00000227764	LINC01693	2.18108	0.00942174		2	2	2.2195	2	2.34417	2	2.55794	2	2	2	2	2	2	2	2	2	2	2	2	2	2	2	2	2	2.33602	2	2	2	2	2	2	2	2	2.29153	2	2	2.52857	2	2.24681	2	2.34199	2	2	2.33238	4.50125
ENSG00000251533	LINC00605	2.18081	6.82e-05		2.5104	2.4482	3.48933	2.78214	2.18232	2	2.95927	2.27412	2	2	2.35737	2.31284	2	2.25052	2.53201	3.50654	2	4.67854	2.39518	2.6305	2	2	2	2	2	2.78212	2	2.40209	2.89059	2	2.54374	2	4.29208	2.74141	2.29688	3.56146	3.54473	2	2	2.37537	2.34199	3.75276	3.33306	2.33238	4.32943
ENSG00000236663	FRGCA	2.17963	1.51e-05		2	2	2.2195	2.78214	2.18232	3.73428	2.55794	2.70289	2.3895	4.81598	2	2.97718	2	3.09613	3.22517	2.4166	2.81573	2.31678	2	2	2.56325	2.27205	2	2.7107	2.33602	2.56537	2	2	2	3.11192	2.54374	2	2.83149	2	2.29688	4.04349	3.98185	4.35944	3.20544	2.91955	3.52231	2.37435	2.4645	2	2.50974
ENSG00000255860		2.17845	0.04805		2	2.24144	2	2	4.29472	2	2	2.27412	2	2	2	2	2	2	2	2.22329	2	2	2	2	2	2	2	2	2	2	2	2	2	2.76281	2	2	2	2	2	2	2.19849	2.28387	2.24681	3.98977	2	2	2	2	2
ENSG00000211679	IGLC3	2.17818	4.03e-07		11.9199	7.09403	6.75294	8.69674	7.26993	6.15961	8.93483	7.54927	6.72329	12.5295	9.34042	10.5577	7.47865	8.07001	11.227	7.20247	9.23973	7.89932	11.5658	8.84212	8.19214	8.66154	4.1832	10.0612	8.29702	5.30389	8.85177	2	7.63442	10.7341	12.2629	6.48682	9.30327	8.50104	6.97743	8.09026	11.9718	8.78919	13.5239	11.6889	12.6401	9.79252	8.03503	9.21105	8.31111
ENSG00000253858		2.17797	0.000520981		2.27765	2	2	2	2.18232	2	2	2.50438	2	2.30145	2	2	2	2.4639	2	2.22329	2	2	2	2	2	2	2	2	2	2	2	2	2	2	2	2	2	2	2	2.4754	2	2	2.64131	2	2.85	2.37435	2	2	2
ENSG00000185634	SHC4	2.17487	8.77e-07		4.44801	4.52015	4.44276	4.93678	2.34417	5.72437	4.39218	3.81191	3.51583	9.04001	4.72722	3.43033	6.07476	4.4728	2.91983	4.37427	9.64783	4.37137	8.96752	4.27403	4.53006	5.42674	3.55178	4.06453	3.03497	5.40537	4.11245	8.9404	4.54571	3.11192	6.0095	3.78584	3.35561	3.48104	3.49974	8.38792	6.61191	8.9322	5.39448	4.5974	6.28226	8.02216	8.28505	6.57289	8.16112
ENSG00000183570	PCBP3	2.17229	1.89e-10		3.64256	5.05082	2.98983	3.17596	5.09487	3.45699	3.27292	4.31495	4.84775	6.30911	5.54614	4.05242	2.52637	2.4639	2.29039	4.42011	3.22054	4.62211	5.20048	3.54516	4.11875	3.1668	3.38395	3.18472	2.60837	3.13713	4.11245	2.7162	2.89059	3.51507	5.05727	2.93966	4.43758	2.74141	3.85902	3.35683	4.96069	2.90291	4.24235	7.18443	4.24641	6.93665	2.4645	3.026	4.99867
ENSG00000181291	TMEM132E	2.17152	2.52e-06		2.71075	2.4482	2.57819	3.05625	3.31139	2	2.95927	2.50438	2.3895	7.82711	3.26631	3.77465	3.86466	3.43654	2	3.11884	4.37325	4.73283	2.70505	4.10052	2.96731	3.29435	2.71715	2.7107	3.50379	2.78212	2.4535	3.19264	3.09665	3.39279	2.93772	2	2.60377	2.29153	3.0202	3.74063	2.79701	8.21074	2	2	3.38128	3.87432	3.59732	4.28876	9.47864
ENSG00000241767	LINC01324	2.17088	0.0843511		2	2.24144	2	2	2	2	2	2	2	2.30145	2	2	2	2	2	2	2	2	2	2	2	2	2	2	2	2	2	2	2	2	2	2	2	2	2	2.4754	2	2	2	2.37537	3.65077	2	2.32565	2	2
ENSG00000123838	C4BPA	2.1675	0.000245799		3.54101	2.24144	2.2195	3.95557	2.34417	2	5.67854	2	2.3895	2.30145	2	2.78782	2	2.64976	2	2.4166	2	2.57637	2	2.34942	2.56325	2	2.40268	2	2	2.31021	2.4535	2.7162	2.36137	5.39546	4.47962	2	2	2	2.29688	2.83237	5.21101	3.20461	2.64131	2.37537	3.65077	4.09044	8.25188	3.73631	8.14393
ENSG00000180251	SLC9A4	2.16666	0.000598596		2	2.24144	2.40996	2	2	2	2	2	2	2	2	2.78782	2	2	2	2.58705	2.25102	2	2	3.06778	2	2	2	2.7107	2	2	2	2	2	3.11192	2.54374	2	2	2.29153	2.65189	2.4754	2.79701	2	4.06071	2.91955	3.52231	2	2.32565	2.82967	3.31225
ENSG00000143013	LMO4	2.16566	2.77e-28		9.93945	9.43741	8.70317	9.48333	8.56823	9.42664	9.40165	7.98546	8.80682	10.3716	8.71429	9.00963	8.53268	8.122	7.13401	9.35198	7.96753	7.84489	8.79813	8.7274	8.56391	7.87507	8.12057	9.08702	9.02857	7.33418	9.55096	7.32962	9.053	9.96572	9.9526	8.80057	8.25954	7.89355	8.87407	11.014	10.1701	11.7987	10.5887	10.4483	10.6991	9.47703	9.5653	11.5573	9.45095
ENSG00000254287		2.16372	9.36e-06		2	2.4482	2	2	2.48968	2.36837	2	2.27412	2	3.25961	2	2	2.52637	2	2	2	2	2.31678	2.70505	2.34942	2	2	2.71715	2	2.33602	2.56537	2.4535	2	2	2.55044	2	2.38518	2	2.53394	2.29688	2	3.54473	2.52097	2.95078	2.67297	4.72629	2	3.00928	2.33238	2
ENSG00000185962	LCE3A	2.15974	0.149668		2	2	2	2	2	2	2	2	2	2	2	2	2	2	2	2	2	2	2	2	2	2	2	2	2	2	2.4535	2	2	2	2	2	2	2	2	2	2	2	2.95078	2.91955	2.61824	2	2	2	2
ENSG00000159387	IRX6	2.15766	1.38e-09		4.06464	4.32416	4.20639	2.23869	5.04864	2.66155	3.93847	3.41903	3.66429	3.51555	4.0328	2.56979	3.4653	4.93304	3.08056	3.41894	2.6509	2.7963	2.70505	4.75598	3.28261	2.27205	4.89517	2.7107	2.60837	4.27446	3.68534	2.40209	3.27692	3.82981	5.05727	5.43199	2.60377	3.3604	3.0202	5.57634	4.43962	7.39573	2	4.36749	4.24641	6.0619	2.17199	5.71998	2.50974
ENSG00000203817	NA	2.15688	1.17e-05		2	2.24144	2.72884	2.23869	2.34417	2.9051	2	2	2.3895	2.30145	2	2	2	2	2.73891	2	2	2	2	2.34942	2	2.27205	2.40268	3.18472	2	2.31021	2	2	2	2.9479	2.54374	2	2.33324	2	2	3.56146	2.52857	2.28387	2	3.13007	2.85	2	2	2.60234	2.7099
ENSG00000165300	SLITRK5	2.15606	1.41e-05		2.27765	4.21518	2.98983	3.17596	2.18232	2	3.27292	2.70289	5.12903	7.0874	4.21852	3.14455	2	3.33175	2.53201	3.94322	3.22054	7.33227	3.17658	2.86565	2.56325	3.29435	2.40268	2.7107	3.50379	3.13713	2.79803	2.40209	2.89059	3.51507	2	3.50393	3.94795	2.53394	2.29688	6.65528	3.81044	2	6.37697	3.13007	3.97911	2.91744	8.04059	8.04509	3.31225
ENSG00000140545	MFGE8	2.15565	1.88e-22		10.3122	9.58158	9.1227	10.3121	9.43033	9.87933	10.2305	9.11355	9.31632	10.6605	11.8572	10.2794	9.98216	9.67713	9.06492	10.7494	10.2377	10.5497	10.3014	10.2806	10.2872	9.98261	10.934	8.71975	9.11572	10.1155	9.61759	9.75081	9.89547	10.4401	10.6819	10.5797	10.1575	9.26841	10.074	12.0624	12.8235	11.8993	10.3322	9.63171	11.1253	12.8141	13.2079	10.9148	13.9811
ENSG00000196739	COL27A1	2.1539	3.42e-18		8.17604	9.65904	9.30315	8.70423	7.74609	6.76449	11.3708	8.11306	9.6615	11.1373	10.8648	8.53569	10.2969	10.0247	7.78613	8.70431	8.20161	10.1994	9.60109	8.80016	8.28342	9.37847	9.6781	6.65481	9.69994	8.87755	9.78881	8.6392	8.17882	8.8947	9.54217	8.1942	8.37695	6.8464	8.56674	12.3802	10.858	11.8458	13.8782	11.1346	10.5639	10.9008	9.70754	10.434	10.554
ENSG00000243238	IGKV2-30	2.15305	3.92e-05		6.74904	4.03453	4.04341	5.74571	2.95826	5.72437	4.51643	2.27412	4.33033	8.89543	4.90015	9.6564	3.67876	4.37071	4.3886	4.37427	8.40295	3.78889	7.0911	4.50052	4.26927	4.97237	2.40268	6.65481	6.13116	2	4.44157	2	4.67992	5.45778	6.3381	2	3.20114	3.88254	3.76517	5.37396	7.94883	3.33469	11.0679	6.73102	7.85075	5.16974	4.10163	4.21016	3.53957
ENSG00000182261	NLRP10	2.15002	0.0128478		2	2.24144	2	2	2	2	2	2	2	2	2	2	2	2	2	2	2	2.57637	2	2	2	2	2	2	2	2	2	2	2.36137	2	2	2	2	2	2	2	2	2	2.24681	2	3.38128	2.91744	2	3.94486	2.50974
ENSG00000111981	ULBP1	2.14977	2.55e-14		3.54101	3.67177	2.86523	4.4589	2.34417	4.88745	3.93847	3.89543	4.03541	7.51885	4.84478	2.97718	3.4653	4.56815	2.91983	4.94403	2.6509	2.7963	2.39518	3.67465	2.56325	2.50085	5.07128	5.11089	2.33602	3.65945	3.98364	3.19264	3.71244	3.25918	3.50131	4.1264	3.73923	3.59237	2.93656	4.85695	4.96069	3.454	6.50103	5.26575	5.7339	3.4738	4.30013	6.83105	4.32943
ENSG00000164093	PITX2	2.14964	1.25e-06		4.55608	4.0973	2.86523	4.50535	2.48968	4.99664	2.55794	4.25296	2.94846	2.94825	4.30312	5.57252	3.67876	5.60744	2.53201	4.46454	3.09781	4.56339	3.17658	4.10052	5.26255	3.1668	3.96262	3.18472	2.60837	4.47452	3.07593	2.974	3.27692	3.73233	4.35607	3.90851	3.49513	4.51164	3.49974	2.83237	6.06888	2	3.20544	4.28193	3.22497	2.91744	6.1974	4.3633	3.04229
ENSG00000211943	IGHV3-15	2.14911	4.58e-06		8.02437	5.74283	4.60742	4.75647	5.69924	3.11341	7.10952	4.82139	4.78426	12.1518	5.54614	9.29636	4.54679	6.14468	9.06252	6.25384	8.53003	4.93164	8.48959	6.10174	5.79651	6.13765	2	7.7675	6.92476	6.30093	7.39229	2	6.26432	8.82253	9.89551	3.65176	4.13025	6.46271	4.35411	5.98473	8.98996	7.9617	4.91273	9.66167	9.18968	5.71659	4.99345	5.80266	5.66157
ENSG00000186191	BPIFB4	2.14877	0.07637		2	2	2	2	2.18232	2	2	2	2	2	2	2	2	2	2	2	2	2.31678	2	2	2	2	2	2	2.33602	2	2	2	2	2	2	2	2	2	2.42517	3.35683	2	2	2	2	2	2	2	2	2
ENSG00000239819	IGKV1D-8	2.14431	7.5e-06		5.07514	3.06559	3.40232	2.6227	2.34417	2	2.55794	3.033	3.16334	11.3639	2.64356	4.60531	2	2.96212	2.29039	2.87731	3.62786	3.15558	5.29614	2.86565	2.56325	2.87191	2	3.54091	3.6314	2.56537	3.84219	2	3.09665	5.11516	6.85413	2.93966	2.33324	3.22874	2.29688	3.74063	5.89384	2.28387	2.45751	2.91955	5.08577	3.12764	2.59116	2	3.18357
ENSG00000246528		2.14396	2e-06		3.04341	2	2.72884	2.23869	2	2	3.27292	2.27412	2	3.73285	2.35737	2.31284	2	2	2	2.4166	2.25102	2	2.70505	2	2	2.27205	2	3.18472	2.83738	2	2.79803	2.40209	2.36137	2	3.71754	2	2	2.29153	2	2	2.19849	2	3.92552	4.09387	4.1627	2.37435	2	3.73631	2.27727
ENSG00000240685	NA	2.14368	1.77e-06		2.27765	2.4482	2	2	2.18232	2	2.55794	2	2.3895	2.55067	2.88227	2	2	2.25052	2	2	2	2	2.70505	2	2	2.27205	2	2	2	2	2	2	2.36137	2.30131	2	2.38518	2	2	2	3.1183	2.19849	2.90291	2.24681	2	2.34199	2.37435	2.91555	2	3.18357
ENSG00000170279	C7orf33	2.14315	0.136708		2	2	2	2	2.18232	2	2.55794	2	2	2	2	2	2	2	2	2	2	2	2	2	2	2	2	2	2	2	2	2	2	2	2	2	2.33324	2	2	2	2	2	2.24681	2.67297	2	2	2	3.49244	2
ENSG00000253705	NA	2.14176	0.00315548		2.27765	2	2	2	2	2	2.55794	2	2	2.76311	2	2	2	2	2.91983	2	2	2	2	2	2	2.27205	2	2	2	2	2	2	2	2.76281	3.50131	2	2	2.29153	2.15607	2.4754	3.12433	2	6.07549	2.37537	2.85	2.6713	2	2.33238	2
ENSG00000185155	MIXL1	2.1414	4.82e-08		3.73744	2.78967	2.2195	2.23869	2.18232	2.36837	2.95927	2	2.3895	5.03631	3.26631	3.43033	2	2.81438	2.73891	2.4166	3.33365	2.31678	3.17658	2.86565	2.56325	2.50085	2	2	2	2	2.4535	2.40209	2.89059	3.39279	4.59341	2	2.83149	2.29153	2.54298	3.1183	4.43962	3.9362	4.35186	3.62303	4.1627	2.37435	2.81531	3.026	2.88565
ENSG00000120440	TTLL2	2.14134	9.29e-06		2.27765	2	2.40996	2.6227	2	2.66155	2.55794	2.70289	2.3895	3.83034	2.88227	2	2	2	2	2.22329	2.81573	2.31678	3.36486	2.86565	2	2	2.40268	2.7107	2	2.31021	2	2	2.36137	2.76281	2	2.38518	2	2.53394	2	3.9	2.19849	2	3.85286	2.37537	2.61824	2.91744	2.59116	3.026	2
ENSG00000133069	TMCC2	2.13998	6.03e-17		5.36984	4.15744	4.71964	4.20112	4.21324	4.25749	3.93847	3.6288	6.9281	8.2043	5.88493	4.81841	5.35704	7.14257	4.81152	5.55003	7.13786	4.43826	6.01122	5.32822	4.9423	6.5492	4.37449	4.44789	7.19646	5.82718	4.93518	4.45942	4.4736	4.66496	5.83539	6.20503	4.36666	3.22874	3.98927	8.84019	8.70186	7.35031	7.57428	6.09148	5.76262	6.44213	7.1979	7.73002	7.0256
ENSG00000204807	NA	2.13983	3.17e-05		2	2	2	2.44343	2	2	2	2	2	4.55583	2.35737	2.31284	2.52637	2	2.73891	2	2.25102	2	2.39518	2	2	2.50085	2	2	2	2	2	2.40209	2	2	2	2.38518	2.33324	2	2.15607	2.4754	2.66902	3.06163	2.24681	2	2	2	2.17199	2	2.7099
ENSG00000105141	CASP14	2.13933	0.0287977		2.71075	2.62902	3.85966	4.2565	2	2	2	2	2	2	7.10642	6.93276	2	2	2	4.9123	3.94513	2	2	2.34942	2	2	2	4.06453	2	5.23204	2.79803	2	2	7.34757	3.71754	2	7.17307	2	4.32151	2	2	2	2	8.17042	2	7.43843	5.32042	5.04519	2
ENSG00000261409	NA	2.13824	0.000498244		2.27765	2.4482	2.72884	2.44343	2	2	2.55794	2	2.3895	3.25961	2	2.78782	2.52637	2	2	2.4166	2	2	2	2	2	2	2	2	2	2.78212	2	2.40209	2	5.03566	2	2.38518	2	2	2	4.85695	2.19849	2	2.45751	3.31375	2.34199	3.4738	2	2	2.50974
ENSG00000233081		2.13733	2.01e-05		2	2	2	2.44343	2.34417	2	2	2	2	3.11231	2	2.31284	2	2.25052	2	2.22329	2	2	2	2	2	2	2.40268	2	2	2.56537	2	2.40209	2	2	2	2	2	2.29153	2.29688	3.56146	2.19849	3.56419	2.80433	2.37537	2	2.6713	2.81531	2.33238	2.27727
ENSG00000198178	CLEC4C	2.13572	4.53e-05		3.64256	2	2.86523	2	2.34417	2	2.55794	2.50438	3.35032	2.94825	2	2	2	2	2.29039	2.22329	2	2	4.34946	2.86565	2.56325	2	2	3.18472	2	2	3.07593	2.40209	2.65011	2	2	2	2.83149	2	2	2.4754	5.38405	2.90291	4.29814	4.79566	6.39661	2.37435	2.17199	2	2.50974
ENSG00000135912	TTLL4	2.13446	2.31e-50		8.35875	7.6067	7.6988	7.48286	7.65645	7.35234	8.65287	8.37189	7.94106	10.1476	8.65113	7.79402	7.90691	8.1062	7.37785	8.07224	7.34092	7.77545	7.9351	7.82356	7.69001	7.93502	7.38852	7.06464	8.01052	7.10199	8.08437	8.67594	8.0484	8.68274	8.40545	8.86259	8.44737	8.20515	8.29384	9.72897	9.53774	10.051	11.3598	9.73795	11.0868	10.9026	9.71972	9.8522	11.7795
ENSG00000211667	IGLV3-12	2.13372	0.00201074		3.82645	2.24144	2	2.23869	2.48968	2	4.10607	2	2	3.11231	3.81959	2	2.52637	2	2.73891	3.22596	2	2.31678	6.31514	2	2	2	2	2	2	2	3.07593	2	2	3.11192	2	2	2	2.53394	2	2	6.06888	2	2	2	2.61824	2	2	2	2
ENSG00000211972	IGHV3-66	2.13255	0.000528762		2.27765	2	2.86523	2	2.18232	2.9051	3.74882	3.17347	2.3895	5.83247	2.35737	3.2945	2	2	2.29039	3.50654	2.6509	5.06461	6.03914	3.24505	2	3.1668	2	5.48356	3.95789	2	4.70938	2	2	7.07679	2	2	3.02812	3.79215	2.42517	3.1183	6.88105	3.8518	7.35504	4.73255	3.38128	2	2	4.95166	2
ENSG00000242218	NA	2.13197	0.003189		2.5104	2	2	2	2.34417	2.36837	2	2	2.69589	2.55067	2	2	2	2.25052	2	2	2	2	2	2.6305	2	2	2	2	2	2	2.4535	2	2	2	2	2	2	2	2	2.4754	3.98185	2	2.64131	2.37537	2.61824	2.37435	2.17199	2	2
ENSG00000254035		2.1315	5.09e-06		2.27765	2	2	2.23869	2	2	2	2	2	3.39324	2	2	2	2	2	2.22329	2	2	2	2.34942	2	2	2	2	2	2.31021	2.4535	2	2.36137	2.30131	2.54374	2.38518	2.33324	2.29153	2.15607	2.4754	3.12433	2	2.45751	2.91955	2	2.6713	2.32565	2	3.18357
ENSG00000105255	FSD1	2.13066	4.02e-07		3.73744	2.4482	3.40232	3.05625	2.18232	2.9051	2.95927	2	2.94846	5.73512	4.21852	3.66875	3.67876	2.25052	2.53201	2.58705	5.49347	2.57637	4.59494	2.6305	2	3.96544	2.40268	5.30922	3.20872	4.12379	2.4535	2.7162	3.27692	3.25918	4.88918	2.68889	2	2.29153	2.65189	2.4754	4.43962	2.52097	4.87653	5.17372	4.24641	2.37435	2	2.33238	3.98789
ENSG00000183729	NA	2.13063	0.0169436		2	2	2.40996	2	2	2	2	2	2	3.39324	2	2	2	2	2	2.22329	2.46477	2	2	2	2	3.02688	2	2	2	2	2	2	2	4.99421	2.54374	2	2	2	2	2	2	2	2	2.37537	2.34199	2.37435	2	4.95166	2
ENSG00000259704		2.12841	2.82e-07		2.71075	2.24144	2.57819	3.05625	2.18232	2.36837	2.55794	2	2	2.76311	2	2.31284	2.52637	2.25052	2	2	2	2.7963	2.39518	2	2	2	2	4.44789	2	2	2	2	2	2.55044	3.90554	2	2	2	2.15607	2	3.54473	2.28387	3.31769	4.28193	3.38128	4.18746	3.47123	2	4.32943
ENSG00000231816	NA	2.12495	3.98e-06		2.27765	2	2.2195	2	2	2.36837	2	2.70289	2	2.30145	2	2.31284	2	2.25052	2.29039	2	2.6509	2	2	2.34942	2.56325	2.27205	2	2	2	2.56537	2	2	2	2	2.54374	2.38518	2.33324	2	2.29688	2.4754	2.66902	3.76215	2.45751	2.91955	2.61824	2.91744	3.53566	2.60234	3.43038
ENSG00000188039	NWD1	2.12437	1.68e-07		2.71075	3.67177	3.64904	4.08357	2.18232	2	3.5304	4.1882	2.69589	3.39324	4.45876	2.78782	2.52637	4.42266	2	6.21536	2.6509	2.57637	2.39518	3.06778	2.96731	2.27205	2	2	4.91775	2.31021	3.07593	2.40209	4.04652	4.30699	3.24686	2	5.09346	5.71068	2.54298	3.9	5.48252	5.98068	5.60822	3.75591	3.65077	5.21647	6.9127	5.36839	6.32703
ENSG00000143147	GPR161	2.12106	3.55e-26		5.7796	5.38858	5.39656	6.68082	5.07194	4.76932	5.4483	5.02054	5.02301	8.45416	7.04633	5.51256	5.78333	6.09752	3.22517	6.69716	5.31213	6.41822	5.24911	6.41142	5.69376	5.11742	5.79479	4.6071	5.14861	5.64553	5.18997	5.17563	5.69544	5.60273	5.78837	6.81947	5.44281	4.77027	5.40552	8.56488	6.77623	6.46554	7.72438	7.04853	5.64415	6.78988	6.06178	9.32267	6.26478
ENSG00000224037	NA	2.12059	4.21e-06		2	2.4482	2.2195	2.44343	2.34417	2.36837	2	2.27412	2	3.73285	2.64356	2.31284	2	3.43654	2.29039	2.73947	2	2	2	2	2	2.27205	2	2	2	2	2	2	2	4.007	2	2.38518	2.60377	2.29153	2.15607	2	2.52857	3.33469	2.64131	3.13007	2.61824	2.91744	2.4645	2.60234	2
ENSG00000233694	LINC02579	2.11957	0.000478299		2	2	2	2.23869	2.62184	2	2	2	2	2.30145	2	2	2	2	2	2.4166	2	2.31678	2	2	2	2	2	2	2	2	2	2	2	2	2	2	2.33324	2	2.15607	2.4754	2.19849	2.72454	3.08372	2	3.04963	2	2.17199	2.33238	2
ENSG00000129988	LBP	2.1179	0.000203193		8.87663	3.06559	2.40996	5.39721	6.18926	2.66155	3.5304	2.50438	3.79889	4.71748	5.99075	2.56979	4.54679	2.4639	3.96297	2.22329	2.96365	2	5.51076	3.90324	3.95069	2.27205	9.75322	5.21346	2.33602	6.01013	3.84219	2.974	2	5.42695	9.78007	2.38518	4.04198	2.92277	3.71585	2	6.24754	2	5.81361	6.40653	9.63432	5.87063	5.54046	5.29412	11.6588
ENSG00000172752	COL6A5	2.1162	1.43e-05		3.04341	2.78967	2	2.44343	2	2	2	2.87737	2.69589	4.71748	3.26631	2.56979	2	2	2.29039	2.4166	2.25102	2.31678	3.17658	2	2	2.50085	2	2	2	2	2.4535	2	2	2.55044	4.88918	2	2	2	2.29688	2	3.46988	2	3.77635	3.62303	4.66676	2.6713	2.32565	2	3.82488
ENSG00000254395	IGHV4-55	2.11591	0.000174783		2.88665	2	2.2195	2	2.18232	2	2.55794	2.27412	2.3895	6.00943	2.64356	2.31284	2	2.25052	2	2	2.25102	2	3.81591	4.4289	2	3.02688	2.40268	2.7107	2.60837	2.78212	2	2	2	3.82981	5.34411	2	2	2.53394	2	2	3.92694	2.72454	3.08372	2.91955	4.83845	2.6713	2	2.60234	2
ENSG00000249194	NA	2.11538	0.061458		2	2	2	2.23869	2	2	2	2	2	2	2	2	2	2	2	2	2	2	2	2	2	2	2	2	2	2.31021	2	2	2	2	2	2	2.33324	2	2	2.4754	2.37295	2	2	2	2	2	4.0139	2.82967	2.50974
ENSG00000223722	IFITM3P2	2.11466	0.00957008		2	2	2	2.23869	2.18232	2	2.95927	2	2.3895	2.94825	2	2.31284	2	2.25052	2	2.22329	2	2.7963	2.39518	2.6305	2.56325	2.87191	2.40268	2	2	2	2.79803	2	2	2	2.54374	2	3.94795	6.96493	2.93656	6.21441	2.37295	2.28387	2.80433	2.37537	2.85	2.6713	8.60327	7.79205	2
ENSG00000128242	GAL3ST1	2.1146	4.54e-06		2.5104	2	2.40996	2	2	2.66155	2.95927	2.70289	3.51583	2.55067	2	2.31284	3.67876	2.25052	2.53201	2.58705	2.81573	2	2	2.34942	3.28261	2	2.97519	2	3.20872	3.13713	2	2.40209	2.65011	2.76281	2.54374	2	2	3.96761	2.15607	7.49519	2.37295	3.66657	2	2.67297	2.34199	3.75276	2.59116	3.026	4.65477
ENSG00000240864	IGKV1-16	2.11454	1.46e-05		7.26914	3.58683	3.98472	5.06638	3.6578	3.60229	5.9669	3.52772	6.24614	7.63134	7.79523	8.97673	3.4653	4.61356	3.78772	4.70572	3.43853	3.44299	6.84444	4.4289	4.53006	4.89398	2	7.62589	4.1406	3.4218	5.72125	2	5.21018	6.39058	9.77707	3.50393	5.09346	5.24939	3.17421	5.3186	7.81915	6.18421	2.80433	8.24014	6.32139	5.68371	4.50708	3.84435	6.59077
ENSG00000236996	MLIP-IT1	2.11426	0.022906		2	2	2	2	2	2	2	2.50438	2	2	2	2	2	2	2	2	2	2.31678	2	2.34942	2	2	2	2	2	2	2	2	2	2	2	2	2	2	2	2.4754	2	2	2	2	2.85	2	2	2.82967	2
ENSG00000102837	OLFM4	2.1137	0.000505525		12.6462	3.06559	5.4189	3.48501	2	4.57172	4.10607	2.27412	2.69589	3.11231	2.64356	3.2945	4.1771	8.17597	2	3.81182	3.22054	2	4.66829	2.34942	2.96731	2.69828	2.71715	3.54091	4.30276	4.04212	8.10774	2	4.14265	2	9.80686	3.65176	6.05229	3.88254	4.21904	4.40418	6.72887	7.32706	5.17362	7.41293	7.74679	6.36126	7.56114	6.21864	8.14393
ENSG00000235335	B3GALT1-AS1	2.11308	0.0226694		2	2	2	2	2.34417	2	2.55794	2	2	2.76311	2	2	2.9112	2	2	2	2	2	2	2.34942	2	2	2	2	2	2	2	2	2	2	2	2	2	2.29153	2	6.51456	2	2.28387	3.20544	2.37537	2	2	2.32565	2.33238	2
ENSG00000227683		2.11304	0.00192375		2	2.24144	2	2	4.33379	2	2	2	2.3895	2	2.35737	2	2	2.25052	2	2.4166	2	2	2	2.6305	2	2	2	2	2	2	2	2	2	2	2	2	2	2	2	2	2.52857	2	2.24681	2	2	2.37435	2.70758	3.35307	2.50974
ENSG00000112394	SLC16A10	2.11115	3.81e-16		3.31356	3.96891	5.17823	5.72623	3.23088	2.66155	3.27292	3.72326	2.69589	4.23822	4.5307	3.55446	3.21469	2.25052	2.73891	4.12028	3.33365	2.9871	2.70505	3.67465	3.28261	3.41152	2.40268	4.88087	2	2.97051	3.84219	3.70043	3.8326	2.9479	2	3.50393	3.49513	3.59237	4.14644	7.67126	5.87946	5.21154	5.4693	4.36749	3.52231	4.91027	4.89865	6.58851	6.42989
ENSG00000104998	IL27RA	2.11114	4.82e-22		8.53086	5.64117	7.27168	6.439	7.05292	6.29404	7.78918	7.64287	7.12033	10.4533	8.12654	6.20438	6.49665	8.13374	6.44204	6.26645	8.00644	7.18424	8.26566	7.56422	6.69126	7.49169	7.90495	6.82648	6.17371	6.68415	8.14587	6.43104	7.0266	7.64408	8.66824	6.92497	7.73412	7.10294	7.03888	7.92401	8.52367	9.26151	10.8189	11.2782	9.80797	9.17675	8.79312	9.98796	7.74853
ENSG00000112299	VNN1	2.10763	2.09e-10		5.42789	5.25731	5.83899	5.91012	5.57428	3.96677	6.00982	6.384	3.79889	6.5428	4.95348	4.81841	2.52637	4.82136	4.94283	4.70572	3.43853	3.44299	4.05347	4.92168	3.54121	3.29435	4.4614	5.77946	3.6314	3.54551	5.00322	4.18132	4.54571	3.82981	5.58327	4.31566	4.13025	3.69571	4.97355	5.1385	9.91454	3.56419	6.62621	6.80956	5.29683	5.38958	8.06262	7.22005	6.66495
ENSG00000205221	VIT	2.1061	1.23e-06		4.79539	3.58683	4.48572	3.17596	4.17071	4.16694	4.92796	3.41903	4.03541	7.42052	3.56931	6.88627	5.15793	3.53423	3.22517	4.2273	3.09781	4.1498	3.81591	4.97293	3.28261	2.27205	3.55178	3.18472	3.74863	4.85539	4.2307	2	3.8326	5.90071	3.71754	4.83198	2.60377	4.51164	5.87866	10.3301	5.46336	3.20461	5.58597	3.31375	3.38128	5.46892	5.94803	3.35307	4.50125
ENSG00000148926	ADM	2.1059	1.97e-13		6.74904	5.11289	5.54612	7.34915	6.9809	4.94308	6.20712	5.05727	7.56958	7.7103	9.04118	6.7239	5.47599	5.1334	4.50651	6.77861	5.96659	4.97734	6.38208	5.82319	6.18535	8.77524	5.07128	5.90738	4.30276	5.19473	5.13037	6.03812	5.07051	5.92297	7.41465	5.62327	7.60143	4.94825	6.1989	5.94871	8.08044	5.27773	5.8514	7.76007	7.50478	10.3195	7.98688	10.1651	8.34535
ENSG00000203760	CENPW	2.10555	1.48e-17		7.65062	5.17241	5.93512	7.36813	6.2518	6.3362	5.67854	4.37438	5.56656	8.2839	7.04633	6.46385	5.68798	6.2634	6.12928	6.12136	6.08441	4.37137	6.01122	5.11661	5.89242	7.33733	5.79479	9.20997	6.13116	6.49759	6.46294	5.65206	5.90184	6.32522	6.85413	7.28344	7.14156	6.49172	6.70784	7.25091	7.52778	8.04957	7.75959	9.16037	7.65019	7.82517	8.66037	7.41663	7.66664
ENSG00000179774	ATOH7	2.10526	9.01e-06		2	2.24144	2.2195	2	2.18232	2.66155	2	2.27412	2	2.55067	2	2	2.9112	2	2	2.58705	2.46477	2.31678	2	2	2	2	2	2	2.83738	2.78212	2	2.40209	2	2	2	2	2	2	2.42517	3.1183	2.79701	2.72454	2	2	2.85	3.4738	2.4645	2.33238	2
ENSG00000115361	ACADL	2.10494	2.65e-06		3.54101	4.21518	3.10453	2.44343	4.76395	2	3.5304	3.30147	3.16334	2.55067	2	2.78782	3.21469	3.09613	2.53201	3.00313	2.25102	2.57637	2.96	3.54516	4.11875	2.50085	2	2.7107	2	2.78212	3.50934	2.7162	2.36137	2.30131	2.54374	2.38518	2	3.3604	2.42517	6.99249	3.86987	2	2.45751	2.67297	2.85	4.09044	2.17199	6.31569	4.26728
ENSG00000078725	BRINP1	2.10482	3.78e-05		4.20406	2	3.98472	2.23869	2	2.9051	3.93847	2.27412	2	5.85582	2.35737	3.43033	5.9155	3.86982	2	4.06364	2.25102	3.15558	5.04393	3.54516	2.96731	4.17884	2	2.7107	2	2.31021	3.68534	2.7162	3.94352	2.30131	5.68946	4.89268	2.83149	2	3.0202	3.56146	5.42425	2.28387	2	2.67297	3.22497	3.4738	4.53886	3.49244	7.08084
ENSG00000050730	TNIP3	2.1045	5.9e-10		4.83883	2.24144	3.40232	2.92569	3.46008	2	4.10607	3.52772	2.3895	3.73285	3.42575	3.2945	3.4653	2.4639	3.08056	2.58705	2.81573	2	4.59494	2.34942	2.56325	3.62069	2.71715	3.54091	2	2.56537	4.44157	2.974	3.27692	3.11192	5.78837	2.38518	2.33324	3.22874	3.17421	2.83237	7.55972	3.454	5.34235	6.9128	5.89821	2.91744	6.63981	4.28876	4.13434
ENSG00000158887	MPZ ENSG00000158887	2.10434	1.53e-09		3.43176	6.17983	4.04341	4.14354	4.70556	3.73428	4.51643	4.25296	3.79889	5.15397	4.30312	3.14455	4.02932	3.53423	3.3566	3.87901	4.01463	4.2275	4.51766	4.27403	4.84975	4.62949	3.7021	3.18472	3.95789	3.65945	4.53647	4.54136	4.04652	4.43644	4.22095	4.40172	4.69079	3.48104	3.76517	13.3345	4.72355	3.06163	8.41192	4.28193	5.21607	3.87432	3.47123	3.61952	5.4259
ENSG00000185038	MROH2A	2.10396	0.010156		2	2.24144	2	2.6227	2	2	2	2.27412	2	2	5.511	2	2	2.25052	2	2.22329	2	2	2	2	2	2.27205	2	2	2	2.31021	2	2	2	2	2.54374	2.38518	2.33324	2	2.75315	3.1183	2	2	2	2	2	2	2	3.94486	2
ENSG00000225630	MTND2P28	2.10344	6.61e-08		4.881	5.01875	4.44276	4.55036	13.0912	3.8552	3.93847	4.59028	4.96692	4.90819	4.66464	4.86711	5.08494	3.86982	4.94283	4.06364	3.62786	4.50218	4.05347	4.00525	5.02927	4.30537	3.55178	3.54091	4.1406	5.07663	5.00322	4.37254	4.39771	6.34184	3.90554	4.40172	4.80247	3.59237	5.55324	4.77706	5.75888	7.78521	6.18314	2.37537	11.4801	5.16974	5.28338	5.13303	4.95991
ENSG00000173432	SAA1	2.09963	9.59e-08		7.82817	7.85393	6.81321	4.97029	9.68764	6.35683	7.64689	7.71935	7.42095	6.62662	7.39366	4.91421	8.14992	5.92814	8.18138	4.97507	3.7952	5.90653	5.8313	7.57255	9.20577	3.62069	4.28202	5.77946	2.60837	5.43766	8.73156	3.70043	5.92905	5.15332	9.79502	4.22413	5.63611	7.54483	4.35411	5.37396	11.6879	8.34415	8.76118	8.90532	8.95167	8.80093	9.93057	10.8859	11.8428
ENSG00000122863	CHST3	2.09806	1.2e-31		7.44109	7.0471	7.58981	7.55088	7.26993	6.25061	7.75174	6.21548	7.77951	9.77921	8.81136	7.5843	7.71467	7.70601	5.68005	8.3549	7.25737	8.86608	7.29011	8.04331	7.85385	7.13919	7.4322	6.28253	6.50894	7.25483	7.08207	6.85619	7.77604	7.88426	8.02425	7.33903	7.51389	6.69249	7.59728	10.3301	9.08079	10.078	9.93364	7.69535	7.94773	8.57302	9.10583	10.5362	7.87892
ENSG00000235385	LINC02154	2.09788	0.000964004		2.27765	2	2.2195	2	2.18232	2	2	2	2	2.30145	2.64356	2.31284	2	2	2	2.22329	2.25102	2	2	2	2	2	2	3.54091	2	2	2	2	2	2.55044	2	2	2.33324	2	2	2	2	2	2.24681	2	2.34199	2	2.59116	2.33238	2.50974
ENSG00000124003	MOGAT1	2.0959	0.000296331		2	2.24144	2	2	2.48968	2	2	2	2	2	2	2	2.52637	2	2	2	2	2.31678	2.70505	2	2.56325	2	2	2	2	2	2	2	2	2	2	2	2	2	2	2.4754	2.19849	2.90291	3.69555	2.67297	2	2.37435	3.00928	2.60234	2
ENSG00000124678	TCP11	2.0953	0.000508251		2	2.24144	2.2195	2.23869	2	2	2	2	2	2.30145	2.35737	2.31284	2	2.25052	2	2.22329	2	2	2	2	2	2.27205	2	2	2.83738	2	2.4535	2.40209	2.36137	3.39279	2	2.38518	3.94795	2	2	3.1183	3.02325	4.63668	2.24681	2	2.34199	2.37435	2.17199	4.74416	2.27727
ENSG00000181126	HLA-V	2.09405	3.66e-10		2	3.06559	3.30972	2.78214	2.62184	2.36837	4.10607	3.89543	3.79889	2.55067	4.84478	3.77465	4.1771	4.01226	3.47705	3.32568	3.43853	2.31678	3.17658	2.86565	2.96731	2.69828	3.194	2.7107	3.95789	2.56537	2	4.89307	3.27692	2.76281	3.71754	2	2	3.88254	2.15607	3.74063	4.78659	2.28387	5.94175	4.28193	6.13628	5.07148	3.33306	5.60181	4.87911
ENSG00000223829		2.09333	0.142232		2	2	2	2	2	2	2	2	2	2	2	2	2	2	2	2	2	2	2	2	2	2	2	2	2	2	2	2	2	2	2.54374	2	2	2	2	2	2.19849	2.72454	2	2	2	2	3.92048	3.026	2
ENSG00000211896	IGHG1	2.09182	2.61e-05		15.8362	11.7069	10.4191	12.1891	11.0093	11.7091	14.056	11.7781	11.389	18.7891	14.934	15.9361	11.9671	9.97009	15.1182	11.8368	14.5404	13.2938	16.6952	13.0088	9.26072	13.6023	11.5951	13.4278	14.292	11.0877	12.5524	5.79254	12.0439	16.9011	18.6272	10.1392	12.8507	10.9675	11.6989	13.6458	16.5786	14.1046	17.4581	14.5479	17.7014	13.2351	11.2358	13.8689	11.9285
ENSG00000187094	CCK	2.08986	0.000534141		2	2	2.2195	2	2	2	2	2	2	2.76311	2.35737	2	2	2	2	2	2.46477	2	2	2	2	2	2	3.18472	2.33602	2	2	2	2	2	2	2	2	2	2.15607	2	2	2	2	3.13007	2.34199	2	2	2.60234	2.27727
ENSG00000223553	SMPD4P1	2.08887	0.00184777		2	2	2	2	2	2	2	2	2.69589	2	2.35737	2	2	2.64976	2	2	2	2	2.39518	2	2	2	2.71715	2	2	2	2	2	2	2.55044	2.54374	2	8.55893	2.29153	2.42517	4.04349	2.79701	2	2.24681	2	2	2	2	2.33238	2
ENSG00000235387	SPAAR	2.08761	1.85e-10		3.73744	4.15744	3.57139	4.2565	4.08169	3.8552	4.51643	3.30147	3.92199	5.33098	4.95348	2.97718	3.86466	3.33175	3.96297	3.81182	4.37325	3.44299	3.68065	4.10052	4.26927	2.50085	3.194	3.54091	2.83738	3.4218	4.11245	2.974	3.09665	3.82981	4.47962	4.22413	4.56973	3.69571	8.43388	4.29367	4.9331	3.20461	3.31769	3.75591	3.76872	5.4298	4.14358	3.49244	4.87911
ENSG00000236081	ELFN1-AS1	2.0856	0.000490192		2.27765	2	2.40996	4.79438	2	2	2	2	3.79889	4.00755	6.40861	2.78782	2	2	2	3.00313	2.25102	2.31678	2.70505	2	2	2.50085	2	2.7107	2	2.97051	2	2.40209	2	2.30131	2.54374	2	2.83149	2.53394	2.15607	4.69248	2.66902	3.8518	2	2.37537	2.34199	2.37435	2.59116	3.94486	2
ENSG00000148143	ZNF462	2.08531	6.18e-24		6.23469	7.46514	6.66222	6.62931	6.21041	5.09815	7.10952	7.74209	5.93142	9.15504	7.84546	6.29615	6.43924	7.71646	4.3886	8.64039	7.32048	6.54503	6.14571	6.8141	6.39637	6.93903	5.53914	6.76024	8.86616	6.15315	7.00119	5.95086	6.44486	8.60226	6.63244	6.20503	6.54513	5.98001	6.05758	9.97484	7.4904	9.77837	9.34997	5.84527	8.17837	7.78697	8.5399	7.98144	9.00156
ENSG00000259772		2.08529	1.14e-08		3.9103	3.06559	2.72884	2.78214	2.95826	3.29541	4.2562	2.87737	2.94846	5.83247	4.38304	3.2945	2.52637	3.53423	4.44876	2.73947	3.53629	3.15558	5.20048	3.54516	2	3.29435	2.40268	2.7107	4.05214	2.56537	3.68534	2	2.89059	5.07596	6.2012	3.78584	2.33324	3.88254	3.17421	4.50681	5.25625	4.63668	8.16795	4.28193	5.9982	3.75276	2.81531	2	4.70251
ENSG00000135898	GPR55	2.08503	5.28e-10		4.96182	2.62902	3.79281	2.92569	3.71812	2.36837	5.09671	3.72326	4.41661	4.90819	3.08703	2.31284	3.21469	3.53423	4.11922	2.73947	2.25102	2.7963	4.66829	4.00525	2.56325	3.1668	2.71715	3.54091	2.83738	2.31021	4.33999	2.7162	3.09665	3.62779	4.22095	3.15322	2.60377	3.22874	2.75315	3.9	5.01435	2.52097	7.73453	5.17372	7.43513	3.62001	3.71327	3.84435	3.31225
ENSG00000235268	KDM4E	2.08454	6.32e-05		2	2.78967	2.57819	2.44343	2.48968	2	2	2.50438	2	2	2	2	2	2.4639	2.29039	2	2	2	2.39518	2.34942	2	2.27205	2.40268	2	2.33602	2.31021	2	2	2.36137	2	2	2	2.33324	2.29153	2.29688	4.60263	2.19849	3.20461	3.08372	2.67297	2.34199	3.12764	3.71327	3.84435	3.90869
ENSG00000211650	IGLV5-45	2.08453	4.89e-05		7.19586	2.24144	3.21077	3.05625	2.8546	3.11341	5.67854	2.87737	2.69589	4.49766	5.77073	7.35598	4.31114	3.43654	3.3566	3.74134	5.5877	2.31678	5.3417	7.09425	2	4.67708	2	2.7107	2.33602	2.31021	3.68534	2	5.02078	4.08804	10.17	2.93966	11.1497	4.94825	4.18319	3.35683	6.33449	3.76215	2.24681	3.13007	7.1823	4.27837	3.09729	3.73631	3.53957
ENSG00000250366	TUNAR	2.08416	2.55e-05		3.04341	2.24144	2.2195	2.78214	2.48968	2	2	2.50438	2.94846	2.76311	2.35737	2.97718	2.9112	2.25052	2.91983	2	2	3.44299	3.36486	2.34942	2.56325	2	2.71715	2	5.52239	2.78212	2.4535	2.40209	2.65011	3.25918	4.22095	2.38518	3.49513	2.53394	2.93656	3.1183	3.02325	3.06163	2.24681	3.13007	3.22497	2.6713	3.18023	2.33238	2.27727
ENSG00000086506	HBQ1	2.08376	0.000813647		2.27765	2	2	2	2.18232	2	2	2	2	2	3.08703	2	2.9112	2	2	2	2.96365	2	4.98773	2	2	2	2	2.7107	2	2	2	2	2	2	2	2	2	2	2	2	2.19849	2	2	2.37537	2	2.37435	2.4645	3.94486	2.88565
ENSG00000241294	IGKV2-24	2.08295	6.49e-06		7.58197	2.93422	3.21077	4.83132	4.58117	3.96677	5.87704	2.87737	3.16334	6.40717	6.62126	5.35076	2.52637	5.33663	4.44876	3.94322	3.43853	3.30643	5.799	4.27403	5.1889	3.41152	2.40268	3.82635	3.74863	2.56537	4.33999	2	4.8604	3.25918	6.63244	2.68889	2.33324	4.94825	3.44024	5.3186	8.03248	5.6716	10.0998	5.35225	5.13052	5.07148	3.4038	3.94486	3.98789
ENSG00000184661	CDCA2	2.08245	1.63e-25		6.56727	4.73277	5.06947	5.82111	6.3215	5.40592	5.67854	3.6288	6.50435	7.9075	5.47498	6.95546	5.87277	5.946	6.16558	6.67842	6.50243	4.2275	6.42503	4.69623	6.06701	6.42926	6.57649	6.54107	6.50894	6.11371	5.45585	5.8896	4.80271	7.20041	6.04993	7.14056	6.2622	5.60844	6.66301	7.01007	6.97876	7.6667	8.00566	9.44257	7.90328	8.91866	8.74795	8.36831	7.91484
ENSG00000171855	IFNB1	2.08217	0.00545594		2.27765	2	2	2	2.18232	2	2	2.27412	2	2.94825	2	2	2	2.25052	2	2	2	2	2	2	2	2.27205	2	2	2	2.31021	2	2	2	2.30131	2.54374	2	2.60377	2	2	2	3.12433	2	2.45751	2	3.97911	2	3.00928	2	2.27727
ENSG00000244575	IGKV1-27	2.08152	2.31e-06		7.73352	3.40028	2.57819	8.05507	4.03504	2.36837	5.09671	3.17347	2.3895	10.9088	6.11297	5.57252	4.1771	5.00297	3.3566	3.41894	3.09781	4.06768	4.98773	10.6109	5.1889	5.39863	2	5.00046	4.30276	3.13713	4.62552	2	4.54571	5.36325	6.92105	2.93966	2	4.77027	3.09926	4.29367	7.57319	3.20461	5.04906	4.91415	6.30196	4.44461	5.86271	4.21016	4.79351
ENSG00000237438	CECR7	2.07992	7.52e-19		4.20406	4.32416	5.35082	5.03505	3.59486	4.57172	4.92796	4.86348	3.92199	6.55712	7.36443	5.93424	5.47599	5.25301	4.3886	5.25352	4.66023	4.06768	5.5501	5.6763	3.95069	4.24349	5.12551	3.18472	3.20872	3.86344	4.62552	2.7162	4.3176	4.71685	5.34411	4.1264	4.50517	5.98001	4.35411	7.89592	6.77623	5.96067	7.81323	5.35225	6.02215	7.10755	7.79624	7.3076	7.39603
ENSG00000113396	SLC27A6	2.07954	3.19e-07		4.70437	3.58683	4.48572	3.88705	3.05497	4.34269	4.92796	2.70289	2.69589	6.70584	2.35737	3.8733	7.53454	4.52126	2.73891	3.32568	5.54136	4.73283	4.43601	4.97293	4.11875	4.11115	2	4.2689	6.01894	5.85135	4.2307	2.40209	3.94352	2.30131	4.88918	5.79213	2.83149	3.3604	2.65189	4.60263	6.19041	2	6.64784	4.19096	3.76872	6.71048	5.8999	8.92454	6.47182
ENSG00000182352	C17orf77	2.0786	0.00797443		2.71075	2.78967	2.2195	2	2.34417	2	2.55794	2	2	2.30145	2	2	2.52637	2.25052	2	2	2.25102	2	2	2	3.28261	2	2	2	2.60837	2.31021	2.4535	2	2.65011	2	6.49276	2.38518	3.20114	2	2	2	2.19849	2.28387	2	2	2.61824	2.37435	2.17199	2.33238	4.50125
ENSG00000211642	IGLV10-54	2.07736	5.31e-05		7.42692	2.4482	3.98472	2.78214	2.74291	2.66155	5.82991	3.52772	3.16334	6.78093	4.84478	4.86711	2	3.43654	2	3.41894	2.81573	3.56773	4.05347	2	3.76043	2.50085	2.40268	2.7107	6.66623	2.31021	4.86377	2	3.8326	3.11192	7.66944	2.38518	2.60377	2	2.29688	4.85695	8.75602	2.90291	13.8869	4.28193	5.67469	3.98642	3.09729	3.19878	3.18357
ENSG00000180440	SERTM1	2.07716	0.00890801		2	2	2	2	2	2	2	2	2	2	2	2	2	2.25052	2	2	2	2	2	2	2	2.27205	2	2	2	2.56537	2	2	2	2	2	2	2	2.29153	2	3.1183	2	2	2	2	2	2.91744	2	2	2
ENSG00000225492	GBP1P1	2.07656	2.98e-11		6.97028	4.32416	5.09744	5.85737	4.61329	4.25749	5.17422	3.41903	4.78426	6.43844	5.19402	5.864	5.08494	4.37071	4.90037	3.87901	4.31933	2.57637	6.58511	4.69623	4.53006	4.85313	3.38395	5.77946	3.74863	4.27446	5.30227	3.70043	3.8326	6.30841	6.85413	4.02157	4.13025	4.72212	3.66478	6.74201	6.95837	4.95256	6.10708	9.62086	8.6435	5.30562	5.74503	3.84435	4.50125
ENSG00000253425	HSPA8P13	2.07537	0.192427		2	2	2	2	2	2	2	2	2	2.30145	2	2	2	2	2	2	2	2	2	2	2	2	2	2	2	2	2	2	2	2	2	2	2	2	2	2	2	2	2.64131	2	2	2	2	2	5.79969
ENSG00000170866	NA	2.0742	8.82e-08		2.71075	2.62902	2.98983	3.38916	3.1456	2.66155	3.93847	2.70289	2.3895	4.49766	4.12865	3.43033	2.9112	3.62573	2	2.73947	2.6509	2	3.53138	2.6305	2	2.87191	2.40268	3.82635	2	2.56537	2.4535	2	2.89059	3.11192	2.93772	2.38518	3.62234	2	2.93656	2	2.66902	2.72454	4.63792	4.28193	4.89142	2	2.4645	2.33238	3.82488
ENSG00000215512		2.07381	0.00744918		2	2.24144	2	2	2	2	2	2.27412	2.3895	4.49766	2	2	2	2	2	2	2	2	2	2.34942	2	2	2	2	2	2	2	2	2	2.30131	2	2	2.60377	2	2.84777	4.29367	2.19849	2.28387	2.45751	2	2.61824	2	2.17199	2.82967	2
ENSG00000163283	ALPP	2.07339	0.0639876		2	2.4482	2	2	2	2	2	2	2	2	2.35737	2	2	2	2	2	2	2	2	2	2	2	2	2	2	2	2	2	2	2	2	2	2	2	2	2	2	2	2.24681	2.37537	2	2	2	4.62803	2
ENSG00000105810	CDK6	2.07307	1.41e-26		8.08426	8.75887	8.49026	8.48993	7.88411	7.1307	8.24035	7.57483	7.26688	8.81137	7.68919	8.28101	7.39054	7.18078	6.84039	9.10072	7.65571	8.46622	8.01459	8.45737	7.88915	7.17278	7.05296	8.15026	6.5418	7.40123	8.19033	6.9789	7.75338	8.79261	9.56327	7.57033	7.44672	7.53092	7.65729	9.90843	9.18975	10.1647	10.1164	10.0198	9.4212	8.64739	11.623	10.6041	10.9597
ENSG00000077264	PAK3	2.07294	1.97e-12		4.33118	3.49657	4.3528	3.57488	3.38765	3.11341	5.4483	2.87737	2.94846	4.23822	3.56931	3.66875	3.4653	3.9428	3.08056	4.50764	3.71395	3.68254	3.68065	5.02243	3.54121	2.69828	2	2.7107	2	3.86344	4.11245	2.40209	3.8326	4.23764	3.71754	4.48294	2.83149	3.96761	3.09926	3.9	4.51601	2.28387	7.17303	5.30965	5.54844	4.66279	5.0162	3.61952	5.14408
ENSG00000196878	LAMB3	2.07276	2.06e-11		8.74295	6.46805	7.49312	9.18463	7.95161	5.8461	8.40213	5.12804	7.7957	7.0874	10.407	6.95546	7.61451	8.65188	5.37363	8.36957	6.62971	8.66083	8.50469	7.02308	8.32699	7.04258	8.48446	6.85849	5.1053	7.28177	7.40492	9.20211	7.98497	5.60273	9.12617	6.81947	7.72706	7.62558	6.92956	6.60988	10.1182	5.54293	10.549	9.65104	9.10811	8.22433	8.21792	9.40437	7.08084
ENSG00000125845	BMP2	2.07187	1.49e-12		3.9103	3.75199	3.85966	4.08357	4.51471	2.9051	4.10607	4.1882	3.35032	4.86282	5.0049	4.54673	3.21469	3.21874	3.08056	4.84668	3.62786	4.1498	3.17658	4.6339	2.96731	2.87191	3.38395	3.82635	3.36379	4.47452	4.33999	3.70043	4.54571	3.82981	4.79717	3.33921	4.04198	2.92277	3.61183	5.87387	5.48252	2.52097	3.42183	4.79566	4.32553	5.95572	7.02916	3.94486	3.31225
ENSG00000211974	IGHV2-70D	2.0717	7.66e-07		8.44562	4.84675	2.98983	3.38916	4.03504	2.36837	4.63083	2.27412	3.66429	5.87879	5.47498	5.3846	2.9112	4.31682	3.69141	3.00313	5.46892	5.14691	5.92406	4.00525	4.11875	4.24349	2.40268	4.44789	7.5105	4.04212	3.07593	2	4.3176	3.39279	7.9407	2.38518	3.20114	5.63469	2.84777	5.07309	8.03897	5.81224	5.5171	3.87758	5.44593	6.60905	3.96795	3.19878	3.98789
ENSG00000013619	MAMLD1	2.07163	4.23e-13		5.63922	4.80975	6.94988	5.12706	6.06704	4.88745	5.5094	5.29112	7.90421	7.63809	6.04089	5.35076	6.28487	5.19444	4.11922	6.02081	5.49347	5.70397	7.32455	6.39272	5.93809	5.65778	5.45692	2	5.45498	4.85539	5.68028	6.68649	4.96928	5.36325	5.58327	5.3905	5.57451	5.10666	5.63511	10.3249	6.3025	9.29186	6.16824	4.36749	5.7046	6.97793	7.05686	7.38119	6.51257
ENSG00000147573	TRIM55	2.06991	9.71e-05		3.43176	2.4482	2.40996	2.6227	2.48968	2	2.55794	2.50438	2.3895	2.55067	2.64356	7.25896	2.52637	2.25052	2.53201	2.22329	2.6509	2.31678	2.70505	2.34942	2.56325	2	2	7.7675	2	2.31021	2.4535	2	2.36137	4.16478	7.75753	2.93966	2	2	2.54298	2.4754	3.12433	2	2.95078	8.49429	2.34199	2.6713	2	2	2.88565
ENSG00000241471	NA	2.06987	0.000751651		2	2	2	2	2.18232	2	2.55794	2	2	2.76311	2	2	2.52637	2.25052	2	2.22329	2	2	2	2	2	2	2	2	2	2	2	2.40209	2	2	2	2	2	2	2	2.4754	2.19849	3.56419	2	2	2.85	3.12764	2.4645	2.33238	3.04229
ENSG00000214914	RPL23AP3 ENSG00000214914	2.06974	2.29e-05		2	2.4482	2	2.44343	2	2	2	2	2	3.11231	2	2.56979	2	2.4639	2.29039	2.4166	2.25102	2	2.39518	2.34942	2	2	2.40268	2	2.60837	2.31021	2.4535	2	2.36137	2	2	2	2	2.29153	2.15607	2.4754	2.52857	2.28387	2.24681	2.37537	3.38128	2.37435	2.4645	2.33238	2.27727
ENSG00000149970	CNKSR2	2.06773	5.28e-14		3.43176	4.21518	3.92355	3.38916	4.37184	4.64063	4.51643	2.70289	3.51583	5.80874	2.88227	3.14455	3.86466	3.21874	3.08056	4.12028	3.33365	4.06768	4.34946	4.27403	2.96731	2.69828	3.38395	2.7107	2.83738	3.4218	3.68534	2.974	3.71244	3.39279	3.50131	4.89268	3.73923	4.26512	3.31335	7.0949	4.87627	3.76215	4.1843	3.31375	3.97911	4.59367	5.82454	4.28876	4.55426
ENSG00000225867		2.06759	0.0169804		2	2	2	2	2	2	2	2	2	2.55067	2	2	2	2	2	2.22329	2	2	2	2	2	2	2	2	2	2	2	2	2	2.30131	2	2	2	2	2	2	2.52857	2	2	2	2	3.12764	2.17199	2	3.18357
ENSG00000167281	RBFOX3	2.06415	1.11e-08		2	2.78967	2.2195	2.6227	3.52904	2.66155	2.95927	2.70289	3.16334	3.11231	3.08703	2.56979	2.52637	2.25052	3.22517	2.58705	2.96365	2.31678	2.39518	2.34942	3.54121	2.50085	2.40268	2	2.60837	3.4218	3.07593	2	2.65011	2.55044	2.54374	2.68889	2.33324	2.29153	2.42517	3.1183	3.46988	4.58533	3.31769	2.37537	3.04963	4.27837	2.4645	3.61952	3.64107
ENSG00000151948	GLT1D1	2.06276	6.41e-12		4.20406	2.62902	2.98983	3.05625	2.62184	3.11341	4.10607	2.50438	3.51583	3.73285	3.42575	3.2945	3.67876	2.4639	2	3.00313	2.81573	2.7963	3.53138	2.34942	2	2.69828	2	2.7107	2	2.78212	3.30885	2	2	2.55044	3.24686	2	3.20114	3.08385	2.75315	3.56146	5.6946	2.90291	4.8394	4.36749	6.43279	3.31108	3.09729	3.026	3.64107
ENSG00000211647	IGLV5-48	2.0625	4.41e-05		3.1848	2	2.2195	2.44343	2.34417	2	2	2	2	3.73285	2.35737	2.31284	2	2	2.29039	2	2	2.31678	3.17658	2	2	2.27205	2	2	2	2	2.4535	2	2.65011	2.55044	2	2	2.33324	2	2.15607	2	2.79701	2	2.45751	2	3.04963	2.37435	2.4645	2.33238	2.50974
ENSG00000109654	TRIM2	2.06035	3.98e-29		7.37622	8.62148	9.02778	8.33135	7.40449	9.32037	8.12797	7.36377	8.40401	9.43239	7.75074	7.83131	7.28044	8.66542	7.80927	8.27295	7.41348	7.56708	8.0966	7.7073	7.80539	7.63111	7.35486	7.03693	9.32369	7.96372	8.46824	7.8229	7.46812	8.56026	7.54766	7.48418	7.17307	6.47729	8.34746	10.8924	9.71328	9.62631	8.83377	7.81441	8.70767	10.6408	10.6957	10.291	9.48718
ENSG00000101871	MID1	2.06026	1.49e-12		6.69096	5.55435	6.37289	5.32134	6.13499	5.23816	6.44462	5.3808	6.61797	7.60403	6.80656	5.91121	5.95699	6.51146	4.19142	7.1076	4.70297	5.97571	5.73216	6.14708	6.49133	4.11115	4.28202	6.95047	5.61794	5.92155	9.7864	5.01281	5.81697	9.27388	5.92507	5.79213	6.9242	5.31578	4.90918	7.93326	7.45688	4.09149	7.81323	5.39363	7.97866	9.10716	6.56461	8.41286	6.80276
ENSG00000120057	SFRP5	2.05945	0.00817209		2	2.4482	2.2195	2	2	2.66155	2.95927	2	3.16334	2	2	2	3.21469	2.64976	2	2.4166	2	2.31678	2.39518	3.24505	2	2	2	2	2.60837	2	2	2	2.36137	2.30131	2	2	2	2.29153	2	7.62637	2	2	5.4693	2.37537	3.22497	2	2	2	2.7099
ENSG00000175164	ABO	2.05939	8.76e-07		2	2.93422	5.01186	2.44343	2.95826	3.45699	3.93847	2.50438	2.94846	4.43704	4.95348	2.31284	2.9112	3.53423	2.29039	3.58913	2.46477	2.9871	2.39518	3.40289	3.54121	2.69828	2.40268	2	3.03497	2.56537	3.07593	3.38246	3.27692	2.9479	2.54374	2	2.60377	3.08385	2.84777	3.1183	6.89542	6.47968	4.40365	3.47666	3.22497	4.27837	2.32565	2.33238	3.82488
ENSG00000102287	GABRE	2.05906	6.93e-10		9.67159	7.22628	6.3614	8.60639	8.82633	5.09815	6.64849	6.90098	6.56228	6.93134	9.80674	6.78853	7.80833	9.35329	6.07305	6.47628	4.93578	5.59092	6.09341	8.10779	7.70329	4.30537	5.32409	5.00046	5.76435	6.26538	6.55649	7.19685	6.51838	7.18207	10.7448	8.20621	7.84914	6.92295	6.71414	6.21441	10.4004	11.7666	7.70902	8.68136	10.1593	10.7786	11.9154	9.92476	9.99832
ENSG00000157368	IL34	2.059	5.12e-19		7.55618	4.98595	5.68162	6.16288	5.77217	5.55619	7.2233	5.94848	5.17926	7.80928	7.31435	4.86711	7.23056	6.16007	4.66706	5.55003	5.67616	5.43588	7.05052	6.00656	6.06701	5.97582	5.17778	4.06453	5.99541	4.90244	6.31015	4.54136	5.49149	6.45311	6.08926	4.48294	5.00283	5.44005	5.30904	6.78349	8.15699	5.51576	7.18047	8.43607	8.65503	9.54268	7.47341	7.77167	8.04554
ENSG00000134438	RAX	2.05801	0.00775041		2	2	2	2.23869	2	2	2	2	2	2	3.56931	2	2	2	2	2	2	2	2.39518	2	2	2	2.40268	2.7107	2	2	2	2	2	2	2	2	2	2	2.15607	2.4754	2.19849	2	2	2.37537	2	2	2	2	2
ENSG00000224041	IGKV3D-15	2.05414	0.000261271		4.92197	2.24144	2.2195	2.6227	2.18232	2	2.55794	2	2	3.39324	2.35737	3.14455	2	2.64976	2.29039	2.22329	2.25102	2.9871	5.20048	2.34942	2.56325	2	2	2	2	2	2.4535	2	2	3.39279	4.88918	2	2	3.08385	2	3.56146	5.25625	2.28387	2	2	3.76872	2.6713	2.17199	2	2.50974
ENSG00000260652	NA	2.05173	0.0153442		2	2	2	2	2	2	2	2	2	4.23822	2.64356	2.97718	2	2	2.29039	2.22329	2	2	2.39518	2	2	2	2	2	2	2.31021	3.07593	2	2	2.76281	2	2	2	2	2	2	2.19849	2	2.24681	3.13007	2.61824	2	2	2.33238	2
ENSG00000204248	COL11A2	2.0509	1.44e-11		4.55608	4.98595	4.98216	7.44164	6.68855	5.65943	5.5094	6.07925	4.96692	6.05048	6.98362	4.86711	5.47599	5.53848	4.71684	5.20196	4.82407	4.93164	4.73809	4.81335	5.11129	4.62949	6.22559	4.06453	5.73623	5.40537	5.3553	5.45473	4.3176	9.6757	6.16484	4.70231	6.84815	6.07891	5.58105	14.6669	8.29618	7.03337	6.09137	5.22047	6.06889	5.34821	6.22696	10.7335	4.95991
ENSG00000211649	IGLV7-46	2.05049	5.96e-06		7.08296	4.0973	3.92355	3.38916	2.34417	2.9051	4.39218	3.17347	3.35032	4.99485	3.42575	4.35519	4.02932	4.42266	4.04321	4.2273	3.22054	3.15558	7.13056	4.69623	4.64468	3.29435	2	2.7107	3.95789	2	3.07593	2	5.21018	2.9479	5.9679	3.50393	2.83149	3.96761	2.65189	5.07309	6.90255	2.28387	2	8.70621	5.92386	4.66279	4.26255	4.62803	3.82488
ENSG00000149972	CNTN5	2.04889	0.00378802		2	2.24144	2	2.44343	2	2	2	3.033	2	2	2	2.56979	3.21469	2.64976	2.29039	2.22329	2	2	2	2	2	4.04013	2	4.75047	2	2	2	2	2.36137	2	2	2	3.73923	2.92277	2.15607	3.9	5.01435	2	2	2.37537	2.61824	3.12764	2.70758	2.60234	2
ENSG00000229657		2.04841	0.000426844		2.27765	2	2	2.23869	2	2.36837	2.55794	2.27412	2.3895	2.94825	2	2	2	2.96212	2.29039	2	2	2	2	2	2.56325	2	2	2	2	2	2	2	2	2.30131	2	2	2	2	2	2.4754	3.12433	2.52097	3.08372	2.67297	2	2.37435	2.59116	2	3.18357
ENSG00000067057	PFKP	2.04599	2.71e-22		9.15748	6.67768	8.27754	9.36864	7.80637	6.61837	9.07783	7.71361	8.20018	11.5291	9.94151	9.17348	9.50052	8.66272	9.0745	9.3206	9.85268	8.37099	8.94186	8.12489	8.92875	7.75824	9.32528	8.58275	8.02802	7.60695	8.25455	9.14428	7.78352	9.41211	9.59436	9.22325	9.41732	6.93356	8.65933	6.7629	9.67005	10.1124	10.5236	10.8763	10.6954	10.3342	9.15023	10.8442	11.2922
ENSG00000155380	SLC16A1	2.04537	2.38e-22		8.49397	8.01702	8.44743	10.0485	7.33878	7.24577	7.98472	8.27776	7.43135	10.9088	8.80775	8.63393	8.73108	7.47334	6.64852	8.62823	7.39405	7.38408	7.52543	8.6742	7.16449	7.62506	8.28447	7.46886	6.93716	7.52664	8.68053	6.57417	7.47737	7.07679	9.45828	7.96603	8.82999	6.46271	7.3038	10.3143	8.61551	8.38602	11.0614	11.0384	9.59295	8.37097	10.4268	8.46457	9.07595
ENSG00000138684	IL21	2.04532	0.00115623		2.71075	2	2.2195	2	2.18232	2	2.55794	2	2	2.55067	2	2	2	2	2	2	2	2	2	2.34942	2	2	2	2	2	2	2.4535	2	2	2.30131	3.24686	2	2	2	2.15607	2	2.52857	2.28387	2.24681	4.09387	4.07382	2	2	2	2
ENSG00000115592	PRKAG3	2.04462	0.000111446		5.27814	2.24144	2	2.78214	2.34417	2	2.55794	2.50438	2.3895	3.25961	4.5307	2	2	2.25052	2	2	2	2.31678	2.70505	2	2	2	2	2	2	2	2	2	2	2	2.93772	2	2	2.74141	2.54298	3.1183	2.79701	4.29697	2.64131	2.37537	2.34199	3.31108	2.4645	4.74416	6.3867
ENSG00000107984	DKK1	2.04225	9.38e-05		4.92197	2.62902	3.79281	8.48704	2.62184	2.66155	4.39218	2.50438	2	5.15397	3.69987	3.43033	2.52637	3.43654	2.53201	4.12028	2.81573	2.7963	3.68065	2.34942	2	3.7149	9.04834	4.6071	2	3.95554	3.30885	3.55019	3.58135	5.78394	2.93772	3.50393	3.20114	2.53394	2.75315	3.35683	4.13504	2.72454	7.36814	3.75591	8.03859	5.78019	2.17199	7.84503	6.64065
ENSG00000228067	LINC01740	2.04132	0.000247391		2.27765	2.4482	2	2.23869	2.34417	2	2.55794	2	2	2.55067	2	2	2	2	2	2	2	2.31678	2	2	2	2.27205	2.40268	2.7107	2.33602	2.31021	2	2.40209	2.89059	2	2	2	2.33324	2	2	2.4754	2	2	3.69555	3.87758	3.04963	4.09044	2.32565	2.33238	2
ENSG00000145850	TIMD4	2.04032	6.87e-08		3.64256	2.24144	3.98472	2.6227	3.1456	2	2.55794	2.27412	2.3895	4.49766	2.88227	3.2945	2.9112	2	3.58821	3.32568	2.6509	2.9871	2.39518	2.6305	2	2	2	3.54091	2.60837	3.28647	4.33999	2.40209	2.36137	3.39279	3.24686	2.38518	3.49513	2.29153	3.49974	2.4754	4.27351	2.90291	3.69555	4.73255	5.08577	3.31108	3.09729	2	3.53957
ENSG00000250579	CTD-2297D10.2	2.03991	0.00254744		2.27765	3.40028	2	4.14354	2.48968	2.36837	2	2.87737	2	5.11581	3.69987	2.31284	2	2.25052	2	2.4166	2	4.37137	2	2.34942	3.54121	2	2.40268	2	2	2	2	2.40209	3.09665	2.30131	2	2.38518	2	2.53394	3.49974	2.4754	2.19849	2	2	2	2.34199	2.6713	2	2	2
ENSG00000205057	CLLU1-AS1	2.03856	0.000993222		3.04341	2	2.40996	2	2	2.36837	2	2	2	2	2	2.31284	2	2	2	2	2	2	2.70505	2	2	2	2	2.7107	2	2.31021	2.4535	2	2	2.55044	3.71754	2	2.33324	2	2.15607	2	2.91456	2	2	2	3.38128	2.37435	3.00928	2	4.20234
ENSG00000253703	IGHV1-68 ENSG00000253703	2.03657	0.0526356		2	2	2	2	2	2	2.55794	2	2	2.30145	2	2	2	2	2	2	2	2	2	2	2	2.27205	2	2	2	2	2	2	2	2.30131	2	2	2	2	2	2	2	2	2	2	2.34199	2.37435	2	2	2
ENSG00000112096	SOD2	2.0354	2.98e-20		11.8154	10.5737	11.3561	11.6858	11.1231	9.94211	11.7472	11.0481	10.479	12.5604	11.8628	11.169	10.157	10.2959	10.3775	10.9536	9.69886	10.2549	11.2098	10.8379	10.5039	10.2478	10.2355	11.9692	10.151	10.6077	11.2993	10.4816	10.7113	11.6741	12.1313	10.3702	10.5374	10.2521	11.0689	10.6755	13.4394	11.6931	12.4621	14.266	13.0357	12.2408	14.4968	12.5191	12.4345
ENSG00000244758	NA	2.03472	1.16e-05		2	2.24144	2	2.23869	2.18232	2	2.55794	2	2	3.25961	2.35737	2	2	2	2	2.22329	2	2.31678	2	2.34942	2	2.27205	2.40268	2	2	2	2	2.40209	2	2.55044	2.93772	2.38518	2	2	2.75315	2	3.30743	2.28387	3.20544	2	2	2	3.96795	2	2
ENSG00000260704	LINC00543	2.03456	0.00449436		2	2.4482	2	2	2	2	2	2	2	2.30145	2	2	2	2	2.29039	2.22329	2	2	2.39518	2	2	2.27205	2	2	2	2	2	2	2	3.51507	2	2.38518	2	2	2.15607	2.83237	2.19849	2	2	2	2	2	2	2	2
ENSG00000236740	ENSG00000236740	2.03153	2.34e-07		2.27765	3.40028	2.57819	2.23869	2.74291	2	3.5304	3.17347	3.66429	2.55067	3.08703	2.56979	2.52637	2.81438	2	3.66724	2.25102	2	2.39518	3.54516	2.96731	2	2.40268	2.7107	2.83738	2.56537	3.30885	2.974	2.89059	4.71685	2.93772	2.38518	2.60377	2.53394	2.54298	2.83237	3.74846	2.28387	2	2.37537	6.67864	4.27837	3.09729	4.85164	3.64107
ENSG00000214318	ATP5MC1P6	2.0311	0.00199479		2	2	2	2	2.34417	2	2	2	2	2	2.64356	2	2	2	2	2	2	2	2	2.34942	2	2	2	2	2	2	2	2.7162	2.36137	2	2	2	2	2	2	2	2	2	2.24681	2	2	2.91744	2.17199	2.82967	2.50974
ENSG00000166527	CLEC4D	2.03094	6.58e-06		3.73744	2.62902	3.21077	2.23869	2.48968	2	3.5304	2.27412	2	3.25961	2.64356	2.56979	2	2	2.29039	2.4166	2	2	3.93957	2.34942	2	2.50085	2	4.6071	2	2.31021	2.4535	2	2	2.55044	3.50131	2	2.33324	2.29153	4.32151	2.83237	6.0433	2.72454	4.72192	5.43386	4.99186	2	3.71327	2	2.7099
ENSG00000108342	CSF3	2.02872	0.00380155		2	2	2.40996	2	2	2	2	2.27412	2	2.30145	2.35737	2.31284	2	2	2.29039	2.22329	2	2.31678	2.70505	2	2.56325	2	2	3.18472	2	2	2	2	2	2	2.54374	2	2	2	2	3.1183	2.52857	2	2.24681	2	2	4.36389	2	2	2.27727
ENSG00000253302	STAU2-AS1	2.02697	3.18e-08		2.27765	2.24144	2.57819	2.78214	2.48968	2.36837	2	2.27412	2.69589	5.29728	2.35737	3.14455	3.21469	2.4639	2.29039	3.00313	2	2.31678	2	2.86565	2.56325	2.27205	2	2.7107	2	3.13713	2.79803	2.40209	2.89059	2.30131	2	2.68889	2.60377	2.53394	2.29688	2	4.58856	3.33469	2.64131	3.31375	3.38128	2.6713	3.09729	2.82967	3.31225
ENSG00000147454	SLC25A37	2.02514	1.28e-21		8.62383	7.87647	8.15979	8.84635	7.90696	7.79173	8.91238	8.5141	8.24213	9.41285	9.17909	8.80927	8.74891	8.73385	7.16123	8.1251	7.941	9.55918	8.21147	8.13054	9.10426	6.7293	8.96156	8.30927	8.25801	8.03933	8.00362	9.58199	8.15597	10.0976	9.45075	8.07483	8.27414	8.14707	8.77972	9.40608	10.8996	10.5161	9.40501	10.2764	9.48291	11.454	12.3928	10.4329	11.3077
ENSG00000261616		2.02386	1.14e-12		2.27765	2.93422	3.57139	3.05625	3.31139	3.29541	4.2562	3.30147	3.92199	4.08861	2.88227	3.55446	4.43377	3.21874	2.53201	2.73947	2.81573	3.44299	3.68065	3.24505	4.40555	2.87191	3.194	3.54091	2.60837	3.86344	4.11245	3.19264	3.58135	4.16478	4.22095	4.02157	2	3.08385	3.55687	6.82381	5.42425	4.68626	3.92552	3.62303	4.40054	6.67745	5.95982	4.3633	5.17826
ENSG00000170627	GTSF1	2.02384	2.49e-06		4.26902	2.78967	2.86523	3.2865	3.71812	2.36837	4.10607	3.6288	3.66429	7.72939	2.88227	3.14455	2.9112	2.64976	3.78772	2.58705	2.81573	2.31678	3.53138	3.06778	2.56325	3.1668	2.40268	3.18472	2.83738	3.13713	3.84219	2.7162	2	3.11192	3.50131	2.68889	2.33324	3.08385	3.66478	2.4754	3.54473	2.52097	4.12383	4.36749	4.94252	3.62001	2.17199	2	2.50974
ENSG00000225072	OR7E116P	2.02297	0.0016689		2	2	2	2.23869	2	2	2	2	2	2.30145	2.35737	2	2	2	2	2	2.6509	2	2	2	2	2	2	2	2	2	2	2	2	2	2	2	2	2	2	2	2	2.28387	2.95078	2	2	2	2	2.82967	2.27727
ENSG00000029153	ARNTL2	2.02282	2.38e-17		6.64275	5.92688	7.6045	8.09739	6.30193	4.49934	6.56462	4.94414	5.56656	7.45914	6.38938	6.73706	5.29368	4.82136	5.86803	6.47628	5.7595	5.33418	6.48716	6.68171	5.33261	6.06796	5.57855	7.54951	4.86679	5.72619	5.72125	6.65001	5.75748	6.30841	6.60556	6.38485	6.39285	4.72212	8.52081	6.46443	7.23754	6.20137	10.2284	8.7427	8.55597	6.80524	8.70307	7.52613	7.15135
ENSG00000110777	POU2AF1	2.02255	2.66e-08		7.71032	4.15744	4.56798	4.55036	5.49031	3.96677	7.0695	4.04923	5.90181	9.37497	6.22563	6.86245	5.41774	5.22402	6.09204	5.35141	5.7595	5.02164	8.2891	6.82809	5.33261	5.50794	2	5.00046	5.76435	3.95554	7.06625	2.974	5.52755	7.78444	9.42792	4.48294	4.85523	5.95939	5.59475	5.42728	9.3233	6.33173	8.46163	6.54152	9.26939	6.36126	5.1038	5.47308	5.27617
ENSG00000260420	LINC02182	2.02155	0.00221648		2	2.78967	2	2	2	2	2	2.27412	2	2.55067	2.35737	2.31284	2	2.25052	2	2.22329	2	2	2	2	2	2	2	2.7107	2	2	2	2	2	2	2	2	2	2	2.29688	2	2.37295	4.01593	2.24681	2.91955	2.34199	2	3.33306	2	2.7099
ENSG00000132854	KANK4	2.02145	3.52e-08		6.0437	7.25409	6.41795	6.47446	5.04864	2.66155	6.00982	5.54499	5.98887	7.82119	6.24715	6.08595	4.02932	4.65758	3.96297	7.67382	5.5877	8.13935	4.92925	7.87162	6.55134	3.62069	4.4614	4.6071	5.06065	6.21036	5.7611	4.76249	7.32179	6.81634	5.73976	6.29774	5.29787	4.12402	7.36906	8.65703	8.01942	2.90291	7.99726	2.37537	4.47184	7.10755	4.77066	8.30353	4.26728
ENSG00000168952	STXBP6	2.0213	8.28e-08		4.50305	4.0973	3.92355	3.95557	4.12689	2.66155	4.63083	4.25296	2.3895	2.55067	4.5307	3.77465	3.4653	3.62573	3.22517	3.94322	2.81573	2.7963	2.96	4.4289	2.56325	4.3647	3.38395	2.7107	3.36379	3.65945	4.70938	3.19264	3.8326	2.9479	3.71754	3.15322	3.49513	3.08385	2.93656	8.58261	3.98185	4.53209	6.98183	7.07421	3.87775	4.59367	2.32565	3.19878	3.53957
ENSG00000146477	SLC22A3	2.01977	1.2e-09		4.55608	4.60899	4.30563	4.14354	5.59051	4.88745	5.09671	3.97438	4.49802	3.62828	4.12865	4.95983	3.67876	3.86982	4.26019	4.32693	2.81573	2	5.29614	5.11661	4.84975	3.1668	2.71715	2	2.33602	2.78212	6.2554	2.7162	4.14265	3.73233	4.35607	4.02157	4.36666	3.96761	5.49595	5.57634	6.19041	3.66657	4.29814	4.19096	4.40054	5.50702	3.59732	3.73631	3.98789
ENSG00000162551	ALPL	2.0185	1.89e-17		6.46007	6.10544	6.89516	5.91012	6.69607	7.15446	5.87704	6.35479	6.31515	8.27959	6.26835	6.68368	6.86688	6.31929	4.71684	7.10058	5.46892	6.78237	7.46496	6.35457	7.00197	5.31085	6.70671	5.84484	5.42006	6.62927	7.50218	4.45942	7.06391	6.04978	7.65641	5.91429	6.09678	5.28297	5.67437	8.30489	9.49709	9.00484	7.81323	5.58442	10.7331	6.75864	6.74573	10.1973	9.36455
ENSG00000184385	UMODL1-AS1	2.01835	2.48e-05		2	2.4482	2.2195	2.78214	2.18232	2	2	2	3.51583	4.23822	2	2	2	2	2	2.22329	2	2	2.39518	2	2	2	2	2	2	2	4.11245	2	2	2.30131	2	2.38518	2.33324	2	2.29688	2	2.91456	3.8518	3.51895	3.13007	3.65077	3.4738	2.17199	3.49244	3.43038
ENSG00000232977	LINC00327	2.01773	0.00784474		2.71075	2.24144	2.2195	2.6227	2.18232	2	2	2	2	2	2.35737	2.31284	2	2	2	2	2	2.31678	2	2	2	2	2.40268	2	2	2.31021	2	2.40209	2	2	2	2	2	2	2	3.9	2.19849	4.09149	2.24681	2	2	2	2	2	2
ENSG00000146233	CYP39A1	2.01734	1.77e-12		5.39916	6.15053	4.92087	5.70648	3.59486	4.88745	2.55794	3.6288	5.93142	3.73285	4.95348	4.05242	3.67876	5.79651	2.29039	5.99074	2.96365	3.68254	4.15902	3.40289	4.64468	2.87191	6.22559	5.21346	3.50379	4.47452	4.70938	2.40209	3.71244	5.68319	4.22095	3.50393	2	5.5267	3.49974	5.62279	6.09402	7.99651	6.66916	8.98533	7.54667	7.10755	5.52468	7.11611	6.59077
ENSG00000115353	TACR1	2.01722	2.78e-07		3.04341	2.4482	4.82376	2	3.05497	2.36837	5.17422	2.27412	2.94846	3.92167	2.64356	2.56979	3.4653	3.79296	3.22517	3.11884	2	2.57637	3.53138	4.00525	4.40555	2	2	2.7107	3.36379	2.31021	4.53647	2	3.09665	3.82981	3.71754	2.93966	2.83149	2	4.0302	3.1183	5.34269	2.28387	3.69555	2.91955	3.38128	5.01972	4.77066	3.026	2.7099
ENSG00000232369	PPIAP35	2.01612	7.57e-05		2	2	2.2195	2.23869	2	2.36837	2	2	2	2.55067	2	2	2.52637	2.25052	2	2	2	2.57637	2	2	2	2	2.40268	3.18472	2	2	2.4535	2	2	2.30131	2	2	2	2.29153	2.15607	2	2.37295	2.90291	2	2.91955	2	2	2.32565	2	3.7359
ENSG00000160117	ANKLE1	2.0155	2.42e-21		3.64256	3.40028	4.48572	3.65948	4.03504	4.07033	4.2562	3.97438	4.41661	6.43844	5.0049	4.05242	4.84082	4.78213	3.69141	3.66724	3.09781	3.30643	4.34946	4.4289	5.02927	3.88666	3.55178	2.7107	4.51622	4.27446	3.98364	4.2801	3.94352	3.92112	3.50131	2.93966	4.95529	4.04793	4.50691	5.00458	5.64443	5.54293	6.98183	5.65418	4.99186	4.91027	4.33675	6.70774	5.56155
ENSG00000104419	NDRG1	2.01351	9.35e-14		11.184	10.6057	12.1709	11.061	10.3134	11.2111	10.5935	10.3243	9.2503	13.3139	11.7244	12.6049	10.5313	9.92915	10.7975	11.0561	9.89591	10.8689	11.4228	10.9887	10.2287	10.8936	8.93143	11.8074	10.5807	10.9822	10.2786	8.23361	9.30231	11.2772	10.8271	9.23502	11.1041	9.5091	13.272	11.5181	13.0041	11.3128	10.3839	11.5749	11.3771	12.9974	14.8073	13.2781	13.1657
ENSG00000186831	KRT17P2	2.00984	0.0562039		2	2	2	2	2	2	2	2	2	2	2	2	2	2	2	2	2	2	2	2	2	2	2	2	2	2.31021	2	2	2	2.30131	2	2	2	2	2	2	2	2	2.45751	2.37537	2	2	2.17199	2	2
ENSG00000240086		2.00539	0.00337713		2	2.4482	2	2	2	2	2	2	2	3.25961	2.64356	2.31284	4.1771	2	2.29039	3.74134	2	2	2	2	2	4.30537	2	2.7107	2.33602	3.54551	2	2	2	2	2.54374	3.33921	2	2	2.15607	5.37396	3.39094	6.16685	2	2	2.34199	2.37435	5.40907	2	3.18357
ENSG00000188338	SLC38A3	2.00531	4.45e-06		3.73744	3.06559	3.57139	3.73939	3.38765	2.36837	3.93847	2	3.66429	7.13588	5.32119	4.81841	5.78333	6.68102	3.3566	3.81182	3.33365	3.30643	8.40629	4.6339	3.28261	2.69828	3.55178	5.56342	3.20872	7.80564	3.50934	4.82926	4.4736	4.08804	4.07185	7.65162	6.88668	3.08385	4.32151	4.04349	8.91611	5.54293	10.2194	4.66656	6.93982	7.01805	8.50614	4.74416	8.51539
ENSG00000233332		2.0052	0.00054846		2	2.93422	3.10453	2	2	2.36837	2.55794	2	2	2	2	2	2	2.25052	2	2	2.46477	2	2.70505	2.6305	2	2	2	3.18472	2	2.56537	2	2	2	2.55044	2	2.38518	2	2	2	2.4754	2.52857	2	2	2.67297	2.34199	3.62001	2.59116	2.33238	2.27727
ENSG00000171195	MUC7	2.00507	0.0746675		2.71075	2	2	2	2	2	4.10607	2	2	2.30145	2	2	3.86466	2.4639	2	2	2	2.31678	2.39518	2	2	2	2	2	2	2	2	2	5.52755	2	2	2	2	2.53394	2	10.0991	2.19849	2	2	2	2	2.91744	2.32565	2.33238	2
ENSG00000239951	IGKV3-20	2.00447	4.38e-05		9.88867	6.77688	6.74412	6.53169	6.30193	6.53031	7.54844	6.07925	5.8407	10.569	9.2313	10.7687	6.21817	7.52772	10.5835	6.74298	7.7091	7.73611	11.3319	8.04929	6.55134	7.17278	2.71715	8.71975	7.66016	4.34427	7.30062	2	7.50476	10.7805	12.8864	5.00694	6.16106	7.45194	5.46643	7.79811	11.168	9.00728	11.6999	9.72788	12.5322	9.01763	6.43549	8.40406	7.08084
ENSG00000188373	C10orf99	2.0043	0.108862		2	2	2.40996	2.44343	2	2	2	2	2.3895	2	2.35737	2	2	2	2	2	2	2	2	2	2	2	2	2	2	2	2	2	2	2.30131	2	2.38518	2	2	2	2	2.19849	2	2	2.37537	3.04963	2	2	10.9851	4.83694
ENSG00000229526	KRT16P4	2.00344	0.01127		2	2	2.2195	2	2	2.36837	2	2	2	2	2	2	2	2.64976	2	2	2	2.57637	2.70505	2.34942	3.28261	2.27205	2	2	2	2.31021	2.4535	2	2.36137	2	2.54374	2	2	2	2	2	2.37295	2	2	2	2	2.37435	2.17199	2	2.88565
ENSG00000164303	ENPP6 ENSG00000164303	2.0028	3e-09		3.73744	4.80975	2.72884	5.44566	2.8546	3.29541	3.74882	3.033	2.94846	5.60341	3.56931	2.56979	2.9112	2.96212	3.08056	3.74134	3.43853	2.57637	3.68065	3.40289	2.96731	3.02688	3.38395	2.7107	2.33602	2.56537	2.79803	2.974	3.09665	3.11192	3.90554	3.15322	2.60377	2.74141	3.31335	5.3186	3.92694	2.52097	6.4891	7.13648	5.21607	5.16974	3.76793	4.3633	3.04229
ENSG00000131773	KHDRBS3	2.00218	3.23e-17		6.9206	6.43198	6.11005	7.9582	6.51242	6.29404	5.56801	5.69238	6.31515	7.00627	6.18162	5.83981	6.86688	6.47502	5.20945	7.48723	6.58471	6.67552	6.60393	7.16208	6.69126	6.17128	6.75911	6.41759	5.6783	5.96652	5.79988	5.57634	5.90184	5.65687	6.04993	6.6714	6.35672	5.40998	5.53913	10.0124	7.18586	8.98517	8.65833	5.72073	6.35949	7.36774	9.74293	6.02559	9.60806
ENSG00000135902	CHRND	2.00213	0.0110512		2	2.4482	2.2195	2	2	2	2.55794	2.27412	2	2.30145	2	2	2	2	2.29039	2	2	2	2	2	2	2	2	2	2	2	2	2	2	2	2	2	2	2	2.42517	2.4754	2	3.33469	2	2.37537	2	2	2	2.33238	2
ENSG00000256850	NA	2.0008	0.00106101		2.27765	2.24144	2.2195	2	2	2	2	2	2	2.30145	2	2	2	2.25052	2	2.58705	2	2.31678	2	2	2.56325	2	2.40268	2	2	2	2	2.40209	2.65011	2.30131	2	2	2	2	2.15607	3.1183	2.37295	2.52097	3.08372	2	2	2	3.47123	2	2.27727
ENSG00000004468	CD38	2.00004	4.4e-08		7.93712	3.40028	5.1518	5.21354	4.92615	3.8552	5.82991	3.72326	4.64823	8.41541	5.10256	6.12652	4.6516	4.7003	5.60272	4.00469	5.00572	3.88793	8.11639	4.18988	3.28261	5.42674	2.40268	6.54107	4.05214	2.97051	5.6381	2.974	4.23277	6.76797	8.46646	4.02157	4.43758	4.77027	4.35411	5.1385	8.50739	6.4223	8.7081	8.5953	10.1375	5.89955	5.45975	5.13303	5.96541
ENSG00000214003	ATP5PBP3	1.99869	0.254309		2	2	2	2	2.34417	2	2	2	2	2	2	2	2	2	2	2	2	2	2	2	2	2	2	2	2	2	2	2	2	2	2	2	2	2	2	2	2	2	2.45751	2	2	2	2.17199	2	2.88565
ENSG00000183473	NA	1.99841	1.2e-07		4.26902	2	2.57819	2.92569	3.31139	2	4.10607	2.50438	2.94846	4.55583	4.12865	3.77465	2.52637	3.33175	3.08056	2.58705	2.46477	2	3.68065	3.24505	2	2.69828	2	2.7107	2.60837	2	3.98364	2	2	3.11192	3.24686	2.38518	3.20114	2.53394	2.54298	3.35683	5.14037	2.28387	5.14347	4.09387	6.849	3.12764	2.81531	3.026	2.50974
ENSG00000163421	PROK2	1.99759	0.000428816		2.27765	2.24144	2.86523	2	2.18232	2	2.55794	2.27412	2.3895	2	2.35737	2	2.52637	2	2	2	2	2	2.70505	2	2	2	2.40268	2	2	2	2.4535	2	2	2.30131	2	2.38518	2	2.53394	2.42517	2	2.37295	2	7.10427	2.91955	2.61824	2.37435	2.17199	4.62803	2
ENSG00000153404	PLEKHG4B	1.99671	2.15e-10		4.55608	6.88756	6.13725	7.99122	3.38765	4.57172	5.67854	6.64757	4.03541	9.72478	9.34791	4.13427	7.31277	6.81341	4.11922	6.2283	5.65455	7.34103	8.6339	5.82319	5.1889	7.32244	8.34857	6.18492	10.4165	6.48219	6.16917	5.95086	8.19573	9.38831	5.92507	5.00694	8.06048	8.96649	8.13171	9.52703	7.4904	10.4718	9.28414	7.38242	8.33477	9.2031	7.63651	10.2125	10.7464
ENSG00000197320		1.99437	0.00100028		2	2	2.40996	2	2	2	2	2	2	2	2	2.31284	2	2	2	2.22329	2	2	2	2	2	2	2	2	2	2	2	2	2.36137	4.81535	2.93772	2	3.20114	2	2	2	3.39094	2	3.31769	2.67297	2	3.31108	3.4038	4.7989	3.53957
ENSG00000182572	NA	1.99376	0.000454049		2.5104	2	2	2	2.18232	2.36837	2.55794	2	2	2.94825	2	2	2.52637	2	2	2	2.6509	2.31678	2.70505	2	2.56325	2	2	2.7107	3.03497	2	2	2	2.36137	2.55044	2.54374	2	2	2	2.15607	2	2.19849	2.28387	2	2	2	2	2.81531	2	2
ENSG00000174482	LINGO2	1.99367	8.65e-05		2.27765	2	2.57819	2.44343	2	2	2	2	2.69589	4.37376	2.35737	2.31284	2	2.25052	2	2.22329	2.25102	2.7963	2.70505	2.34942	2	2.87191	2	2	2.33602	2.31021	2.79803	2	2	2.55044	2.54374	2.68889	2	2.29153	2.15607	3.9	2.66902	2	2.24681	2.37537	2.61824	2	2	2	3.18357
ENSG00000185087	NA	1.9934	0.0341348		2	2	2	2	2	2	2.55794	2	2	3.25961	2	2	2	2	2	2	2	2	2	2	2	2.27205	2	2	2.33602	2	2	2	2	2	2	2	2	2.29153	2	2	2	2	2	2	2.34199	2	2.17199	2	2
ENSG00000075618	FSCN1	1.99251	3.45e-22		9.29445	8.15619	8.34033	9.19529	9.07864	8.40064	9.49901	9.18997	9.00781	10.7927	10.7769	9.055	9.16207	8.81627	7.72663	10.3964	9.2104	9.72071	9.46362	9.97432	9.5526	8.42768	9.15648	7.69843	8.74087	9.14784	8.88822	9.11447	9.17453	8.96075	9.48802	9.64766	9.45199	8.18753	9.37079	10.8722	10.5907	11.9427	12.3991	7.93143	10.2006	9.7214	10.835	11.4448	10.0511
ENSG00000109255	NMU	1.99029	1.37e-05		2.5104	2	2.40996	3.81511	2.62184	4.34269	2.55794	2	2	3.39324	2.35737	2.31284	3.21469	5.58482	2	2.87731	5.7796	2.31678	3.93957	2.6305	2	2.50085	4.37449	4.75047	2	4.04212	2	3.19264	2.65011	3.39279	3.24686	4.83198	2	2	2.15607	6.84356	5.09127	2	4.80129	6.55981	2.34199	4.44461	2.81531	5.60181	2.88565
ENSG00000215835		1.99003	0.00026464		2.27765	2.24144	2	2.23869	2.18232	2.36837	2	2.27412	2	2.30145	2	2.31284	2	2.25052	2	2	2.25102	2	2	2	2.56325	2.27205	2	2	2.33602	2	2	2.40209	2	2.9479	2	2	2	2.53394	2.29688	2.4754	2.91456	2.52097	2.24681	2	4.40054	3.12764	2.4645	3.84435	2
ENSG00000006210	CX3CL1	1.98916	5.76e-15		8.98694	6.19426	7.91853	8.04725	7.00531	6.89716	8.48811	6.53488	6.83717	9.10233	10.5748	7.15494	8.07651	7.77758	6.93807	7.45456	9.79582	8.06192	8.83044	9.06518	8.08457	7.05163	8.88895	6.08022	6.93716	7.29945	8.19761	6.57417	6.90851	10.3454	8.8279	6.91036	6.44542	7.57903	7.62426	9.00269	9.45405	9.9869	8.6123	9.83127	11.15	10.8085	9.62111	9.43493	12.4948
ENSG00000250620	LINC02515	1.98746	1.18e-05		2.71075	2	2.57819	2	3.05497	2	2	2.27412	2	3.11231	2.35737	2.56979	2	2.25052	2	2.22329	2	2	2.39518	2.6305	2	2.50085	2	2	2.33602	2.31021	2.79803	2	2	2.55044	2	2	2.33324	2.29153	2.65189	3.9	2.79701	2.52097	3.51895	3.31375	2.85	2.91744	2	2.60234	3.64107
ENSG00000233986	NA	1.98695	0.0267605		2	2.24144	2.2195	2	2	2	2	2	2	2	2	2	2	2.25052	2	2.22329	2	2	2	2	2	2	2	2	2	2	2	2	2	2	2	2	2	2	2.15607	2	2.19849	2	2.24681	2.67297	2	3.75276	2.17199	2	2
ENSG00000234264	DEPDC1-AS1 ENSG00000234264	1.9868	3.59e-05		2.27765	2	2.2195	2.44343	2	2	2	2	2	2	2	2.31284	2	2	2	2.22329	2.25102	2	2	2.34942	2	2	2.40268	2	2	2	2	2	2.65011	2.55044	2	2	2	2	2.29688	3.1183	2.19849	2.52097	2	3.13007	2.34199	2.6713	2.70758	2	2.27727
ENSG00000248323	LUCAT1	1.985	2.81e-12		2.71075	3.06559	2.57819	2.92569	2.95826	2.36837	2	2.27412	2.69589	4.08861	4.0328	3.14455	2	2.64976	2.29039	2.58705	2.25102	2.31678	2.39518	2.6305	2.56325	2.27205	2.40268	3.18472	3.03497	2.31021	2	2.40209	3.27692	2.9479	2	2	3.62234	2.29153	2.84777	2.83237	3.86987	3.8518	3.20544	2.67297	3.38128	3.31108	4.18434	3.49244	3.7359
ENSG00000151572	ANO4 ENSG00000151572	1.98414	1.07e-05		3.04341	2.24144	3.98472	2.92569	3.1456	2.36837	2.55794	2	3.16334	3.39324	2.64356	2.78782	3.4653	3.43654	2.73891	2.22329	2	2.57637	2.96	2.86565	2	2.50085	2.97519	2	8.22803	2.97051	2	4.2801	2.65011	3.25918	3.24686	2.38518	3.49513	2	2.15607	7.39169	4.9331	2.28387	2.24681	2.91955	3.22497	2.37435	2.70758	4.21016	3.04229
ENSG00000221887	HMSD	1.98365	1.74e-06		3.64256	2.62902	2.72884	2	2.18232	2	3.27292	2	2	3.25961	2	2	2.52637	2.25052	2.53201	2.22329	2	2	2.70505	2.34942	2	2.87191	2.40268	3.18472	2.33602	2.78212	3.50934	2	2.89059	2.30131	2.54374	2.68889	2.60377	2.92277	2.75315	2.83237	2.66902	2.28387	3.08372	3.62303	3.65077	2.37435	2	3.61952	2
ENSG00000211644	IGLV1-51	1.98249	1.08e-05		9.29835	4.37571	4.60742	5.37236	4.51471	3.11341	7.08965	3.89543	4.78426	12.2239	5.43804	7.61313	4.43377	5.96364	6.9589	4.66822	6.38923	5.14691	7.99334	7.23737	5.89242	5.70446	2	6.72595	4.75913	2.78212	5.68028	2.974	4.74262	9.97107	8.15047	4.40172	4.13025	7.12162	4.06999	5.4787	10.0109	5.85623	6.35082	5.30965	10.9327	6.1367	5.18638	6.00246	5.58721
ENSG00000163293	NIPAL1	1.98238	2.57e-14		5.30936	4.15744	4.44276	6.50907	4.37184	4.94308	4.63083	3.41903	6.83717	5.26276	5.71005	4.13427	5.00807	5.10188	5.68005	3.22596	4.31933	3.15558	4.51766	4.35355	3.76043	5.42674	2.97519	6.08022	3.6314	4.20109	4.70938	3.55019	3.94352	5.9449	5.5271	5.8847	4.80247	2.92277	5.55324	5.62279	6.11873	3.8518	6.64784	7.19617	4.94252	7.16824	7.86053	8.33628	8.22382
ENSG00000163347	CLDN1	1.98098	1.88e-07		7.0739	7.45918	7.22806	9.25768	5.36387	4.64063	8.9624	7.81362	6.94271	10.1676	8.80412	6.10638	7.78548	7.86467	3.08056	8.42683	5.03946	6.1253	5.20048	6.77131	6.74364	6.26768	8.07306	5.39902	5.92243	7.94698	5.59465	8.36318	8.0484	8.03496	4.88918	5.1128	6.57689	6.67994	7.23106	6.51456	6.86653	4.7342	6.66916	4.85612	9.34966	7.98215	10.8096	10.8393	9.58913
ENSG00000236404	VLDLR-AS1	1.98011	2.1e-13		2.71075	3.06559	3.92355	3.48501	3.88526	2.66155	3.5304	4.48636	3.92199	6.12922	3.08703	2.31284	2.9112	3.79296	3.78772	4.32693	2.46477	3.68254	2.39518	3.24505	3.54121	2.50085	2	2	2.60837	3.28647	3.07593	2.40209	2.89059	3.39279	2.54374	2.93966	2.33324	3.08385	3.66478	4.69248	3.61588	5.06928	6.18314	2.91955	3.22497	5.71659	5.26449	3.35307	4.74873
ENSG00000175820	CCDC168	1.9791	6.74e-07		2.27765	3.40028	3.21077	2	3.05497	2.36837	2.55794	2.70289	2.94846	3.25961	2	2.97718	2	2.81438	2.53201	2.22329	3.22054	2.57637	3.36486	2.6305	2	2.50085	2	3.54091	2	2.56537	2.4535	2	2.36137	2.55044	2	2.38518	3.94795	2	2.75315	4.04349	3.30743	2.72454	3.08372	2.37537	3.22497	3.4738	3.59732	2	3.53957
ENSG00000170425	ADORA2B	1.97893	1.44e-15		4.20406	4.56526	4.56798	4.20112	3.1456	3.45699	4.83555	4.12038	4.14056	6.16704	4.5307	3.43033	3.67876	4.85956	4.6155	3.32568	3.22054	7.08336	3.53138	3.90324	3.76043	4.04013	4.28202	4.2689	4.05214	3.4218	4.53647	4.37254	4.04652	2.76281	4.59341	4.02157	4.74771	4.04793	4.88708	6.3309	5.40429	5.64677	4.63792	6.73102	4.32553	5.01972	6.57231	5.88086	6.83525
ENSG00000233338	TLR8-AS1 ENSG00000233338	1.97808	0.00726377		2	2	2.2195	2.92569	2.18232	2	2	2	2	2.30145	2.64356	2	2	2.25052	2	2.22329	2	2	2.39518	2.34942	2	2	2	2	2	2	2	2	2	2	2	2	2	2	2	2.4754	2.52857	2	2.24681	2.67297	2	2.37435	2.17199	2	2
ENSG00000211638	IGLV8-61	1.97574	0.000117952		8.8127	5.22956	5.68162	3.81511	4.70556	3.45699	5.17422	3.17347	6.444	8.1392	4.45876	6.26014	3.4653	6.16007	3.69141	4.9123	7.57173	2.57637	7.83512	6.98613	4.64468	8.56366	2.71715	5.77946	3.74863	2.78212	6.4869	2	4.80271	3.73233	10.1067	4.40172	3.84736	2.53394	2.84777	4.77706	8.83829	3.9362	2.45751	9.93827	10.618	9.70715	5.06067	6.93246	5.53542
ENSG00000154451	GBP5	1.97439	1.04e-08		10.2899	7.23329	8.39205	8.81211	8.53508	6.76449	10.1537	7.83493	8.31133	11.0981	9.13937	9.40341	8.49091	7.51581	9.46336	7.51918	7.09036	4.93164	10.5761	8.56151	5.93809	8.82626	6.45468	9.97259	7.12236	7.22738	9.18408	7.15842	7.34218	9.63751	11.25	7.64281	8.27414	8.05289	8.41082	6.15243	11.5702	8.12343	10.3137	12.4412	13.2181	8.2968	7.81259	7.23004	7.89443
ENSG00000110427	KIAA1549L	1.97432	5.2e-11		5.42789	6.90521	5.35082	6.89661	6.33119	6.61837	7.02835	4.82139	6.89842	7.61091	8.38127	7.12522	6.25191	5.96364	5.49272	7.73405	8.32301	7.67502	5.799	7.19483	7.6766	6.5234	7.38852	5.90738	5.1053	7.0611	5.40645	7.06454	6.50035	6.87462	6.40197	7.57959	7.31166	5.55446	6.37603	10.8686	7.46172	4.23167	10.1697	4.28193	7.87726	7.44826	4.92294	7.11611	7.09879
ENSG00000251060	NA	1.97243	0.00124692		2.71075	2.24144	2	2.23869	2.18232	2	2	2	2.69589	2.30145	2	2	2	2.25052	2.29039	2	2	2	2.70505	2.34942	2	2	2	2	2	2	2	2	2.36137	2	2	2.38518	2.33324	2.53394	2.15607	2	2.52857	2	4.40365	2.91955	2.34199	2.37435	2	2	2
ENSG00000249430	NA	1.97155	8.13e-09		2	3.40028	2.98983	4.14354	2	2.9051	2	4.04923	2	5.73512	5.19402	2	3.4653	3.43654	2.29039	2.73947	2.6509	4.06768	5.8313	2.86565	2.56325	3.88666	4.95629	2	5.76435	3.13713	3.30885	2.974	4.91586	5.42695	2.54374	2	5.54269	5.06866	5.2234	5.3186	4.08576	7.16162	6.10708	4.44827	4.32553	5.12144	4.26255	6.19842	6.75827
ENSG00000154127	UBASH3B	1.97128	6.42e-25		7.04637	5.57655	6.29049	6.55397	6.03183	5.59143	6.20712	6.18261	6.14867	6.18558	6.33013	5.97924	5.99732	5.83536	5.54877	5.92867	6.10048	5.36888	7.0777	6.03095	5.98236	5.53402	4.62092	6.54107	5.1053	5.92155	6.31015	5.6147	5.81697	6.51304	7.08568	6.15634	6.63839	5.63469	6.24309	5.42728	7.06393	5.06928	6.4891	8.45084	7.91612	8.88651	4.82323	7.89614	8.91808
ENSG00000196767	POU3F4	1.97066	0.475777		2	2	2	2	2	2	2	2	2	2	2	2	2	2	2	2	2	2	2	2	2	2	2	2	2	2	2	2	2	2	2	2	2	2	2	2	2	2	2	2	2	2	2	2	2
ENSG00000229167		1.9704	5.99e-05		2.27765	2	2.57819	2	2.34417	2	2	2	2.3895	2.30145	2	2.31284	2	2	2	2	2.46477	2	2.96	2.34942	2	2	2.97519	2	2	3.4218	2	2	2.36137	2.76281	2	2	2	2	2.15607	3.56146	3.12433	2.28387	3.20544	2	2	2.91744	3.25867	2	4.06297
ENSG00000102468	HTR2A	1.97003	1.77e-05		2.5104	2.24144	2.57819	2.78214	2.18232	2	2.95927	2.27412	2	2	3.26631	2.31284	2.52637	2.4639	2	2	2.46477	2.7963	2.70505	2.6305	2	2.27205	2	2	2.33602	2	2.79803	2	2.36137	2.30131	2.93772	2	2	2	2.75315	2.4754	2.91456	2	2.64131	2	2	2.37435	3.25867	3.84435	2
ENSG00000233359		1.96941	0.475226		2	2	2	2	2	2	2	2	2	2	2	2	2	2	2	2	2	2	2	2	2	2	2	2	2	2	2	2	2	2	2	2	2	2	2	2	2	2	2	3.47666	2	2	2	2	2
ENSG00000145113	MUC4	1.96777	6.28e-05		2.27765	3.67177	4.75519	3.95557	2.74291	2	4.10607	5.78289	3.35032	4.99485	3.42575	2.78782	3.4653	4.42266	3.08056	4.06364	2.81573	6.24222	3.93957	4.4289	4.64468	2.50085	4.28202	2.7107	2.60837	3.76505	3.07593	3.19264	2.65011	4.95153	7.62998	2.38518	3.94795	5.73515	6.70784	4.174	5.80529	4.23167	4.1843	2.91955	3.38128	5.01972	10.2545	8.80929	5.73228
ENSG00000074803	SLC12A1	1.96704	6.66e-06		5.84497	4.88283	2.72884	2.44343	3.23088	2.36837	3.74882	2.70289	3.51583	3.39324	4.12865	2.78782	2.52637	2.96212	3.47705	4.74227	3.22054	3.30643	2	3.67465	2	2.69828	2.40268	4.2689	2.33602	2.97051	4.86377	2.7162	3.27692	3.39279	4.59341	4.02157	2.33324	2.29153	2.75315	3.1183	3.39094	2.90291	3.20544	2.91955	2.61824	3.12764	4.65941	7.33563	2
ENSG00000165568	AKR1E2	1.96677	5e-14		4.13603	5.11289	4.09981	5.7839	4.12689	3.29541	4.2562	5.25995	4.96692	5.78462	4.45876	4.60531	4.92686	4.01226	3.08056	4.42011	3.43853	5.88271	3.81591	4.27403	3.95069	3.7149	3.194	5.77946	2.33602	4.20109	5.00322	4.2801	4.3176	3.62779	3.90554	3.78584	7.17307	2.74141	6.22558	8.15491	5.9637	7.5443	5.11268	5.58442	6.55275	5.87063	7.07323	4.74416	7.97925
ENSG00000131019	ULBP3	1.96674	1.17e-11		3.9103	3.90016	3.21077	3.95557	2.62184	3.45699	3.27292	3.97438	4.23856	5.48863	4.84478	2	2.52637	3.79296	2.29039	3.81182	2.46477	2.31678	3.17658	2.86565	3.28261	2	2	4.44789	2.60837	2.31021	2	2.7162	2.65011	2.55044	2.93772	2	2	2.29153	2.75315	3.74063	4.13504	3.9362	3.85286	3.31375	4.78346	3.31108	5.70357	5.40414	2.50974
ENSG00000234292		1.96638	0.000706262		2	2.24144	2	2.23869	2	2	2	2	2.3895	2	2	2	2	2	2	2.22329	2	2	2.39518	2	2	2	2	2	2	2	2.4535	2	2	2.30131	2	2.38518	2	2	2	3.35683	2	2.28387	2.45751	2	2.34199	2	2.59116	2.33238	2
ENSG00000197943	PLCG2 ENSG00000197943	1.96567	2.71e-22		8.57328	6.83328	7.63821	7.0689	7.50634	6.61837	8.83693	7.28853	7.51195	9.87229	7.98645	7.38971	7.57508	7.96881	6.86268	7.58606	6.41516	7.33227	8.71835	8.2128	7.00197	7.16446	5.9828	7.1447	7.38935	6.67063	8.11545	6.96412	6.94895	8.14795	9.05346	7.16538	7.08746	7.17625	7.29543	8.01389	9.47094	8.68328	9.56992	8.71847	10.838	9.1195	8.51415	7.39902	10.9486
ENSG00000258401	ATP5MC2P2	1.96551	0.145893		2	2	2	2	2.18232	2	2	2	2	2	2	2	2	2	2	2	2	2	2	2	2	2	2	2	2	2	2	2	2	2.30131	2	2	2	2	2	2	3.98185	2.28387	2	2	2	2	2	2	2
ENSG00000183908	LRRC55	1.96451	9.9e-07		4.83883	3.29711	4.30563	3.48501	3.46008	3.60229	4.2562	5.05727	3.51583	4.23822	3.81959	3.2945	4.1771	4.31682	3.08056	4.70572	4.01463	3.88793	4.51766	5.28831	3.76043	3.1668	3.55178	2.7107	4.22396	3.76505	3.98364	4.18132	4.4736	4.16478	4.97567	3.78584	3.62234	3.59237	3.24546	3.35683	7.94883	3.06163	5.99337	9.351	5.29683	2.91744	2.59116	3.94486	5.68552
ENSG00000188771	PLET1	1.96437	0.000266753		2	2.24144	2	2.23869	2.18232	2.36837	2.55794	2.27412	2	2.76311	2.35737	2	2	2	2	2	2	2	2	2	2	2	2	2	2	2.56537	2	2	2	2	2.54374	2	2.33324	2	2.29688	2.4754	2.37295	2	2.80433	2.37537	2.85	2.91744	2.32565	2	3.04229
ENSG00000157890	MEGF11	1.96356	6.68e-07		2.27765	3.29711	2.98983	2.44343	2.48968	2.66155	3.27292	2.70289	3.35032	4.61175	3.42575	2.97718	3.67876	2.64976	2.91983	2.87731	2.46477	3.44299	2.70505	2.6305	2.56325	2.50085	2.40268	2	3.20872	2.56537	2.4535	3.19264	2.36137	3.51507	2.93772	3.33921	2.83149	3.22874	2.93656	5.4787	2.91456	2.28387	2.95078	3.62303	3.04963	2	3.00928	2.60234	2.27727
ENSG00000254675		1.96325	0.00303166		2	2.24144	2.40996	2	2	2	2.55794	2	2	2	2.35737	2	2	2.4639	2	2.22329	2	2.31678	2	2.34942	2	2	2	2	2.33602	2.31021	2	2	2	2.76281	2	2	2.33324	2	2	2	2.52857	2	2.45751	2	3.22497	2	3.09729	2.33238	2
ENSG00000184254	ALDH1A3	1.9629	4.88e-12		6.9206	6.61471	6.29049	7.75211	5.85509	7.34203	6.92002	6.45454	6.61797	8.05598	7.37424	5.95692	8.03836	6.60437	5.13817	5.96004	5.63261	6.71652	7.47522	7.5304	5.84526	6.71796	7.4322	5.77946	6.04209	6.64319	6.62288	5.98053	6.94895	6.34184	5.88093	7.72858	5.72384	6.04016	5.7251	9.84372	7.35138	7.57753	6.09137	5.43386	8.60833	11.6582	9.31301	7.59734	9.79172
ENSG00000254098	IGKV2-26	1.96264	0.0133753		2.27765	2	2	2	2	2.66155	2	2	2	3.83034	2	2.56979	2	2	2	2.22329	2.25102	2	2	2	2	2	2	2	2	2	2	2	2	2.30131	2.93772	2	2.33324	2	2.15607	2	2.19849	2	2.24681	2.37537	3.04963	2	2	2.82967	2
ENSG00000257924	LINC02416	1.96222	0.0003518		2.71075	2	2	2	2	2	2	2	2	2.30145	2	2.78782	2	2	2	2	2.25102	2	2.39518	2.34942	2	2	2	2	2	2.31021	2.4535	2	2	2.30131	3.24686	2	2.33324	2	2	2	3.12433	2	2.45751	4.09387	3.38128	2	2.17199	2	2.27727
ENSG00000135477	KRT87P	1.96164	1.16e-07		3.1848	2.62902	2.98983	3.17596	2.18232	2	5.17422	2.50438	3.66429	3.11231	3.81959	3.55446	2	2.96212	2	4.17478	2.96365	2.31678	2.70505	4.00525	2.96731	2	3.194	3.54091	2	2	2.4535	3.38246	3.27692	4.007	2	3.50393	3.20114	2	3.85902	2.4754	4.39985	4.16328	2.80433	2	3.38128	4.18746	3.33306	5.53888	2.7099
ENSG00000166407	LMO1	1.96146	0.000312886		2.5104	2	2.40996	4.75647	2.18232	2.36837	2.55794	2	2.94846	5.98846	3.42575	2.31284	2	4.1419	2.29039	2	2.46477	2	2.39518	2	2	2	3.194	2	2.60837	3.13713	2	2.974	2	2	2.54374	3.33921	2.60377	2	2	2.4754	2.91456	2	5.20315	4.91415	4.78346	2.91744	2	4.21016	2.7099
ENSG00000105976	MET	1.96132	3.56e-13		7.16205	6.81473	7.73486	6.0577	7.67559	6.9388	8.04786	5.62057	8.0463	8.97754	7.25186	6.08595	8.57992	8.0495	6.05381	7.11459	4.37325	7.01926	7.40185	6.98613	7.08552	5.21737	6.01188	8.1759	6.1094	5.33851	8.24755	6.51456	6.30644	6.62591	6.75978	6.32002	5.69518	6.11665	5.83313	9.8165	8.26608	4.63668	7.0806	4.79566	7.59537	9.90913	10.4442	8.36831	10.7499
ENSG00000143297	FCRL5	1.9595	1.77e-07		8.11109	4.65144	4.82376	6.01017	5.669	3.29541	7.02835	4.53925	5.77689	9.64663	6.62126	8.00455	4.6516	5.4906	6.56944	5.00546	5.91299	5.22476	8.65209	7.21626	5.26255	5.21737	2.71715	5.96732	5.64843	3.13713	7.23139	2	5.37757	8.2306	9.45828	4.63283	5.00283	5.95939	6.51227	4.93266	9.56945	7.01408	8.89385	7.37211	9.55856	7.45801	5.83738	5.63227	6.0783
ENSG00000259803	SLC22A31	1.95872	0.000266753		3.1848	2	2	3.81511	2.74291	2.36837	2	2	2.3895	3.39324	6.40861	5.95692	2.9112	2.25052	2	3.11884	2.46477	2.31678	4.73809	2	3.54121	2.50085	2	3.82635	2	2.56537	2	2	2.65011	3.11192	5.34411	2.93966	3.02812	2.29153	2.29688	2.4754	4.43962	2.28387	3.31769	8.7021	4.47184	5.12144	6.01735	4.12703	4.83694
ENSG00000112218	GPR63	1.95815	4.17e-12		3.98953	4.37571	3.48933	2.78214	4.25456	2.36837	2.55794	3.30147	2.94846	6.59922	3.56931	2.56979	4.31114	4.01226	3.08056	4.5495	3.43853	2.57637	2.39518	4.10052	4.84975	4.17884	3.194	5.21346	3.03497	2.78212	3.50934	3.70043	3.58135	3.25918	4.22095	4.40172	2.83149	3.22874	3.17421	4.04349	3.98185	2.90291	6.83866	4.91415	3.97911	3.31108	3.82059	3.84435	5.39717
ENSG00000227954	TARID	1.95678	0.0127912		2	2	2.2195	2.23869	2	2	2	2	2	2.55067	2	2	2	2	2	2.22329	2	2	2	2	2.56325	2.50085	2	2	2	2	2	2	2	2.30131	2	2	2	2	2	2	2	2	2	2.37537	2.61824	2.37435	2	2	2.50974
ENSG00000165125	TRPV6	1.95625	1.56e-06		8.69352	4.80975	5.37387	7.24349	7.07615	4.25749	7.76433	5.57062	5.77689	8.72526	9.0132	7.07428	4.43377	7.14257	2.53201	7.75208	2.25102	3.88793	5.66207	4.00525	4.84975	3.02688	5.17778	5.71098	2	6.73702	7.8365	6.36506	5.56272	9.46807	6.40197	5.99957	3.35561	3.79215	8.70744	3.9	8.77751	7.10804	9.19142	9.19589	7.94773	8.77385	4.14358	9.37314	9.99353
ENSG00000141371	C17orf64	1.9561	0.00975543		2.27765	2	2	2	2	2	2	2	2.3895	2.30145	2	2	2	2	2.53201	2	2	2	2	2.34942	2	2	2	2	2	2	2	2	2	2	2	2	2.33324	2	2	2	2	3.454	2	2.37537	2	2.6713	2.17199	2	2
ENSG00000171551	ECEL1	1.95603	1.16e-09		4.92197	3.67177	3.40232	3.38916	3.59486	6.51203	3.5304	4.04923	4.41661	4.43704	4.12865	4.4219	4.1771	3.62573	4.32582	3.32568	2.46477	2.9871	4.59494	3.67465	2.56325	3.62069	10.1449	3.54091	3.50379	2.31021	3.98364	2.40209	3.43715	5.29661	5.92507	2.68889	3.62234	2.53394	5.67437	4.60263	6.19041	5.17727	4.9825	5.75289	6.80826	3.62001	4.05843	7.1375	3.31225
ENSG00000130294	KIF1A	1.95566	0.00212364		4.39078	8.78532	4.15408	2.78214	2.34417	11.2795	3.27292	2.27412	5.32023	8.68021	9.88944	6.22321	10.121	3.09613	2	4.66822	2.96365	2.7963	9.87919	3.67465	2	2	2.71715	3.54091	2.83738	3.28647	4.93518	2.40209	4.04652	5.29661	5.88093	2	3.62234	3.48104	2.42517	6.7629	10.0084	5.81224	8.00147	5.75289	7.00135	3.98642	3.09729	11.3334	10.1801
ENSG00000154678	PDE1C	1.95167	3.29e-10		5.4837	4.77177	5.88786	4.71754	4.44504	4.88745	5.0148	4.59028	4.57508	4.23822	5.19402	4.54673	5.00807	5.44108	3.87801	5.32755	4.42522	5.90653	5.799	4.10052	6.14697	4.85313	5.22822	2	4.70212	4.99216	5.7611	4.54136	4.80271	4.30699	5.34411	6.32002	4.43758	4.77027	4.18319	4.85695	6.61191	3.8518	4.63792	7.02239	5.33557	8.55495	6.13638	5.95504	6.51257
ENSG00000229373	LINC00452	1.9496	0.00175174		2.27765	2	2	2	2	2	2	2	2	2.55067	2	2	2.52637	2	2	2.22329	2.25102	2.31678	2	2	2.96731	2.27205	2	2	2	3.54551	2	2	2	2.30131	2	2.38518	2	2.53394	2.15607	4.29367	2.19849	3.06163	2	2.37537	2	2	2	2.60234	2
ENSG00000254709	IGLL5	1.9492	1.82e-06		5.42789	2.4482	2.57819	3.88705	3.38765	2.36837	5.17422	2.87737	3.35032	6.79307	4.38304	5.12911	2.9112	2.81438	3.87801	2.87731	2.96365	3.44299	6.03914	3.67465	3.76043	3.1668	2	4.2689	2.33602	2.78212	2.79803	2	3.43715	5.51752	6.16484	2	2.83149	3.3604	3.24546	3.35683	6.05615	4.63668	6.64784	5.5111	6.88862	5.12144	3.4038	3.35307	3.53957
ENSG00000249816	LINC00964	1.94896	2.4e-06		3.1848	2	2.57819	5.12706	2.34417	2.9051	3.27292	3.17347	3.16334	3.83034	4.45876	2.56979	2.9112	2.25052	3.78772	3.22596	2.46477	2.31678	2.39518	2	2	2	2	4.06453	3.20872	2.78212	3.68534	2.7162	2.65011	5.98777	3.24686	3.15322	4.36666	2.53394	4.47762	3.56146	3.30743	5.10619	3.08372	2.37537	2.34199	5.58031	4.94683	5.13303	5.36786
ENSG00000165071	TMEM71	1.94612	2.98e-12		6.23469	4.42548	5.93512	6.31408	5.32561	3.8552	5.5094	5.16217	4.71785	5.07661	5.05456	3.8733	4.54679	4.4728	4.66706	4.94403	3.33365	2.57637	5.98275	5.07029	7.41112	4.11115	4.07712	4.88087	3.6314	3.65945	5.87444	3.38246	4.23277	4.55522	5.40772	4.89268	4.29208	4.45385	4.67118	3.9	7.37208	8.86382	8.33064	5.95991	7.03705	7.22648	7.78965	7.55821	7.25104
ENSG00000253278	IGKV2-10	1.946	0.019121		2.88665	2	2	2	2	2	2	2	2	2	2	2	2	2.25052	2.29039	2	2	2	2	2	2	2.27205	2	2	2	2	2.4535	2	2	2	2	2	2	2	2	2	2.37295	2.28387	3.42183	2	2	2	2	2	2
ENSG00000165905	LARGE2	1.94528	5.68e-16		6.93067	7.24719	7.22173	6.87023	6.17857	4.16694	7.73905	6.35479	7.10741	9.91459	9.51019	7.70306	6.07476	8.39659	6.81776	8.43802	7.93653	8.25518	6.76307	5.85086	6.63691	7.58196	7.08067	6.8898	8.67574	5.30389	5.68028	7.60202	6.48209	8.04006	6.23666	5.6932	6.16106	7.69582	6.3276	6.4387	8.43546	9.98937	9.86255	7.23083	8.9009	9.76134	9.24479	11.2857	10.5589
ENSG00000196859	KRT39	1.9449	0.00732836		2.27765	2	2	2	2	2	2	2	2	2.55067	2.35737	2	2	2	2	2.22329	2	2	2	2	2	2	2	2	2	2	2	2	2.36137	2	2	2	2.33324	2.29153	2.15607	2	2	2	2.24681	3.13007	3.04963	3.4738	2	2.33238	2.7099
ENSG00000161643	SIGLEC16	1.94469	3.38e-07		2.5104	2	2.86523	2.23869	2.48968	2.66155	2.55794	3.17347	2	2.55067	2.64356	2.56979	2	2.25052	2.29039	2	2.25102	2	2.96	2	2	2.50085	2.40268	2	2	2.31021	2	2	2	2.30131	2	2	3.20114	2.92277	2.29688	3.1183	3.54473	2	2.45751	4.52476	3.65077	2.6713	2.17199	2.60234	3.98789
ENSG00000135925	WNT10A	1.94397	2.21e-10		6.18506	3.18599	3.64904	3.2865	4.44504	3.11341	5.09671	4.53925	4.57508	5.29728	5.32119	3.96564	4.02932	4.20259	3.96297	3.74134	3.71395	2.9871	5.66207	4.92168	3.28261	4.42169	2.71715	4.2689	3.6314	3.54551	5.30227	2.7162	4.23277	4.76694	5.40772	3.33921	3.84736	4.51164	3.71585	4.04349	5.80529	3.20461	5.755	6.06611	7.00135	4.66279	3.09729	8.24066	5.79969
ENSG00000179061	NA	1.94295	2.71e-05		2	2	2.57819	2.23869	2.34417	2	2	2	2.3895	2	2.35737	2.31284	2	2.25052	2.29039	2.22329	2.25102	2	2	2	2.56325	2.27205	2	2	2	2	2.79803	2	2	2	2	2	2	2.53394	2.29688	3.1183	2.66902	3.56419	2.95078	2	2	3.31108	3.00928	3.19878	2
ENSG00000241351	IGKV3-11	1.94224	0.000104085		9.62892	5.08219	4.75519	5.60347	5.00089	3.11341	7.04907	4.86348	4.84775	8.76896	7.54898	7.295	4.84082	6.01531	7.48947	5.121	7.24296	6.56013	10.6021	5.93081	5.98236	6.93903	3.194	8.05679	5.52239	3.86344	6.01291	2	6.19875	11.9584	10.7121	3.90851	4.36666	6.66728	7.36906	7.22103	9.46131	8.50478	8.73362	7.36172	13.1938	7.77141	5.8501	5.95504	7.70817
ENSG00000160202	CRYAA	1.94037	0.000598155		2	2	2	2.23869	2	2	2	2	2.3895	2	2	2	2	2	2	2	2.25102	2	2.39518	2	2	2	2	2	2	2	2	2	2	2	2	2.38518	2	2.29153	2	2	2.19849	2.28387	2.95078	2.37537	2.34199	2.91744	2	2	2.27727
ENSG00000174527	MYO1H	1.94037	7.88e-10		3.43176	2.4482	2.86523	2.6227	3.23088	2.36837	2.55794	3.033	3.51583	3.83034	4.0328	2.97718	2.52637	2.4639	2	3.11884	2.25102	2.7963	2.96	2.86565	2	2.27205	2.40268	2	2	2.56537	2.79803	3.38246	2.65011	2.76281	3.24686	2.93966	2.60377	2.29153	2.84777	2	4.35895	3.06163	2.64131	4.91415	3.76872	5.92791	5.6169	4.99918	4.70251
ENSG00000125998	FAM83C	1.93965	0.157763		2.27765	2	2	2.23869	2	2	2	2	2.3895	2	2	2	2	2	2	2	2	2	2	2	2	2	2	2	2	2.31021	2	2	2	2	2	2.38518	2	2	2	2	2	2	2	2	2	2	2	2	2.27727
ENSG00000112761	CCN6	1.93869	0.000142752		4.20406	3.18599	3.57139	6.5759	2.18232	2.9051	3.27292	4.90438	3.35032	2.30145	5.47498	2	2	3.43654	2.29039	2.4166	2.6509	3.15558	4.43601	2.34942	2	3.29435	2.40268	2	2	3.13713	3.84219	2.40209	2.89059	2.76281	4.07185	2	2.83149	3.59237	2.29688	8.44073	3.39094	2.52097	2.45751	3.47666	2.85	3.31108	2.81531	8.59788	3.18357
ENSG00000257061	NA	1.93742	0.387115		2	2	2	2	2	2	2	2	2	2	2	2	2	2	2	2	2	2	2	2	2	2	2	2	2	2	2	2	2	2	2	2	2	2	2	2	2.19849	2	4.06071	2	2.34199	2	2	2	2
ENSG00000124391	IL17C	1.93612	0.00318612		2	2	2	2	3.05497	2	2.55794	2.27412	2	2.30145	2.88227	2.56979	2	2.25052	2.29039	2.22329	2.46477	2	2	2.34942	2	2.27205	2	2.7107	2.83738	2	2	2	2	2.30131	2	2	2	2	2.29688	2	3.98185	2.90291	2	2.37537	2	2	2	3.35307	3.31225
ENSG00000124260	MAGEA10	1.93609	0.00106136		2	2.24144	2.2195	2.23869	2.48968	2	2.55794	2	2	2.30145	7.61666	2.31284	2.9112	2.25052	2	2	2	2	2	2.34942	2	6.92923	3.194	2	2.33602	2.31021	2	2.40209	2	2.55044	2.93772	2.38518	2.33324	2.29153	2.15607	2.4754	2.66902	2	2.64131	2	2	2.6713	2.4645	2.33238	2.27727
ENSG00000100473	COCH	1.93582	1.04e-05		4.92197	2.78967	6.38429	3.57488	4.73505	2	3.93847	2.27412	5.7439	8.3263	4.30312	4.05242	3.86466	2.81438	2.53201	3.11884	2.6509	2.31678	4.05347	3.54516	2.56325	7.43745	3.194	2.7107	3.50379	8.09102	4.53647	2	3.43715	2.76281	4.07185	2.38518	5.00283	2.53394	3.66478	9.94773	5.18784	6.53485	8.07518	4.36749	3.76872	3.12764	3.18023	6.21864	2.88565
ENSG00000147647	DPYS	1.93569	8.57e-07		2.88665	2	2.2195	2.23869	2.18232	2	3.5304	3.30147	2	3.25961	2	2.56979	2.9112	2.4639	2.29039	2.58705	2.46477	2	3.17658	2.34942	2.56325	2	2	2	2.33602	2.31021	3.30885	2.40209	2.36137	2.76281	2.54374	2	2.33324	2.29153	2	2	4.22881	2	2.45751	4.28193	3.22497	4.09044	3.25867	3.35307	3.82488
ENSG00000137441	FGFBP2	1.93517	6.68e-09		4.881	2.93422	3.10453	2.6227	4.03504	3.11341	3.27292	2.87737	2.94846	3.25961	3.42575	2	2	2.64976	3.22517	2.87731	2.25102	2.57637	3.36486	2.86565	2	2.87191	2.71715	2	2.60837	2.56537	3.07593	2.40209	2.65011	2.55044	2.93772	2	2.33324	3.08385	2.75315	4.04349	3.02325	4.09149	2.80433	3.87758	3.38128	3.62001	4.14358	5.90602	4.389
ENSG00000164400	CSF2	1.935	0.00130445		3.04341	2	2	2.23869	2	2	2.55794	2.27412	2	2	2	2	2.52637	2	2	2.22329	2.25102	2	2.39518	2	2.56325	2	2	2.7107	2	2	2	2	2	2	4.07185	2	2	2	2.15607	2.83237	3.02325	2	2.80433	3.98977	3.38128	2.6713	2	2	2
ENSG00000231527	FAM27C	1.93494	0.000931731		2	2	2.57819	2	2	2	2	2.27412	2	2.76311	2.35737	2	2.52637	2	2.29039	2.22329	2	2	2	2	2	2	2	2	2.60837	2	2.4535	2.40209	2.36137	2	2	2	2.33324	2	2.29688	2	2.52857	2	3.85286	2	2	2	2.17199	2	2.27727
ENSG00000117228	GBP1	1.93373	8.27e-14		11.0575	8.66098	9.44324	9.77992	8.98356	8.03514	10.0699	7.80284	8.88456	11.8023	9.99017	10.2044	8.5258	8.79179	9.45054	8.88271	8.95816	7.62565	10.7307	9.4893	8.36928	9.36219	8.01679	10.5298	7.81604	8.52976	9.9023	8.19615	8.27211	10.334	11.4071	8.82803	9.46901	8.80541	9.10472	9.14475	11.2614	9.30184	10.2418	13.7269	13.3139	9.95463	9.19205	8.29404	8.94314
ENSG00000158516	CPA2	1.93335	0.0012978		2	2.4482	2	2	2.8546	2	2	2	2	2.30145	2	2	2	2	2.29039	2.73947	2	2	2	2	2.56325	2.50085	2.40268	3.18472	2.33602	2.31021	2	2	2	2	2.54374	2.38518	2.60377	2.29153	2	2.4754	2.91456	3.06163	4.8394	3.98977	2.85	2	2.17199	2.33238	4.13434
ENSG00000131738	KRT33B	1.93187	0.265581		2	2	2	2	2	2	2	2	2	2	2	2	2	2	2	2	2	2	2	2	2	2	2	2	2	2	2	2	2	2	2	2	2	2	2	2	2	2	2	2	2	2	2	4.28876	2
ENSG00000075340	ADD2	1.9311	2.97e-08		4.20406	3.40028	4.20639	3.73939	4.64471	3.73428	5.31776	3.89543	5.93142	5.03631	4.84478	4.21173	8.57992	5.62971	5.06317	5.00546	7.85361	4.1498	7.19403	5.90465	4.53006	4.3647	3.7021	3.18472	5.38427	5.37233	5.3553	4.37254	4.23277	5.1905	5.34411	4.40172	4.13025	3.88254	4.44772	8.18618	6.39643	8.1721	5.31556	3.98977	7.77525	6.00979	8.05988	9.53708	3.7359
ENSG00000256956	NA	1.93076	0.0200811		2	2	2	2	2.34417	2.36837	2	2	2.3895	2.30145	2	2	2.52637	2.4639	2	2.22329	2.46477	2	2	2	2	2	3.55178	2	3.20872	2	2	2	2	2	2	2	2	2	2.42517	4.50681	2.52857	2	2	2	2	2	2.32565	2	2.27727
ENSG00000261618	LINC02605	1.93073	2.32e-06		3.04341	2.4482	2.72884	2.44343	2.48968	2	4.63083	2	2.94846	3.39324	2.64356	2.78782	2	2.4639	2.53201	2.4166	2	2	3.36486	2.34942	2	2.50085	2	2	2.33602	2.31021	2.4535	2	3.27692	2	4.22095	2.38518	3.94795	2	2.84777	2	3.86987	2.52097	3.08372	4.19096	4.83845	2.6713	3.47123	2.60234	3.18357
ENSG00000211962	IGHV1-46	1.93002	0.00014671		7.15348	3.90016	3.72271	4.02099	4.29472	3.11341	5.31776	3.41903	4.23856	9.21719	6.76242	7.47858	6.14825	5.33663	8.57467	4.84668	7.99788	6.26082	9.75632	4.4289	4.53006	6.64804	2.71715	4.88087	4.44851	2.56537	4.70938	2.40209	5.11859	10.6482	8.43628	4.70231	3.94795	5.87383	3.17421	5.66779	8.54889	6.94447	12.2331	6.64795	7.42618	5.87063	5.35654	5.13303	5.03642
ENSG00000176244	ACBD7	1.92974	1.55e-08		2.5104	3.82798	2.57819	3.05625	4.12689	3.60229	2.55794	2.87737	4.23856	4.23822	3.42575	2	2.9112	3.62573	2.91983	3.94322	3.94513	2	3.53138	2.86565	2.96731	4.72315	2.71715	2.7107	3.85705	2.78212	4.2307	2.974	3.27692	4.08804	3.50131	4.22413	5.04886	3.22874	2.93656	5.00458	2.91456	5.27773	2.95078	3.98977	2.85	5.16974	7.54558	2.82967	6.96816
ENSG00000258868		1.92872	0.206346		2	2	2	2	2	2	2	2	2	2.30145	2	2	2	2	2.29039	2	2	2	2	2	2	2	2	2	2	2	2	2	2	2	2	2	2	2	2	2	3.21878	2	2	2	2	2	2	2.33238	2
ENSG00000131142	CCL25	1.92722	4.29e-06		3.1848	2	2.72884	2.23869	2.34417	2	3.5304	2	2.94846	4.43704	2	2.97718	2	2.25052	2	2	2.81573	2	2.96	2.86565	2	2.69828	2	2.7107	2.60837	2	2	2.40209	2.36137	2.30131	2.93772	2	2	2	2.29688	2.4754	3.21878	2.52097	3.31769	3.98977	3.52231	2.37435	2.32565	2	2
ENSG00000249138	SLED1	1.92637	0.00299886		2	2	2	2	2.18232	2	2	2	2	2.30145	3.08703	2.31284	2	2	2	2	2.25102	2	2	2	2	2	2	2	2	2	2	2	2	2	2	2.38518	2	2	2.15607	2	2	2	2	2	2	2.37435	2.4645	2.33238	2.27727
ENSG00000211677	IGLC2	1.92621	0.000239348		12.0373	6.79593	7.22806	7.5564	5.94617	6.8397	10.2948	3.41903	6.50435	13.6038	9.11618	10.1709	6.70583	7.9379	10.3132	7.75656	9.54587	6.61898	10.7221	3.67465	8.48917	9.05736	4.69452	8.81255	8.34436	2.56537	2.4535	2.7162	8.23987	11.3292	13.791	5.62327	6.66818	8.96132	6.33579	9.41601	12.7384	11.3339	9.18773	10.9484	12.4576	9.05668	7.94301	8.85198	8.79959
ENSG00000092054	MYH7	1.92553	0.0058367		2	2	2	2	3.93693	2	2	2	2	2.55067	2.88227	2	2	2	2	2.22329	2	2	2.39518	2	2	2.27205	2	2	2	2	2	2	2	2.30131	2.54374	2	2	2.29153	2	2	3.54473	2	2.64131	2.37537	3.97911	2	2.17199	2	2.27727
ENSG00000111912	NCOA7	1.92515	2.17e-23		9.12275	8.02512	8.81898	8.95912	7.7497	8.77482	8.23132	7.59995	7.643	10.0009	9.88944	7.8496	7.86393	8.08621	7.34657	8.7499	7.6393	7.29666	8.71402	8.51903	7.81766	7.27684	7.92802	8.3436	7.29612	8.33774	8.17566	7.07833	7.76097	9.1016	8.91256	7.98009	8.97412	8.59427	9.83074	9.92705	11.3459	8.81171	10.0418	9.78147	10.0368	12.2681	11.6515	9.67516	10.7045
ENSG00000244067	GSTA2	1.92448	0.00522825		2.71075	2	2	2.92569	3.31139	2	2	2	2	2	3.08703	2.31284	2	2.25052	2.29039	2.4166	2	2	2	2	2	2	2	2	2.33602	2.31021	2	2	2	2.55044	2	2.38518	2	2	2	2	2	2	2	2	5.21607	4.18746	2.70758	2	2
ENSG00000203335		1.92331	8.51e-07		2	2.78967	2	2.23869	2.34417	2	2	2.87737	2.3895	2.76311	2.35737	2.31284	2.9112	2.4639	2.29039	2	2.25102	2.9871	2.39518	2.34942	3.28261	2	2.40268	2	2	2	3.07593	2.7162	3.09665	2.9479	2.93772	2.38518	2.60377	2.53394	2.15607	2.4754	2.52857	3.20461	4.12383	2.37537	2.61824	3.4738	2.59116	3.026	2
ENSG00000243797	ENSG00000243797	1.92144	0.00412746		2.27765	2	2	2	2	2	2	2.27412	2	2	2	2.31284	2	2	2	2	2	2	2	2	2	2	2	2	2	2.31021	2.4535	2	2	2	2	2	2.33324	2	2	2.4754	2.19849	2	3.20544	2.37537	2.34199	2	2.4645	2	2
ENSG00000179826	MRGPRX3	1.92116	0.000826025		2.5104	2.24144	2.40996	2.23869	2.18232	2	2.55794	2	2	2	2	2.31284	2.52637	2.25052	2	2	2	2.31678	3.36486	2	3.28261	2	2	2	2	2	3.07593	2	2.65011	2	4.07185	2	2	2	2.15607	3.35683	2.19849	2	3.08372	2.37537	2.34199	2	4.22398	2.60234	3.7359
ENSG00000233673	ANAPC1P1 ENSG00000233673	1.92083	2.14e-08		2	2.93422	2.40996	2	2.34417	2	2.55794	2.27412	2	2	2.35737	2.31284	2	2.25052	2.29039	2.22329	2.46477	2.57637	2.39518	2.34942	2	2.87191	2	3.18472	2.33602	2.31021	2.4535	2	2.89059	2.30131	2.54374	2.93966	2.60377	2.53394	2.54298	2.4754	3.30743	2.52097	3.77635	3.31375	4.24641	3.31108	2.4645	3.19878	3.64107
ENSG00000090339	ICAM1	1.91967	5.55e-17		9.39611	8.33937	8.08143	8.41282	8.33536	6.15961	10.1938	8.54352	8.0327	10.8735	10.0753	8.70932	7.91746	8.29921	7.93552	7.82631	7.04955	8.51739	9.25625	8.87954	8.77994	8.92072	8.02394	9.10714	7.23715	7.66948	8.74653	8.94418	8.06689	9.7033	10.1139	7.67773	9.42606	8.35081	8.89776	8.87898	10.5453	7.85191	10.5901	11.3621	11.2485	8.9977	9.36046	10.7979	10.9798
ENSG00000151364	KCTD14	1.91917	3.51e-07		3.82645	3.75199	4.25686	3.38916	4.21324	3.60229	3.27292	3.52772	3.16334	3.11231	3.42575	4.71579	2.52637	4.31682	2	3.81182	5.25583	3.68254	2.96	3.54516	3.28261	3.80334	3.38395	4.88087	3.03497	3.4218	3.50934	2.7162	2.36137	8.04514	3.90554	2.93966	2.60377	3.3604	4.69683	5.71143	5.78999	5.54293	4.72192	3.62303	7.10591	5.30562	8.59006	5.74807	6.84592
ENSG00000225913		1.91881	0.00104841		2	2	2	2	2	2	2	2	2	2.55067	2.35737	2.31284	2	2	2.29039	2.22329	2	2	2	2	2.56325	2	2	2	2	2	2	2	2	2.30131	2	2	2	2	2	3.56146	2.19849	2.28387	2.95078	2.37537	2	2.91744	2	2.33238	2
ENSG00000105926	MPP6	1.91863	1.41e-24		6.56727	5.72306	5.27937	5.91012	4.87408	4.57172	4.39218	4.37438	4.96692	7.82119	5.05456	6.9097	4.43377	5.10188	3.78772	5.55003	4.20506	5.02164	5.15016	4.6339	5.79651	3.7149	4.89517	5.56342	3.36379	4.47452	4.70938	5.82563	5.41655	4.90755	4.88918	4.02157	4.04198	4.04793	4.44772	7.30888	5.90809	5.54293	7.5967	5.35225	5.87209	7.47733	8.22282	8.03372	6.68885
ENSG00000253315	LINC01932	1.91567	0.198828		2	2	2	2	2	2	2	2	2	2	2	2.31284	2	2	2	2	2	2	2	2	2	2	2	2	2	2	2	2	2	2	2	2	2	2	2	2	2	2.28387	2	2.37537	2	2	2	2	2
ENSG00000121335	PRB2	1.91512	0.00797443		2	2	2	2	2.62184	2	2	2	2	2.30145	2	2.31284	2.52637	2.25052	2	2	2	2	2	2	2	2	2	2	2	2	2	2	2.36137	2.30131	2.54374	2	2	2.29153	2	2.83237	2	2.90291	2.24681	2.37537	2.34199	2.37435	2.17199	3.19878	2
ENSG00000149573	MPZL2	1.91474	1.43e-17		8.18449	7.5004	8.34617	9.02638	6.83192	7.03154	8.29343	6.77433	7.4621	9.1853	8.77109	7.21261	6.18363	7.88796	5.91143	7.86412	5.56472	8.45415	6.64084	6.96096	6.60894	5.95667	7.66057	8.86076	5.27125	6.28326	7.30062	7.63038	7.193	10.1338	7.81731	7.15302	7.22411	7.42211	7.34087	8.52263	8.8006	9.71856	8.78334	8.63897	8.91376	9.93904	11.7487	9.58459	9.92096
ENSG00000203403	NA	1.9138	1.5e-06		2	3.67177	2.86523	2	2.34417	2.36837	3.5304	2.70289	2	2	2.35737	2.31284	2	2.4639	2.29039	2	2.25102	2.7963	2.39518	2.34942	2	2	2	2	3.03497	2	2	2.40209	2.36137	3.11192	2	2.38518	2	2.29153	2.15607	5.94871	2.52857	2.28387	2.64131	2	3.04963	3.31108	2.4645	3.19878	2.88565
ENSG00000180535	BHLHA15	1.91337	2.09e-10		3.54101	2.78967	4.25686	3.48501	2.74291	3.8552	3.5304	2.50438	3.35032	5.80874	3.81959	4.60531	2.52637	2.81438	3.22517	3.41894	3.22054	3.30643	4.92925	2.86565	3.28261	5.79352	2.40268	2.7107	4.30276	2.97051	2.4535	4.37254	3.09665	4.55522	4.59341	3.33921	2.83149	3.59237	3.44024	3.9	4.43962	5.6215	6.57065	4.44827	4.72629	4.36389	6.62508	3.61952	4.79351
ENSG00000172000	ZNF556	1.91049	0.00143595		2.27765	2.24144	2.2195	2	2	2.36837	2.55794	2	2	2.76311	2.64356	2	2.9112	3.33175	2.29039	2.58705	2.81573	3.56773	2	2.6305	2.56325	2	2.40268	3.54091	2.33602	2	2.79803	2	2.36137	2.30131	2	2.68889	3.20114	2	2.29688	5.42728	3.74846	5.24502	2	2	2.85	2	2	2	2
ENSG00000161958	FGF11	1.90934	7.48e-13		5.86613	5.48563	5.52568	7.22972	5.26625	3.60229	5.4483	6.71809	6.88335	5.63073	6.82098	5.35076	4.02932	5.16424	4.56203	6.45442	4.01463	5.53089	4.80466	5.9565	4.53006	6.57455	4.89517	3.54091	4.81396	3.28647	5.00322	5.72401	5.45451	5.45778	5.5271	3.78584	5.44281	6.35632	5.58105	4.50681	6.75274	8.83388	5.54043	5.35225	5.64415	5.78019	7.01228	9.94765	7.50101
ENSG00000164794	KCNV1 ENSG00000164794	1.90863	0.000107787		2.88665	2	2.40996	2	2.34417	3.73428	2	2.27412	2	4.00755	2	2.56979	2.9112	2.4639	2	2.22329	2.46477	2.31678	2.39518	2	2	2	2.40268	2	2.33602	2.31021	2	2.7162	2	2.30131	2	2	2.33324	2.29153	2.29688	2.4754	2.37295	2	2.80433	2	2.34199	2.37435	2	2.82967	2.50974
ENSG00000230657	PRB4	1.90851	0.214021		2	2	2.2195	2.23869	2.18232	2	2	2	2	2	2.35737	2	2.9112	2	2	2	2	2	2	2	2	2	2	2	2	2	2	2	2	2	2	2	2	2	2	2	2	2	2	2	2	2	2	2	2
ENSG00000197721	CR1L	1.90816	2.54e-05		2.27765	2.24144	2.40996	2.44343	2.18232	2	3.5304	2	2.3895	2.94825	2.64356	2.56979	2.52637	2	2.29039	2.22329	2.25102	2	2	2.86565	2	2.69828	2	3.82635	2.33602	2.31021	2.4535	2	2	2.30131	3.90554	2	2.60377	2	2.29688	2.4754	3.68369	2	4.80129	3.31375	5.21607	2.37435	3.00928	2	2.27727
ENSG00000164107	HAND2	1.90794	4.38e-07		4.65661	4.21518	4.44276	5.29514	3.77601	4.34269	3.74882	4.73334	3.16334	5.87879	5.6467	5.12911	3.4653	4.07853	3.47705	5.59069	4.08094	4.93164	3.68065	4.92168	4.26927	3.29435	4.1832	3.54091	2	4.53548	4.11245	3.83649	4.04652	4.43644	4.35607	4.55983	3.20114	2.53394	3.94715	7.45724	4.9331	2.90291	7.72946	3.98977	3.52231	4.36389	4.53886	3.19878	3.18357
ENSG00000138772	ANXA3	1.90631	2.59e-12		7.72776	8.69181	6.62427	8.91033	6.26197	8.79386	7.53381	4.59028	5.56656	9.095	6.5538	5.3161	5.68798	7.61962	4.26019	7.60603	3.62786	8.06192	6.17117	7.58084	6.49133	6.56193	4.69452	6.92045	6.35104	6.84933	8.13074	7.14537	7.51378	7.55423	6.80772	5.62327	7.22411	6.17147	8.80057	6.4387	5.86492	7.38075	7.42563	9.45972	8.63187	9.88763	9.12297	8.29879	11.608
ENSG00000242516	LINC00960	1.90596	3.3e-13		3.1848	4.56526	4.82376	5.94425	4.33379	4.25749	4.39218	5.3808	3.79889	5.96718	4.12865	3.77465	2.52637	5.67325	2.91983	4.06364	4.78482	3.15558	3.53138	4.35355	2.56325	4.30537	4.07712	4.44789	2.83738	4.12379	3.84219	5.57634	4.67992	4.30699	3.24686	2.38518	4.69079	3.69571	4.44772	6.4387	4.13504	3.66657	5.92413	7.37211	6.06889	5.95572	3.4038	7.04995	5.07321
ENSG00000225833	GS1-594A7.3	1.9054	0.0242545		4.50305	2.24144	2	2.44343	2	2	2	2	2	2	2	2	2	2	2	2	2	2	2.39518	2	2	2	2	2.7107	2	2	2	2	2	3.11192	3.24686	2	2	2	2	2	3.30743	2.28387	3.51895	2.91955	3.87775	3.4738	3.33306	2	3.04229
ENSG00000184384	MAML2	1.90529	3.77e-38		7.58835	7.28138	7.40634	7.86775	7.50206	7.2122	8.44966	7.93207	6.70626	9.59728	7.78791	7.47072	7.31277	7.358	6.41214	8.68332	6.96429	7.4341	7.55474	7.86485	7.37836	6.85875	6.74185	7.31587	6.15259	7.35969	7.87333	6.82381	7.25883	8.63634	7.89704	6.98196	6.93649	6.99564	7.52753	9.47417	8.73019	8.89315	8.12231	7.41293	9.2467	9.42823	10.6802	8.99949	9.46486
ENSG00000115112	TFCP2L1	1.90502	4.97e-11		5.07514	9.1516	10.4547	8.28217	8.66716	4.94308	8.50321	7.78105	9.28512	9.6483	8.35178	6.02288	8.82372	7.96004	10.3152	8.3069	9.56771	7.06231	9.4165	8.82827	8.35251	10.0429	5.89185	8.67551	10.202	7.85431	6.76684	8.22123	8.90323	5.33032	7.04625	8.0078	7.60143	7.39932	5.82152	8.37441	8.30697	11.1289	9.62414	5.75289	8.25111	11.0331	11.203	9.72548	10.8441
ENSG00000226539	MLXP1	1.90468	0.00906822		2.5104	2.24144	2	2	2.18232	2	2	2	2.3895	2.30145	2	2.31284	2	2.64976	2	2	2.25102	2	2	2	2	2	2	2	2.60837	2	2	2	2	2	2.54374	2	2	2.53394	2.15607	3.35683	2.52857	2	2	2	2	2	2.17199	2	2
ENSG00000131015	ULBP2	1.90339	1.45e-11		3.1848	3.06559	2.57819	3.17596	2.62184	2	2.55794	2.27412	3.79889	4.30758	4.0328	2.97718	2.52637	2.25052	2.53201	3.87901	2.81573	2	3.53138	3.40289	3.54121	3.1668	3.55178	3.82635	2.83738	3.4218	3.30885	3.19264	2.89059	2.9479	3.90554	3.33921	2.83149	2.53394	3.17421	3.35683	4.39985	3.20461	3.60995	5.5111	4.1627	3.31108	3.25867	3.35307	2.50974
ENSG00000220154		1.90154	0.0337943		2	2	2.2195	2.23869	2	2	2	2	2.3895	2	3.81959	2	2	2	2	2	2	2	2	2	2	2	2.40268	2	2	2	2	2	2	3.11192	2	2	2	2	2.84777	2.4754	2.19849	2	5.90629	2	4.40054	2	2	2.82967	2
ENSG00000169427	KCNK9	1.90113	0.000220409		2	2.4482	2.2195	5.46929	2	2	3.74882	2.27412	2.3895	3.73285	2	2	4.1771	2	2.73891	2.87731	2.25102	2	2.70505	2.6305	2.56325	3.29435	2	2	2	7.45744	2.79803	2.7162	2.65011	2.55044	2	2.68889	2.33324	2.29153	3.44024	3.56146	3.12433	2.28387	2.64131	2	3.22497	2.6713	2.70758	2	2.7099
ENSG00000260896	ARLNC1	1.90047	2.38e-05		2.27765	2.4482	2	2.78214	2.34417	2	2	2.27412	2.3895	2	2	2.97718	2.52637	2.4639	2.53201	2.87731	2.25102	2.7963	2	2.6305	2.56325	2.69828	2	2.7107	2	2	2	2	2	2	2	2.68889	2.83149	2.29153	2.42517	2	2.37295	2.52097	2.45751	3.98977	2.61824	2.37435	4.37246	2.33238	2.27727
ENSG00000248485	PCP4L1	1.89876	6.78e-05		2.5104	3.06559	2.40996	3.81511	2.8546	2.9051	2.55794	2.70289	4.03541	4.99485	3.93013	2.78782	2.52637	4.52126	2	2.58705	2.6509	2.9871	2.39518	3.06778	2.96731	2.27205	2	6.79374	2.33602	2.31021	2.79803	2.7162	2.36137	6.73059	6.87678	2.38518	6.13995	2	3.31335	4.29367	3.68369	3.20461	6.87581	8.91246	5.17393	4.59367	4.14358	6.47544	4.389
ENSG00000165795	NDRG2	1.89808	7.99e-13		8.5797	7.45319	8.87661	8.50429	7.9102	7.8068	9.57956	8.02309	7.56958	8.86124	8.16095	7.24981	8.60624	8.94619	7.2736	8.97965	7.37436	8.29633	8.40629	8.24444	8.13446	7.40248	8.05222	7.38343	7.46839	7.23658	8.16084	7.83919	7.87732	8.58491	8.36596	6.96792	7.71283	8.95872	9.11069	10.1771	8.94057	12.1792	8.69257	7.79137	8.63187	10.5354	10.2033	8.6472	11.5427
ENSG00000006555	TTC22	1.89713	2.9e-14		5.14603	5.87409	6.65283	4.83132	5.49031	3.45699	6.82709	6.96037	4.41661	8.42324	6.51885	3.43033	3.86466	7.52178	3.58821	5.06439	2.96365	7.57453	5.51076	6.31539	6.39637	4.42169	5.72625	5.90738	4.1406	3.54551	6.38857	6.9789	6.1064	7.33932	7.02612	3.50393	6.16106	8.24829	5.27539	5.87387	7.7732	8.04483	8.02232	7.83708	7.56308	7.9889	7.81907	8.65092	8.0911
ENSG00000102230	PCYT1B	1.89371	1.73e-06		3.73744	2.93422	3.30972	3.65948	2	3.45699	2.95927	2.50438	2.69589	3.39324	5.54614	2.97718	3.4653	3.62573	2.53201	4.77792	2.96365	3.44299	2.70505	4.10052	2.56325	2.27205	2	2.7107	2.60837	3.76505	3.07593	3.38246	3.94352	3.11192	3.50131	2	2	2.29153	2.54298	5.57634	3.54473	2.52097	5.81361	2.37537	2.85	3.31108	2.17199	3.026	3.04229
ENSG00000259583		1.89314	2.7e-13		4.06464	4.21518	4.52744	5.74571	3.83167	3.29541	4.73682	5.02054	4.49802	5.45845	5.96501	4.4219	5.29368	4.42266	2.91983	4.87986	2.96365	5.10635	4.92925	5.28831	4.11875	3.5199	5.41399	3.54091	3.85705	3.86344	3.07593	5.22606	4.67992	5.15332	4.47962	5.58699	4.21344	3.88254	4.10872	7.32302	5.60999	5.89891	5.81361	5.07542	6.24203	9.00104	6.6027	6.17792	7.04424
ENSG00000231056	LINC02522	1.8923	0.227994		2	2	2	2	2	2	3.27292	2	2	2.30145	2	2	2.52637	2	2	2	2	2	2	2	2	2	2	2	2	2	2	2	2	2	2	2	6.44542	2	2	2	2	2	2	2.37537	2	2	2	2	2
ENSG00000187699	C2orf88	1.89132	3.61e-18		5.90752	5.76232	5.98088	5.83935	5.09487	4.49934	5.0148	4.90438	5.02301	5.63073	4.72722	5.08861	4.74931	5.67325	4.98407	4.87986	5.22684	3.56773	5.29614	4.92168	5.33261	4.30537	4.28202	3.18472	4.37747	4.75643	5.6381	4.76249	4.74262	5.36325	5.63735	4.89268	3.94795	4.81687	4.93096	7.1435	6.16691	6.18421	6.62621	6.01399	6.30196	7.37805	5.95982	6.17792	8.39705
ENSG00000198838	RYR3	1.89055	7.49e-14		4.50305	5.5089	4.75519	4.30982	4.37184	4.94308	5.56801	4.90438	4.49802	6.70584	4.7872	4.76802	5.2274	4.82136	4.32582	5.20196	4.01463	4.88445	4.59494	4.35355	3.95069	3.5199	3.55178	4.06453	4.22396	3.86344	4.11245	4.07528	4.4736	4.86218	5.05727	3.78584	3.20114	4.04793	4.77114	5.91178	6.89542	4.35944	4.50197	5.473	5.94907	8.24702	4.26255	5.69133	7.8152
ENSG00000079385	CEACAM1 ENSG00000079385	1.8905	3.34e-12		6.99928	7.01495	6.34982	6.76914	6.68855	5.32447	8.36128	8.16447	4.84775	6.499	8.15527	4.48567	6.95143	7.26145	5.02416	7.62573	7.61153	7.48245	6.98025	6.48389	6.95831	6.99643	9.25099	7.69843	7.73311	5.33851	7.57106	6.06608	6.17621	8.20811	6.964	5.9717	5.57451	7.55174	6.58275	11.3393	7.74173	10.9772	6.46492	7.12424	10.0873	7.81001	10.1503	7.90864	9.57477
ENSG00000237136	C4orf51	1.88969	0.0315883		2	2.24144	2.2195	2	2	2	2	2.50438	2	2	2	2	2.52637	2	2	2	2	2	2.39518	2.34942	2	2	2	2	2	2	2	2	2	2	2	2	3.20114	2	2	2.4754	2	2.28387	2	2	2	2.6713	4.56996	2	2.7099
ENSG00000183780	SLC35F3	1.88928	3.05e-06		5.51081	6.33113	5.69997	3.2865	2.18232	3.45699	5.56801	2.27412	3.51583	4.66558	4.66464	3.96564	2.52637	5.36346	2	5.00546	4.47539	2.7963	5.24911	6.72721	3.76043	2.87191	2.40268	5.77946	2	3.65945	3.98364	2.40209	4.23277	3.62779	3.90554	3.33921	2	2.74141	2.29688	4.93266	5.55673	2.90291	3.60995	4.73255	5.94907	7.10755	5.24536	6.09285	4.20234
ENSG00000211672	IGLV4-3	1.88686	0.0177822		2.71075	2	2	2	2	2	2.95927	2	2	2.30145	2	2	2	2.25052	2	2.22329	2.25102	2	2.39518	2	2	2	2	2	2.33602	2	2	2	2	2.55044	3.71754	2	2	3.08385	2	2.4754	3.21878	2.28387	2.45751	2	2	2	2.17199	3.35307	2
ENSG00000244414	CFHR1	1.88527	0.00327403		2	2.24144	2.2195	2	2.18232	2	2	2	2	2.55067	2	2	2	2.25052	2	2.22329	2	2	2.39518	2.34942	2	2.69828	2	2	2	2.31021	3.07593	2.40209	2	2	2	2	2	2	2	2.4754	3.92694	2	2	3.13007	2	2.37435	2	2	2.27727
ENSG00000213866	YBX1P10	1.88475	8.84e-05		2	2.62902	2.57819	2	2.18232	2.36837	2	2	2	2.76311	2.35737	2.56979	2	2	2.29039	2	2	2	2	2.34942	2	2.27205	2	2	2.33602	2	2	2	2	2	2.54374	2	2	2.29153	2.84777	2.4754	2.66902	2.52097	2.80433	2.37537	2	3.12764	2.81531	2.82967	2.88565
ENSG00000150275	PCDH15	1.88392	0.0300858		2	2.24144	2	2	2	2	2	2.27412	2.3895	2	2.35737	2	2.52637	2	2	2.22329	2	2	2	2	2	2	2.40268	2	2.33602	2.31021	2	2	2	2	2	2	2	2	2	2.83237	2	2	3.9947	2	2	2	2	3.61952	2.27727
ENSG00000231881		1.88387	0.000640628		2	2	2	2.6227	2	2	2	2.50438	2	2	2.35737	2.31284	2	2.25052	2	2.22329	2	2	2	2	2	2	2.71715	2	2	2	2	2	2	2.55044	2.54374	2	2	2	2	2	2.19849	2	2.24681	2.67297	2	2	3.25867	3.026	2.27727
ENSG00000154227	CERS3	1.88326	0.000426082		2	2.62902	3.40232	2.78214	3.46008	3.29541	2	2.70289	2.94846	2.30145	2.64356	2	3.86466	2.96212	2.53201	2	2.6509	2.31678	3.17658	2.34942	2	4.04013	2.71715	2	2.60837	3.4218	2	2	2	2	2.54374	2.38518	2.33324	2.29153	2.29688	4.174	3.21878	2	2.24681	2	2.34199	3.12764	2.17199	2	3.43038
ENSG00000220472		1.88268	3.39e-05		2.71075	2.24144	2.57819	2.23869	2.74291	2	2	2	2	3.51555	2.35737	2.31284	2.52637	2	2.29039	2.22329	2.25102	2.57637	2.39518	2.34942	2	2	2.40268	2.7107	2	2.31021	2	2	2	2	2	2	2.33324	2	2	2	2.37295	2.28387	2.64131	3.62303	3.52231	2.6713	2.70758	2.33238	2.27727
ENSG00000137265	IRF4	1.8822	3e-08		8.37728	4.77177	5.22969	6.1773	6.50388	6.13593	7.66042	5.49231	6.17366	9.68624	7.19764	7.24981	5.63783	5.44108	6.55583	5.27862	6.53827	5.46825	8.62471	6.8141	5.84526	5.15151	3.194	6.65481	5.70755	3.65945	7.01773	3.19264	6.2428	8.11932	9.34505	5.21143	5.37216	6.7774	5.62178	6.46443	9.48526	6.74833	9.56424	8.12814	9.82339	7.52452	5.70357	5.6621	6.56518
ENSG00000224204	PHEX-AS1	1.88206	0.00872122		2	2	2.2195	2	2	2	2	2	2	2	2.35737	2	2	2	2	2	2.25102	2	2	2	2	2	2	2	2.33602	2	2	2	2	2	2	2	2	2	2	3.1183	2.37295	2.52097	2	2	2	2	2.70758	2.33238	2
[truncated: 24,408 more rows]
[truncated: 42 more columns]

## Sheet: Sample details
!Sample_geo_accession	Group
GSM5745082	LUM1
GSM5745083	LUM2
GSM5745084	LUM3
GSM5745085	LUM4
GSM5745086	LUM5
GSM5745087	LUM6
GSM5745088	LUM7
GSM5745089	LUM8
GSM5745090	LUM9
GSM5745091	TN1
GSM5745092	LUM10
GSM5745093	LUM11
GSM5745094	LUM12
GSM5745095	LUM13
GSM5745096	LUM14
GSM5745097	LUM15
GSM5745098	LUM16
GSM5745099	LUM17
GSM5745100	LUM18
[truncated: 68 more rows]
