# Supplementary material for: LUCAT1-Mediated Competing Endogenous RNA (ceRNA) Network in Triple-Negative Breast Cancer
Source: Cells. 2024 Nov 19;13(22):1918. doi: 10.3390/cells13221918 (PMC11593075; doi:10.3390/cells13221918)
Supplement: Supplementary file 1 [file cells-13-01918-s001.zip › Supplementary Table S2.xlsx]

## Sheet: lncRNA =>= 1.5 and =<-1.5
Row-names	Symbol	TN-LUM___log2FoldChange	TN-LUM___padj	data	LUM_1	LUM_2	LUM_3	LUM_4	LUM_5	LUM_6	LUM_7	LUM_8	LUM_9	TN_1	LUM_10	LUM_11	LUM_12	LUM_13	LUM_14	LUM_15	LUM_16	LUM_17	LUM_18	LUM_19	LUM_20	LUM_21	LUM_22	LUM_23	LUM_24	LUM_25	LUM_26	LUM_27	LUM_28	LUM_29	LUM_30	LUM_31	LUM_32	LUM_33	LUM_34	TN_2	TN_3	TN_4	TN_5	TN_6	TN_7	TN_8	TN_9	TN_10	TN_11
ENSG00000253301	LINC01606	7.28898	4.37247e-17		2	2	2	2	2.18232	2.36837	2	2.27412	2	2	2	2	2	2.25052	2	2.4166	2	2	2	2	2	2	2	2	2.33602	2	2	2	2	2	2	2	2	2	2.15607	9.73691	2.79701	5.96067	2.45751	3.31375	2	2	2	2.82967	4.50125
ENSG00000238266	LINC00707	7.024	7.43723e-27		2	2.4482	2.40996	2.23869	2	6.53031	2.55794	2	2.94846	9.10233	2	2	2.52637	2.4639	2.29039	2.4166	2.6509	2.57637	2	2.34942	2.56325	2.27205	2	2	2.33602	2	2.4535	2.40209	2.36137	2.55044	2.93772	2	3.20114	2	2.75315	4.40418	7.921	2.72454	6.05944	2.37537	3.04963	3.4738	2	2.82967	4.50125
ENSG00000203688	LINC02487	6.47749	5.32366e-28		2	2	2.40996	2.44343	2.18232	2	2	2.50438	2.3895	4.66558	2.64356	2	2	2.25052	2	2	2.46477	2.7963	2.39518	2	2.56325	2	2	2	2	2.31021	2	2	2.65011	2.30131	2	2.68889	3.20114	2	2.65189	2.4754	3.86987	2.90291	7.96745	2.37537	3.38128	2.91744	8.54382	2	2.88565
ENSG00000257271	KIRREL3-AS1	6.465	2.51835e-36		2	2	2.2195	2	2	2	2	2	2	2.94825	2	2	2	2	2	2	2	2	2	2	2	2	2	2	2	2	2	2	2	2	2	2	2	2	2	4.77706	3.54473	4.53209	5.67296	2.67297	4.40054	3.62001	7.26119	3.026	3.04229
ENSG00000230257	NFE4	6.45601	9.85375e-18		2	2.24144	2.40996	2	2.34417	2	3.74882	2.27412	2.3895	2	2.64356	2	2	2.4639	2	2.22329	2	2	2	2.6305	2.96731	2	2.40268	2	2	2.56537	2	2	2	2	2	2	2.60377	2.53394	2.29688	2	2.37295	2.28387	7.38111	8.85436	8.50589	2	2.17199	7.03862	2.27727
ENSG00000223784	LINP1	6.30592	4.73833e-14		2.5104	2.78967	2.2195	2.44343	2	6.35683	2	2	2.3895	8.45033	2.35737	2	2	2	2	2	2	2	2	2	2	2	3.194	2	2	2	2.4535	2	2	2	2	2	2	2	2	2	6.65477	2.28387	5.79434	3.13007	2	2.6713	2	2.82967	2.7099
ENSG00000248538		6.21602	6.46702e-22		2.88665	2.24144	2	2	2.18232	2	2.95927	2	2	2.55067	2.88227	2	2	2	2	2	2	2	2	2	3.28261	2	2	2	2	2.56537	2	2.40209	2	3.25918	2	2.38518	2	2	2.29688	2.4754	2.52857	3.20461	2	2.67297	3.65077	6.31906	7.08942	6.77754	9.3515
ENSG00000224853	LINC00393	5.67279	7.7403e-10		2	2	2	2	2	2	2	2	2	2	2	2	2	2	2	2	2	2	2	2	2	2	2	2	2	2	2	2	2	2	2	2	2	2	2	2	2.66902	2	2	2	3.87775	2	6.41851	2.33238	2
ENSG00000261175	LINC02188	5.59567	4.06073e-36		2	2	2.2195	2	2	2	2.55794	2.27412	2.3895	4.30758	2	2	2	2.25052	2	2.4166	2	2	2.39518	2.34942	2.56325	2	2	2	2	2	2.79803	2	2	4.007	2.54374	2.38518	2	2.29153	2.15607	5.42728	5.44393	7.44698	4.9825	4.79566	5.13052	6.67745	7.24201	2.33238	6.5259
ENSG00000254607		5.53678	6.60609e-22		2.27765	2	2	2	2	2	2.55794	2	2.3895	2.30145	2	2.31284	2.52637	2	2	2	2	2	2	2	2	2	2	2	2	2	2	2	2	2	2	2	2	2	2	2.83237	3.46988	3.56419	3.20544	2.67297	4.47184	4.52106	7.31265	2.60234	2.50974
ENSG00000179066		5.52706	1.26162e-40		2	2.24144	2.2195	2	2	2.36837	2.55794	2	2.3895	6.64013	3.42575	2.31284	2	3.33175	2.29039	2	2	2.9871	2	2	2	2.27205	2	3.18472	2.60837	2	2.4535	2.40209	2.65011	2.30131	2	2	3.02812	2	2	8.54089	4.87627	3.8518	6.74138	3.47666	4.72629	5.26173	5.52468	4.85164	5.70909
ENSG00000228639	ROCR	5.4759	2.63639e-46		3.04341	2.4482	3.48933	2.44343	2	2.66155	4.83555	2.50438	2	6.37522	3.26631	2.78782	2.9112	3.21874	2	2.4166	2	2.57637	2.70505	2	2	2.27205	2	2	2	2.56537	2.4535	2	3.09665	2	4.47962	2	2.60377	2.53394	2.54298	8.67918	5.62731	7.24671	5.95916	3.62303	6.73769	6.93665	7.59176	2.60234	7.79332
ENSG00000258910	LINC01956	5.47224	8.08756e-41		2.5104	2.4482	2.2195	2.23869	2.34417	2	3.5304	3.17347	2.69589	6.64013	2.64356	2.31284	2	2.25052	2.53201	2.22329	2	2	2	2	2	2	2.40268	2	2	2	2.4535	2	2	4.49705	2	2	2	2	2.29688	2	5.66135	2	6.87581	5.43386	4.94252	5.54413	5.67526	6.40661	6.5259
ENSG00000225194	LINC00092	4.97394	5.01671e-17		2	2	2	2	2	2	2	2	2	2.30145	2	2	2	2.4639	2	2	2	2.31678	2.70505	2	2	2	2	2	2	2.56537	2	2	2	2.30131	2	2.38518	2	2.53394	2	5.42728	2.19849	3.20461	5.4693	2.37537	2	3.31108	3.00928	5.8292	2.27727
ENSG00000254626		4.90447	1.00385e-07		2	2	2	2.23869	2	2	2	2	2	2.30145	2	2	2	2	2	2	2	2	2	2	2	2	2	2	2	2	2	2	2	2.30131	2	2	2	2	2	2.83237	2	3.76215	3.08372	2	2	5.07148	9.12034	2	3.04229
ENSG00000232803	SLCO4A1-AS1	4.84601	3.80913e-21		2	2	2.40996	2	2	2	2.55794	2	2	4.30758	2.35737	3.43033	2	2.4639	2	2	2	2.57637	2	2	2.56325	2	2	2	2	2	2	2	2	2	2	2.38518	2.33324	2	2	7.36461	2.66902	5.74363	4.24235	3.62303	2.34199	3.31108	5.82454	2	3.82488
ENSG00000183674	LINC00518	4.62034	1.2598e-13		2.27765	2	2.2195	2	2	2	2.55794	2	2	7.36466	2.35737	2	2	2	2	2	2	2	2	2.34942	2	2	2	2.7107	2	2	2	2	2	2	2	2	3.73923	2	2.15607	4.04349	2	3.20461	2.95078	2.37537	2	2	3.4038	4.03882	4.13434
ENSG00000231764	DLX6-AS1	4.52982	3.0266e-25		2.71075	2	2.2195	2.6227	2.62184	2	2	2	2.69589	5.2274	2.35737	2	3.67876	2.4639	2.53201	3.00313	2.46477	3.15558	2.70505	2.86565	2.56325	2.50085	2.71715	2	2.60837	2.56537	2.4535	2	2	2.30131	2	3.15322	2.33324	2.53394	2.54298	6.67746	5.14037	2.72454	2.80433	2.37537	2	3.62001	6.09423	6.76385	3.98789
ENSG00000205325		4.52693	5.94051e-17		2.27765	2	2	2.23869	2.62184	2	2	2.27412	2	3.51555	2.35737	2	2	2.81438	2.29039	2.73947	2.25102	2.31678	2.70505	2.34942	2	2.27205	4.07712	2.7107	2	2.31021	2.4535	2.40209	2.36137	2.76281	2	2.68889	2.60377	2	2.15607	2	3.02325	2.72454	3.60995	5.72073	4.07382	5.98301	3.65646	7.41663	8.41507
ENSG00000253196		4.50526	8.35315e-12		2	2	2	2.23869	2	2	2.55794	2	2	6.0301	2	2	2	2.25052	2	2.22329	2	2	2	2	2	2	2	2	2	2.31021	2	2	2	2.55044	2	2	2.33324	2	2	2	2.66902	2.52097	4.91273	2.67297	2.61824	3.12764	2.32565	2.33238	2.27727
ENSG00000256916		4.46102	4.10485e-25		4.20406	2.4482	3.85966	2.44343	2	2.36837	3.93847	2	2.3895	6.48409	2.64356	3.43033	2	2.4639	2	2.73947	2	2.7963	3.36486	2	3.76043	2	2	2	2	2.97051	2.79803	2	2.65011	2	3.50131	2	2.60377	2.29153	2.93656	4.29367	6.58556	2	4.80129	5.43386	7.94773	4.91027	6.25593	4.21016	7.66061
ENSG00000254416	LINC02732	4.35058	1.30607e-08		2	2.24144	2	2	2	2	2	2	2	4.23822	2	2.31284	2	2	2	2	2	2	2	2	2	2	2	2	2	2	2	2	2	2	2	2	2	2	2	5.83494	2.19849	2.28387	4.40365	2	2	2	5.0162	2.33238	2
ENSG00000250509		4.33732	4.2575e-10		2	2	2	2	2	2	2	2	2.3895	4.37376	2	2	2	2	2	2	2	2	2	2	2	2	2	2	2	2	2.4535	2	2	2	2	2	2	2	2.29688	2	3.61588	2	3.08372	4.85612	3.22497	2	2.32565	2.33238	3.18357
ENSG00000256124	LINC01152	4.29785	4.45827e-30		2.27765	2.4482	3.48933	2.23869	2	2.36837	4.10607	2.27412	2	5.42762	3.26631	2.78782	2.9112	2.96212	2	2.22329	2.81573	2.7963	2	2.34942	2.56325	2.87191	2	2	2.60837	2.97051	3.30885	2	2.65011	2.30131	3.24686	2	2	2	2.29688	6.7629	5.36352	5.89891	4.1843	2	5.21607	5.16974	5.12489	2.82967	5.90547
ENSG00000233725	NRAD1	4.21578	6.58205e-14		2.27765	2.62902	2.57819	3.88705	2.8546	2.9051	2.55794	2.27412	2	6.10993	3.08703	2.31284	2	2.25052	2	3.50654	2.25102	2.57637	2	2	2	2	2	2	2	2	2	2.974	3.09665	4.007	2	2.38518	2.33324	2.29153	2.15607	2.4754	4.27351	2	2	3.13007	6.06889	6.89417	4.68804	6.96872	7.38144
ENSG00000225431	LINC01671	4.2081	6.86323e-19		3.31356	2	2.57819	3.73939	2.48968	2	3.27292	2	2	6.0301	3.26631	2.31284	2	3.09613	2.29039	3.32568	2.25102	2	2.39518	2.34942	2.56325	2.27205	2	3.18472	2	2	2.79803	2.40209	2	3.11192	2	2.38518	2.33324	2	2.65189	2.4754	2.79701	3.20461	2.80433	3.13007	3.52231	6.1367	6.62508	3.73631	4.65477
ENSG00000259604		4.14832	3.32374e-12		2	2.24144	2.57819	2	2	2.36837	2.55794	2	2	2.30145	2	2	2.52637	2	2	2	2	2	2	2.34942	2	2	2	2	2	2.31021	2	2	2	2	2	2	2	2	2	5.1385	3.61588	2.52097	4.45365	2	3.65077	5.65006	4.50708	2	4.06297
ENSG00000261146		4.10791	0.147766		2	2	2	2	2	2	2	2	2	2	2	2	2	2	2	2	2	2	2	2	2	2	2	2	2	2	2	2	2	2	2	2	2	2	2	2	2	2	2	2	2	2	2	2	2
ENSG00000259094		4.08252	1.35428e-08		2	2.24144	2	2.23869	2	2	2	2	2	6.92031	2.64356	2.78782	2.52637	2.25052	2	2.22329	2	2	2	2	2.56325	2	2	2	2	2	2	2	2	2	2	2	2	2	2	2	2.19849	2	3.08372	10.6875	2.85	2.37435	4.99345	2	2.27727
ENSG00000257060		4.04592	7.24495e-11		2.27765	2.24144	2.2195	2	2	2	2	2	2	2.30145	2.35737	2	2.52637	2	2	2.4166	2.6509	2.57637	2.39518	2.6305	2	2.27205	2	2	2	2	2	2.40209	2	2.30131	2	2	2.33324	3.08385	2.15607	3.35683	4.31687	2.52097	7.39397	2	4.94252	2.6713	4.6004	2	2.7099
ENSG00000231826	LINC01819	4.00815	3.42143e-18		4.33118	3.18599	4.20639	3.81511	2	2.9051	5.09671	2	3.16334	7.17352	3.81959	3.14455	4.02932	2.96212	2.29039	3.00313	2	4.43826	4.25738	3.06778	4.40555	4.17884	2	3.18472	2.83738	3.76505	4.33999	2	4.80271	4.71685	6.2012	2.68889	2	3.48104	3.90376	5.42728	8.39051	4.29697	4.54872	2.91955	5.44593	10.5514	10.7098	3.19878	10.0534
ENSG00000234427		3.99429	7.09593e-05		2	2	2.2195	2	2	2	2	2	2	2	2	2	2	2	2	2	2	2	2	2	2	2	2.71715	2	2	2	2	2	2	2.30131	2	2	2	2	2	2	2.37295	2	2.45751	6.25759	2.85	2	2	2	2.27727
ENSG00000225156		3.97653	2.11155e-07		2	2.62902	2	2	2	2	2	2	2	2.55067	2	2	2	2.25052	2	2	2	2	2	2	2	2	2	2	2	2.31021	2	2	2	2	2.93772	2	2	2.29153	2	2	2.19849	6.11348	2	2	2.34199	4.36389	3.59732	2.82967	2.27727
ENSG00000224717	LEMD1-DT	3.8733	1.6031e-16		2	2	2.40996	2.23869	2.18232	2	2	2.50438	2.69589	4.00755	2	2.31284	2.52637	2	2.29039	2	2.25102	2.57637	2.39518	2	2	2.27205	2	2	2	2	2.4535	2.40209	2	2	2.54374	2.68889	2	2	2.29688	2	4.22881	3.20461	4.1843	2	3.04963	2.6713	3.47123	2.33238	3.18357
ENSG00000205334	LINC01460	3.85325	1.28331e-13		2.27765	2	2.2195	2.23869	2.34417	2	2	2.27412	2	3.25961	2.64356	2.56979	2.52637	2	2	2	2	2.31678	2	2	2	2	2.40268	2	2.33602	2	2.4535	2	2	2.55044	2	2.38518	2	2	2.15607	3.74063	2.19849	2.52097	5.86993	2	3.22497	2.37435	2.4645	2.60234	4.32943
ENSG00000248846	LINC02065	3.84748	7.35788e-10		2	2	2	2	2.18232	2	2	2	2	2.55067	2	2	2	2.25052	2	2.22329	2	2	2	2	2	2	2	2.7107	2	2.31021	2.4535	2.40209	2	2	2	2	2	2	2.15607	2	2.52857	2	4.45365	3.13007	3.97911	2.91744	2.59116	2	4.44622
ENSG00000205424	PCBP3-AS1	3.84204	7.73444e-05		2	2	2	2	2	2.36837	2	2	2	2.55067	2	2	2	2	2	2	2	2	2	2	2	2	2	2	2	2	2	2	2	2	2	2	2	2	2	2	2.52857	2	4.24235	2.37537	2	3.75276	2	2	2.27727
ENSG00000255750		3.76741	1.41699e-09		2.88665	2	2.40996	2.92569	2	2.9051	2.55794	2	2	2.55067	2	2.31284	2	2	2	2	2	2	2.70505	2.34942	2	2.27205	2	2	2	2	2	2	2	2	2.54374	2	2	2.53394	2.15607	2	2.52857	2.28387	6.05944	4.73255	6.20066	2.91744	2	2.82967	2
ENSG00000255910		3.76179	2.25904e-09		2.27765	2	2.40996	2	2	2	2	2	2.3895	2.76311	2	2.31284	2.52637	2	2	2.58705	2	2	2.39518	2	2	2	2	2	2	2	2	2	2	2.30131	2	2.38518	2	2	2.15607	3.9	2.66902	5.37165	3.85286	2	2.34199	2	2.32565	5.85527	2
ENSG00000232325		3.74602	9.48917e-09		2.27765	2	2	2	2	2.36837	2	2	2.3895	2	2.64356	2	2	2.25052	2	2.22329	2	2	2	2	2	2	2	2	2	2	2	2	2	2	2	2.38518	2	2	2	2	3.02325	2.28387	2.45751	2	2	2	2.70758	4.43417	2.27727
ENSG00000246820	RIC3-DT	3.69223	0.000437864		2	2	2	2	2	2	2	2	2	2.30145	2	2	2	2.25052	2	2	2	2	2	2	2	2	2	2	2	2	2	2	2	2	2	2	2	2.29153	2	2	3.54473	2	2.24681	2	2	2	2	5.17502	4.70251
ENSG00000253164		3.69195	5.20682e-07		2.27765	2	2	2	2	2	2	2	2	3.11231	2	2	2	2	2	2	2	2	2	2	2	2	2	2	2	2.31021	2	2	2	2	2	2.38518	2	2	2	4.50681	2.37295	4.16328	2.24681	2	2	2	2	4.68727	2
ENSG00000239311		3.66301	3.28932e-05		2	2	2	2	2	2	2	2	2	2	2	2	2	2	2	2	2	2	2	2	2	2.27205	2	2	2	2.31021	2	2	2	2	2.54374	2	2.60377	2	2.15607	2	2.19849	2	2	2	3.52231	2	2	2.60234	3.7359
ENSG00000246228	CASC8	3.65878	6.80016e-16		3.64256	2	2.40996	2.78214	2.48968	2	2.95927	2.27412	4.71785	3.83034	4.21852	2	3.86466	2.25052	2.29039	2	2	2.31678	2.70505	2.34942	2	2	2.40268	3.18472	2	2.31021	2	2	2	2	2.54374	2.68889	2.33324	2	2.15607	2.83237	2.91456	2.90291	3.69555	3.98977	4.47184	4.72875	5.06067	4.74416	6.85651
ENSG00000229967	MAGEA4-AS1	3.64361	0.00195274		2	2	2	2.44343	2	2	2	2	2	2	3.42575	2	2	2	2	2	2	2	2	2	2	2	2	2	2	2.31021	2	2	2	2	2	2	2	2	2	2	2	2	2	3.31375	3.22497	2	2	3.19878	5.30739
ENSG00000253217		3.63659	1.00158e-13		2	2	2.2195	2.6227	2.48968	2	2	2	2.69589	3.25961	3.08703	2.31284	2	2.81438	2	2.4166	2	2.31678	2	2	2	2	2	2	2.33602	2	3.30885	2	2	2.30131	2	2.38518	2.33324	2.29153	2.54298	2.83237	2.91456	2.52097	3.77635	4.52476	5.17393	2.37435	3.47123	3.026	3.31225
ENSG00000228120		3.61792	2.05619e-08		2	2	2	2	2	2	2	2	2	2.76311	2	2	2	2	2.29039	2	2	2	2	2	2	2	2	2	2	2	2	2	2.36137	2	2	2	2	2	2.15607	2	2.19849	2	3.51895	2.37537	2	2.6713	2.70758	2	2.27727
ENSG00000257588		3.60099	2.23313e-12		2.71075	2	2	4.36124	2	2.66155	2	2.27412	2.3895	2	3.08703	2.56979	2	2.81438	2	2	2	2.31678	2	2	2.96731	2	2	2	2.33602	2.31021	2.79803	2	2	2.76281	2	2	2.33324	2	2	5.20106	4.13504	6.53485	2	3.13007	3.87775	4.91027	3.71327	4.43417	2.88565
ENSG00000258077		3.56076	2.109e-08		2.27765	2.4482	2.86523	2.44343	2.34417	2.66155	2	2	2	2.30145	2	2	2	2.25052	2	2.22329	2	2	2	2.34942	2.56325	2	2	2	2	2.56537	2	2	2	2	2.54374	2	2.33324	2	2.15607	3.56146	4.81711	2.28387	2.64131	2.91955	2.34199	2.6713	5.16618	2	2.7099
ENSG00000222044		3.54122	1.2833e-09		2	2	2	2	2.48968	2	2.95927	2.27412	2	2.76311	2	2	2	2	2	2	2.25102	2	2	2	2	2	2	2.7107	2.33602	2	2	2	2	2	2	2	2	2	2	5.07309	2.37295	2.28387	2.80433	2.37537	2	2.6713	4.18434	2	2.50974
ENSG00000125462	MIR9-1HG	3.51541	8.02481e-17		3.31356	2.4482	2.72884	2	2.48968	5.23816	4.51643	3.41903	3.51583	10.0934	2.64356	3.2945	3.4653	3.21874	3.08056	2.58705	3.09781	2.31678	4.05347	2.6305	2.56325	2.87191	3.194	2.7107	3.36379	3.28647	2.4535	2.40209	2.89059	3.82981	3.24686	2.38518	4.21344	2.53394	2.29688	5.71143	3.74846	3.454	7.81801	4.19096	3.97911	5.46892	2.91555	7.01569	4.83694
ENSG00000231290	APCDD1L-DT	3.4987	3.93071e-17		2.5104	3.90016	4.75519	4.02099	2.74291	2.36837	4.10607	2.50438	2.94846	5.54716	4.0328	3.8733	4.43377	2.4639	3.08056	3.94322	3.43853	2.9871	7.74476	3.40289	3.54121	2.69828	2.97519	2	2	3.86344	2.79803	3.19264	3.27692	3.51507	2.54374	4.02157	3.35561	2.92277	3.94715	2.83237	4.55274	10.3151	2.45751	4.09387	3.22497	6.48093	3.00928	3.026	3.18357
ENSG00000204446	LINC02872	3.49236	2.45359e-19		2.5104	2.24144	2.2195	2	2.34417	2	2.55794	2.87737	2.94846	4.00755	2.35737	2	2	2.64976	2	2.73947	2.25102	2	2	2.86565	2	2	2	2	2	2	2.4535	2.40209	2	2.30131	2.54374	2	2.60377	2	2.42517	6.46443	3.61588	5.03141	4.80129	2.37537	3.52231	4.09044	5.12489	2.60234	3.64107
ENSG00000253348		3.46639	4.98894e-16		2.27765	2.62902	2.2195	2	2.48968	2	2	2.27412	2	4.66558	2	2.31284	2.52637	2.64976	2.53201	2.4166	2.25102	2.31678	2	2.34942	2	2	2	2	2	2.31021	2.4535	2	2	2	2.54374	2.68889	2.33324	2	2.75315	2.4754	2.79701	2.52097	4.06071	3.31375	4.99186	4.52106	2.59116	2.60234	2.50974
ENSG00000232560	LINC01549	3.46606	4.41267e-06		2.27765	2	2	2	2	2	2	2	2	2	2	2	2	2	2	2	2	2	2	2	2.56325	2	2	2	2.33602	2	2	2	2	2	2	2	2	2	2	4.04349	2	5.5696	2	2	2	2	3.00928	3.49244	2
ENSG00000261786		3.42627	1.21379e-15		3.43176	2.4482	3.79281	2.23869	2.62184	2.36837	4.10607	2.50438	2.69589	5.45845	3.69987	3.55446	2	3.21874	2	3.00313	2.81573	3.15558	3.93957	3.06778	3.28261	2	2	2	2.83738	2.97051	4.11245	2	3.27692	2.55044	4.07185	3.33921	2.60377	3.48104	3.24546	6.51456	5.1643	2	5.54043	4.19096	4.24641	2.37435	2.17199	4.62803	2.50974
ENSG00000253417	LINC02159	3.41384	2.23213e-09		2	2	2	2	2	2.36837	2	2	2	2.30145	2.88227	2	2	2.96212	2	2.22329	2.25102	4.1498	2	2	2	2	2	2	2	2	2	2.40209	2	2.30131	3.24686	2	2.83149	2	2.65189	2	3.30743	2.28387	4.9825	4.73255	5.58105	2.37435	2.32565	2.60234	2.50974
ENSG00000260807	CEROX1	3.41246	2.95558e-23		4.65661	4.32416	4.15408	4.08357	4.92615	5.59143	4.51643	4.37438	5.36432	6.37522	5.23767	4.71579	5.68798	5.41567	3.78772	4.12028	3.62786	5.75734	5.9537	4.92168	5.26255	3.80334	4.1832	4.06453	5.27125	4.12379	5.18997	4.89307	4.3176	5.29661	4.79717	5.25832	4.69079	4.72212	4.35411	8.85971	5.80529	7.62916	7.58553	4.73255	5.76262	9.18265	9.02539	3.73631	6.06009
ENSG00000227036	LINC00511	3.41083	5.53951e-29		5.21359	5.3375	3.64904	5.99397	3.1456	3.73428	4.2562	4.77803	4.33033	7.45914	4.95348	4.35519	3.21469	4.7418	3.22517	5.8638	3.87211	5.06461	4.25738	4.92168	3.95069	3.41152	4.62092	4.75047	3.03497	5.15643	5.97952	4.07528	4.80271	5.54649	4.79717	4.63283	5.17873	3.59237	5.35809	11.7794	6.37608	7.71528	7.6935	5.8748	5.76262	6.08727	8.23257	6.84412	7.39603
ENSG00000181577	C6orf223	3.37692	2.95239e-14		2.27765	2.24144	2.86523	4.4589	2.62184	2	4.73682	2.70289	2.3895	3.73285	3.26631	2.78782	2	2.64976	2.53201	2.58705	2	3.15558	2.39518	2.34942	2.96731	2	4.69452	2	2	3.13713	2	2.974	2	2.76281	3.50131	2	8.50629	3.22874	2.29688	2.83237	3.12433	2.72454	4.59401	3.62303	3.65077	3.12764	3.65646	5.40414	3.04229
ENSG00000260838		3.36446	9.60556e-09		2.5104	2.24144	2.2195	2.44343	2	2.36837	2	2	2	2.55067	2	2.31284	2.52637	2.4639	2.29039	2.4166	2.46477	3.44299	2	2	2.56325	2.27205	2	2	2.33602	2.56537	2	2.40209	2	2	2.54374	2	2	2	2	2	2.66902	2.28387	4.24235	5.02364	4.1627	2.91744	2.17199	2	2.27727
ENSG00000235295	LINC01634	3.33135	5.54915e-09		2	2.24144	2	2.23869	2	2	2	2.27412	2	2.55067	2.35737	2.31284	2	2.25052	2	2.22329	2	2	2	2	2	2.27205	2	2	2	2	2	2	2	2	2	2.38518	2	2	2.15607	2	2	2.52097	3.08372	2.37537	2	3.4738	2.91555	2.60234	2
ENSG00000233221		3.32917	2.04661e-08		2	2	2	2.6227	2	2	2	2	2.94846	5.39612	2.64356	2.31284	2.52637	2.4639	2	2.22329	2	2	2	2	2	2	2	2	2	2	2	2	2	2	2.54374	2	2	2.29153	2	2.4754	2	2.52097	2.45751	3.87758	2.34199	2.6713	2	2.33238	5.21164
ENSG00000234476	LINC02765	3.27576	6.57735e-08		2	2.24144	2	2.23869	2.18232	2	2	2	2	2.55067	2	2	2	2	2	2	2	2	2.39518	2.34942	2	2.27205	2	2	2	2	2	2	2	2.30131	2	2	2	2	2.15607	2	2.37295	2	2.24681	2	2.34199	2.37435	3.00928	2.33238	2.27727
ENSG00000261434		3.19414	1.72e-08		3.1848	2.24144	2.2195	3.57488	2.18232	2	2.55794	2.27412	2	7.44381	2.35737	2.56979	2	3.33175	2	2.4166	2	2	2.39518	2	2	2	2	3.82635	4.30276	2.56537	3.07593	2	2.65011	2.76281	4.22095	2	2.33324	2	2.29688	2.4754	3.86987	2.28387	2.24681	3.62303	2.34199	3.98642	3.59732	3.35307	4.87911
ENSG00000237923	LINC02570	3.14561	3.73133e-07		2	2	2	2	2	2.36837	2	2	2	2.94825	2	2	2	2	2	2	2	2	2	2.34942	2.56325	2	2	2	2	2	2	2	2	2	2	2	2	2	2.15607	2	2	2	2.64131	2	2.61824	2.37435	3.09729	2	2.27727
ENSG00000236502	SIX3-AS1	3.13362	1.86229e-06		2	3.49657	2	2	2.18232	2	2	2.50438	2	2.30145	2.35737	2	2	2	2	2	2	2	2	2	2	2	2	2	2	2.31021	2	2	2.36137	2	2	2	2	2.29153	2	2.83237	2.19849	4.16328	2	2	2	3.4738	5.24536	3.026	3.98789
ENSG00000258088		3.10946	2.56814e-05		2.27765	2.4482	2	2	2.18232	2	2	2	2	2	2.64356	2.31284	2	2	2	2.4166	2	2	2.39518	2	2	2	2	2	2	2	2	2	2	2	2	2	2	2	2	3.56146	4.81711	2.72454	2.80433	2.37537	2	2	3.53566	2.33238	2
ENSG00000224057	EGFR-AS1	3.09718	5.63795e-08		2	2	2.2195	2	2.48968	2	2	2	2	2.55067	2	2	2	2.25052	2	2.4166	2	2	2	2	2	2	2	2	2	2	2	2	2	2.30131	2	2	2	2	2.15607	2	2.52857	3.66657	2	2	2.34199	3.12764	2.91555	3.61952	2.27727
ENSG00000235688	SNTG2-AS1	3.09626	2.68429e-06		2.5104	2.24144	2.2195	2.92569	2.18232	2.9051	2	2	2	2	4.30312	2	4.43377	2	2	2	2	2	2.70505	2	2	2.69828	4.37449	3.18472	2.33602	2	2.4535	2.40209	2	2.30131	2	2	2	2.29153	2	2	2.19849	2.28387	3.20544	2	4.94252	8.20708	2	2	3.04229
ENSG00000248517	LINC02437	3.087	0.00015881		2.71075	2.24144	2.40996	2.44343	2	2	2	2	2.94846	2.30145	2	2	2	2	2	2	2	2	2	2	2	2	2	3.18472	2	2	2.4535	2	2	2.55044	2	2	2	2	2.29688	2	2.19849	2.28387	2	2	2	2.37435	2.81531	5.13303	2.27727
ENSG00000236028		3.07954	0.000230333		2	2.4482	2.2195	2.23869	2	2	2	2	2	2.30145	2.35737	2.56979	2	2.25052	2	2	2	2	2	2.34942	2	2	2.40268	2	2	2	2	2	2	2	2	2.38518	2	2.29153	2	2.4754	2	2	2	2	2	2	4.30013	3.94486	2
ENSG00000214381	LINC00488	3.05921	0.00254429		2	2.24144	2	2	2.18232	2	2	2	2	2	2	2	2	2.25052	2	2	2.25102	2	2	2	2	2.27205	2	2	2	2.31021	2	2	2	2	2	2	2	2	2	2	2	2	4.12383	4.19096	2.61824	2	2	2.33238	2.50974
ENSG00000236882	LINC01554	3.05458	1.38826e-13		2.88665	2.24144	2.2195	3.05625	3.05497	2.66155	2.55794	2.50438	2.94846	4.90819	3.08703	3.14455	2.52637	3.09613	2.29039	3.00313	2.6509	3.9806	2.70505	2.34942	3.76043	2.69828	3.83823	2	2.83738	3.95554	3.50934	3.19264	2.89059	2.55044	4.07185	2.38518	3.49513	3.3604	2.54298	8.09026	6.74483	2.28387	4.54872	2.91955	2.85	5.81097	7.77639	3.35307	6.65285
ENSG00000256234		3.04267	1.90423e-10		4.06464	2.78967	2.98983	3.57488	2.18232	2.36837	3.27292	2.70289	2.94846	2.76311	3.08703	2.31284	2	2.4639	2.29039	2.22329	2.25102	2.57637	2.70505	3.06778	2.56325	2.27205	2.40268	2.7107	3.20872	2.97051	4.44157	2.7162	2.89059	2.55044	2.93772	2	2.33324	2.92277	2.15607	3.1183	2.79701	2.52097	7.23867	5.72073	8.01492	3.4738	2.17199	4.21016	2.27727
ENSG00000234880	LINC00163	3.02949	4.29561e-07		2	2	2	2	2	2	2	2	2	2.30145	2	2	2	2	2	2.22329	2	2	2	2	2.56325	2	2.40268	2	2	2	2	2	2	2.55044	2	2	2	2	2.15607	2	2.19849	3.56419	2.24681	2.67297	2	2.6713	2.32565	2.60234	3.98789
ENSG00000183822	NCF4-AS1 ENSG00000183822	3.00991	0.000106322		2.27765	2	2	2	2	2	2.55794	2.27412	2	2	2	2.31284	2	2	2.29039	2	2.46477	2	2	2	2	2	2	2	2	2.97051	2.4535	2	2	2.30131	2.54374	2	2.33324	2	2.29688	2	2.66902	2	5.73492	4.44827	3.22497	2	2	2	2.50974
ENSG00000231367	LINC02613 ENSG00000231367	2.99829	5.01121e-19		3.43176	3.58683	4.15408	3.2865	3.1456	3.60229	4.51643	3.17347	3.79889	5.65755	3.69987	2.97718	3.86466	3.53423	2.73891	3.11884	2.96365	2	3.17658	3.40289	3.54121	2.27205	2.40268	2	2.33602	3.86344	3.30885	2.7162	2.65011	2.30131	3.50131	3.15322	2.83149	3.96761	2.84777	4.174	4.35895	2.52097	7.84636	4.28193	6.63271	7.33634	6.21717	3.026	6.29624
ENSG00000226101	LINC02097	2.93576	5.7032e-13		2	2.24144	2.2195	2.23869	2	2.36837	2.55794	3.30147	2	2.30145	2	2.56979	2.52637	2.25052	2	2.4166	2.25102	2	2.39518	2	2.56325	2	3.7021	2	2	2	3.50934	2	2	2.9479	2	2	2	2.29153	2.15607	2.4754	2.52857	4.23167	3.08372	2	3.65077	4.59367	2.70758	2.60234	5.14408
ENSG00000259230	LINC02323	2.92428	1.024e-08		2	2	2	2.23869	2	2.36837	2.55794	2	2.3895	3.39324	2.64356	2	2.52637	2.25052	2	2.4166	2	2	2	2	2	2.27205	2	2	2.33602	2	2	2	2	2	2.54374	2	2.60377	2	2	2.83237	2.19849	2.72454	3.69555	3.31375	2.85	2.37435	3.18023	2.60234	2
ENSG00000232598		2.92269	4.49165e-05		2	2	2	2	2	2	2	2	2	2.76311	2	2	2	2	2	2	2	2	2	2	2	2	2	2	2	2	2	2	2	2	2	2	2	2	2	2	3.02325	2	2.64131	2	2	2	3.25867	2.60234	3.53957
ENSG00000259342		2.90542	2.04285e-06		2	2.4482	2.2195	2.23869	3.05497	2.36837	2.95927	2	2	2.76311	2	2.56979	2	2.96212	2.73891	2.22329	2.96365	2	2	2.86565	3.54121	2	2	2.7107	2	2.31021	2.4535	3.55019	2	2.30131	2.93772	2.93966	2	2.74141	3.90376	2.4754	3.02325	2.52097	4.68053	2.37537	3.76872	3.98642	6.79262	2.82967	8.17388
ENSG00000235009	LINC01883	2.90476	5.55848e-06		2	2	2	2	2	2	2	2	2	3.11231	2	2	2	2	2	2	2	2	2.39518	2.34942	2	2	2	2	2	2	2	2	2	2	2	2	2	2	2	2.4754	2.37295	2	3.60995	2	3.04963	3.4738	2.59116	2	2.27727
ENSG00000229588	ENSG00000229588	2.90458	2.32621e-06		2	2	2	2.23869	2.18232	2	2	2	2	2.30145	2.35737	2.31284	2	2	2	2	2.25102	2.31678	2	2.34942	2	2.27205	2	2	2	2	2.4535	2.40209	2.36137	2.30131	2	2	2	2	2.15607	2.4754	2.66902	2	2.45751	2.37537	5.03958	2.37435	3.65646	2.82967	2
ENSG00000236366		2.90074	0.000117741		2	2.4482	2	2.23869	2	2	2.55794	2	2	2.30145	2	2	2	2	2	2.73947	2	2	2.39518	2	2	2.50085	2	2	2	2	2.4535	2	2	2	3.24686	2	2	2	2.15607	3.35683	2	2	3.20544	2	3.76872	2	2	2	2.7099
ENSG00000256287	LINC02398	2.87328	0.000279864		2	2	2.2195	2.44343	2	2	2	2	2	2.55067	2	2.31284	2	2	2	2.22329	2	2	2	2	2	2	2	2	2	2	2	2	2	2	2	2	2	2	2	2.4754	2.37295	3.56419	2.45751	2	2	2	2.17199	4.03882	2
ENSG00000261402		2.8317	7.22469e-07		2.27765	2.24144	2.57819	2.23869	2	2	2	2	2	3.25961	2.35737	2	2	2.25052	2.29039	2.73947	2	2.57637	2	2	2.56325	2	2	2	2	2	2	2.40209	2.36137	2.30131	2	2	2	2	2	4.60263	2	2.28387	2.80433	2	2.34199	3.31108	2.32565	2.60234	3.04229
ENSG00000259676		2.82859	0.00260997		2	2	2	2	2	2	2.55794	2	2	2	2	2	2	2	2	2.4166	2	2	2	2	2	2.27205	2	2	2	2	2	2	2	2	2	2	2	2.29153	2	4.93266	2.37295	2	2	2	2	2	2	2	2
ENSG00000260026	LINC02189	2.82575	1.24274e-07		2	2	2	2	2	2	2	2	2	2.30145	2	2	2	2	2	2	2	2	2	2	2	2	2	2	2	2	2	2	2	2.30131	2	2	2	2	2	2	2.52857	3.06163	2.24681	2.67297	2.34199	2.91744	2.81531	2.33238	3.04229
ENSG00000253509		2.8163	6.99759e-05		2	2	2	2	2	2	2.55794	2	2	2.94825	2	2	2	2	2	2	2	2	2	2	2	2	2	2	2	2	2	2	2	2	2	2	2	2	2	2.4754	2.19849	3.56419	2	2	2	2.6713	3.53566	2	2.7099
ENSG00000251165	F11-AS1	2.77253	0.0190909		2	2	2	2	2	2	2	2	2	3.51555	2.35737	2	2	2	2	2	2	2.31678	2	2	2	2	2.40268	2	2	2	2	2	2	2	2	2	2	2	2	5.1385	2	2	3.60995	2	2	2	2	3.19878	2.50974
ENSG00000255595		2.76815	0.041007		2	2	2	2	2	2	2	2	2	2	2	2	2	2	2	2	2	2	2	2.6305	2	2	2	2	2	2	2	2	2	2	2	2	2	2	2.15607	2	2.19849	2	5.31556	2	2	2.6713	2.32565	2.33238	2
ENSG00000242540		2.75412	5.47197e-06		2	2	2	2.23869	2	2	2	2	2	2.55067	2.35737	2	2	2	2	2	2	2	2	2	2.56325	2	2	2	2	2	3.07593	2	2	2.30131	2	2	2	2	2	2.4754	2	3.454	3.08372	2	2	2	2	2.33238	3.64107
ENSG00000261054		2.73941	4.24866e-11		2.27765	2.4482	2.57819	2	2.18232	2	3.5304	2.27412	2.69589	2	2.88227	2.31284	2.52637	2.25052	2	2.22329	2.46477	2.7963	2.39518	2.34942	2	2.27205	2	2	2	2.31021	2.4535	2	2.36137	2	2	2	2.33324	2	2.42517	5.00458	3.81044	2.90291	3.51895	2.67297	2.61824	5.07148	4.14358	2.33238	3.43038
ENSG00000225472		2.73453	2.55206e-10		2.71075	2.24144	2.57819	2.92569	2	2.9051	2.55794	2	2	4.95217	2.64356	2.97718	2.52637	2.25052	2.53201	2.4166	2	2	2	2.6305	2	2	3.194	2	2.83738	2	3.84219	2	2.36137	4.90755	2.54374	2	2.60377	2	2.29688	2.4754	2.37295	6.25164	4.72192	2.37537	3.97911	5.65006	3.71327	4.12703	3.31225
ENSG00000230033		2.73099	0.000374098		2	2	2	2.23869	2	2	2	2	2	2	2	2	2	2	2	2	2.25102	2	2	2	2	2	2	2	2	2	2	2	2	2	2	2	2	2	2	2.4754	2	2	3.31769	2.37537	2	2.37435	2.17199	3.19878	3.64107
ENSG00000230928		2.72351	2.12305e-07		2	2	2	2.23869	2.34417	2	2.55794	2.27412	2	2	3.26631	2.56979	2	2.81438	2.29039	2.58705	2	2.31678	2.96	2	3.54121	2.27205	2	2	2	2.31021	2.4535	2.40209	2.65011	2.55044	2.54374	2	2.33324	2.53394	2.15607	5.66779	2.91456	2	2.45751	2	2.61824	3.12764	3.25867	2.82967	2.88565
ENSG00000242407		2.72126	0.0294907		2	2	2	2	2.18232	2	2	2	2	2.30145	2	2	2	2	2	2	2	2	2.39518	2	2	2	2	2	2	2	2	2	2	2	2	2	2	2	2	2.83237	2	2	4.80129	2	2	2	2	2	2
ENSG00000260604		2.69878	2.01367e-09		2	2.62902	2	3.17596	2.48968	2.66155	2.55794	2.27412	2.3895	6.96393	3.93013	2.78782	2.52637	2.4639	2.73891	3.22596	2.25102	2.7963	2.70505	3.06778	2.56325	2.27205	2.40268	2.7107	2.33602	3.13713	2	2	3.27692	2	2	4.22413	3.84736	3.22874	3.37819	5.52834	3.12433	3.454	3.60995	2.37537	3.38128	2.91744	3.00928	5.77563	2
ENSG00000225107		2.69788	0.00306575		2	2.24144	4.09981	2	2.48968	2	2.95927	2	2	2	2	2	2.52637	2	2	2	2	2	2	3.06778	2	2	2	2	2	2	2	2	2.36137	2	2	2	2.33324	2	2.42517	2	4.55274	2	2.64131	2.67297	2	2	3.82059	2	5.98485
ENSG00000185904	LINC00839 ENSG00000185904	2.69226	1.34235e-17		4.79539	5.6827	6.99518	5.15647	3.46008	2.66155	3.74882	5.12804	3.66429	7.93516	6.24715	3.2945	3.21469	4.07853	2.73891	3.58913	3.53629	3.68254	4.80466	4.4289	4.26927	4.17884	3.55178	5.30922	3.20872	4.53548	4.11245	4.2801	3.58135	5.92297	2.93772	4.63283	3.73923	3.48104	4.18319	7.58003	6.2363	5.87773	7.88331	7.73614	7.2034	5.89955	3.96795	7.0272	4.20234
ENSG00000233705	SLC26A4-AS1	2.66206	6.73547e-09		2.88665	2	3.48933	2.23869	2.18232	2	2.55794	2.70289	2	2.30145	2	2	2.9112	2.64976	2	2.4166	2.46477	2.57637	2.70505	2	2.96731	2.27205	2	2	2	2.31021	2.79803	2.40209	2.89059	2.30131	2	2.38518	2	2.92277	2.42517	4.60263	3.30743	3.33469	2.45751	2.91955	2.85	2.37435	5.79852	2.60234	3.18357
ENSG00000239513	LINC01210	2.65929	0.226135		2	2	2	2	2	2	2	2	2	2	2	2	2	2	2	2	2	2	2	2	2	2	2	2	2	2	2	2	2	2	2	2	2	2	2	2	2	2	2	2	2	2	2	2	2
ENSG00000259831	LINC00567	2.64311	3.74197e-05		2	2.62902	2	2.6227	2	2	2	2	2	2	2.35737	2.31284	2	2	2	2.22329	2.25102	2.31678	2.39518	2	2	2	2	2	2	2	2	2.40209	2.36137	2	2.93772	2	2	2.29153	2.42517	3.56146	2.37295	2	3.69555	2	2	2	2	2	2
ENSG00000233256		2.63978	7.07688e-05		2.27765	2	2	2.6227	2.34417	2	2	2	2	2	2	2	2	2.4639	2	2	2	2	2	2.6305	2	2	2	2	2	2	2.79803	2	2.36137	2.76281	3.90554	2	2	2	2.15607	2	2	4.01593	2	2	2.34199	3.12764	3.82059	2.33238	2.27727
ENSG00000234899	SOX9-AS1	2.62999	5.87892e-16		3.1848	4.4736	3.21077	4.93678	3.1456	3.29541	4.63083	6.69496	2.69589	4.00755	3.26631	4.13427	3.21469	3.53423	2.53201	3.11884	2.46477	2.7963	3.17658	2.86565	4.75086	2.27205	6.14911	3.54091	2.33602	2.31021	6.10868	2.40209	4.23277	5.39546	3.24686	2.93966	2	2.74141	2.65189	6.12041	5.23381	7.23008	5.92413	4.73255	6.51948	7.37805	5.57153	5.47308	7.84209
ENSG00000229335	DANT1	2.61996	0.00264813		2	2	2	2	2	2	2	2	2	2	2	2	2	2.25052	2	2	2	2	2	2	2	2	2	2	2	2	2	2	2	2	2	2	2	2	2	2.83237	2	3.06163	2	2	2	2	2	3.35307	2.27727
ENSG00000261706	LINC00165	2.61092	0.00273803		2.27765	2	2.2195	2	2	2	2	2.50438	2	2.30145	2.35737	2	2	2	2	2.58705	2	2	2	2.34942	2	2	2	2	2	2.78212	2	2	2.36137	2	2	2	2	2	2	2	2	2.28387	2	2	2	2	2	2.82967	4.83694
ENSG00000226953	NCKAP5-AS2	2.60487	5.89136e-07		2	2.4482	2.40996	2	2.18232	2	2	2	2	2.30145	2.64356	2	2	2.4639	2	2	2.46477	2	2.39518	2.6305	2	2.27205	2.40268	2	2.33602	2.31021	2	2	2.65011	2.30131	2	2	2	2	2.29688	4.04349	2.52857	2.28387	2	2	2.34199	2	2	2.82967	3.90869
ENSG00000231106	LINC01436	2.60226	3.56007e-10		3.04341	5.36327	4.85686	6.56497	3.38765	4.34269	4.63083	2.87737	2	7.7103	2.88227	4.86711	4.1771	4.31682	3.3566	3.74134	3.94513	5.22476	3.36486	4.10052	3.95069	2.27205	2	3.54091	3.20872	3.65945	4.33999	2.7162	4.14265	3.73233	3.24686	2	3.49513	2.53394	2.93656	3.9	6.05615	2	6.19788	2.67297	8.36317	5.01972	6.6102	3.84435	4.389
ENSG00000237751	LINC01143	2.60034	1.454e-10		2	2.4482	2	2.78214	2	2	2	2	2.3895	2	3.08703	2	2	3.09613	2.29039	2	2	2.9871	2.39518	2	2	2.27205	2	2	2	2.31021	2.4535	2	2.36137	2.9479	3.50131	2.38518	2	2.74141	2.29688	3.74063	3.21878	3.76215	3.85286	2.91955	2.61824	2.6713	4.40731	3.026	2.50974
ENSG00000244676		2.59268	2.3101e-08		2.27765	2	2	3.17596	2	2	2	2	2	3.39324	2.64356	2.56979	2	2	2	2.22329	2.46477	2	2	2.86565	2.56325	2.27205	2	2.7107	2	2.31021	2.4535	2	2	3.11192	3.24686	2.38518	2.83149	2.29153	2	2	2.91456	3.06163	4.80129	3.62303	4.1627	4.27837	3.71327	3.19878	3.64107
ENSG00000228824	MIR4500HG ENSG00000228824	2.5864	0.00522297		2	2	2.2195	2	2	2	2	2	2	3.25961	2	2.31284	2	2	2	2	2	2	2	2	2	2	2	2	2	2	2	2	2	2	2	2	3.20114	2	2	3.56146	2.19849	2	2.64131	2	2.85	2	3.33306	2	2.27727
ENSG00000261329		2.58356	5.51837e-05		2	2	2.2195	2	2	2	2	2	2	2	2	2	2.52637	2.25052	2	2	2	2	2	2	2	2.27205	2	2	2	2.31021	2	2	2	2	2	2	2	2	2.42517	4.40418	2.37295	3.56419	3.20544	2.67297	2	2	2.17199	2	2.27727
ENSG00000228590	MIR4432HG	2.58331	1.9196e-05		2	2	2.2195	2	2	2	2.55794	2	2.69589	2	2	2	2	2	2	2	2	2	2	2	2	2	2	2	2	2	2	2	2	2	2	2	2	2.29153	2	2	3.12433	2	2.80433	2.37537	4.07382	2.37435	2	2	2.27727
ENSG00000235023		2.58091	5.4698e-07		2.27765	2.4482	2.40996	2	2	2	2.55794	2.27412	2.69589	3.51555	2.35737	2.31284	2.9112	2.64976	2	2.4166	2	2	2	2	2.56325	2.27205	2	3.18472	2.33602	2	2	2	2	2	2.54374	3.15322	2	2	2	2.83237	2.19849	3.06163	2.24681	2	2.34199	3.62001	2.17199	2.33238	2.27727
ENSG00000232656	IDI2-AS1	2.58086	4.09659e-07		2	2	2	2	2.62184	2	2	2	2.3895	2.30145	2.35737	3.14455	2	3.21874	2.29039	2	2	2.31678	2.39518	2.34942	2	2	2	2	2.33602	2	2	2	2	2	2	2	2.60377	2	2	3.35683	2.19849	3.66657	2.95078	3.62303	2.85	2.6713	2.4645	3.19878	3.7359
ENSG00000233684	LINC01865	2.57206	0.00543715		2	2.24144	2	2	2	2	2	2	2	2	2	2	2	2	2	2	2	2	2	2	2	2	2	2	2	2	2	2	2	2	2	2	2	2	2	2.83237	2	2.52097	2.95078	2	2	2	2	2.60234	2
ENSG00000259341		2.56218	0.000140932		2	2.24144	2	2	2	2	2.55794	2	2	2	2	2	2	2	2.29039	2	2	2	2	2	2	2.27205	2	2	2	2.31021	2	2.40209	2	2	2	2	2	2	2	3.1183	2.66902	2	2.24681	2	2	2	3.65646	2.33238	2.27727
ENSG00000249574		2.53501	2.02205e-07		2.27765	2	2.2195	2.78214	2	2	2.95927	2	2.69589	2.30145	2.35737	2.56979	2	2.81438	2.53201	3.00313	2	2.31678	2.39518	2	2	2	2	2	2	2.31021	2.4535	2	2.36137	2.30131	2	2	2	2	2.54298	2.4754	2.52857	5.69601	2.45751	2	2.61824	3.62001	4.71611	3.35307	2.7099
ENSG00000242512	LINC01206	2.53415	0.00172894		2.27765	2	2	2	2.18232	2	2.55794	2	2	2.55067	2	2	2	2	2	2.22329	2	2.57637	2	2	2	2	2	2	2	2	2	2	2	2	2	2	2.33324	2	2	2	2.19849	2	2.24681	2	2.61824	2	2.59116	2.33238	2.27727
ENSG00000204528	PSORS1C3	2.52914	2.95657e-07		3.31356	2.62902	2.57819	2.23869	2.8546	2	2.55794	2	2.3895	2.30145	2.35737	2	2	2.4639	2.29039	2.4166	2	4.67854	2	2.86565	2.96731	2.27205	2	2	2	2.31021	2.4535	2	3.09665	2.30131	2	2	2	2	2.54298	2.4754	5.06608	2	3.77635	3.87758	3.38128	3.87432	3.4038	3.19878	5.68552
ENSG00000229891	LINC01315	2.50089	8.9048e-23		6.25086	4.80975	4.09981	5.12706	2.34417	4.34269	4.51643	3.41903	3.92199	6.0301	4.72722	4.21173	3.4653	4.78213	3.3566	3.41894	3.62786	4.83566	4.25738	3.79347	4.53006	5.01002	2.97519	5.11089	4.70212	4.34427	5.30227	4.6189	2.89059	3.62779	4.07185	3.78584	2.33324	3.08385	3.31335	5.3186	6.22496	6.18421	8.38962	6.46593	5.48091	7.33634	7.69762	4.90251	7.26701
ENSG00000259362		2.49799	4.03888e-07		2.5104	2	2.40996	2.44343	3.23088	2	2.95927	2.27412	2.3895	4.16535	3.81959	2.56979	2.52637	2.25052	2.29039	3.00313	2.6509	2.31678	3.53138	2.34942	2	2.69828	2	3.54091	2.33602	2.31021	2.79803	2	2.65011	2.76281	3.24686	3.78584	2	2.74141	2.29688	3.35683	5.74308	2	4.68053	6.63075	3.38128	2	7.5338	3.94486	4.20234
ENSG00000259439	LINC01833	2.49253	1.26312e-05		2.27765	7.28138	2.40996	2	5.99574	2	2.55794	3.89543	2.3895	4.81598	3.26631	4.4219	2	3.09613	2	2	2	2	2	2	2	2.27205	2.40268	2	2.33602	4.34427	2.4535	4.89307	2	4.61113	6.94269	2	2.33324	4.81687	2.15607	5.79493	2.37295	9.40354	3.08372	2.67297	5.33557	8.0023	8.85912	6.42413	6.81367
ENSG00000164385	LINC01600	2.49155	1.56046e-12		2	2	2	2.6227	2.18232	2.36837	2	2.50438	2.3895	3.25961	3.08703	2.78782	2	3.09613	2	2.73947	2	2	2	2	2	2.50085	2.40268	2	2.83738	2.31021	2	2	2	2.30131	2	2	2	2.29153	2.29688	3.35683	2.91456	3.8518	2.95078	3.13007	3.04963	3.12764	3.4038	3.35307	3.18357
ENSG00000249436	LINCR-0003	2.47397	0.0037543		2	2	2.2195	2.23869	2.18232	2	2	2	2	2.55067	2	2	2	2	2	2	2	2	2	2	2	2	2	2	2	2	2	2	2	2	2	2	2	2	2	2	2	2	2.64131	2	2	2.91744	2	2	2.27727
ENSG00000258604		2.47294	0.000170379		2.88665	2	2.2195	2	2	2	2.55794	2	2	2	2	2.31284	2	2	2	2	2	2	2	2	2	2	2	2	2	2	2	2	2	2	2	2	2	2	2	3.1183	2.37295	3.56419	2	2.37537	2	2.91744	2.59116	2	3.04229
ENSG00000236751	LINC01186	2.47234	0.000192746		2.27765	2.4482	2.40996	2	2	2	2	2	2	4.76757	2	2.31284	2	2.25052	2	2	2	2	2	2	2	2	2	2	2	2	2	2	2	3.25918	2	2	2	2	2.15607	2	2.37295	2	2	4.44827	3.76872	2.6713	2	2.60234	2.88565
ENSG00000238062	SPATA3-AS1	2.4667	1.49979e-06		2	2.62902	2.2195	2.23869	2	2.36837	2	2	2.3895	3.73285	2.35737	2	2	2.81438	2	2.22329	2	2	2.70505	2	2	2.27205	2	2	2	2	2	2	2	2	2	3.33921	2	2	2	2.83237	2.52857	2.28387	3.51895	2.37537	2	2	2.59116	3.61952	3.04229
ENSG00000187185		2.46629	8.69724e-09		2.27765	2	2	2.23869	2	2.36837	2	2	2	2.55067	2.35737	2	2.52637	2.4639	2.53201	3.00313	2.25102	2	2.39518	2.6305	2	2	2	2.7107	2	2	2.4535	2	2.36137	3.51507	2	2	2.60377	2.29153	2.29688	2.83237	2.91456	3.66657	2.45751	4.09387	2.61824	4.44461	2.32565	4.43417	4.87911
ENSG00000235545		2.46365	3.95163e-11		2	2.4482	2.2195	2.44343	2	2.66155	3.27292	2.27412	2.69589	4.43704	2.88227	2	2.52637	2.25052	2.29039	2.4166	2	2.9871	2	2.6305	2.56325	2.27205	2.71715	2	2	2	2.4535	2	2	2.30131	2.54374	2.38518	2	2.74141	3.31335	5.20106	2.37295	3.06163	4.29814	2	3.04963	4.44461	3.47123	3.35307	4.389
ENSG00000240405	SAMMSON	2.45765	2.40038e-06		2.27765	2.24144	2	2.44343	2.18232	2	2.55794	2	2	2	2	2.31284	2	2	2	2	2.25102	2.57637	2	2.34942	2.56325	2	2.40268	2	2	2	2	2	2.36137	2	2.54374	2.38518	2	2	2.42517	2.4754	2	3.66657	3.77635	2.37537	2.34199	2.6713	2	2.33238	2.27727
ENSG00000248515		2.45731	6.92521e-05		2	2	2	2.6227	2	2	2	2	2	2.76311	2.64356	3.14455	2	2	2	2	2	2	2	2	2	2	2	2	2	2	2	2	2	2	2	2	2.33324	2	2	2.83237	2	3.66657	2	3.75591	2	2	2	2.82967	2.27727
ENSG00000261520	DLGAP1-AS5	2.45485	1.68077e-05		3.1848	2.24144	2.2195	2	2	3.8552	2.55794	2.70289	2.3895	2.30145	2	2	2	3.09613	2.29039	5.00546	4.14433	4.30123	3.17658	2.34942	2	2.27205	2	2	3.95789	2	2.4535	5.12337	2.36137	2	3.71754	2.38518	3.02812	2.53394	2	3.1183	3.12433	2.28387	4.8394	6.73102	7.3713	3.75276	7.79624	2.82967	3.18357
ENSG00000215808	LINC01139	2.45361	1.84891e-07		4.50305	3.18599	4.78988	3.57488	3.83167	6.41701	2	4.31495	2	6.78093	4.84478	3.43033	2.52637	3.71176	2.29039	4.12028	3.43853	2.57637	3.53138	4.00525	5.11129	3.1668	2.40268	2	3.20872	2.78212	3.07593	3.55019	4.3176	3.39279	4.88918	3.33921	4.50517	2	2.75315	8.89799	2.19849	2.28387	4.91273	5.75289	6.13628	3.12764	6.31219	6.7911	4.06297
ENSG00000229896		2.44975	3.12528e-08		2.27765	2	2.2195	3.2865	2.18232	2	2	2	2	2.55067	2.64356	2.56979	2.52637	2.4639	2.29039	2	2.25102	2	2	2.34942	2	2	3.194	3.82635	2	2.31021	2.4535	2.40209	2	3.39279	2.54374	2	2	2.29153	2	2.83237	2.37295	4.53209	2.80433	4.85612	2	2.37435	4.26255	3.49244	2.27727
ENSG00000239445	ST3GAL6-AS1 ENSG00000239445	2.44902	5.87279e-10		2.71075	2.24144	2.40996	2.78214	2.34417	2	2.55794	3.17347	2.3895	3.11231	3.08703	2.31284	2	2.25052	2	2.58705	2.46477	2.31678	2	2	2	2.27205	2	2	2	2.31021	2	2.40209	2	2.30131	2	2.38518	2	2.29153	2.65189	3.74063	2.66902	3.66657	3.60995	2.37537	2	3.4738	4.14358	2.82967	4.06297
ENSG00000226235	LEMD1-AS1	2.44868	4.70723e-09		2	2.24144	2.2195	2.23869	2.18232	2.36837	2	2	3.16334	2.55067	2	2.78782	2.52637	2.25052	2	2.22329	2.25102	2	2	2.34942	2	2.50085	2	2	2.33602	2	2.4535	2.40209	2.36137	2.30131	2.93772	2	2	2.53394	2.29688	2.83237	3.68369	3.56419	3.08372	3.47666	2.34199	3.12764	3.09729	2	3.18357
ENSG00000225129		2.4377	0.0104214		2	2	2	2	2.18232	2	2	2	2	2	2	2	2	2	2	2	2	2	2	2	2.56325	2	2	2	2	2	2	2	2	2	2	2	2	2	2	2.83237	2	2.28387	4.35186	2.67297	2	2	2.17199	2	2
ENSG00000229921	KIF25-AS1	2.43417	0.00230973		2.27765	2	2	2	2	2.36837	2.55794	2.27412	2.3895	2	2.64356	2.31284	2	2	2	3.41894	2.25102	2	2	2.34942	2	3.02688	2	2	2	2	2.4535	2	2	2.30131	2	2	2	2.92277	2.42517	3.1183	2.37295	2	3.20544	2.67297	2.34199	2	6.38393	3.026	2
ENSG00000225930	LINC02249	2.42363	0.00241316		2	2.24144	2	2	2	2.36837	2	2	2.3895	2.30145	2	2	2	2	2	2	2	2	2	2	2	2	2	2	2	2.31021	2	2	2	2	2	2	2	2.29153	2.15607	3.1183	2	2	2.24681	2	2	2	2	2	2.27727
ENSG00000214049	UCA1	2.42086	5.48345e-06		3.04341	2.4482	2.57819	3.05625	2.48968	2	3.93847	2.50438	3.66429	2.30145	2.88227	4.48567	2.9112	3.33175	3.3566	2.87731	2.25102	2.57637	4.34946	2	2	2.50085	4.54336	3.18472	2.83738	3.4218	2.79803	3.70043	2.36137	6.69222	5.58327	2.38518	4.29208	2.29153	4.50691	2	4.18269	2.52097	2.45751	4.36749	2.61824	2.91744	2.32565	3.73631	3.64107
ENSG00000248238	LINC02438	2.41838	0.00731188		2	2	2	2	2	2	2	2	2	2.76311	2.35737	2.56979	2	2	2	2	2	2	2	2	2	2	2	2	2	2	2	2	2	2	2	2	2	2	2	3.74063	2	3.66657	2	2	2	2	2	2.82967	2.7099
ENSG00000250295	RDH10-AS1	2.41025	2.58445e-13		3.04341	2.78967	3.79281	2.23869	3.59486	2	2	2.70289	3.66429	5.83247	4.30312	4.13427	2.52637	2.81438	2.73891	3.58913	2.25102	2.31678	2	3.24505	3.54121	2.87191	2.40268	2.7107	3.03497	2.56537	3.68534	2.974	3.58135	3.73233	4.47962	3.78584	3.20114	3.48104	4.32151	3.56146	5.92219	5.30973	3.20544	3.75591	3.52231	6.51871	4.79719	5.69133	5.84294
ENSG00000228956	SATB1-AS1	2.40962	1.08318e-09		3.73744	2.4482	2.57819	3.05625	2	2	3.27292	3.17347	3.35032	2.55067	2.88227	2.31284	2	2.96212	2.91983	3.00313	2.6509	2	3.36486	2.6305	2.96731	2.27205	2	2	2	2	3.30885	2.7162	2.36137	2.55044	2.54374	2.38518	2	2.53394	2.75315	3.1183	3.68369	4.35944	3.20544	2.67297	4.94252	3.98642	4.37246	6.95673	2.7099
ENSG00000249509	NEUROG2-AS1	2.40176	0.0171373		2	2	2.2195	2	2	2	2	2	2	2	2	2	2	2	2	2	2	2	2	2	3.28261	2	2	2	2	2	2	2	2	2	3.50131	2	2.33324	2	2	2	2.66902	2	2	2.37537	2	2.6713	2	2.82967	2
ENSG00000259727		2.3948	9.5225e-06		2.88665	2.4482	2.40996	2.23869	2.62184	2	2	2	2.3895	3.73285	2.35737	3.43033	2	2	2.29039	2	2.25102	2.31678	2	2.86565	2.56325	2.27205	2.40268	2	2	2.56537	2	2.40209	2.65011	2.55044	3.24686	4.02157	2	2	2.29688	2	2	2.28387	2.95078	6.09148	5.25701	2.6713	2.70758	2.60234	2
ENSG00000259370		2.37567	2.01937e-13		3.1848	2.4482	3.48933	2.6227	2.48968	2.36837	2.95927	3.033	3.92199	5.2274	3.26631	2.78782	2.9112	2.64976	2.53201	2.73947	2.81573	3.30643	2.39518	3.40289	2.96731	2.27205	2.97519	2.7107	2.33602	2	2.4535	2.974	2.89059	3.82981	2.93772	2.38518	2.83149	3.08385	2.93656	4.04349	3.98185	2.28387	6.50103	5.43386	5.61294	4.91027	6.97791	3.35307	5.07321
ENSG00000255202		2.37049	9.91527e-07		2	2.24144	2.2195	2	2	2	2	2	2.3895	2.30145	2.35737	2.78782	2	2	2	2	2.46477	2.31678	2	2.34942	2	2	2	2	2	2	2.4535	2.40209	2.36137	2.30131	2.54374	2.38518	2.60377	2.29153	2.15607	3.35683	2.19849	2.52097	3.31769	2.37537	3.22497	2.91744	2	2	2.7099
ENSG00000228649	SNHG26	2.34501	7.57618e-26		3.54101	3.67177	3.57139	3.95557	3.88526	3.45699	2.95927	2.87737	2.94846	4.23822	3.42575	2.97718	2.9112	2.81438	2.53201	3.94322	2.96365	3.15558	2.70505	3.06778	2.56325	2.87191	2.71715	2.7107	2.33602	2.31021	3.68534	2	2.65011	3.39279	3.24686	2.93966	2.33324	3.22874	2.84777	5.79493	4.84699	4.01593	5.44479	4.5974	4.32553	4.18746	5.16618	5.13303	5.45407
ENSG00000249352	LINC02198	2.34353	2.39683e-06		2.27765	2.24144	2.72884	2.23869	2	2.36837	2	2.27412	2	2.30145	2	2	2	2.25052	2	2.58705	2	2	2.39518	2	2	2	2	2	2	2	2	2	2.36137	2	2	2	2.60377	2.29153	2	3.1183	2.91456	3.33469	2.80433	2.91955	2.34199	2	2.81531	4.12703	2.27727
ENSG00000180458		2.33911	1.53541e-09		2.71075	2.93422	2.98983	3.38916	3.88526	2.36837	3.27292	2.27412	2.3895	3.62828	3.08703	2.56979	2.9112	2.96212	2.29039	3.74134	2.6509	2.9871	2.39518	3.24505	5.6395	3.02688	2.71715	2	3.20872	2.97051	3.30885	3.38246	2.36137	2.9479	2.54374	2.68889	3.73923	4.45385	2.54298	6.3309	4.31687	6.34722	3.08372	2.67297	3.76872	3.75276	3.33306	4.62803	4.99867
ENSG00000224220	DTNB-AS1	2.3324	3.15815e-06		2.88665	2	2.40996	2.44343	2.18232	2	2.95927	2	2	3.25961	2	2.31284	2	2.25052	2.29039	2.22329	2	2	2.70505	2.34942	2.56325	2.27205	2	2.7107	2	2	2	2.40209	2	2.55044	3.24686	2	2	2	2.15607	2.83237	2.66902	2.90291	3.77635	3.31375	3.52231	3.12764	2.32565	2	2.50974
ENSG00000250328	MGC32805	2.32967	0.00539648		3.98953	2.24144	2	2.23869	2.18232	2	2	2	2	2	2	2.78782	3.67876	2	2	2.4166	2	2	2	2	2	2	2	2	2	2.31021	2	2	2	2.30131	2	2	3.02812	2	2	2	2.66902	2	2	2	4.72629	2	2.32565	4.3633	2.27727
ENSG00000255428		2.32643	0.0395652		2.27765	2	2	2.23869	2	2	2	2	2	2	2	2	2	2	2	2	2.46477	2	2	2	2	2	2	2	2	2	2	2	2	2	2	2	2	2	2	2	2	2	2	2	2.34199	2	2.17199	2	2
ENSG00000233532	LINC00460	2.31813	3.6007e-06		3.54101	2.62902	2.86523	3.05625	2.34417	2.36837	2.95927	2.50438	2.3895	2.30145	2.64356	2.31284	2.9112	3.43654	2.91983	2.87731	3.09781	2.31678	2.70505	2	2.56325	2.27205	2	3.18472	2	3.13713	2	2	2	2	3.71754	2	2.60377	3.08385	2.15607	2.4754	2.79701	2.28387	4.45365	3.75591	3.52231	3.12764	3.71327	2	2.27727
ENSG00000249815		2.31562	0.00997267		2	2	2.40996	2	2	2	2	2	2	3.11231	2	2	2	2	2	2.22329	3.22054	2	2	2	2	2	2.40268	2	2	2	2	2	2.36137	2	2	2	2	2	2.15607	2	2	2	2	5.12541	2.34199	4.27837	2.17199	2	4.26728
ENSG00000235142	LINC02532	2.30362	0.000170234		2.5104	2.24144	2.98983	2	2	2	2	2.27412	2.3895	5.19116	2	2.56979	2	2	2	2.73947	2.25102	2	2	2.86565	2	2	2	2.7107	2.60837	5.43766	2.79803	2	2.36137	3.92112	2	2.68889	2.60377	2.29153	2.54298	2	3.46988	2	6.10708	4.19096	5.17393	3.62001	3.76793	5.47308	3.31225
ENSG00000180861	LINC01559	2.29565	0.0120618		2	2.24144	2	2	2.18232	2	2	2.27412	2	2	2	2	2	2	2	2.22329	2	2	2	2	2	2	2	2.7107	2.33602	2	2	2	2	2	2	2	2	2	2	2	2.19849	2	2.24681	2.67297	2	2	2.17199	3.19878	2
ENSG00000261730	FOXF2-DT	2.28927	6.14305e-05		2.27765	2	2.2195	2	2	2	2	2	2.3895	3.39324	2	2	2	2.4639	2	2.4166	2	2	2	2.34942	2	2	2	2	2	2	2	2	2	2	2	2	2	2	2	2	2	2	2	2.37537	2	3.12764	2	2	2
ENSG00000233926		2.28572	0.000132096		2.27765	2.24144	2	2.23869	2.18232	2	2.95927	2	2.3895	2.55067	2	2	2	2.4639	2.29039	2	2.25102	2.9871	2	2	2.56325	2	2	2	2.33602	2	2	2	2	2	2.54374	2	2	2	2.29688	2.4754	2	2.72454	2.45751	2.37537	2.61824	2	2.17199	2	4.20234
ENSG00000233355	CHRM3-AS2	2.283	8.32414e-10		3.98953	2.62902	3.85966	3.05625	3.23088	3.29541	3.27292	2.50438	4.03541	3.73285	2.88227	2.56979	2	2.4639	3.87801	2.58705	2	2.57637	4.8683	2.86565	2.96731	2.50085	2	2.7107	3.03497	2	4.62552	2	2.65011	3.25918	4.35607	2	2.83149	3.22874	3.0202	3.9	5.48252	2.52097	3.42183	5.9872	5.21607	4.85226	2.91555	2.33238	3.04229
ENSG00000249069	LINC01033	2.2773	0.0880017		2.27765	2	2	2	2.18232	2	2	2	2	2.30145	2	2	2	2	2	2	2	2	2	2	2	2	2	2	2	2	2	2	2	2	2	2	2.33324	2	2	2.4754	2	2	3.20544	2	2.61824	2	2	2	2
ENSG00000250072	SH3TC2-DT	2.27363	3.76263e-05		2	2	2.2195	2.23869	2	2.36837	2	2	2.3895	2.55067	2.35737	2	2	2	2	2.22329	2	2.31678	2	2	2.56325	2	2	2	2.33602	2	2.4535	2	2	2	2	2	2	2	2	4.40418	2.19849	2.28387	2.24681	2	2.34199	2	2.4645	2.33238	3.31225
ENSG00000231768	LINC01354	2.27354	1.48335e-15		2.71075	2.93422	3.30972	3.65948	3.31139	2.66155	2.95927	2.50438	2.69589	4.86282	3.26631	3.2945	2.52637	3.09613	2.53201	2.73947	2.96365	2.9871	2.70505	3.06778	2.96731	2	2.40268	2.7107	2.83738	2.78212	3.30885	2.7162	2.36137	3.62779	2	2.38518	2.60377	2.29153	2.42517	3.1183	3.39094	4.09149	5.81361	4.85612	5.76262	4.79183	4.68804	4.90251	3.98789
ENSG00000253868	FER1L6-AS2	2.26598	0.100215		2	2	2.2195	2	2	2	2	2	2	2	2	2	2	2	2	2	2	2	2.39518	2	2	2.27205	2	2	2	2	2	2	2	2	2	2	2	2	2	2	2	5.48807	2	2	2	2	2	2	2
ENSG00000171889	MIR31HG	2.26406	0.000211348		2.27765	2	2	2.23869	2	2	2.55794	2	2.3895	2.55067	2	2.31284	2	2	2	2	2	2	2	2	2	2.27205	2	2	2	2	2	2	2.36137	2.30131	2.54374	2	2	2.29153	2	3.9	2.52857	2	2	2.37537	2.61824	2	3.59732	2.33238	2
ENSG00000245648	KLRK1-AS1	2.25711	1.79333e-09		3.98953	2.93422	4.04341	4.30982	3.52904	2.9051	3.5304	3.6288	3.35032	5.76008	4.38304	5.24419	2.9112	3.71176	4.11922	3.32568	3.09781	2.57637	4.8683	3.24505	2.96731	3.5199	2.40268	3.82635	2.83738	2.56537	3.68534	3.70043	3.27692	3.51507	4.79717	2.38518	3.35561	5.10666	5.64832	4.77706	4.65764	4.09149	7.78422	5.22047	6.66349	4.44461	2.81531	3.49244	4.32943
ENSG00000226251	LINC02608	2.25526	0.000516684		2.71075	2	2	2.44343	2.48968	2	2	2.27412	2	4.76757	2	2	2	2	2	2	2.25102	2.31678	2.39518	2	2	2	2	2	2.83738	2.56537	2.4535	2.40209	2	2.30131	2	2	2	2.29153	2	2	4.43962	3.66657	2.24681	4.19096	2	2.91744	3.71327	2	2.50974
ENSG00000234235	BOK-AS1	2.25257	0.0402643		2	2.4482	2	2	2.62184	2	2	2	2	2	2	2	2	2	2.29039	2.22329	2.25102	2	2.70505	2	2	2	2	2	2	2.31021	2	2	2	2	2	2	2	2.53394	2.15607	2	2	2	2	2	2	2	2	2	2
ENSG00000230090		2.23998	4.19686e-05		2.27765	2	2	2	2	2	2.55794	2	2	2.30145	2	2	2	2	2	2	2	2	3.36486	2.34942	2	2	2	2	2	2.31021	3.07593	2	2	2	2	2	2	2	2	2	2.37295	2.28387	3.42183	2	2	2.37435	2.32565	3.026	3.18357
ENSG00000229124	VIM-AS1	2.23695	2.00388e-18		6.32911	4.4736	3.92355	6.68082	4.64471	3.60229	6.47557	4.25296	4.33033	7.75445	4.38304	4.13427	2.9112	3.62573	4.50651	4.87986	4.86227	3.56773	5.38586	4.69623	4.11875	3.62069	6.49644	4.44789	3.6314	3.54551	6.13925	2.7162	3.71244	7.43537	5.68946	4.70231	4.13025	4.81687	3.55687	6.67746	5.86492	8.26069	5.6517	6.235	6.60125	8.50876	8.78982	6.52499	7.95481
ENSG00000253266		2.23669	0.000116035		2	2.24144	2.40996	2.23869	2.18232	2	2	2	2.69589	2	2	2.31284	2	2	2.29039	2.73947	2.25102	2	2	2	2	2.50085	2	2.7107	2	2	2.79803	2	2.36137	2.30131	2	2.38518	2	2	2.15607	2	3.39094	2.28387	3.9947	3.87758	2.85	2	2.59116	3.026	2
ENSG00000237943	PRKCQ-AS1 ENSG00000237943	2.23031	3.19901e-13		6.3138	3.06559	4.71964	3.48501	4.17071	2.36837	3.93847	3.17347	3.66429	7.0775	4.21852	2.78782	3.4653	2.81438	4.26019	3.58913	4.26333	2.57637	5.38586	3.67465	3.54121	3.7149	2.71715	3.82635	3.6314	2.56537	4.78864	2	2.89059	3.73233	5.58327	3.78584	2.83149	4.04793	3.37819	5.07309	6.01725	3.06163	5.23208	7.13648	6.80826	4.44461	3.18023	5.63227	3.7359
ENSG00000243384		2.22556	0.000117449		2	2.24144	2	2.44343	2	2	2	2	2	2.55067	2	2	2	2	2	2	2	2	2	2	2	2.69828	2	2	2.33602	2	2	2	2	2	2	2	2.33324	2	2	2.4754	2.37295	2	2.80433	2	2	2.37435	2	2	2.7099
ENSG00000224259	LINC01133	2.2159	2.62242e-06		2.27765	2.24144	2.57819	3.05625	3.23088	2	2.55794	2.70289	2	3.11231	2.88227	2.78782	2.52637	2.96212	2	2.58705	2	5.88271	2.70505	2.86565	2.96731	2	2	2	2.33602	2.78212	3.50934	5.22606	2.36137	2.55044	6.08926	2	3.49513	2	3.85902	3.1183	3.30743	2.90291	4.12383	2	4.07382	4.18746	3.09729	3.94486	5.30739
ENSG00000225298	LINC00113	2.20945	0.0290107		2	2	2	2	2	2	2	2.27412	2	2	2	2	2	2	2	2	2.25102	2	2	2	2	2	2	2	2	2	2	2	2	2	2	2.38518	2	2	2	2	2.19849	2	2	2	2	3.12764	2	2	4.389
ENSG00000224854	CDKN2A-DT	2.20734	0.000475874		2	2	2	2	2.18232	2	2	2.50438	2	2	2	2	2	2	2	2	2.46477	2.31678	2	2	2	2	2	2	2	2	2	2	2	2	2	2	2.60377	2	2.42517	2	2	2	2.95078	2	2	2	2.32565	2.33238	2
ENSG00000231877		2.20163	0.000166099		2	2.24144	2	2.23869	2	2.36837	2	2	2	2.55067	2	2.31284	2	2	2	2.22329	2	2.31678	2	2	2	4.76779	2	2	2	2	2	2	2	2.30131	2.54374	2	2	2	2	3.1183	2.19849	2.28387	2	4.28193	2.85	2.37435	2.4645	3.026	2
ENSG00000236719	OVAAL	2.19876	0.000907861		2.27765	2	2	2	2	2	2	2	2	2.30145	2	2	2	2	2	2	2	2.31678	2	2	2.56325	2	2	2	2	2	2	2	2.36137	2	2	2	2	2	2	2	2.37295	2	3.69555	2	2	2.91744	2.32565	2.33238	2.27727
ENSG00000231107	LINC01508 ENSG00000231107	2.19672	1.15714e-08		2.27765	3.40028	3.21077	2.6227	2.8546	2	3.27292	2	2.69589	4.90819	3.56931	4.54673	2	2	3.08056	2.58705	2	2	3.53138	3.40289	2	2.27205	2.71715	3.54091	2	2	3.50934	2	2.65011	3.73233	2.93772	2.93966	3.20114	2	3.61183	4.29367	3.92694	3.06163	4.87653	4.52476	2.85	4.18746	5.03861	3.026	4.32943
ENSG00000258483	LINC02251	2.19416	0.0704416		2	2	2	2.23869	2	2	2	2	2	2	2.35737	2	2	2	2	2	2	2	2	2	2	2	2	2	2	2	2	2	2	2	2	2	2	2	2.15607	5.71143	3.68369	2	3.92552	2.37537	2.61824	2.37435	2	2	2
ENSG00000237989	LINC01679	2.19375	2.15857e-22		4.20406	2.24144	3.21077	3.73939	3.6578	3.73428	3.27292	3.41903	2.94846	5.80874	4.0328	3.96564	3.21469	2.96212	3.58821	4.2273	2.81573	3.56773	4.51766	3.79347	3.28261	3.5199	2.40268	2.7107	3.20872	2.78212	3.84219	2.7162	2.89059	3.62779	4.79717	2.93966	3.02812	3.22874	3.31335	4.174	5.04045	4.58533	4.94804	5.9321	5.84549	3.87432	6.25593	4.43417	3.82488
ENSG00000253824		2.19113	0.00319136		2.5104	2	2	2.44343	2	2	2.55794	2	2	2	2	2	2	2.4639	2.29039	2	2	2.31678	2	2	2	2	2	2.7107	2	2	2	2	2	2.30131	2	2	2.33324	2	2	2	2.19849	2	2.80433	4.09387	3.97911	2	2	2	2
ENSG00000259446	RYR3-DT	2.18124	0.0471353		2	2	2	2	2	2	2.95927	2	2	2	2	2	2	2	2	2.22329	2	2	2	2	2	2	2	2	2	2	2	2	2	2	2	2	2	2	2	2	2.52857	2	2	2	2	3.12764	2	2	3.04229
ENSG00000227764	LINC01693	2.18108	0.00942174		2	2	2.2195	2	2.34417	2	2.55794	2	2	2	2	2	2	2	2	2	2	2	2	2	2	2	2	2	2.33602	2	2	2	2	2	2	2	2	2.29153	2	2	2.52857	2	2.24681	2	2.34199	2	2	2.33238	4.50125
ENSG00000251533	LINC00605	2.18081	6.81747e-05		2.5104	2.4482	3.48933	2.78214	2.18232	2	2.95927	2.27412	2	2	2.35737	2.31284	2	2.25052	2.53201	3.50654	2	4.67854	2.39518	2.6305	2	2	2	2	2	2.78212	2	2.40209	2.89059	2	2.54374	2	4.29208	2.74141	2.29688	3.56146	3.54473	2	2	2.37537	2.34199	3.75276	3.33306	2.33238	4.32943
ENSG00000236663	FRGCA	2.17963	1.51402e-05		2	2	2.2195	2.78214	2.18232	3.73428	2.55794	2.70289	2.3895	4.81598	2	2.97718	2	3.09613	3.22517	2.4166	2.81573	2.31678	2	2	2.56325	2.27205	2	2.7107	2.33602	2.56537	2	2	2	3.11192	2.54374	2	2.83149	2	2.29688	4.04349	3.98185	4.35944	3.20544	2.91955	3.52231	2.37435	2.4645	2	2.50974
ENSG00000253858		2.17797	0.000520981		2.27765	2	2	2	2.18232	2	2	2.50438	2	2.30145	2	2	2	2.4639	2	2.22329	2	2	2	2	2	2	2	2	2	2	2	2	2	2	2	2	2	2	2	2.4754	2	2	2.64131	2	2.85	2.37435	2	2	2
ENSG00000241767	LINC01324	2.17088	0.0843511		2	2.24144	2	2	2	2	2	2	2	2.30145	2	2	2	2	2	2	2	2	2	2	2	2	2	2	2	2	2	2	2	2	2	2	2	2	2	2.4754	2	2	2	2.37537	3.65077	2	2.32565	2	2
ENSG00000254287		2.16372	9.35608e-06		2	2.4482	2	2	2.48968	2.36837	2	2.27412	2	3.25961	2	2	2.52637	2	2	2	2	2.31678	2.70505	2.34942	2	2	2.71715	2	2.33602	2.56537	2.4535	2	2	2.55044	2	2.38518	2	2.53394	2.29688	2	3.54473	2.52097	2.95078	2.67297	4.72629	2	3.00928	2.33238	2
ENSG00000246528		2.14396	2.00104e-06		3.04341	2	2.72884	2.23869	2	2	3.27292	2.27412	2	3.73285	2.35737	2.31284	2	2	2	2.4166	2.25102	2	2.70505	2	2	2.27205	2	3.18472	2.83738	2	2.79803	2.40209	2.36137	2	3.71754	2	2	2.29153	2	2	2.19849	2	3.92552	4.09387	4.1627	2.37435	2	3.73631	2.27727
ENSG00000233081		2.13733	2.00873e-05		2	2	2	2.44343	2.34417	2	2	2	2	3.11231	2	2.31284	2	2.25052	2	2.22329	2	2	2	2	2	2	2.40268	2	2	2.56537	2	2.40209	2	2	2	2	2	2.29153	2.29688	3.56146	2.19849	3.56419	2.80433	2.37537	2	2.6713	2.81531	2.33238	2.27727
ENSG00000254035		2.1315	5.09384e-06		2.27765	2	2	2.23869	2	2	2	2	2	3.39324	2	2	2	2	2	2.22329	2	2	2	2.34942	2	2	2	2	2	2.31021	2.4535	2	2.36137	2.30131	2.54374	2.38518	2.33324	2.29153	2.15607	2.4754	3.12433	2	2.45751	2.91955	2	2.6713	2.32565	2	3.18357
ENSG00000259704		2.12841	2.82332e-07		2.71075	2.24144	2.57819	3.05625	2.18232	2.36837	2.55794	2	2	2.76311	2	2.31284	2.52637	2.25052	2	2	2	2.7963	2.39518	2	2	2	2	4.44789	2	2	2	2	2	2.55044	3.90554	2	2	2	2.15607	2	3.54473	2.28387	3.31769	4.28193	3.38128	4.18746	3.47123	2	4.32943
ENSG00000233694	LINC02579	2.11957	0.000478299		2	2	2	2.23869	2.62184	2	2	2	2	2.30145	2	2	2	2	2	2.4166	2	2.31678	2	2	2	2	2	2	2	2	2	2	2	2	2	2	2.33324	2	2.15607	2.4754	2.19849	2.72454	3.08372	2	3.04963	2	2.17199	2.33238	2
ENSG00000235335	B3GALT1-AS1	2.11308	0.0226694		2	2	2	2	2.34417	2	2.55794	2	2	2.76311	2	2	2.9112	2	2	2	2	2	2	2.34942	2	2	2	2	2	2	2	2	2	2	2	2	2	2.29153	2	6.51456	2	2.28387	3.20544	2.37537	2	2	2.32565	2.33238	2
ENSG00000227683		2.11304	0.00192375		2	2.24144	2	2	4.33379	2	2	2	2.3895	2	2.35737	2	2	2.25052	2	2.4166	2	2	2	2.6305	2	2	2	2	2	2	2	2	2	2	2	2	2	2	2	2	2.52857	2	2.24681	2	2	2.37435	2.70758	3.35307	2.50974
ENSG00000235385	LINC02154	2.09788	0.000964004		2.27765	2	2.2195	2	2.18232	2	2	2	2	2.30145	2.64356	2.31284	2	2	2	2.22329	2.25102	2	2	2	2	2	2	3.54091	2	2	2	2	2	2.55044	2	2	2.33324	2	2	2	2	2	2.24681	2	2.34199	2	2.59116	2.33238	2.50974
ENSG00000223829		2.09333	0.142232		2	2	2	2	2	2	2	2	2	2	2	2	2	2	2	2	2	2	2	2	2	2	2	2	2	2	2	2	2	2	2.54374	2	2	2	2	2	2.19849	2.72454	2	2	2	2	3.92048	3.026	2
ENSG00000236081	ELFN1-AS1	2.0856	0.000490192		2.27765	2	2.40996	4.79438	2	2	2	2	3.79889	4.00755	6.40861	2.78782	2	2	2	3.00313	2.25102	2.31678	2.70505	2	2	2.50085	2	2.7107	2	2.97051	2	2.40209	2	2.30131	2.54374	2	2.83149	2.53394	2.15607	4.69248	2.66902	3.8518	2	2.37537	2.34199	2.37435	2.59116	3.94486	2
ENSG00000259772		2.08529	1.13686e-08		3.9103	3.06559	2.72884	2.78214	2.95826	3.29541	4.2562	2.87737	2.94846	5.83247	4.38304	3.2945	2.52637	3.53423	4.44876	2.73947	3.53629	3.15558	5.20048	3.54516	2	3.29435	2.40268	2.7107	4.05214	2.56537	3.68534	2	2.89059	5.07596	6.2012	3.78584	2.33324	3.88254	3.17421	4.50681	5.25625	4.63668	8.16795	4.28193	5.9982	3.75276	2.81531	2	4.70251
ENSG00000182352	C17orf77	2.0786	0.00797443		2.71075	2.78967	2.2195	2	2.34417	2	2.55794	2	2	2.30145	2	2	2.52637	2.25052	2	2	2.25102	2	2	2	3.28261	2	2	2	2.60837	2.31021	2.4535	2	2.65011	2	6.49276	2.38518	3.20114	2	2	2	2.19849	2.28387	2	2	2.61824	2.37435	2.17199	2.33238	4.50125
ENSG00000225867		2.06759	0.0169804		2	2	2	2	2	2	2	2	2	2.55067	2	2	2	2	2	2.22329	2	2	2	2	2	2	2	2	2	2	2	2	2	2.30131	2	2	2	2	2	2	2.52857	2	2	2	2	3.12764	2.17199	2	3.18357
ENSG00000228067	LINC01740	2.04132	0.000247391		2.27765	2.4482	2	2.23869	2.34417	2	2.55794	2	2	2.55067	2	2	2	2	2	2	2	2.31678	2	2	2	2.27205	2.40268	2.7107	2.33602	2.31021	2	2.40209	2.89059	2	2	2	2.33324	2	2	2.4754	2	2	3.69555	3.87758	3.04963	4.09044	2.32565	2.33238	2
ENSG00000250579	CTD-2297D10.2	2.03991	0.00254744		2.27765	3.40028	2	4.14354	2.48968	2.36837	2	2.87737	2	5.11581	3.69987	2.31284	2	2.25052	2	2.4166	2	4.37137	2	2.34942	3.54121	2	2.40268	2	2	2	2	2.40209	3.09665	2.30131	2	2.38518	2	2.53394	3.49974	2.4754	2.19849	2	2	2	2.34199	2.6713	2	2	2
ENSG00000205057	CLLU1-AS1	2.03856	0.000993222		3.04341	2	2.40996	2	2	2.36837	2	2	2	2	2	2.31284	2	2	2	2	2	2	2.70505	2	2	2	2	2.7107	2	2.31021	2.4535	2	2	2.55044	3.71754	2	2.33324	2	2.15607	2	2.91456	2	2	2	3.38128	2.37435	3.00928	2	4.20234
ENSG00000260704	LINC00543	2.03456	0.00449436		2	2.4482	2	2	2	2	2	2	2	2.30145	2	2	2	2	2.29039	2.22329	2	2	2.39518	2	2	2.27205	2	2	2	2	2	2	2	3.51507	2	2.38518	2	2	2.15607	2.83237	2.19849	2	2	2	2	2	2	2	2
ENSG00000253302	STAU2-AS1	2.02697	3.18313e-08		2.27765	2.24144	2.57819	2.78214	2.48968	2.36837	2	2.27412	2.69589	5.29728	2.35737	3.14455	3.21469	2.4639	2.29039	3.00313	2	2.31678	2	2.86565	2.56325	2.27205	2	2.7107	2	3.13713	2.79803	2.40209	2.89059	2.30131	2	2.68889	2.60377	2.53394	2.29688	2	4.58856	3.33469	2.64131	3.31375	3.38128	2.6713	3.09729	2.82967	3.31225
ENSG00000261616		2.02386	1.13708e-12		2.27765	2.93422	3.57139	3.05625	3.31139	3.29541	4.2562	3.30147	3.92199	4.08861	2.88227	3.55446	4.43377	3.21874	2.53201	2.73947	2.81573	3.44299	3.68065	3.24505	4.40555	2.87191	3.194	3.54091	2.60837	3.86344	4.11245	3.19264	3.58135	4.16478	4.22095	4.02157	2	3.08385	3.55687	6.82381	5.42425	4.68626	3.92552	3.62303	4.40054	6.67745	5.95982	4.3633	5.17826
ENSG00000260420	LINC02182	2.02155	0.00221648		2	2.78967	2	2	2	2	2	2.27412	2	2.55067	2.35737	2.31284	2	2.25052	2	2.22329	2	2	2	2	2	2	2	2.7107	2	2	2	2	2	2	2	2	2	2	2.29688	2	2.37295	4.01593	2.24681	2.91955	2.34199	2	3.33306	2	2.7099
ENSG00000184385	UMODL1-AS1	2.01835	2.47723e-05		2	2.4482	2.2195	2.78214	2.18232	2	2	2	3.51583	4.23822	2	2	2	2	2	2.22329	2	2	2.39518	2	2	2	2	2	2	2	4.11245	2	2	2.30131	2	2.38518	2.33324	2	2.29688	2	2.91456	3.8518	3.51895	3.13007	3.65077	3.4738	2.17199	3.49244	3.43038
ENSG00000232977	LINC00327	2.01773	0.00784474		2.71075	2.24144	2.2195	2.6227	2.18232	2	2	2	2	2	2.35737	2.31284	2	2	2	2	2	2.31678	2	2	2	2	2.40268	2	2	2.31021	2	2.40209	2	2	2	2	2	2	2	3.9	2.19849	4.09149	2.24681	2	2	2	2	2	2
ENSG00000240086		2.00539	0.00337713		2	2.4482	2	2	2	2	2	2	2	3.25961	2.64356	2.31284	4.1771	2	2.29039	3.74134	2	2	2	2	2	4.30537	2	2.7107	2.33602	3.54551	2	2	2	2	2.54374	3.33921	2	2	2.15607	5.37396	3.39094	6.16685	2	2	2.34199	2.37435	5.40907	2	3.18357
ENSG00000233332		2.0052	0.00054846		2	2.93422	3.10453	2	2	2.36837	2.55794	2	2	2	2	2	2	2.25052	2	2	2.46477	2	2.70505	2.6305	2	2	2	3.18472	2	2.56537	2	2	2	2.55044	2	2.38518	2	2	2	2.4754	2.52857	2	2	2.67297	2.34199	3.62001	2.59116	2.33238	2.27727
ENSG00000250620	LINC02515	1.98746	1.17561e-05		2.71075	2	2.57819	2	3.05497	2	2	2.27412	2	3.11231	2.35737	2.56979	2	2.25052	2	2.22329	2	2	2.39518	2.6305	2	2.50085	2	2	2.33602	2.31021	2.79803	2	2	2.55044	2	2	2.33324	2.29153	2.65189	3.9	2.79701	2.52097	3.51895	3.31375	2.85	2.91744	2	2.60234	3.64107
ENSG00000234264	DEPDC1-AS1 ENSG00000234264	1.9868	3.58676e-05		2.27765	2	2.2195	2.44343	2	2	2	2	2	2	2	2.31284	2	2	2	2.22329	2.25102	2	2	2.34942	2	2	2.40268	2	2	2	2	2	2.65011	2.55044	2	2	2	2	2.29688	3.1183	2.19849	2.52097	2	3.13007	2.34199	2.6713	2.70758	2	2.27727
ENSG00000248323	LUCAT1	1.985	2.8089e-12		2.71075	3.06559	2.57819	2.92569	2.95826	2.36837	2	2.27412	2.69589	4.08861	4.0328	3.14455	2	2.64976	2.29039	2.58705	2.25102	2.31678	2.39518	2.6305	2.56325	2.27205	2.40268	3.18472	3.03497	2.31021	2	2.40209	3.27692	2.9479	2	2	3.62234	2.29153	2.84777	2.83237	3.86987	3.8518	3.20544	2.67297	3.38128	3.31108	4.18434	3.49244	3.7359
ENSG00000236404	VLDLR-AS1	1.98011	2.09927e-13		2.71075	3.06559	3.92355	3.48501	3.88526	2.66155	3.5304	4.48636	3.92199	6.12922	3.08703	2.31284	2.9112	3.79296	3.78772	4.32693	2.46477	3.68254	2.39518	3.24505	3.54121	2.50085	2	2	2.60837	3.28647	3.07593	2.40209	2.89059	3.39279	2.54374	2.93966	2.33324	3.08385	3.66478	4.69248	3.61588	5.06928	6.18314	2.91955	3.22497	5.71659	5.26449	3.35307	4.74873
ENSG00000233338	TLR8-AS1 ENSG00000233338	1.97808	0.00726377		2	2	2.2195	2.92569	2.18232	2	2	2	2	2.30145	2.64356	2	2	2.25052	2	2.22329	2	2	2.39518	2.34942	2	2	2	2	2	2	2	2	2	2	2	2	2	2	2	2.4754	2.52857	2	2.24681	2.67297	2	2.37435	2.17199	2	2
ENSG00000229167		1.9704	5.98543e-05		2.27765	2	2.57819	2	2.34417	2	2	2	2.3895	2.30145	2	2.31284	2	2	2	2	2.46477	2	2.96	2.34942	2	2	2.97519	2	2	3.4218	2	2	2.36137	2.76281	2	2	2	2	2.15607	3.56146	3.12433	2.28387	3.20544	2	2	2.91744	3.25867	2	4.06297
ENSG00000233359		1.96941	0.475226		2	2	2	2	2	2	2	2	2	2	2	2	2	2	2	2	2	2	2	2	2	2	2	2	2	2	2	2	2	2	2	2	2	2	2	2	2	2	2	3.47666	2	2	2	2	2
ENSG00000234292		1.96638	0.000706262		2	2.24144	2	2.23869	2	2	2	2	2.3895	2	2	2	2	2	2	2.22329	2	2	2.39518	2	2	2	2	2	2	2	2.4535	2	2	2.30131	2	2.38518	2	2	2	3.35683	2	2.28387	2.45751	2	2.34199	2	2.59116	2.33238	2
ENSG00000254675		1.96325	0.00303166		2	2.24144	2.40996	2	2	2	2.55794	2	2	2	2.35737	2	2	2.4639	2	2.22329	2	2.31678	2	2.34942	2	2	2	2	2.33602	2.31021	2	2	2	2.76281	2	2	2.33324	2	2	2	2.52857	2	2.45751	2	3.22497	2	3.09729	2.33238	2
ENSG00000257924	LINC02416	1.96222	0.0003518		2.71075	2	2	2	2	2	2	2	2	2.30145	2	2.78782	2	2	2	2	2.25102	2	2.39518	2.34942	2	2	2	2	2	2.31021	2.4535	2	2	2.30131	3.24686	2	2.33324	2	2	2	3.12433	2	2.45751	4.09387	3.38128	2	2.17199	2	2.27727
ENSG00000227954	TARID	1.95678	0.0127912		2	2	2.2195	2.23869	2	2	2	2	2	2.55067	2	2	2	2	2	2.22329	2	2	2	2	2.56325	2.50085	2	2	2	2	2	2	2	2.30131	2	2	2	2	2	2	2	2	2	2.37537	2.61824	2.37435	2	2	2.50974
ENSG00000229373	LINC00452	1.9496	0.00175174		2.27765	2	2	2	2	2	2	2	2	2.55067	2	2	2.52637	2	2	2.22329	2.25102	2.31678	2	2	2.96731	2.27205	2	2	2	3.54551	2	2	2	2.30131	2	2.38518	2	2.53394	2.15607	4.29367	2.19849	3.06163	2	2.37537	2	2	2	2.60234	2
ENSG00000249816	LINC00964	1.94896	2.39539e-06		3.1848	2	2.57819	5.12706	2.34417	2.9051	3.27292	3.17347	3.16334	3.83034	4.45876	2.56979	2.9112	2.25052	3.78772	3.22596	2.46477	2.31678	2.39518	2	2	2	2	4.06453	3.20872	2.78212	3.68534	2.7162	2.65011	5.98777	3.24686	3.15322	4.36666	2.53394	4.47762	3.56146	3.30743	5.10619	3.08372	2.37537	2.34199	5.58031	4.94683	5.13303	5.36786
ENSG00000231527	FAM27C	1.93494	0.000931731		2	2	2.57819	2	2	2	2	2.27412	2	2.76311	2.35737	2	2.52637	2	2.29039	2.22329	2	2	2	2	2	2	2	2	2.60837	2	2.4535	2.40209	2.36137	2	2	2	2.33324	2	2.29688	2	2.52857	2	3.85286	2	2	2	2.17199	2	2.27727
ENSG00000261618	LINC02605	1.93073	2.32001e-06		3.04341	2.4482	2.72884	2.44343	2.48968	2	4.63083	2	2.94846	3.39324	2.64356	2.78782	2	2.4639	2.53201	2.4166	2	2	3.36486	2.34942	2	2.50085	2	2	2.33602	2.31021	2.4535	2	3.27692	2	4.22095	2.38518	3.94795	2	2.84777	2	3.86987	2.52097	3.08372	4.19096	4.83845	2.6713	3.47123	2.60234	3.18357
ENSG00000258868		1.92872	0.206346		2	2	2	2	2	2	2	2	2	2.30145	2	2	2	2	2.29039	2	2	2	2	2	2	2	2	2	2	2	2	2	2	2	2	2	2	2	2	2	3.21878	2	2	2	2	2	2	2.33238	2
ENSG00000203335		1.92331	8.51107e-07		2	2.78967	2	2.23869	2.34417	2	2	2.87737	2.3895	2.76311	2.35737	2.31284	2.9112	2.4639	2.29039	2	2.25102	2.9871	2.39518	2.34942	3.28261	2	2.40268	2	2	2	3.07593	2.7162	3.09665	2.9479	2.93772	2.38518	2.60377	2.53394	2.15607	2.4754	2.52857	3.20461	4.12383	2.37537	2.61824	3.4738	2.59116	3.026	2
ENSG00000243797	ENSG00000243797	1.92144	0.00412746		2.27765	2	2	2	2	2	2	2.27412	2	2	2	2.31284	2	2	2	2	2	2	2	2	2	2	2	2	2	2.31021	2.4535	2	2	2	2	2	2.33324	2	2	2.4754	2.19849	2	3.20544	2.37537	2.34199	2	2.4645	2	2
ENSG00000225913		1.91881	0.00104841		2	2	2	2	2	2	2	2	2	2.55067	2.35737	2.31284	2	2	2.29039	2.22329	2	2	2	2	2.56325	2	2	2	2	2	2	2	2	2.30131	2	2	2	2	2	3.56146	2.19849	2.28387	2.95078	2.37537	2	2.91744	2	2.33238	2
ENSG00000253315	LINC01932	1.91567	0.198828		2	2	2	2	2	2	2	2	2	2	2	2.31284	2	2	2	2	2	2	2	2	2	2	2	2	2	2	2	2	2	2	2	2	2	2	2	2	2	2.28387	2	2.37537	2	2	2	2	2
ENSG00000242516	LINC00960	1.90596	3.30255e-13		3.1848	4.56526	4.82376	5.94425	4.33379	4.25749	4.39218	5.3808	3.79889	5.96718	4.12865	3.77465	2.52637	5.67325	2.91983	4.06364	4.78482	3.15558	3.53138	4.35355	2.56325	4.30537	4.07712	4.44789	2.83738	4.12379	3.84219	5.57634	4.67992	4.30699	3.24686	2.38518	4.69079	3.69571	4.44772	6.4387	4.13504	3.66657	5.92413	7.37211	6.06889	5.95572	3.4038	7.04995	5.07321
ENSG00000225833	GS1-594A7.3	1.9054	0.0242545		4.50305	2.24144	2	2.44343	2	2	2	2	2	2	2	2	2	2	2	2	2	2	2.39518	2	2	2	2	2.7107	2	2	2	2	2	3.11192	3.24686	2	2	2	2	2	3.30743	2.28387	3.51895	2.91955	3.87775	3.4738	3.33306	2	3.04229
ENSG00000260896	ARLNC1	1.90047	2.38348e-05		2.27765	2.4482	2	2.78214	2.34417	2	2	2.27412	2.3895	2	2	2.97718	2.52637	2.4639	2.53201	2.87731	2.25102	2.7963	2	2.6305	2.56325	2.69828	2	2.7107	2	2	2	2	2	2	2	2.68889	2.83149	2.29153	2.42517	2	2.37295	2.52097	2.45751	3.98977	2.61824	2.37435	4.37246	2.33238	2.27727
ENSG00000259583		1.89314	2.69503e-13		4.06464	4.21518	4.52744	5.74571	3.83167	3.29541	4.73682	5.02054	4.49802	5.45845	5.96501	4.4219	5.29368	4.42266	2.91983	4.87986	2.96365	5.10635	4.92925	5.28831	4.11875	3.5199	5.41399	3.54091	3.85705	3.86344	3.07593	5.22606	4.67992	5.15332	4.47962	5.58699	4.21344	3.88254	4.10872	7.32302	5.60999	5.89891	5.81361	5.07542	6.24203	9.00104	6.6027	6.17792	7.04424
ENSG00000231056	LINC02522	1.8923	0.227994		2	2	2	2	2	2	3.27292	2	2	2.30145	2	2	2.52637	2	2	2	2	2	2	2	2	2	2	2	2	2	2	2	2	2	2	2	6.44542	2	2	2	2	2	2	2.37537	2	2	2	2	2
ENSG00000231881		1.88387	0.000640628		2	2	2	2.6227	2	2	2	2.50438	2	2	2.35737	2.31284	2	2.25052	2	2.22329	2	2	2	2	2	2	2.71715	2	2	2	2	2	2	2.55044	2.54374	2	2	2	2	2	2.19849	2	2.24681	2.67297	2	2	3.25867	3.026	2.27727
ENSG00000224204	PHEX-AS1	1.88206	0.00872122		2	2	2.2195	2	2	2	2	2	2	2	2.35737	2	2	2	2	2	2.25102	2	2	2	2	2	2	2	2.33602	2	2	2	2	2	2	2	2	2	2	3.1183	2.37295	2.52097	2	2	2	2	2.70758	2.33238	2
ENSG00000237009	GLIS3-AS1	1.87997	0.000834745		2	2	2.2195	2	2	2	2	2	2	2.30145	2	2	2.52637	2	2	2	2	2	2	2	2	2	2	2.7107	2.33602	2.31021	2	2	2	2	2.54374	2	2.33324	2.29153	2	2.4754	2.52857	2	2.95078	2.37537	2.34199	2.6713	2	2.33238	2.27727
ENSG00000259717	LINC00677	1.87928	0.00026072		2.27765	2.4482	2.2195	2.44343	2.18232	2	2.55794	2.70289	2	2.30145	2.64356	2.31284	2.52637	2.25052	2.29039	2.4166	2	2	2	2.6305	2	2	2.40268	2	2	2.31021	2	2.40209	2	2.30131	2.54374	2	2	2	2.54298	2.4754	2.37295	2.28387	2.80433	3.98977	3.38128	2	2.91555	2.33238	2.27727
ENSG00000245526	LINC00461	1.8728	0.000961032		3.64256	2	2	2	4.84733	6.01135	3.27292	5.76079	4.14056	5.94559	3.42575	2	2	3.09613	5.31018	2.73947	2	2	2	2	2	4.30537	2	2	2	4.12379	2	2	2.36137	4.16478	4.79717	2.68889	6.79513	2	2.15607	2.4754	4.39985	2	6.25539	4.66656	2.34199	3.31108	5.14568	5.33173	3.53957
ENSG00000240922	LSAMP-AS1	1.87278	0.086465		2	2	2	2	2.34417	2	2	2	2	2	2	2	2	2	2	2.22329	2	2	2	2.34942	2	2.87191	2	2	2	2	2	2	2	2	2	2	2	2	2	3.9	2	2	3.31769	2	2	2	2	2	2.7099
ENSG00000226917	LINC01276	1.87128	0.0343403		2.27765	2	2	2	2	2	2	2.27412	2	2	2.35737	2	2.52637	2	2	2	2	2	2	2	2	2	2	2	2	2	2	2	2	2.30131	2	2	2	2	2.15607	2.4754	2.19849	3.20461	2.64131	2	2	2	2.70758	2.33238	2.27727
ENSG00000236481	LINC02195	1.85668	0.00565561		2.88665	2.24144	2	2.23869	2.34417	2	2.55794	2.27412	2	2	3.08703	2.56979	2.52637	2	2	2.22329	2	2	2	2	2	2	2	2.7107	2	2.31021	2.4535	2	2	2	2	2	2	2	2	2	2.19849	2.28387	2.24681	4.91415	3.38128	2	2	2	2.27727
ENSG00000259584		1.85127	0.002338		2.27765	2.24144	2.2195	2	2	2	2	2.27412	2	2	2	2	2	2.25052	2	2.22329	2.25102	2.57637	2	2	2	2	2.40268	2	2.33602	2.56537	2	2	2	2	2.54374	2	2	2.29153	2.29688	2.4754	2.91456	2.28387	4.87653	2	2.34199	2	2.4645	2.60234	2.27727
ENSG00000253535		1.84849	0.000369733		3.1848	2.24144	2.2195	2.23869	2.18232	2.66155	2.55794	2	2	2.55067	2	2.31284	2	2	2.29039	2	2.25102	2.31678	2	2	2	2	2.40268	2.7107	2	2	2	2.40209	2.36137	2.55044	2.93772	2	2	2.53394	2.29688	2	3.68369	2	2.64131	3.98977	3.04963	2	2.4645	2.33238	2
ENSG00000260877		1.84106	0.00251218		2.27765	2	2	2	3.52904	2	2	2	2	2	2	2.31284	2.52637	2	2	2.22329	2.6509	2	2.70505	2	2	3.29435	3.194	2	2	2.31021	3.07593	2.40209	2.36137	2	2	2	2.60377	2.53394	2.29688	2	3.46988	2	2	2.91955	3.38128	3.98642	2	2	2.27727
ENSG00000254027		1.8335	1.9251e-06		2.27765	2.4482	2.2195	2.6227	2.48968	2.66155	2	2.27412	2.69589	2	3.26631	4.60531	2	2	2	3.94322	2.46477	2	2	2	2.56325	2.69828	2	2	3.50379	2	2.4535	2	2	2	2.54374	2	2.60377	2	2.15607	4.77706	2	4.7806	2.95078	2.91955	3.22497	2.91744	3.82059	2.60234	2.88565
ENSG00000230461	PROX1-AS1	1.83253	0.0073562		2	2.24144	2.40996	2.23869	2	2	2.55794	2.27412	2	2.30145	2	2.31284	2	2	2	2.22329	2	2	2	2.34942	2	2	2	2	2.33602	2	2	2	2	2	2	2	2	2.29153	2	2.4754	2.91456	2	2	2.37537	2.34199	4.18746	2.70758	3.35307	2.27727
ENSG00000249096	LINC02362	1.83238	1.1923e-07		4.79539	2.62902	3.21077	3.48501	2.74291	2.66155	3.5304	2.87737	3.16334	6.64013	4.30312	4.95983	2.9112	3.79296	3.78772	3.32568	3.62786	3.30643	3.93957	3.06778	3.95069	3.1668	2.40268	2.7107	2.60837	2.31021	4.11245	2	3.43715	6.08969	5.63735	2.38518	3.02812	4.19629	3.09926	3.1183	7.14435	3.9362	6.25539	4.44827	5.58105	4.59367	3.59732	3.35307	3.82488
ENSG00000250237		1.83032	7.19512e-05		2	2.24144	2	2.44343	2.18232	2.66155	2	2.70289	2	2.30145	2.35737	2	2.52637	2.96212	2	2.73947	2	2	2	2	2	2	2.40268	2	2	2.31021	2.4535	2	2.36137	2.30131	2	2.38518	3.62234	2.29153	2	4.40418	3.12433	3.20461	2.24681	3.13007	2.34199	3.12764	3.00928	3.026	3.18357
ENSG00000248370	LINC02434	1.82833	0.266654		2	2	2	2	2	2	2	2.27412	2.3895	2	2	2	2	2	2	2	2	2	2	2	2	2	2	2	2	2	2	2	2	2	2	2	2	2	2	2.4754	2	2	2.24681	2	2	2	2	2	2.27727
ENSG00000244578	LINC01391	1.81932	0.140246		2	2	2	2	2	2	2	2	2	2	2	2	2	2.4639	2	2.22329	2	2	2	2	2	2	2	2	2	2	2	2	2	2	2	2	2.33324	2	2	2	2.19849	2	2	2.67297	2	2	2.17199	4.12703	2
ENSG00000260423	LINC02367	1.81802	1.24022e-10		2.71075	4.21518	3.48933	4.36124	4.58117	2.66155	2.95927	3.6288	5.07699	5.96718	3.69987	4.21173	4.43377	3.43654	4.50651	3.74134	3.33365	2.9871	3.68065	2.86565	2.96731	3.1668	4.76455	2	4.30276	4.59397	3.68534	3.55019	2.89059	3.39279	4.35607	2.93966	3.94795	6.17147	3.31335	6.41249	5.11603	7.05241	6.07549	5.58442	3.97911	4.85226	3.8714	4.50173	4.20234
ENSG00000226816		1.81114	4.23615e-09		3.43176	4.0973	3.85966	4.79438	3.38765	2.9051	4.10607	4.43146	2	3.25961	3.26631	3.55446	2.52637	3.21874	2.73891	3.41894	3.33365	4.06768	3.17658	3.67465	2.96731	3.29435	2.40268	3.82635	2	2.78212	2.4535	2.40209	2.65011	3.25918	2.54374	4.40172	3.35561	2.53394	3.94715	6.82381	3.54473	6.43686	4.63792	3.62303	3.52231	4.27837	5.20631	5.2555	3.04229
ENSG00000254006		1.80947	0.000983251		2	2	2.40996	2	2	2.36837	2	2.50438	2	2.55067	2	2	2	2.4639	2	2.22329	2	2	2	2	2.56325	2	2.40268	2	2.33602	2	2	2	2	2	2	2	2	2	2.15607	2.4754	2.19849	2.52097	3.08372	2.37537	2	2.37435	2.4645	2.60234	2.50974
ENSG00000229922	LINC02865	1.80561	0.0532997		2.27765	2	2	2	2	2.36837	2	2	2.3895	2	2.35737	2	2	2	2	2	2	2	2	2	2	2	2	2	2	2	2	2	2	2	2.54374	2	2	2	2.15607	2	2	2	2.45751	2.67297	2	2	2.17199	2	2.27727
ENSG00000233785		1.80477	2.62738e-05		2.27765	2	2	2.44343	2	2	2	2	2	2.76311	2	2.56979	2.52637	2.4639	2.29039	2	2.46477	2.31678	2.39518	2	2	2.27205	2	2	2	2	2.4535	2.40209	2	2.30131	2	2.68889	2	2	2.15607	2.4754	3.39094	2	2.45751	3.13007	2.34199	2.37435	2.59116	2.33238	2.7099
ENSG00000251230	MIR3945HG	1.80431	0.000230685		2	2.4482	2	2.23869	2.48968	2.36837	2	2	2	2.30145	2.35737	2.31284	2	2	2	2	2.46477	2	2.39518	2	2	2	2	2.7107	2	2	2	2.40209	2	2	2	2	2.33324	2	2.15607	2.4754	2.79701	2.28387	2.45751	2.37537	2.34199	2	2.4645	2	2
ENSG00000244620		1.80418	0.000215208		2.71075	2	2	2	2	2	3.27292	2.27412	2.3895	4.16535	2.35737	2.97718	2	2	2.53201	2	2.25102	2.31678	3.17658	2	2	2	2	2.7107	2	2	2.4535	2	2	2.55044	3.24686	2	2	2.29153	2.29688	2	2.91456	2.52097	2.80433	2.91955	3.52231	2	2.17199	2.33238	2.50974
ENSG00000224817		1.80099	0.114273		2	2	2	2	2.18232	2	2	2	2	2	2	2	2	2	2	2	2	2	2	2	2	2	2	2	2	2	2	2	2	2	2	2	2	2	2	2	2.19849	2	2	2	2	2.37435	3.00928	2	3.18357
ENSG00000233029		1.79901	1.76026e-10		2.27765	2.78967	3.10453	2.78214	3.31139	2	3.74882	3.17347	3.66429	4.37376	3.93013	3.14455	3.21469	3.21874	3.47705	2.87731	2.25102	2	2.70505	3.24505	2.96731	3.62069	2.40268	2.7107	2.33602	2.56537	2	3.55019	2.89059	3.82981	2.54374	3.65176	3.73923	2.92277	3.09926	3.35683	3.86987	5.6716	4.54872	3.87758	4.40054	3.98642	4.82323	5.90602	3.90869
ENSG00000243888		1.7984	8.81186e-07		2.5104	3.06559	2.86523	2.92569	3.83167	2.9051	4.10607	2.87737	2.94846	3.25961	3.93013	2	3.4653	3.09613	2.29039	4.62972	3.71395	3.30643	2.70505	2.34942	2.56325	3.62069	2.97519	2.7107	4.37747	3.4218	3.07593	2.974	3.43715	4.16478	2.93772	3.33921	2.60377	2	2.42517	5.87387	3.12433	4.86914	2	2.37537	2.34199	5.01972	4.94683	3.19878	4.06297
ENSG00000224965	LINC02586	1.79532	4.12535e-05		2	2	2.2195	2.23869	2.34417	2	2	2	2	2.30145	2	2.56979	2.9112	2	2	2.4166	2	2.31678	2.70505	2	2	2	2.40268	2	2.33602	2	2.4535	2	2.36137	2.30131	2.54374	2.38518	2.33324	2	2.15607	2.4754	2.19849	2.72454	2.45751	3.13007	2	3.12764	2.17199	2.33238	2
ENSG00000222005	LINC01118	1.79046	9.15848e-05		2	2.4482	2.40996	2.6227	2.48968	2	2	3.033	2.94846	2.55067	2.35737	2.31284	2.52637	2	2.29039	3.00313	2.25102	2.57637	2	3.06778	2.56325	2.27205	2	2	2	2	2	2.7162	2	2.76281	2	2.38518	2.33324	2.53394	2	2.4754	2.66902	2.52097	2.45751	2.91955	2.61824	4.09044	3.96795	2	2.7099
ENSG00000236013		1.7882	0.0208778		2	2	2	2.23869	2	2	2	2.27412	2	2.30145	2	2	2	2	2	2.22329	2	2	2	2	2	2	2	2	2	2	2	2	2	2.30131	2	2	2	2	2	2	2.19849	2	2	3.13007	2	2.6713	2	2	3.53957
ENSG00000231682	LINC01891	1.78528	0.00719783		2	2.24144	2	2	2	2	2	2	2.3895	2.30145	2	2	2	2	2.29039	2	2	2.31678	2	2	2	2.27205	2	2	2	2	2	2	2	2	2	2	2.33324	2	2.15607	2	2.37295	2	2.64131	2	3.04963	2	2	2	2
ENSG00000231648	LINC01698	1.78468	0.0401118		2	2	2	2.23869	2	2	2	2	2	2.76311	2.35737	2	2	2	2	2	2	2	2	2	2	2	2	2	2	2	2	3.38246	2	2.55044	2	2	2	2	2.15607	2	2.37295	3.06163	2	2.67297	2	2.37435	2	2	2
ENSG00000203472		1.77363	1.74493e-05		2.27765	2.4482	2.2195	3.05625	2.62184	2	2	2.70289	2.69589	2.76311	2.64356	2.31284	2	2.4639	2	2	2	2.31678	2.39518	2.34942	2.56325	2	2	2	2.33602	2.78212	2	2	2.65011	2.55044	2.54374	3.15322	2.60377	2.92277	2.75315	5.20106	2.91456	3.33469	2	2.67297	2	2.37435	3.92048	2.33238	3.64107
ENSG00000242791		1.77089	0.000121256		2	2.24144	2.2195	2.23869	2	2.36837	2	2.50438	2	2.94825	2	2.56979	2.9112	2.25052	2.73891	2	2.25102	2.31678	2	2.6305	2	2	2	2	2.33602	2	2	2	2.65011	2.30131	2	2.38518	2	2.29153	2	2	2.19849	2.90291	3.20544	2	2.34199	2.37435	2.17199	3.19878	2
ENSG00000230426	LINC01036	1.77011	0.0194766		2	2	2	2	2.34417	2	2	2	2.69589	2	2	2.31284	2	2	2	2	2.25102	2.31678	2	2.34942	2	2.69828	2	2	2	2	2	2	2	2	2.54374	2	2.60377	2	2.15607	4.69248	2	2	2	2	2.61824	2	2.17199	2.82967	2
ENSG00000260412		1.76992	0.00101254		2.5104	2.62902	2.40996	2	2	2	2	2	2	2.55067	2	2	2	2	2	2.22329	2	2.31678	2.39518	2.34942	2	2.50085	2	2	2	2.31021	2.4535	2	2	2.30131	2.93772	2	2	2	2.15607	2.83237	3.02325	2.52097	2.24681	2	3.04963	2	2.17199	2.60234	2
ENSG00000244998	ENSG00000244998	1.7663	0.000133222		2	2	2.2195	2.23869	2	2.66155	2	2	2	4.71748	2	2	2.9112	2.4639	2.91983	2.87731	2.25102	2.31678	2	2	2	2.27205	2.40268	2.7107	2.83738	2	2.79803	2	2.36137	2.30131	2.54374	4.02157	2.33324	2	2	2.4754	3.02325	2.52097	2.24681	2	2.34199	2.6713	2.91555	3.19878	3.31225
ENSG00000203809	LIN28B-AS1 ENSG00000203809	1.7641	0.187013		2	2.4482	2	2	2	2	2	2	2	3.11231	2	2	2	2	2	2	2	2	2	2	2	2	2	2	2	2	2	2	2	2	2	2	2	2	2	2	2	2	2	2.91955	2	2	2.17199	2	2
ENSG00000229613	LINC01501	1.75498	0.0517947		2	2.4482	2	2	2	2	2	2	2	2.55067	2	2.31284	2	2	2.29039	2	2	2	2.39518	2	2	2.27205	2	2	2	2	2	2	2	2.30131	2	2	2	2	2	2	2	2	2	2.91955	2.61824	2	2	2	2
ENSG00000240423	LINC00636	1.752	0.00168689		2.27765	2	2	2.23869	2	2	2.55794	2	2.3895	2.30145	2	2	2	2	2	2.22329	2	2	2	2	2	2	2	2.7107	2	2	2	2	2	2.30131	2	2.38518	2	2	2	2.4754	2.19849	2	2.64131	2.37537	2.85	2.6713	2.32565	2	2.50974
ENSG00000243491		1.74599	0.0247804		2.5104	2	2	2	2	2	2	2	2.3895	2	2.35737	2	2	2	2	2.22329	2	2	2	2	2	2	2	2	2	2	2	2	2	2	2.54374	2	2.33324	2	2	2.4754	2	2.28387	2	2	2.61824	2	2.17199	2	2
ENSG00000260971		1.74428	2.65064e-05		2.27765	2.24144	2.86523	2	2.18232	2.66155	2.55794	2.70289	2	2	2.35737	2	2	2.25052	2	2	2	2.31678	2.39518	2	2	2.27205	2	2	2.33602	2.56537	2	2	2.65011	2.55044	2.93772	2	2.33324	2.29153	2.54298	3.35683	2.66902	3.06163	3.51895	5.39363	2.85	2.6713	2.70758	2.60234	2.7099
ENSG00000258168		1.74418	0.0014014		2.5104	2.62902	2.2195	2.44343	3.1456	2	2.55794	2.70289	2	2.30145	2.88227	2.31284	2	2	2.29039	2.4166	2.25102	2.57637	2	2	2	2	2	2	2	2.78212	2	3.19264	2.65011	2	2.54374	2	2.33324	2.74141	2.54298	5.1385	3.30743	2	2.24681	2.91955	2.61824	2.6713	2	2	2.27727
ENSG00000260509		1.73986	0.000744078		2.27765	2.4482	2	2.23869	2	2	2.55794	2.27412	2	2.30145	2.35737	2.31284	2.52637	2	2	2.22329	2.25102	2	2	2	2	2	2	2	2.33602	2.56537	2	2	2	2.30131	2	2	2	2	2	2.4754	2	2	2	2.37537	2	2.37435	2.17199	2	2.27727
ENSG00000228412	LNC-LBCS	1.73922	0.000187078		2	2.4482	2.2195	2.23869	2	2.36837	2	2.27412	2.69589	2	2	2.78782	2.52637	2.4639	2	2.22329	2.25102	2.31678	2	2	2	2.27205	3.194	2	3.03497	2.56537	3.07593	2	2	2.30131	2	2	2.33324	2.29153	2.29688	2	2.52857	4.82555	2	2	2.34199	2	2.91555	4.43417	2
ENSG00000228917	NECTIN4-AS1	1.73885	1.08248e-05		2.27765	2.62902	2	2.44343	2.18232	2.36837	2	2.27412	2.3895	2.55067	2.64356	2.78782	2	2.25052	2	2.4166	2	3.15558	2	2.34942	2	2	2.40268	2	2	2	3.07593	2	2	2.9479	2.93772	2.38518	2	2	2.42517	2	3.12433	2.72454	4.35186	2.67297	3.04963	3.4738	2.70758	3.026	2.50974
ENSG00000256128	LINC00944	1.73819	0.00010223		3.64256	2	3.10453	2.6227	2.34417	2.9051	2.95927	3.41903	2	3.11231	2.64356	2.56979	3.21469	2.4639	2.29039	2	2.25102	2	3.36486	3.40289	2	2.69828	2	2	2.60837	3.54551	4.44157	2	2	2.76281	3.71754	2.38518	2.83149	3.08385	2.42517	2	4.84699	3.20461	5.71456	3.62303	5.89821	2.37435	2.17199	2	2
ENSG00000248206		1.73655	0.00376774		2	2.24144	2	2.23869	2	2.36837	2	2	2.3895	2.30145	2.35737	2.31284	2.52637	2	2	3.00313	2.25102	2	2	2	2	2	2	2	2	2	2	2	2	2	2	2	2	2	2	2.4754	2.19849	2	2	2	2	2.37435	2.59116	2.82967	2.27727
ENSG00000227726		1.73632	0.000494964		2	2.62902	2.2195	2.23869	2.74291	2.36837	2.55794	2.50438	3.51583	2.30145	2	2.56979	2	2.25052	2	2.87731	2	2.31678	2	2	2	2.50085	2.40268	2	2	2	2	2.40209	2	2.9479	2	2.38518	2	2	2.65189	3.35683	2	3.66657	2.45751	2	2.34199	3.4738	3.18023	3.026	3.18357
ENSG00000204277	LINC01993	1.73007	1.70702e-06		2	2.24144	2.57819	3.2865	2.18232	2	2.55794	3.30147	2.69589	4.55583	2.35737	2.78782	2.52637	2.25052	2.53201	3.11884	2	2.57637	2.70505	2.6305	2	2	2	2	2	2.56537	2.4535	2.40209	2.65011	2.76281	2.54374	2.38518	2	2.92277	2.42517	2	3.92694	3.33469	4.12383	3.62303	3.97911	2	4.10163	3.84435	3.31225
ENSG00000236819	LINC01563	1.72541	0.0109479		2.88665	2.24144	2	2.23869	2.18232	2	2	2	2.69589	2	2	2	2.52637	2	2	2.73947	2.46477	2.57637	2	2	2	2	2	2.7107	2	2	2.4535	2	2	2	2	2.38518	2	2.29153	2	2	2.19849	2	2	2	2	2.37435	2.32565	2.82967	2.27727
ENSG00000250166		1.72451	0.00212707		2	2.24144	2.2195	2	2.74291	2	2	2.50438	2.3895	2	2	2	2.52637	2	3.22517	2.22329	2	2.31678	2	2.34942	2	2	2	2	2.83738	2.31021	2.4535	2	2	2	2.54374	2.38518	2	2.29153	2.75315	2.4754	2	2.52097	2.80433	5.02364	3.87775	3.87432	2	3.19878	2.27727
ENSG00000241679		1.72281	3.03164e-05		2.27765	2	2.40996	2.23869	2.18232	2	2	2	2.3895	2.76311	2.35737	2	2.52637	2.25052	2.29039	2	2.25102	2.7963	2.39518	2.86565	2.56325	2.50085	2	2	2	2	2.79803	2	2.89059	2	2.93772	2	2	2.74141	2.29688	2.4754	2.91456	3.20461	2.24681	2.37537	3.76872	2.37435	2.70758	2	3.18357
ENSG00000237338	FTCD-AS1	1.72183	0.222506		2	2.24144	2	2	2	2	2	2	2	2.30145	2	2	2	2	2	2	2	2	2	2	2	2	2	2	2	2	2	2	2	2	2	2	2	2	2	2	2	2	2.80433	2.37537	2	2	2	2	2
ENSG00000203808	BVES-AS1	1.72156	0.000484264		2.27765	2.4482	2.57819	2.23869	2.18232	2	2	2	2	3.39324	2.64356	2.31284	2	2.25052	2	2.58705	2	2	2.70505	2.6305	2	2.27205	2.40268	2.7107	2	2.56537	2	2.40209	2	2.30131	2.54374	2	2	2.53394	2.15607	5.20106	2.19849	2.28387	2.64131	3.87758	2	2.37435	2.17199	2	2.27727
ENSG00000227115	LINC01630	1.71789	0.253857		2	2	2	2	2	2	2	2	2	2	2	2	2	2	2	2	2.25102	2	2	2	2	2	2	2	2	2	2	2	2	2	2	2	2	2	2	4.04349	2	2	2	2	2	2	2	3.19878	2.27727
ENSG00000257829		1.71744	1.9708e-07		2.27765	2.4482	2.40996	2.23869	2.18232	2	3.93847	2.50438	2	3.83034	3.81959	2	2.52637	3.33175	2	2.4166	2.6509	2.9871	2.39518	2.86565	2	2.50085	2.40268	2	2	2.56537	2	2	2	3.39279	3.24686	4.83198	2.60377	2.74141	3.09926	3.56146	3.30743	3.8518	2.64131	3.13007	2.34199	3.75276	4.6004	4.43417	4.13434
ENSG00000224141	MIR548XHG	1.71432	0.0281021		2	2	2.2195	2	2.18232	2	2	2.27412	2	2.30145	3.81959	2.31284	2	2	2	2	2	2	2	2	2	2	2	2	2	2	2.4535	2.40209	2.36137	2	5.58327	2.38518	2	2	4.95241	2	2	2.28387	2.80433	2	2.61824	2	2.17199	3.026	2.27727
ENSG00000226004	LINC02528	1.70423	0.00122638		2.71075	2	2.40996	2.23869	2	2	2.55794	2.27412	2	2.94825	2.35737	2	2	2	2.53201	2	2	2	3.53138	3.06778	2	2.50085	2	2.7107	2	2	2	2	2	2	3.24686	2	2.33324	2.29153	2	2.4754	2.91456	2	2.80433	4.09387	4.72629	2.91744	2.17199	2	2
ENSG00000225948	LINC02648	1.7037	0.00428944		2	2	2	2	2.18232	2.36837	2	2	2.3895	2.55067	2	2	2	2.25052	2	2	2	2	2.39518	2	2	2.27205	2.40268	2	2	2	3.07593	2	2	2.30131	2	2	2	2.53394	2	2.4754	2.19849	2	2	2	2	2.37435	2	2	2
ENSG00000245248	USP2-AS1	1.70194	5.13053e-08		2.5104	3.18599	2.72884	3.17596	2.34417	2.9051	2	2.27412	2.3895	5.11581	3.08703	3.14455	2	2.25052	3.22517	2.73947	2.25102	2.31678	2	2.34942	2.96731	2.27205	3.55178	4.44789	2	2.31021	3.07593	2	3.27692	3.11192	2	2.38518	4.56973	2.53394	2.29688	3.35683	3.12433	4.58533	3.85286	3.62303	3.22497	2.91744	3.53566	3.73631	4.389
ENSG00000261222		1.6996	0.000878654		2.71075	2	2.72884	2.6227	2.18232	2	2	2.50438	2.3895	2.30145	2.64356	2.31284	2	2.96212	2.29039	2.58705	2.25102	2	2.39518	2.34942	2.56325	2	2.40268	2	2	2	2.4535	2.40209	2	2	4.22095	2.38518	2.33324	2	2.29688	2.83237	3.74846	2.28387	2	2	2.34199	2.37435	2	2.33238	3.7359
ENSG00000214919	ENSG00000214919	1.69959	0.000467688		2.27765	2.4482	2	2.23869	2.34417	2	2	2	2	2.55067	2	2.31284	2.52637	2	2	2	2	2	2.39518	2	2	2	2	2	2	2	2	2	2.36137	2.55044	2	2.38518	2	2	2.65189	2.4754	2.37295	3.06163	2.95078	2	2	2	2	2.60234	2
ENSG00000205300		1.69661	0.0762747		2.27765	2	2	2	2	2	2	2	2	2.30145	2.35737	2	2	2	2	2.22329	2	2	2	2	2	2	2	2	2	2	2	2	2	2	2	2	2	2	2.15607	2	2	2	3.31769	2	2	2	2	2	2
ENSG00000226419	SLC16A1-AS1	1.69269	1.86893e-14		3.54101	3.18599	3.79281	4.97029	3.23088	3.29541	4.2562	3.30147	3.79889	6.46903	4.95348	4.76802	5.00807	3.33175	3.22517	4.06364	2.96365	3.15558	3.36486	3.24505	2.96731	2.87191	4.28202	2	2.33602	2.78212	2.79803	2.974	3.43715	3.51507	3.90554	3.15322	4.29208	2.92277	2.75315	4.69248	5.01435	4.01593	6.10708	5.5111	5.13052	4.18746	4.33675	3.026	4.65477
ENSG00000232386		1.69195	4.39913e-08		2.71075	4.88283	3.64904	4.2565	3.1456	5.95834	6.24354	3.17347	5.07699	5.63073	5.05456	5.04695	5.68798	4.96843	4.66706	5.09297	3.33365	3.78889	4.59494	4.86853	3.28261	4.11115	4.76455	2.7107	2.60837	3.65945	4.11245	3.19264	4.74262	4.81535	3.90554	4.83198	3.84736	3.96761	3.09926	8.69013	4.62351	6.25164	5.73492	4.28193	5.13052	6.92263	6.81226	4.74416	6.40124
ENSG00000238099	LINC01625	1.69045	0.0386802		2	2	2	2.44343	2.18232	2	2.55794	2	2	2	2	2	2	2	2	2	2	2	2	2	2	2	2	2	2	2	2	2	2	2	2.54374	2	2	2	2	2	2	3.454	2	2.67297	2	2.6713	2	2.82967	3.04229
ENSG00000251301	LINC02384	1.68967	1.72928e-06		5.21359	2.78967	3.21077	4.14354	3.71812	2	2.95927	3.033	3.35032	5.07661	2.88227	3.43033	2.9112	2.25052	3.47705	3.50654	3.33365	2.31678	3.81591	3.67465	3.28261	3.02688	2.40268	4.88087	2.60837	3.28647	4.2307	2.7162	2.89059	4.16478	5.1345	2.68889	2	2.92277	2.54298	3.74063	4.81711	2.72454	4.87653	5.26575	5.7339	4.18746	2.70758	2.33238	2.88565
ENSG00000232445	EMSLR	1.68732	2.67316e-09		4.06464	4.91803	4.78988	3.65948	3.59486	4.34269	4.83555	3.89543	4.33033	6.10993	5.10256	3.77465	4.02932	3.21874	6.01455	3.74134	5.25583	3.68254	4.34946	3.06778	2.56325	2.50085	4.37449	5.39902	4.51622	2.78212	3.50934	3.55019	4.80271	3.62779	4.22095	5.94328	4.36666	3.79215	2.93656	3.1183	2.37295	5.8344	7.48694	6.18873	4.66676	5.26173	6.1974	5.13303	6.00403
ENSG00000258667	HIF1A-AS3	1.68516	0.000622277		2	2.4482	2.2195	2.78214	2.34417	2.36837	2	2	2	2.55067	2.88227	2.31284	2	2.25052	2	2.4166	2.25102	2	2	2	2.96731	2.27205	2	2	2	2	2	2	2	2	3.24686	2.68889	2.83149	2	2	2	2.66902	2	2.24681	2.67297	2.85	2	3.09729	3.19878	2.27727
ENSG00000240859		1.68484	6.14187e-15		5.14603	5.80055	6.12372	6.07321	4.95149	4.88745	5.9669	5.51889	4.33033	7.02698	5.61395	5.20684	4.31114	6.23462	4.6155	5.92867	4.37325	6.35038	5.15016	5.6763	5.26255	4.17884	6.61491	6.65481	3.36379	3.86344	5.97952	4.18132	5.84582	6.89728	5.34411	5.82365	5.13673	5.78287	4.88708	6.7629	8.13596	7.06183	6.82923	6.30173	6.50256	6.69406	9.89187	7.3076	7.69642
ENSG00000231291	ENSG00000231291	1.68387	0.0815902		2	2	2	2	2	2	2	2	2	2	2	2	2	2	2	2	2	2	2	2	2	2	2.40268	2	2	2	2	2	2.36137	2	2	2	2	2	2	2	2.37295	2	2	2	2	2	3.00928	2	2
ENSG00000232010	DNMT3L-AS1	1.68073	0.069233		2	2.24144	2	2	2.18232	2	2	2	2	2	2	2	2	2	2	2.4166	2.25102	2	2	2	2	2	2	2	2	2	2.4535	2	2	2	2	3.33921	2	2	2	2	2.19849	2.52097	2.24681	2	2	2	2	2.33238	2
ENSG00000256039	LINC02446	1.68024	0.000683447		7.30056	2.4482	3.10453	3.05625	3.38765	2.36837	4.10607	3.30147	3.16334	3.51555	4.12865	3.77465	2.52637	2.4639	4.98407	2.4166	2.6509	2	5.5501	2.6305	2	3.62069	2	4.06453	2.33602	2	4.11245	2	2.65011	4.007	6.3381	2.68889	2.60377	3.08385	2.54298	2.83237	5.97728	3.33469	5.11268	9.06113	8.2152	3.87432	2.81531	3.026	2
ENSG00000227145	IL21-AS1	1.67958	0.000631905		3.04341	2.24144	2.2195	2	2.34417	2	3.93847	2.27412	2.3895	2.94825	2	2.31284	2.52637	2	2.53201	2	2	2	3.36486	2.86565	2	2	2	2	2	2.31021	2.4535	2	2	2	2.93772	2.38518	2	2	2.15607	2	3.54473	3.20461	2.64131	4.52476	3.76872	2	2.17199	3.49244	2
ENSG00000230107		1.67838	1.1375e-05		3.1848	2.78967	2.86523	3.2865	2.62184	2	3.27292	2.50438	2	4.23822	2	2	2	3.86982	2.73891	2	2.6509	3.68254	2.70505	3.06778	2.56325	2.50085	3.194	3.18472	2.60837	2.56537	3.50934	4.82926	2	3.39279	3.71754	2.68889	3.35561	3.08385	3.0202	2	4.72355	2.28387	6.40265	3.75591	2.85	3.62001	5.22597	2.33238	4.32943
ENSG00000254258		1.67776	5.96321e-07		2.88665	2.24144	2.72884	2.78214	2.18232	2.36837	2.55794	2.50438	2.3895	2.55067	3.08703	2.97718	2	2	2	2.4166	2.25102	2	2	2.34942	2.96731	2.27205	2	2	2	2.78212	2.4535	2.40209	2.89059	2	2.54374	2	2.60377	2.53394	2.54298	2.83237	2.37295	3.06163	2.64131	4.5974	3.52231	3.75276	2.91555	2.82967	3.31225
ENSG00000250056	LINC01018	1.67564	0.000137646		2.88665	4.0973	4.71964	4.71754	2.34417	2.36837	2.55794	4.1882	3.66429	4.55583	4.90015	3.96564	2.9112	2.64976	2	4.27797	2.25102	2	3.17658	4.35355	2	2.50085	3.194	2	2	3.28647	2	2	3.09665	3.11192	2	3.15322	3.02812	3.96761	3.0202	5.87387	3.30743	3.20461	6.45268	3.31375	3.22497	2.37435	2.81531	4.12703	3.18357
ENSG00000233754		1.67547	0.0838921		2	2	2	2	2	2	2	2.27412	2	2	2	2	2	2	2	2.22329	2	2	2.70505	2	2	2	2	2	2	2	2	2	2	2	2	2	2	2	2	2.83237	2.19849	2	2.24681	2	2	2.6713	2.32565	2.33238	2.27727
ENSG00000226869	LHFPL3-AS1	1.67373	0.0046276		2.5104	2	2.2195	2.6227	2.34417	2	2	2.27412	2	2.55067	2.35737	2	2	2.25052	2	2.22329	2	2	2	2	2	2	2	2	2	2	2.4535	2.40209	2	2.30131	2	2	2	2	2.15607	2	2.19849	2	2.45751	2	2.34199	3.4738	2	2	2.27727
ENSG00000227531		1.67288	0.028804		2.71075	2	2	2	2	2	2.55794	2	2	2	2.35737	2.31284	2	2	2	2	2	2	2	2	2	2.27205	2.40268	2	2	2	2	2	2.36137	2	2.93772	2	2	2	2.15607	2	2.19849	2	2.45751	3.31375	3.76872	2	2	2	2
ENSG00000233718	MYCNOS	1.6727	8.37078e-05		2	2.24144	2	2.6227	2.34417	2.66155	2.55794	2.27412	2	2.94825	2	2	2	2.4639	2	2.73947	2.6509	2.9871	2.39518	2.34942	2	2.69828	2	2	2	2	3.07593	2.40209	2.36137	2.30131	2	3.33921	2	2	3.31335	4.174	2.79701	4.35944	2.64131	2	2.85	3.4738	2	2.82967	2.50974
ENSG00000258572		1.67195	5.04644e-06		3.04341	2	2	2	3.05497	2	2.55794	2.27412	2	4.16535	3.26631	2	2.52637	2	2.53201	2.58705	2.46477	2.31678	2.96	2.6305	2.56325	2.27205	2	2.7107	2.60837	2.56537	2	2.40209	2.36137	3.51507	3.24686	2	2.83149	2.74141	2.54298	3.1183	3.81044	2	3.92552	3.13007	3.38128	2.6713	2.81531	2.33238	2.88565
ENSG00000257718	CPNE8-AS1	1.67013	2.81813e-06		2.27765	2.4482	2.2195	2.44343	2.48968	2.36837	2	2.50438	2	3.11231	2.35737	2.56979	2	2.25052	2.29039	2.58705	2.46477	3.15558	2	2.6305	2.56325	2	2.40268	2	2	2.56537	2.4535	2.7162	2	2	2.54374	2	2	2	3.49974	4.77706	2.52857	3.20461	2.95078	2.67297	2.61824	2.37435	3.00928	3.026	2.27727
ENSG00000258754	LINC01579	1.66998	0.00262153		2	2.93422	2.2195	2.92569	2	2	3.5304	2.27412	2	2	2.35737	2	3.21469	2.4639	2.73891	2.22329	2.6509	2.31678	2.70505	2.34942	2.96731	2	2	2	2.60837	4.27446	2	2.40209	2.65011	2	2.54374	2.38518	2	2.53394	2.15607	2.4754	3.12433	2	4.87653	2.37537	3.76872	2.6713	3.47123	2.33238	2.50974
ENSG00000240006	LINC02004	1.6689	0.00512736		2	2	2	2	2	2	2	2.27412	2	2	2.35737	2	2	2	2	2	2	2.57637	2	2	2	2	2	2	2	2	2	2	2	2.55044	2	2	3.02812	2.29153	2	2	2.37295	3.33469	2.64131	3.13007	3.22497	2	2.4645	2.33238	3.18357
ENSG00000230082	PRRT3-AS1 ENSG00000230082	1.66752	3.56158e-09		3.1848	3.67177	2.98983	3.73939	4.73505	2.9051	2	4.25296	3.66429	5.87879	4.59923	5.41767	4.84082	3.86982	3.87801	3.41894	3.94513	4.2275	3.81591	3.54516	3.54121	2	4.28202	4.2689	3.20872	2.78212	3.07593	2.40209	3.27692	4.30699	3.71754	2	2.60377	4.04793	2.93656	5.79493	3.39094	5.59578	5.04906	4.66656	3.87775	4.36389	6.75252	4.99918	5.79969
ENSG00000243230		1.66658	3.8269e-08		2.27765	3.58683	2.86523	2.44343	2.18232	2	2.95927	2.50438	2.3895	2.55067	2.88227	2	2	2.25052	2	2.87731	2	3.44299	2.39518	2	2.96731	2	2.71715	2.7107	2.33602	2	2.4535	2.40209	2.89059	2.76281	2.54374	2.68889	2	2.29153	2.15607	4.40418	3.21878	3.33469	3.85286	2.67297	2.85	2.91744	3.25867	3.49244	3.04229
ENSG00000258623		1.66411	0.000565773		2.27765	2	2.40996	2	2.18232	2	2.55794	2.87737	2.69589	3.25961	2.35737	2	2	2.96212	2.29039	2.22329	2	2	2	2	2	2	2	2	2	2.31021	2	2	2	2.30131	2.54374	2	2	2.29153	2.15607	2	2.37295	2	2.80433	3.31375	2.61824	3.31108	2.81531	2.60234	2.7099
ENSG00000261347		1.65901	0.183949		2	2	2	2	2	2.36837	2.55794	2	2	2	2	2	2	2	2	2	3.09781	2	2.70505	2.34942	2	2	2	2	2	2	2	2	2	2	2	2	3.20114	2.92277	2	2	2	2	2	2	4.32553	2	2	2	2
ENSG00000253522	MIR3142HG	1.65738	8.23618e-10		6.528	5.25731	5.58615	5.96101	5.90784	4.42314	6.31373	5.59581	5.12903	6.87533	5.61395	5.1685	4.31114	4.61356	5.31018	3.81182	4.08094	3.68254	6.6225	5.28831	4.75086	4.11115	3.96262	6.18492	4.30276	4.41086	6.95039	4.6189	4.14265	4.37317	6.94269	4.55983	4.69079	4.81687	5.01492	7.17502	7.61286	5.34102	8.25159	8.05264	7.70301	5.34821	6.75928	3.61952	7.31387
ENSG00000253726		1.64482	0.35446		2	2	2	2	2	2	2	2	2	2	2	2	2	2	2	2.22329	2	2	2	2	2	2	2	2	2	2	2	2	2	2	2	2	2	2	2	2	2	2	2	2	3.65077	2	2	2	2
ENSG00000152931	PART1 ENSG00000152931	1.64401	6.95926e-06		2.88665	4.03453	2.86523	2.92569	3.6578	5.52006	4.2562	4.82139	2.3895	4.99485	2.64356	3.14455	2.9112	2.96212	2.53201	3.32568	2.6509	2	2.70505	2	3.95069	4.72315	4.28202	4.2689	6.84801	3.76505	6.9155	6.31934	2.89059	3.92112	3.50131	5.30374	3.35561	4.56721	3.37819	5.4787	6.31324	4.01593	5.94175	2.37537	5.84549	6.00979	6.07268	4.90251	6.28059
ENSG00000224384		1.64363	0.000544853		2.27765	2.4482	2	2.6227	2.34417	2	2	2.27412	2.3895	2.76311	2.64356	2	2.52637	2.25052	2.29039	2.22329	2.25102	2	2.39518	2.6305	2	2.50085	2	2.7107	2	2.31021	2	2	2.36137	2	2	2	2	2	2	2.4754	2.52857	2	3.77635	2	2	2	2.17199	2.82967	2.50974
ENSG00000228971	LINC02607	1.64013	0.000958633		3.43176	2.62902	4.60742	2.44343	2.34417	2	4.51643	2	2.3895	3.25961	2.64356	2	2.9112	4.01226	2.29039	2.22329	2	3.44299	3.68065	2.6305	3.54121	2	2.71715	9.44948	2	2.31021	3.30885	2	3.09665	2	3.90554	2	2	2.92277	2	2.4754	3.98185	2	3.20544	3.75591	2	4.18746	2.59116	2.33238	2.88565
ENSG00000223956	LINC01767	1.63964	0.0109997		2.88665	2	2	2	2	2	2	2	2	2	2	2.56979	2	2	2	2.22329	2	2.31678	2	2	2	2	2.40268	2	2	2.31021	2	2	2.36137	2.30131	2	2	2.33324	2	2	2	2	2.52097	2.95078	4.73255	3.22497	2.37435	2.17199	2.60234	2
ENSG00000224397	PELATON	1.63667	4.05926e-11		4.83883	5.38858	4.3528	5.80262	5.59051	2.9051	2.55794	6.85998	3.51583	6.10993	6.90459	5.45	4.43377	2.96212	4.56203	4.70572	4.20506	5.02164	4.34946	3.79347	4.11875	3.02688	4.28202	5.84484	3.36379	3.13713	3.68534	4.2801	4.4736	4.99421	6.87678	4.7686	4.56973	4.04793	5.79801	5.26103	7.48566	5.48807	7.42563	6.38617	6.26228	6.1367	6.93078	5.88086	7.05348
ENSG00000250961		1.63642	0.00427037		2	2.24144	2	2.6227	2.48968	2.66155	2	2.50438	2	2	2	2	2.52637	2.25052	2	2	2	2	2	2.34942	2.56325	2	2.71715	2	2.33602	2.31021	2	2	2.36137	2	2.54374	2	2.33324	2	2	6.18375	2.19849	2.28387	2	2.91955	2	3.12764	2.70758	2	2.7099
ENSG00000233845		1.63462	0.014439		2	2.24144	2	2	2	2	2	2.27412	2.3895	2.55067	2	2	2.52637	2	2	2.22329	2	2	2	2	2	2	2	2	2	2.31021	2	2.40209	2	2.30131	2	2	2.33324	2.29153	2	2	2	2	2.24681	2	2	2.37435	2.32565	3.026	2
ENSG00000259514		1.6307	0.082985		2	2	2	2.23869	2	2	2	2	2	2.30145	2	2	2	2	2	2	2	2	2	2	2	2	2	2	2	2	2.4535	2	2	2	2	2	2	2	2	2	2.52857	2	2.24681	2.37537	2	2	2	4.03882	2
ENSG00000230105		1.62915	0.000992833		2	2.4482	2	2.44343	2.18232	2	2	2	2.3895	2.76311	2	2	3.21469	2.25052	2.73891	2	2	2.57637	2.70505	2	2	2	2	2	2	2.31021	2.79803	2.40209	2	2.9479	2	3.15322	3.35561	2.92277	2.15607	2.4754	2	3.8518	3.60995	2	2	3.62001	2.4645	3.73631	3.31225
ENSG00000229162	RUNX3-AS1	1.62763	2.54443e-05		2	2	2.40996	2	2.48968	2.36837	2	2.50438	2.3895	2.55067	2.64356	2.31284	2	2.25052	2	2	2.25102	2.31678	2.39518	2.34942	2.56325	2	2	2	2.33602	2	2.4535	3.19264	2.65011	2.30131	2.54374	2.68889	2.83149	2	2.42517	3.1183	2.91456	2.28387	2.45751	2.91955	2.61824	2.37435	2.17199	2.33238	2.7099
ENSG00000255362	LINC02761	1.62759	0.00189655		2	2.24144	2.2195	2.23869	2.48968	2	2	2	2	2.76311	2	2	2	2.25052	2	2.4166	3.22054	2	2	2.34942	2.56325	2.27205	2	2	2	2	2	2	2	2	2	2.38518	2	2.92277	2	3.1183	2.19849	2.28387	2	2.37537	2.85	2.37435	2.32565	3.49244	3.7359
ENSG00000234572	LINC01800	1.62345	0.000651957		2.27765	2	2	2.23869	2.18232	2	2.55794	2	2.3895	2	2.35737	2	2	2.25052	2.53201	2	2	2	2	2.34942	2	2	2	2	2	2.56537	2.79803	2	2.36137	2	2	2.68889	2.33324	2.29153	2.15607	2	2.91456	2.52097	3.20544	2.37537	2.61824	2	2.59116	2	2.27727
ENSG00000232190	LINC02181	1.62055	0.00638898		2.27765	2.24144	2	2.23869	2.34417	2	2	2	2	2.30145	2	2	3.4653	2	2	2.22329	2.46477	2	2	2	2	2	2.40268	2	2	2	2	2	2.36137	2.30131	2	2	2	2.53394	2	2.4754	2.37295	3.33469	2	2.37537	2.34199	2	2	2.33238	2.27727
ENSG00000229401	MIR5689HG	1.61723	0.00686636		2	2.24144	2	2.23869	2.34417	2.36837	2	2.27412	2	2.55067	2	2	2	2	2.29039	2	2.25102	2.31678	2	2	2	2	2	2	2	2.31021	2	2	2	2	2	2	4.56973	2	2.29688	2	2	2.28387	2.64131	2	2.34199	2.37435	2.32565	2	2
ENSG00000251320		1.61567	0.000115357		2.88665	3.40028	2.40996	5.09704	2	2	3.74882	2	2	3.25961	4.38304	4.35519	2.52637	2	2	3.74134	3.33365	2	2	2.86565	4.11875	4.04013	2.97519	3.18472	2	3.13713	2.79803	2.974	3.43715	2.55044	3.90554	2.38518	2.83149	2.74141	3.37819	2	2.52857	2.28387	3.20544	2	3.52231	4.52106	2.70758	2.33238	3.43038
ENSG00000253891		1.61407	0.137348		2	2	2	2	2	2	2	2	2	2	2	2	2	2	2	2	2	2	2	2	2	2	2	2	2	2	2	2	2	2	2	2	2	2	2.15607	2	2.19849	2	2	3.47666	2.61824	2	2	2	2
ENSG00000245857	GS1-24F4.2	1.61253	0.0137871		2	2	2	2.44343	2	2	2	2	2	2	2.64356	2	2	2	2	2	2	2.57637	2	2	2.56325	2	2	2	2	2.31021	2	2	2	2.55044	2	2.38518	2	2	4.14644	2.4754	2.19849	2.72454	2	2.67297	2.61824	2	2.4645	2.60234	2.88565
ENSG00000258545	RHOXF1-AS1	1.61179	1.06007e-05		2.71075	3.49657	2.40996	2.23869	4.33379	3.8552	3.93847	3.17347	3.66429	4.43704	3.93013	2.78782	3.21469	3.53423	2.53201	2.4166	3.09781	2.9871	3.68065	4.86853	3.28261	4.11115	2.97519	3.18472	3.36379	4.27446	4.11245	3.55019	2.36137	3.11192	2.93772	2.38518	4.13025	3.88254	3.49974	3.1183	4.22881	2.90291	6.29707	2	4.24641	3.31108	2.70758	5.43902	3.64107
ENSG00000253796		1.60786	0.00194599		2	2	2	2	2	2	2	2	2	2.94825	2.64356	2	2	2	2	2.22329	2.6509	2	2.70505	2	2	2.27205	2	2	2.33602	2	2.4535	2	2	2.55044	3.24686	2.38518	2.33324	2	2	2.4754	2.52857	2.28387	2.24681	2.37537	3.52231	2.37435	2.17199	2	2.7099
ENSG00000226777	FAM30A	1.60694	2.65064e-05		6.76038	2.62902	3.57139	3.81511	3.71812	2.66155	5.67854	3.033	4.41661	7.86211	4.90015	4.86711	3.4653	3.21874	5.49272	3.74134	3.09781	3.68254	6.31514	4.50052	2.96731	3.88666	2.71715	4.75047	3.50379	2.31021	5.54985	2.40209	3.43715	6.46833	7.31863	2.93966	3.35561	3.69571	4.10872	4.69248	7.1016	5.59578	6.80053	6.11641	7.1823	5.50702	3.53566	4.12703	3.43038
ENSG00000251027	LINC01950	1.60353	0.151183		2	2	2	2	2	2	2	2	2	2	2	2	2	2	2.29039	2	2	2	2	2	2	2	2.71715	2	2	2	2	2	2	2.30131	2	2	2.33324	2	2	2	2	2	2.24681	2	2.61824	2	2	2.33238	2
ENSG00000255433	LINC02735	1.60293	0.144964		2	2	2	2	2	2	2	2	2	2.30145	2	2	2	2	2	2	2.25102	2	2	2	2	2	2	2	2	2	2	2	2	2	2.54374	2	2	2	2	2.83237	2	3.06163	2.24681	2	2	2.37435	2	2.60234	3.04229
ENSG00000260123	CARMAL	1.59977	0.00547196		2.5104	2.24144	2	2.78214	2.18232	2	2	2.27412	2	2	2	2.31284	2.52637	2.4639	2.29039	2.58705	2	2.31678	2	2.6305	2.56325	2	2.40268	2	2	2.56537	2	2.40209	2	2	2	2.38518	2	2	2.15607	2.4754	2.66902	2	2	2.37537	2	2.6713	2	2.60234	4.32943
ENSG00000249375	CASC11	1.59682	2.82309e-05		2.27765	2.62902	2.72884	2.78214	2	2.36837	2.95927	2	2.69589	3.83034	2.35737	2.31284	2	2	2.53201	2.58705	2.25102	2.31678	2.70505	2	2	2	2.97519	2.7107	2.33602	2.31021	2.4535	2.40209	2.89059	2.30131	2	3.33921	2.60377	2.29153	2.29688	2	2.52857	2	3.42183	2.67297	2.85	3.12764	3.76793	3.026	2.7099
ENSG00000226833		1.5949	1.03929e-06		3.31356	2.62902	3.21077	3.48501	3.05497	2.66155	3.5304	3.033	3.35032	3.62828	2.64356	3.14455	2.9112	3.21874	3.58821	3.00313	4.14433	3.88793	2.96	2.86565	2.56325	2.87191	3.194	2.7107	3.03497	2.78212	3.68534	3.83649	3.09665	3.11192	2	3.15322	2.60377	3.79215	3.24546	3.1183	4.43962	3.66657	2.80433	3.31375	4.32553	5.26173	4.65941	3.61952	6.78069
ENSG00000203930	LINC00632	1.59434	1.11087e-05		3.31356	2.62902	2.2195	2.6227	2.74291	2.36837	3.27292	2.27412	2.3895	3.25961	3.42575	2.97718	2.52637	2.25052	2	3.00313	2.25102	2.57637	2.39518	3.24505	2	2.50085	2.71715	2	2	2.97051	3.07593	2.40209	3.09665	3.11192	2.54374	2.93966	2.33324	2.53394	2.42517	3.1183	3.12433	2.28387	4.72192	2.67297	2.34199	2.37435	2	5.50635	5.03642
ENSG00000248362		1.58636	0.000681421		2.88665	2.24144	2.57819	4.55036	2	2	2.95927	2	2	2.30145	4.12865	3.43033	2	2	2	2.4166	2.96365	2	2	2.34942	3.28261	3.02688	2.40268	3.54091	2	2.97051	2.79803	2.40209	3.09665	2	2.54374	2.38518	3.20114	2.53394	2.75315	2	2.37295	2	2.95078	2	3.52231	4.36389	2.59116	2.33238	3.04229
ENSG00000248131	LINC01194	1.58141	0.458223		2	2	2	2	2.18232	2	2	2	2	2	2	5.00405	2	2	2	2	2	2	2	2	2	2	2	2	2	2	2.4535	2	2	2	2	2	2.60377	2	4.97355	2.4754	2	2	2	2	2	2	2	2	2
ENSG00000167912		1.57912	4.96818e-07		5.18021	3.58683	3.21077	2.78214	3.52904	4.16694	4.39218	3.41903	3.51583	3.11231	3.42575	2.56979	2.52637	3.09613	3.08056	2.87731	2.25102	2.7963	4.8683	4.27403	2.56325	3.29435	2	3.18472	3.36379	3.54551	4.11245	2	3.09665	3.25918	4.47962	2.38518	2.83149	2.74141	2.84777	2.4754	4.13504	2.28387	3.60995	5.35225	5.13052	2.91744	2.59116	6.60396	3.43038
ENSG00000224361		1.57576	0.169809		2	2	2	2	2	2	2	2	2	2	2	2	2	2.25052	2	2	2	2	2	2	2	2	2	2	2	2	2	2	2	2	2	2	2	2	2	2	2	2	2.95078	2	3.38128	2	2.59116	2	2.27727
ENSG00000261478		1.57371	0.0251396		2	2	2	2	2	2	2	2	2.3895	2	2.35737	2	2	2	2.29039	2	2.25102	2	2	2	2	2	2	2	2	2	2	2	2	2.30131	2	2	2	2	2	2	2	2	2	2	2	2.6713	2	2.60234	2.88565
ENSG00000253591	KCNIP1-AS1	1.56961	0.0185694		2	2	2	2	2	2	2	2	2.3895	2.30145	2	2.31284	2	2.25052	2	2	2.25102	2	2.39518	2.6305	2	2	2	2	2	2	2.4535	2	2	2	2	2	2	2	2	2	2	2	2.80433	2	2.61824	2	2	2.33238	2
ENSG00000229228	LINC00582	1.56401	0.000939687		4.44801	2.24144	2.40996	2.44343	2.18232	2	2	2	2	4.08861	2.35737	2.97718	2	2.4639	2.53201	2	2.46477	2.31678	2.39518	3.06778	2.56325	2.50085	2.40268	2.7107	2	2	2	2	2.36137	2.55044	3.24686	2	2	2	2.42517	2.4754	3.81044	2.28387	3.31769	3.75591	3.04963	2.37435	2	2.33238	3.04229
ENSG00000232613	LINC02576	1.56154	4.22233e-06		3.54101	2	2.86523	2.92569	2.48968	3.11341	2.95927	2.70289	2	4.30758	2.88227	3.2945	2.9112	2	2.73891	2.4166	2.81573	2.9871	3.53138	2.6305	2.96731	2.50085	2	2	2.33602	2.56537	2.79803	2	2.89059	3.62779	3.90554	2	2.83149	2.92277	2.65189	3.35683	3.92694	3.33469	4.29814	3.13007	3.87775	2.6713	2.81531	2.33238	2.7099
ENSG00000242741	LINC02005	1.56092	0.021041		2.88665	2	2.2195	2	2.18232	2	2	4.37438	2	2.30145	2	2	2	2.4639	2.29039	2.4166	2	2	2.39518	2	2	2	2	2	2.33602	2	2	2.40209	2	2	2	2	2.33324	2.29153	2	2	2.37295	2.28387	4.45365	2.67297	2.34199	2.37435	2.32565	2	2.27727
ENSG00000231505		1.55851	0.314205		2.27765	2	2	2	2	2	2	2	2	2	2	2	2	2	2	2.22329	2	2	2	2	2	2	2	2	2	2	2	2.40209	2	2	2	2	2	2	2	2	2	2	2	2.37537	2.85	2.37435	2	2	2
ENSG00000246130		1.54993	0.00870706		2.27765	2	2.40996	2	2.18232	2.66155	2	2.27412	2	2	2	2	2	2	2.29039	2.58705	2	2	2	2	2	2.27205	2.40268	2.7107	2	2.31021	2	2	2	2.55044	2	2	2	2	2.15607	2	2.19849	2.28387	2.80433	2.37537	2.34199	2	2.17199	2	2
ENSG00000224063		1.54407	0.00192167		2	2.24144	2	2.23869	5.04864	2	2	2	2	2.55067	2	2.56979	5.53198	2	2	2.22329	2.25102	2	2	2.6305	2	2.27205	2	2	2	2	2	2	2	2.30131	2.54374	2	2	2.53394	2.15607	2	2	2	2.45751	2.67297	2.61824	3.31108	2	2	2.50974
ENSG00000242048		1.54018	0.000629895		2.88665	2	2.2195	2.6227	2	2	2.55794	2	2	2.76311	2.64356	2	2	2.25052	2.53201	2.4166	2	2	2.70505	2.34942	2	2.50085	2	2	2	2	2	2.7162	2.36137	2.76281	2.93772	2	2	2	2.15607	2.4754	3.81044	2.28387	3.31769	2.67297	2.34199	2	2.59116	2	2.88565
ENSG00000213468	FIRRE	1.53612	2.7023e-05		4.44801	5.05082	4.52744	5.39721	3.77601	5.36577	4.73682	5.6449	3.66429	3.39324	7.034	5.00405	4.02932	4.78213	3.22517	3.87901	5.61033	2.57637	3.36486	4.4289	2.56325	4.62949	2.40268	4.06453	2.60837	4.59397	4.44157	2.7162	3.09665	3.92112	3.90554	3.65176	3.20114	2.53394	2.93656	7.26563	4.35895	3.56419	2.24681	6.36552	6.50256	6.36126	3.65646	4.90251	4.26728
ENSG00000254645		1.53085	0.43625		2.27765	2	2	2	2	2	2	2	2	2	2	2	2	2	2	2.4166	2	2	2	2	2	2	2	2	2	2	2.4535	2	2	2	2	2	2	2	2	5.26103	2	2	2	2	2	2	3.09729	2	2.27727
ENSG00000254367		1.52733	0.131943		2	2.24144	2.2195	2	2	2	2	2.27412	2.3895	2	2	2	2	2	2	2	2	2	2	2	2	2	2	2	2	2	2	2	2	2.30131	2.54374	2	2	2	2	2	2.19849	2.28387	2	2	2.85	2	2	3.49244	2
ENSG00000185847	LINC01405	1.52712	0.331105		2	2	2.40996	2.23869	2	2	2	2	2	2	2	2	2	2	2	2	2	2	2	2	2	2	2	2	2	2	2	2	2.36137	2	2	2	4.36666	2	2	2	2	2	2	2	2	2	2	2	3.43038
ENSG00000230023	LINC02800 ENSG00000230023	1.52641	0.0286886		2	2	2	2.44343	2	2	2	2	2	2	2	2.31284	2	2	2	2	2	2.31678	2	2	2	2	2.40268	2	2	2	2	2	2	2.30131	2.54374	2	2	2	2	2	2.79701	2.28387	3.60995	2	2.34199	2	2.17199	2	2
ENSG00000237523	LINC00857	1.5264	8.87732e-07		3.98953	3.06559	3.92355	4.30982	3.05497	2.9051	3.93847	4.68721	3.51583	5.36392	4.84478	3.43033	4.02932	3.33175	2.73891	5.55003	3.09781	3.68254	2.39518	3.67465	2.96731	2.50085	2.40268	2	2.33602	3.65945	3.50934	3.19264	3.09665	4.16478	4.22095	3.50393	3.84736	2.74141	3.17421	3.35683	4.43962	2.52097	2.24681	3.47666	4.1627	4.59367	4.10163	6.35275	6.45798
ENSG00000215417	MIR17HG	1.52638	3.16512e-12		4.06464	5.08219	3.21077	4.50535	3.52904	5.09815	3.27292	2.87737	3.79889	5.54716	3.56931	4.60531	3.4653	2.96212	4.81152	2.87731	4.20506	3.15558	4.25738	3.06778	3.54121	4.47651	4.4614	4.44789	3.74863	3.4218	4.70938	3.38246	4.3176	4.43644	3.24686	3.15322	4.13025	3.59237	3.98927	5.4787	6.49409	4.7806	5.71456	5.65418	5.29683	4.72875	5.47626	4.95166	5.27617
ENSG00000239322	ATP6V1B1-AS1	1.524	2.14461e-05		2.27765	2.62902	2.57819	2	2	2	2.55794	2.27412	3.35032	2.76311	2.88227	2.56979	2	2.96212	2.73891	2.22329	2.6509	2.7963	2.70505	2	2	2.87191	2	2	3.03497	2.78212	2.4535	2.40209	2.36137	2.30131	2.54374	2	2.60377	2.74141	2.42517	4.40418	2.52857	3.33469	4.8394	2.37537	2	2.91744	3.4038	3.61952	2.27727
ENSG00000163081	CCDC140	1.51826	0.131052		2	2	2.2195	2.23869	2	2	2	2.70289	2	2	2	2	2	2	2	2.22329	2	2	2	2.34942	2	2.27205	2	2	2	2	2	2	2	2	2	2	2	2	2	2	2.19849	2	2	2	2	2	2	8.02227	2
ENSG00000243629	LINC00880	1.51643	0.00359197		2.27765	2	2	2.23869	2.34417	2	2	2.50438	2	2.55067	2.35737	2.78782	2	2	2	2.22329	2	2	2.39518	2	2	2	2	2	2	2.31021	2.79803	2	2	2	2.54374	2	2.33324	2	2	3.1183	2.37295	2.52097	2.64131	2.91955	2.34199	2	2	2	2.27727
ENSG00000234177	LINC01114	1.51607	0.0549535		2	2	2	2	2	2	2	2.27412	2	2	3.56931	2	2	2	2	2.4166	2	2	2	2	2	2.27205	2	3.82635	2	2	2	2	2	2	2.54374	2	2	2	2	2	2.19849	2	2.45751	2	2	2.37435	2	2	2.50974
ENSG00000231407	GORAB-AS1	1.5154	2.8367e-07		4.44801	4.15744	3.10453	4.02099	3.77601	2.9051	2.55794	4.04923	2.94846	4.76757	4.72722	5.20684	3.4653	3.09613	3.3566	4.74227	4.20506	3.9806	2.70505	4.00525	2.96731	3.41152	4.07712	4.44789	3.03497	3.95554	3.68534	3.83649	3.43715	5.03566	3.50131	4.70231	3.73923	2.92277	4.28816	3.9	4.55274	4.09149	4.35186	3.13007	4.47184	3.98642	2.81531	6.44144	3.64107
ENSG00000249550	LINC01234	1.5111	0.0251982		2	2	2.40996	2	2.74291	2.66155	2	2.27412	2.3895	2	2	3.2945	2	2.25052	2	2	2.46477	2	2.39518	2	2	3.02688	2	2	2	5.26841	2	2	2.65011	2	2.54374	2.68889	2	2.92277	2.42517	4.04349	2.37295	2.28387	2.24681	2	2.34199	2.37435	2	2	2
ENSG00000258521		1.51061	1.99084e-05		2.27765	2.62902	2	2.23869	2.74291	2	2.55794	2	2.69589	3.83034	3.42575	2.97718	3.86466	2.25052	2	2.58705	2	2.31678	3.36486	2.86565	2.56325	2.69828	2.40268	2	2.33602	2	2	2.7162	2.36137	3.11192	4.22095	3.15322	3.20114	2.29153	3.24546	2.83237	3.98185	2.52097	2.80433	4.79566	4.94252	2.6713	2.81531	2.33238	2.50974
ENSG00000246334	PRR7-AS1	1.50754	5.22035e-10		2.5104	3.06559	2.86523	2.44343	3.23088	2.36837	3.27292	2.50438	3.51583	3.51555	2.64356	3.14455	4.02932	2.64976	2.53201	2.58705	3.62786	3.68254	3.17658	2.6305	3.28261	2.69828	2.40268	2.7107	2.33602	2.78212	2	2.7162	3.09665	2.76281	2.54374	2.93966	2.83149	2.29153	2.84777	4.60263	2.91456	4.01593	3.51895	3.87758	3.22497	2.91744	3.47123	3.19878	3.90869
ENSG00000225889		1.50499	6.38429e-11		5.00059	3.58683	4.15408	4.36124	4.64471	4.57172	5.5094	5.12804	3.51583	5.65755	5.14902	4.54673	4.43377	4.7003	4.19142	4.50764	3.71395	4.06768	5.38586	4.6339	2	3.5199	3.7021	3.54091	3.36379	4.27446	4.53647	3.83649	3.94352	5.11516	4.69888	3.78584	4.29208	4.67231	4.10872	8.15491	6.54966	4.58533	5.63012	6.01399	6.53621	5.78019	6.07268	3.94486	5.10908
ENSG00000237461		1.50421	0.000780052		2	2	2.2195	2.44343	2	2	2.95927	2	2.3895	2.55067	2	2	2	2	2.29039	2.58705	2	2	2	2.34942	2	2	2	2	2.33602	2.31021	2	2	2.36137	2.55044	2	2	2.60377	2	2	2.83237	2.79701	2.72454	2.45751	2.37537	2	2.6713	2.59116	2	2.27727
ENSG00000253364	COPDA1	-1.50128	0.00162053		4.26902	4.56526	2.72884	2.23869	3.23088	3.29541	4.83555	2	2.3895	3.25961	2	2.31284	2.52637	3.43654	4.04321	2.58705	2.25102	2.31678	3.68065	3.67465	2	2	6.25021	2.7107	6.42336	4.41086	3.68534	2	2.36137	2.55044	3.50131	2.68889	4.21344	2.29153	2.93656	2.4754	3.46988	2.28387	2	2	3.97911	3.12764	2.17199	2	2.27727
ENSG00000250378	ENSG00000250378	-1.50195	0.00682391		2.71075	2.24144	3.21077	3.17596	2.34417	2	2.95927	2	2.69589	2.30145	2	2.31284	2.52637	4.01226	2	2.4166	2.6509	3.30643	2	3.40289	2	2	2	2	4.05214	2.31021	2.79803	2.40209	2.65011	2	2	3.15322	2	2.29153	2	2	2.19849	2	2.64131	3.13007	2	2	2	2	2
ENSG00000236268	LINC01361	-1.50524	0.0128827		2	2	2.2195	2	2.74291	2	2	2	4.33033	2.30145	3.08703	2.31284	3.67876	2.25052	2	2.22329	2.25102	2	2	2.6305	2	2.50085	2	3.82635	3.03497	2	2	2.40209	2.36137	2	2.54374	2	2.33324	2.74141	2	2	2.52857	2.28387	2.45751	2	2	2.6713	2.32565	2	2.27727
ENSG00000261045	LINC02129	-1.50693	0.289985		2.71075	2	2	2	2	2	2	2	2	2	2	2	2	2	2	2	2	2	2	2.34942	2.56325	2	2	2	2.33602	2.78212	2	2.40209	2.36137	2	2	2	3.35561	2	2.15607	2	2	2	2	2	2	2	2	2	2
ENSG00000234869		-1.50701	2.04771e-07		3.9103	6.93988	4.25686	4.08357	4.67545	6.89716	4.63083	5.51889	7.35692	5.73512	4.0328	4.95983	5.87277	7.16562	5.86803	3.81182	6.17827	6.46709	5.04393	4.00525	4.11875	6.87924	5.9828	5.71098	7.15458	6.21036	5.87444	7.66735	4.61438	4.23764	5.1345	6.08008	5.29787	5.60844	5.51049	3.1183	3.98185	5.6215	5.7748	3.47666	4.24641	6.03608	5.63171	5.17502	5.50881
ENSG00000251615		-1.50744	7.70403e-14		5.51081	7.53482	7.63821	6.08855	8.26634	8.45905	6.89734	8.72855	6.99973	5.85582	6.77728	6.2418	8.21122	7.24712	7.2736	5.92867	6.92873	7.01926	6.67683	8.00688	6.91329	6.23626	7.76676	6.28253	8.11793	7.64202	6.89773	7.64899	8.27741	8.04514	6.73519	5.99957	5.54269	7.82111	5.45144	5.1385	5.83541	4.86914	5.04906	6.57788	5.51507	6.40226	4.89865	5.63227	5.90547
ENSG00000260592		-1.5086	0.0235236		2.27765	2	2	2.23869	2.18232	2	2.95927	2	2	2	2	2	2.52637	2.25052	2	2.73947	2.25102	2.7963	2	2.86565	2	2.27205	2.40268	2.7107	2	2.56537	3.07593	2.40209	2.65011	2.30131	2	2	2	2.29153	4.06999	2	2	2	2	2	2	2.6713	2.91555	2	2
ENSG00000235578	ENSG00000235578	-1.51471	0.0451045		2.27765	2	2.86523	2	2	2	2	2	2	2.55067	3.08703	2.78782	2	2	2.29039	2.22329	3.09781	2.31678	2	2	2	2	2	2	3.50379	2.56537	2	2	2.36137	2	3.24686	2.38518	2.83149	2	4.64507	2	2.19849	2	2	2	2.34199	2	2.17199	2	2
ENSG00000189229		-1.51692	0.0732773		2	2	2	2	2.18232	2	2	2.27412	3.16334	2	2.35737	2.31284	4.92686	2	2.29039	2.22329	2	2	2	2	2	3.80334	2.40268	2	2	2	2	2	2	2.30131	2.93772	2	3.20114	2	3.55687	4.174	2	2	2	2.37537	2	2	2	2	2
ENSG00000205628	LINC01446	-1.51739	0.298578		2	2	2	2	2	2	2	2	2	2	2	2.56979	2	2.25052	2	2	2	2	3.68065	2	2	2.50085	2	2	2	2	2	2	2	2	4.88918	2	2	2.29153	5.56721	2	2.19849	2	2	2.37537	2	2	2	2	2.27727
ENSG00000227301		-1.52327	0.270866		2	2.24144	2.2195	2	2	2	2	2	2	2	2	2	2	2	2	2.22329	2	2	2	2	2	2.27205	2	2	2	2	2	2	2	2	2	4.22413	3.02812	2	2.15607	2	2	2	2	2	2	2	2	2	2.27727
ENSG00000261396		-1.5236	0.0142352		2.27765	2	2.2195	2	2	2	2	2.50438	2	2	2.88227	2	2	2.4639	2.29039	2	2	2.31678	2.39518	2.34942	2.56325	2	2.40268	2	2.33602	2	2	2.974	2	2	3.50131	2	2.60377	3.08385	2.65189	2	2.19849	2.72454	2.24681	2	2	2.37435	2.4645	2.33238	2.27727
ENSG00000253105		-1.52692	0.00641005		2.5104	2.24144	2.2195	3.57488	2.74291	2	2	2.27412	2	2	2.35737	2.31284	2.52637	2.25052	2.29039	3.41894	2	2	2	2.34942	2	2.50085	2.40268	3.54091	2.83738	2.56537	2	2	2	2.76281	2	2	2	2	2.42517	2.4754	2	2.52097	2	2	2	2.37435	2	2.82967	2
ENSG00000250906		-1.52847	0.00102681		2	3.29711	2.40996	2	2	2	3.74882	2.50438	2.3895	2.55067	2.35737	2	2	2.4639	2.91983	2.73947	2.25102	2.7963	2.39518	3.40289	2.96731	2	2.71715	2	2	2.56537	2	2.40209	2.36137	2.76281	2	2.38518	2.60377	2.53394	3.37819	2.4754	2.52857	2	2.24681	2.37537	3.04963	2	2.17199	2	2
ENSG00000205913	SRRM2-AS1	-1.52925	8.33603e-12		4.13603	5.74283	5.04095	4.02099	6.10141	5.48301	5.82991	5.32164	6.63606	3.83034	3.93013	4.35519	5.08494	6.57023	5.17425	3.58913	4.01463	6.36764	4.43601	4.18988	4.53006	3.80334	5.82787	5.21346	5.38427	5.53044	5.83764	6.59351	5.92905	4.30699	5.68946	4.22413	4.90613	5.37926	6.25177	3.9	4.08576	4.82555	4.24235	2.91955	3.65077	5.81097	4.0139	3.19878	3.7359
ENSG00000254429		-1.5303	5.4148e-11		5.07514	6.51478	5.7181	4.71754	8.41039	6.61837	6.09201	6.71809	5.80915	3.92167	4.84478	6.83822	7.23056	6.63772	6.12928	5.37487	6.01827	5.88271	5.58839	5.47767	5.93809	8.06592	4.69452	9.46516	6.75298	6.31838	6.53367	4.95418	5.92905	4.49705	6.60556	5.00694	4.36666	5.5267	5.4363	4.85695	5.11603	4.01593	3.92552	5.65418	4.40054	4.72875	5.42616	3.49244	5.10908
ENSG00000236830	CBR3-AS1	-1.53241	2.80378e-17		5.27814	6.40742	6.0106	5.68646	5.97116	6.73327	5.87704	5.86806	6.04413	5.03631	7.94756	6.39909	6.14825	6.43764	6.07305	7.33402	5.16704	6.97489	5.98275	6.00656	5.84526	5.11742	4.28202	6.82648	5.52239	5.46926	8.13074	6.87211	5.07051	6.16634	6.98501	7.22562	6.3749	5.82907	7.58359	4.174	4.51601	6.23508	4.63792	4.66656	4.40054	5.46892	5.57153	5.71998	4.79351
ENSG00000257241		-1.53567	0.133361		2	2	2.2195	2	2.62184	2	2	2	2.69589	2	2	2	2	2.81438	2	2	2	2	2	2	2	2	2	2	2	2	2.4535	2.40209	2	2.30131	3.50131	2	2	2.92277	2	2	2	2.28387	2	2	2	2	2	2	2
ENSG00000258752		-1.53996	0.00561002		2.27765	3.40028	2	2.44343	2	2	2.55794	2.27412	3.16334	2.55067	2	2	2	2.4639	2	2.22329	2	2	2	2.6305	2.56325	2	2.40268	3.18472	2	2.31021	3.68534	2	2	2.30131	2.54374	2	2.60377	2	2.15607	2	2.19849	2.52097	2	2	2.34199	2	2	2	2
ENSG00000257951		-1.54215	0.0029062		3.04341	3.67177	4.3528	2.92569	2	4.88745	2	2.70289	4.41661	2.30145	2.35737	2.78782	2.52637	2.25052	2.53201	3.32568	3.09781	2	2.70505	4.10052	2	4.11115	2.97519	3.18472	2	4.27446	3.98364	2	2.89059	2.76281	3.24686	4.48294	2	2	2	2	2.52857	2	2	2.67297	2.34199	2.37435	2	2.33238	2
ENSG00000205861	PCOTH	-1.54355	0.00427702		2	2	2.2195	2.23869	2	2.36837	2	2.27412	2.3895	2	2.35737	2	2	2.25052	2	2	2.25102	3.78889	2	2	2.56325	2	3.38395	2	3.6314	2.31021	2	2	2.65011	2.30131	2	2.68889	3.02812	2.29153	3.49974	2	2.19849	2	2.24681	2	2	2.37435	2.17199	2.33238	2
ENSG00000238097	LINC02037	-1.55192	0.0823808		2	2	2	2	2	2.36837	2	2	2.94846	2	2	2	2	2	2	2.4166	2	2.31678	2	2	2	2	3.38395	2	3.74863	2	2	2	2	3.39279	2	2	2.33324	2.74141	2.15607	2	2.52857	2	2	2	2.61824	2.37435	2	2.33238	2
ENSG00000249421	ADAMTS19-AS1	-1.55205	0.0150479		2.88665	2.24144	2	2	2.18232	2.66155	3.93847	2	2	2.30145	2	2.56979	3.21469	3.21874	2	2.22329	2	3.30643	2	2.6305	2	2.50085	2	2	3.20872	3.4218	2.79803	2	2.36137	3.11192	2	2	2.83149	2.29153	3.31335	2.4754	2	2	2	2	2	2	2.17199	2.33238	2
ENSG00000260219	CD2BP2-DT	-1.55583	9.28278e-13		3.73744	2.78967	5.20419	3.65948	3.46008	4.16694	4.10607	3.6288	3.16334	3.51555	2.88227	4.13427	5.00807	4.1419	4.04321	3.66724	4.01463	4.62211	3.93957	4.10052	4.11875	2.69828	4.89517	4.88087	4.44851	5.53044	4.2307	3.55019	5.69544	4.86218	4.07185	4.55983	4.29208	3.96761	5.01492	3.56146	3.39094	3.33469	3.08372	2.67297	3.04963	3.75276	3.4038	2.82967	4.389
ENSG00000260701		-1.56384	0.231963		2.27765	2	2	2.23869	2.34417	2	2	2.50438	2	2	2	2.31284	2	2	2	2	3.33365	2	2	2.34942	2	2	2	2	3.95789	2	2	2	2	2	2	2	2.83149	2	2	2.83237	2	3.20461	2	2	2	2	2	2	2
ENSG00000234949		-1.56485	3.72972e-09		3.9103	4.77177	5.1518	2.44343	5.00089	4.99664	5.82991	4.63956	3.51583	3.62828	3.56931	3.2945	4.92686	5.16424	4.6155	4.5495	4.31933	4.67854	4.25738	3.54516	3.95069	4.47651	4.4614	5.96732	4.51622	6.09358	4.62552	4.89307	5.07051	5.9449	4.22095	5.06084	3.84736	4.26512	3.61183	4.50681	3.12433	3.66657	3.42183	3.31375	3.52231	3.98642	3.53566	4.85164	4.50125
ENSG00000236467	KCNMA1-AS1	-1.56824	0.00411982		2.27765	2	2	2.44343	2	2.66155	2.55794	3.41903	3.51583	2.30145	2	2.31284	2	2.25052	2	2	4.01463	2.57637	2.39518	2	2.56325	2	2.40268	2	2.83738	2	3.07593	2	2.65011	2.30131	2	2.38518	2.60377	2	2.84777	2	2.52857	2	2	2	2	2	2	2.82967	2
ENSG00000229275		-1.56852	0.693485		2	2	2	2	2	2	2	2	2	2	2	2	3.21469	2	2	2	2	2	2	2	2	2	2	2	4.05214	2	2	2	2	2	2	2	2	2	2	2	2	2	2	2	2	2	2	2	2
ENSG00000233006	MIR3936HG	-1.57134	9.25902e-24		4.70437	7.39816	7.0463	5.94425	6.8855	7.1307	6.98599	8.12176	7.10741	5.15397	6.28924	6.68368	7.78548	7.59153	5.80037	6.46539	6.44064	6.90567	5.24911	6.86925	6.71768	6.28314	6.70671	6.18492	7.59903	7.32557	6.10868	8.12485	6.55378	6.00874	5.9679	6.40583	6.46252	8.07222	6.03765	6.38581	5.09127	6.30022	5.79434	5.30965	5.48091	6.11219	5.81159	5.53888	6.444
ENSG00000237772	LINC02631	-1.5756	0.000142261		2.27765	3.06559	2.40996	2.44343	3.38765	2.36837	2.55794	2.27412	2.69589	2	2	2.97718	2.9112	2.96212	3.47705	2.58705	2.6509	2	2.39518	2.6305	2.96731	2.50085	2.40268	3.18472	2.33602	3.28647	2.79803	2.7162	2.89059	2.30131	2	2	2	2	2	2.83237	2.52857	2.28387	2	2	2.34199	2.6713	2.17199	2	2
ENSG00000229404	LINC00858	-1.5782	0.0675168		2	2	2	3.05625	2	4.88745	2	2	4.49802	2	3.81959	2	5.87277	2	2.53201	4.74227	2	2	4.43601	2.6305	2	2.50085	2	4.44789	2.33602	4.99216	2.4535	2	2.36137	2	2	2	2	2	2	4.77706	2	2	2	2.37537	2.34199	2	2	2	4.32943
ENSG00000254842	LINC02551	-1.57829	0.00010174		2.71075	2.78967	2.86523	3.57488	3.77601	2.66155	2.95927	3.6288	2.3895	2.55067	2.88227	2.31284	2.9112	2.81438	2.29039	2.22329	2.25102	2.57637	2.70505	5.5804	2	2.27205	2.71715	6.45993	2	2.56537	2.4535	2.7162	2.36137	2.30131	2.93772	2.38518	2.83149	2.74141	2.29688	3.56146	3.21878	2	2	2.37537	2.61824	2.37435	2.91555	2.82967	2
ENSG00000225936		-1.57993	0.0376918		2.27765	2.62902	2.40996	2	2	2	2	2.27412	2	2	2.35737	2.31284	2	2.25052	2.29039	2.4166	2.25102	2.7963	2	2	2.56325	2	2	2	2	2	2	2	2.36137	2	2	2	2.33324	2	2	2	2	2	2	2	2	2	2	2	2
ENSG00000248738		-1.58251	0.0364918		2	2	2.2195	2	2	2	3.27292	2.27412	2	2	2	2	2	2	2	2.22329	3.62786	2	2	2.34942	3.28261	2	2.97519	2	2	2	2.79803	3.19264	2	2.55044	2	2.38518	2	2.29153	2	2.4754	2.37295	2	2	2.67297	2	2	2.17199	2	2
ENSG00000250313	LINC02229	-1.58276	0.374442		2	2	2	2	2	2	2	2.50438	2	2	2	2	2.52637	3.33175	2	2	2	2	2	2	2.56325	2.50085	2	3.54091	2	2	2	2	2	2	2	2	2.33324	2.29153	2	2	2	2	2	2	2	2	2	2	2
ENSG00000225649		-1.58488	1.03318e-06		3.43176	2.78967	3.30972	3.57488	3.83167	4.76932	2	2.27412	3.66429	2	4.45876	2	4.74931	3.79296	2	3.94322	5.10466	2.7963	4.05347	3.79347	3.54121	3.62069	2.71715	3.18472	3.20872	4.41086	2.79803	3.55019	2.36137	3.11192	2.54374	4.02157	3.49513	3.59237	2.42517	7.75705	3.12433	2.72454	2.24681	3.13007	2	3.4738	2.81531	2.33238	2.27727
ENSG00000236908	LINC02827	-1.59111	0.000283277		2	4.56526	4.09981	3.88705	3.1456	2.9051	4.39218	5.51889	4.03541	2	4.38304	2	2	3.86982	3.3566	3.66724	2.6509	2.57637	2.96	2.6305	2.96731	3.1668	6.06835	2.7107	5.30991	2.56537	3.98364	3.55019	3.09665	3.92112	2	2.68889	2.83149	4.26512	2.15607	2.4754	2.52857	2.72454	2	3.31375	2.61824	2	2.32565	3.19878	2
ENSG00000261671		-1.59275	3.10894e-07		3.04341	3.67177	2.86523	3.38916	2.62184	2.66155	2.95927	3.30147	2.69589	2	3.93013	2.31284	2.9112	2.81438	2.73891	2.73947	2.96365	2.31678	2.96	2	2.56325	3.29435	4.37449	2	3.20872	2.31021	3.50934	3.70043	3.43715	3.39279	2.54374	2	3.02812	2.53394	2.54298	2.83237	2.37295	3.454	2.24681	3.13007	3.04963	2.91744	2.17199	2.60234	2.27727
ENSG00000229274	LINC02829	-1.59582	0.00433695		3.82645	3.58683	3.57139	3.48501	2.18232	2.9051	2.55794	2.27412	2	2	2.35737	3.77465	2	2.81438	2.29039	2.73947	2	2.57637	2	2	2.56325	2	2	3.18472	2.33602	2.31021	2.79803	2	2	3.25918	2	3.15322	3.73923	2	2.29688	2	2.79701	2	2	3.75591	2	2	2	2.33238	2
ENSG00000261136		-1.59648	4.7759e-13		4.26902	5.20127	4.78988	5.21354	8.54344	4.57172	4.2562	4.77803	4.84775	4.43704	4.72722	6.04421	5.35704	4.42266	4.66706	3.32568	6.91061	5.36888	4.59494	4.56875	5.52446	5.95667	5.41399	4.44789	4.86679	5.64553	5.30227	5.82563	4.91586	4.71685	5.1345	5.58699	6.24253	5.37926	4.93096	3.9	4.43962	5.10619	4.63792	3.87758	4.60467	2.6713	3.82059	3.73631	4.65477
ENSG00000261379		-1.59855	3.99553e-06		2.5104	5.01875	3.21077	3.73939	3.59486	3.11341	2.55794	2.50438	4.33033	2.76311	2.64356	2.56979	3.4653	3.86982	4.76496	2.87731	4.78482	5.40277	3.17658	3.24505	4.9423	4.52933	2.40268	2	4.22396	2.56537	3.07593	5.32192	3.27692	2.9479	2.54374	5.21143	4.04198	4.62072	2.15607	3.74063	3.02325	4.01593	2	2	3.04963	2.37435	2.59116	2.33238	2.88565
ENSG00000249042		-1.59879	7.13938e-25		6.91045	7.80775	7.54482	6.74998	8.01609	8.04153	6.53554	7.4142	6.72329	5.54716	5.58045	8.05797	7.19632	7.26857	7.29834	6.36349	7.47642	8.50184	4.92925	7.15099	7.12554	7.22974	7.12128	7.42678	6.57393	7.24573	7.45437	7.28274	7.77604	6.35827	7.14287	6.96792	7.61679	7.65793	6.6888	6.30265	5.50143	6.0391	5.99337	7.43292	4.78346	5.92791	7.01228	5.85527	6.16606
ENSG00000258010		-1.6046	0.000947862		3.1848	2.4482	2.57819	2.23869	2.34417	2.36837	2	3.033	2.69589	2	3.08703	2.78782	3.4653	3.09613	2	2	2.6509	3.56773	2	2	2.56325	2.50085	2.40268	2	2.60837	2.56537	2.4535	5.6147	2.89059	2.55044	2.54374	5.25832	3.35561	2.29153	2.84777	3.1183	2.37295	2	2.95078	2	2	2.91744	2.17199	2	2
ENSG00000231651	DLG3-AS1	-1.60519	0.000108904		3.54101	2.62902	2.40996	2.6227	2.34417	2.66155	2.55794	2.50438	2.69589	2.30145	2.35737	2.31284	4.02932	2.4639	2.29039	2.58705	2.25102	3.15558	2	2.34942	2.96731	2.27205	2	3.54091	2.33602	4.53548	2	2.40209	2.36137	2.55044	2	2	2.60377	2.29153	2.15607	3.1183	2.19849	2.52097	2	2.37537	2.61824	2.6713	2.17199	2	2
ENSG00000238034		-1.60996	0.199234		3.98953	2	2	2.6227	2	2	2	2	2.3895	2	2	2	3.21469	2	2	2.22329	2	2	2	2	2	2.27205	6.27441	2	2.33602	2.78212	2	2	2.36137	2	2	2	2.33324	2	2	2	2	2	2	2	2	2.37435	2	2	2
ENSG00000260059		-1.61001	2.03912e-08		2.27765	3.29711	3.21077	2.44343	3.88526	2.36837	2.55794	3.52772	2.94846	2.30145	3.26631	3.96564	2.9112	2.96212	3.3566	3.50654	2.6509	2	2	3.79347	2.56325	3.29435	3.194	3.18472	2.33602	3.13713	2.79803	2.7162	2.89059	2.9479	2.93772	3.65176	2.33324	2.29153	3.09926	2.83237	2	3.33469	2.45751	2.37537	2.61824	3.12764	2.4645	2.60234	2.27727
ENSG00000230148	HOXB-AS1	-1.612	3.58965e-07		3.54101	2.78967	2.40996	4.02099	3.46008	2.66155	4.2562	3.17347	3.35032	2.55067	3.42575	2.31284	2.52637	3.53423	2.29039	3.22596	2.6509	4.56339	3.68065	2.86565	4.9423	2.50085	2.97519	3.54091	4.30276	2.31021	3.68534	5.12337	2.65011	2	3.71754	2.68889	2.60377	2.92277	3.17421	2	2.66902	2.28387	2.24681	2.67297	2.34199	2.37435	2	2.60234	3.04229
ENSG00000249388		-1.61322	0.0031773		2.27765	2.24144	2	2.78214	2.48968	2.36837	2	2	3.35032	2.30145	3.26631	2.78782	2.52637	2.25052	2	2.22329	2	2.31678	3.36486	2	2	2.50085	2.71715	2	2	2.31021	2	2	2.65011	2.30131	2	2	2	2	2.29688	2	2.37295	2.28387	2	2	2	2.37435	2	2	2.27727
ENSG00000248964		-1.6139	0.0108693		2	2	2.40996	2.6227	2.34417	2	2.55794	2.50438	2	2	2	4.81841	2	2	2	2	2.25102	2	2	2	2	2	2.40268	2.7107	2	3.4218	2.4535	2	2	3.25918	2	2.38518	2.60377	2	2.65189	2.4754	2.37295	2	2	2.37537	2.34199	2	2	2	2
ENSG00000260398		-1.61621	0.000591002		3.98953	2	2.2195	2.44343	2.18232	2.36837	2.95927	2.70289	2.69589	2	2	2.31284	3.67876	2.25052	2.29039	4.2273	2.46477	2.7963	4.66829	2.34942	2	2.27205	2	2	2	2.31021	3.07593	2	2.36137	2.30131	2.93772	2	2.60377	2.29153	5.99693	2.4754	2.79701	2	2.64131	2	2.34199	2.37435	2.17199	2	2.50974
ENSG00000242021		-1.62128	0.114088		2	2	2	2	2.18232	2	2	2	2	2	2	2.31284	2.9112	2	2	2	2	2	2	2	2	4.52933	2	2	2	4.27446	2	2	2	2	2.54374	2	2	2	2.15607	2.4754	2	2	2	2	2.34199	2.37435	2	2	2
ENSG00000226644		-1.62153	0.00108127		3.31356	3.75199	3.48933	2	2	3.8552	2.55794	2.50438	3.35032	2	2	2.56979	5.9155	2.96212	2	2.4166	4.08094	2.7963	4.51766	2.86565	2.56325	4.04013	3.38395	3.54091	3.74863	2	2.79803	2.40209	2.65011	2	2	2	2	3.08385	2	3.1183	2.19849	2.52097	2	2.37537	2.34199	2.37435	2.17199	2	2
ENSG00000254226	LINC01933	-1.62391	6.48603e-05		2.88665	3.18599	3.40232	2.6227	3.23088	3.45699	2.55794	3.52772	2.94846	2.30145	2.35737	3.14455	4.43377	2.4639	2.91983	2.58705	3.43853	2.31678	2.39518	4.10052	4.11875	3.7149	3.83823	6.08022	3.50379	2.97051	2.4535	2.974	3.09665	2.55044	2.93772	2	2.33324	5.49839	2	2	3.02325	2	2.45751	2	2.61824	2.91744	2.32565	2	2
ENSG00000259091	LINC00517	-1.62603	2.92018e-06		2.71075	2.4482	2.86523	2.44343	2.18232	3.8552	3.27292	2.87737	2	2	2.35737	3.14455	2	2.81438	2	2.87731	3.09781	2.9871	2.39518	2.86565	4.11875	2.27205	2	3.18472	3.20872	3.28647	2.4535	2.40209	2.89059	2.76281	2.93772	2	2.83149	2.53394	2.93656	2.4754	2.37295	2	2	2	2.34199	2.91744	2	2	2.50974
ENSG00000235343	LINC01665	-1.6315	0.0366748		2	2	2.40996	2	2	2	2.55794	2	2.69589	2	2.35737	2.56979	2	2.4639	2	2	2	4.30123	2	2	2.56325	2.69828	3.7021	2.7107	2	2	2	3.83649	2	2.30131	2	2.38518	2	2.74141	2	2.4754	2	2	2	2	2	2.37435	2	2	2
ENSG00000236756	DNAJC9-AS1	-1.63183	2.69697e-07		2.5104	3.67177	3.79281	2.92569	3.46008	2.9051	3.27292	4.77803	4.14056	2.55067	2.64356	3.14455	4.54679	3.43654	2	3.22596	2.46477	2.7963	3.68065	3.40289	2.96731	2.27205	3.194	2.7107	3.36379	4.59397	3.30885	3.38246	4.3176	3.39279	2.93772	2.38518	5.09346	3.69571	2.54298	2	3.30743	3.06163	2.24681	2.37537	2.34199	3.87432	2.70758	2.60234	3.98789
ENSG00000236289	GACAT3	-1.63369	0.0124201		2	2	2	3.05625	2	2	3.27292	3.033	2.69589	2	2.64356	2	2	2.25052	2	2.4166	2.46477	3.30643	2	2	2	2.27205	2	3.18472	2.33602	2.31021	2.4535	2	2	2	2	2	2	2.29153	2.15607	2.83237	2	2.28387	2	2	2	2.37435	2.17199	2.33238	2.27727
ENSG00000235621	LINC00494	-1.63798	6.76956e-05		4.50305	2.78967	3.10453	2.78214	3.52904	2	4.83555	3.89543	5.27475	2.76311	3.56931	3.66875	2	4.96843	5.27738	2.22329	6.26639	2.57637	5.29614	4.86853	2.56325	8.79694	4.4614	5.00046	5.48908	4.47452	4.44157	2.7162	5.07051	2.9479	5.27757	5.1128	8.90385	4.72212	3.61183	2.83237	4.9331	4.95256	3.42183	2.91955	5.61294	3.12764	2.81531	2.60234	2.50974
ENSG00000260912		-1.63921	6.41277e-22		5.51081	6.82403	6.38429	6.71087	7.07038	7.59739	6.89734	7.57483	6.01676	5.33098	5.43804	7.07428	6.03656	6.61557	7.26526	6.02081	6.46567	7.29666	6.52714	6.60256	6.63691	8.04793	6.36736	4.88087	6.73888	6.30093	6.41379	8.22743	7.31149	5.15332	6.3381	5.43199	7.18343	6.32443	7.87513	5.52834	5.36352	4.7342	4.06071	4.85612	4.66676	5.12144	6.4606	4.85164	4.74873
ENSG00000226770		-1.64408	0.283448		2.5104	2.24144	2	2	2.18232	2	2	3.72326	2	2	2	2	2	2	2	2.4166	2	2.31678	2	2.34942	2	2.27205	2	2	2	2	2.4535	2	2	2	2.54374	2	2	2	2	2	2	2	2	2	2	2	2	2	2
ENSG00000258647	LINC00930	-1.64726	2.62279e-05		2.71075	6.17983	4.52744	4.36124	4.44504	3.8552	4.83555	5.84723	4.41661	2	6.42757	6.64231	6.55185	4.89677	5.576	5.48681	4.82407	4.50218	4.66829	5.07029	2.56325	3.1668	4.54336	4.44789	4.91775	4.70429	4.70938	3.83649	4.23277	6.22127	5.40772	5.06084	2	6.43311	2.15607	5.91178	3.39094	5.34102	2.64131	2.91955	2.61824	4.72875	5.26449	3.94486	4.83694
ENSG00000258708	SLC25A21-AS1	-1.64741	1.75652e-10		4.20406	4.21518	4.20639	5.12706	3.6578	2.66155	5.24777	5.54499	3.66429	2.30145	3.93013	4.21173	3.67876	5.19444	6.09204	4.12028	2.81573	3.88793	5.66207	4.18988	4.26927	3.29435	6.14911	5.00046	5.01457	5.96652	5.06819	5.6147	4.67992	4.49705	2.54374	4.40172	4.50517	5.46952	5.73751	4.93266	3.21878	4.23167	3.31769	4.52476	3.22497	3.62001	3.53566	4.03882	2.50974
ENSG00000179082	C9orf106	-1.64912	2.12339e-06		3.31356	5.05082	4.52744	4.02099	4.25456	4.82959	5.5094	3.52772	4.14056	2.76311	4.38304	4.86711	5.78333	5.0367	6.12928	3.94322	4.89949	6.04173	3.81591	3.54516	4.64468	4.85313	6.04039	3.82635	4.81396	5.96652	4.93518	3.83649	3.27692	5.45778	3.24686	2.93966	4.85523	5.5267	4.59138	2.83237	4.18269	7.27128	2.45751	3.47666	3.04963	4.09044	4.18434	2.33238	3.43038
ENSG00000222012		-1.65056	0.00133992		3.1848	3.67177	2.57819	2.44343	2.34417	7.72189	2.55794	2	3.16334	2	2	2.78782	2.9112	2.4639	2	3.32568	3.43853	3.30643	2.39518	2.86565	5.98236	2	2	2	4.96697	2	2.4535	2.7162	2.65011	2.55044	2.54374	2.93966	2.33324	4.98951	2.29688	2	2.37295	2	2	2	3.38128	2	2	2	2
ENSG00000254101	LINC02055	-1.65507	0.0823829		2.27765	2	2	2	3.59486	2	2.55794	2	2.3895	2	2	4.60531	2	2	2	2.22329	2.46477	2.31678	3.53138	2	2	5.58481	2	2	2	2.31021	2.4535	2	2	2	2.54374	2	2.33324	2	4.56377	2	2	2	2	2.37537	2	2	2	2.60234	2
ENSG00000236088	COX10-AS1	-1.65533	6.5205e-12		4.44801	4.03453	3.98472	4.93678	3.23088	3.11341	4.39218	5.94848	3.92199	3.11231	4.66464	4.60531	5.08494	5.19444	3.69141	4.77792	4.31933	5.18636	4.59494	4.00525	6.46037	4.81109	4.4614	4.88087	5.23151	5.33851	4.62552	5.06915	4.8604	4.16478	3.90554	3.15322	3.20114	4.56721	3.44024	2.4754	4.18269	2.72454	3.51895	4.28193	4.53978	4.09044	2.70758	2.60234	3.43038
ENSG00000223783	LINC01983	-1.65614	0.113885		2	2.4482	2	2	2	4.34269	2	2.87737	2	2	2	2	6.43924	2	2.53201	3.11884	2.25102	2	3.17658	2.34942	2	3.62069	2.71715	2	3.03497	3.28647	2	2	2	2.55044	2	2	2.33324	2	2	2	2	2	2	2	2	2	2	2.33238	2
ENSG00000258331	LINC02461	-1.65858	0.000685611		2.27765	3.06559	2.40996	2	2.34417	2.36837	2	2.87737	2.3895	2	2.35737	2.31284	3.67876	2.81438	2	2.87731	2	3.88793	2	3.67465	2.56325	2	2.40268	2.7107	2.33602	2.78212	2.79803	2	3.27692	2.30131	2	2	2	2.29153	2.15607	2.4754	2.37295	2	2	2	2.34199	2	2.17199	2	2.50974
ENSG00000250102	LINC02377	-1.66062	0.277359		2	2	2	2	2	2	2	2	2	2	2.88227	2	2	2	2	2	2	2	2	2	2	2	2	2	2	2	2	2.40209	2	2	2	2	4.21344	2	3.76517	2	2	2.28387	2	2	2	2.37435	2	2.33238	2
ENSG00000259616		-1.67118	0.075616		2.5104	2	2	2.23869	2	2.36837	2	2.50438	2	2	2	2.31284	2	2.64976	2	3.22596	2	2.31678	2	2	3.76043	2.27205	2	2	2	2	2	2	2.36137	2.30131	2	2	2	2	2	2	2	2	2	2	2	2	2	2	2
ENSG00000254153		-1.67289	4.44143e-05		3.43176	2.78967	2.86523	2.78214	2.95826	2.36837	2	3.41903	2.94846	2	2.88227	4.54673	2	2.96212	2.53201	3.22596	3.22054	3.68254	2.70505	4.27403	2.96731	2.87191	4.69452	3.54091	2.33602	2	3.30885	5.53693	2.36137	6.40647	2.54374	2.38518	3.84736	2.53394	3.09926	2.4754	2	2.72454	2.64131	2.91955	2	2.6713	2.4645	3.35307	3.43038
ENSG00000220161	LINC02076	-1.67518	1.7124e-10		3.1848	3.67177	5.32739	4.02099	3.05497	4.49934	4.51643	5.69238	3.16334	3.51555	4.66464	3.8733	5.00807	4.93304	4.98407	4.2273	4.37325	5.26216	3.81591	4.35355	4.40555	4.67708	5.57855	2.7107	5.01457	3.86344	6.57896	5.27478	5.02078	4.61113	4.35607	4.02157	4.04198	6.8464	3.24546	3.9	3.39094	3.56419	2.45751	2.91955	3.22497	3.31108	2	3.35307	2.50974
ENSG00000253746		-1.67823	0.000104019		2.71075	2.78967	3.40232	2.44343	4.08169	2	2.55794	3.89543	2.94846	2.30145	3.26631	3.55446	4.1771	2.25052	2.91983	2.73947	3.09781	2.31678	3.36486	2.6305	2	3.88666	2.71715	3.54091	2	2	2	2	2.65011	2	2	2.38518	2	2	2.65189	2	2	2.28387	2.24681	2	2	2.37435	2.32565	2.60234	2.27727
ENSG00000250286		-1.68083	9.06452e-05		2	4.03453	2	2.44343	2.62184	3.73428	2.55794	3.17347	2.69589	2	2.64356	2	3.4653	2.25052	3.22517	2	2.25102	2	2.39518	2.34942	2	3.41152	2.40268	2	2.83738	2.78212	2.79803	3.19264	2.89059	2.55044	3.71754	2.38518	2	2.92277	3.09926	3.35683	2	2.28387	2.24681	2	2	2	2.4645	2.33238	2.27727
ENSG00000260401		-1.69388	6.20139e-07		5.53742	7.58496	6.27832	6.58674	10.3484	3.60229	7.42703	5.57062	6.91333	4.66558	6.48303	9.13174	6.99192	6.97	4.76496	9.73753	7.66655	7.46651	5.47031	7.36757	3.95069	7.47159	6.12269	9.65027	3.74863	4.90244	7.28704	6.34238	7.76853	8.74029	6.16484	8.48779	6.74008	3.69571	5.67437	2.4754	5.50143	4.41931	4.8394	6.57788	5.48091	6.53723	4.89865	6.90777	6.80276
ENSG00000228634		-1.69516	8.52626e-07		2.88665	2.93422	2.98983	2.44343	2.95826	2.66155	2.55794	3.52772	4.03541	2.30145	2.64356	2	3.21469	3.21874	2.91983	2.4166	2.25102	2.31678	2.96	2.86565	3.54121	2	3.194	2	2.33602	3.4218	2.79803	3.38246	2.65011	2.30131	3.24686	2.38518	2.83149	2.92277	2.15607	2.4754	2.52857	2	2.45751	2	2	2	2.32565	2.33238	2.50974
ENSG00000258249		-1.69928	0.0135163		2	3.06559	2.2195	2.23869	2.34417	2	2.55794	2.27412	2	2.76311	2.35737	2	2.52637	2.4639	2	2	2.46477	2.57637	2	2	2	2	3.38395	2	3.50379	2	2	2	2	2.30131	2	2	2	3.08385	2	2	2	2.28387	2.24681	2	2.85	2	2.32565	2	2
ENSG00000249993	BFSP2-AS1	-1.70104	0.00325301		2.5104	2.24144	2	2	2.18232	2.36837	2.95927	2.27412	2.69589	2.30145	2	2.56979	2.9112	2.4639	3.08056	2	2.46477	2	2.39518	3.06778	5.11129	2.27205	2.71715	2	2	2.31021	2.4535	2.40209	2.65011	2.30131	2.54374	2	6.28161	2	2.15607	2	2.66902	2	2	2.91955	2.34199	2	2	2.33238	2
ENSG00000250049		-1.70111	0.227621		2	2	2	2	2	2	2	2	2.69589	2	2	3.14455	2.9112	2	2.29039	2.22329	2	2	2.70505	2	2	2	2	2	2	2.56537	2	2	2	2	2	2	3.35561	2	2	2.4754	2	2	2	2	2	2	2	2	2
ENSG00000259517	LINC02169	-1.70361	0.400299		3.98953	2	2	2	2.18232	2	2	2	2	2	2	2	2	2	2	2.22329	2	2	2	2	2	2	2	2	2	2.31021	2	2	2	2.76281	2	2	2.83149	2	2	2	2.19849	2	2	2	2	2	2	2	2
ENSG00000250546		-1.70519	0.111916		2	2	2	3.2865	4.82007	2	2.55794	2.50438	5.36432	2	4.95348	2	7.31277	2	2.29039	3.58913	2.46477	2	5.09802	2	2	2	2	5.21346	2	4.53548	2	2.40209	2	2	2	2.93966	5.17873	2	2	6.21441	2.91456	2	2	2	2	2.6713	2	2	4.13434
ENSG00000213062		-1.71636	9.59493e-11		3.9103	4.91803	4.78988	3.57488	5.32561	6.56618	5.31776	5.46523	7.8587	4.55583	2.88227	5.48162	5.2274	5.46605	7.59971	3.87901	4.14433	6.3847	7.80291	4.69623	6.98031	5.91758	5.22822	5.77946	3.85705	5.58913	4.86377	6.14683	5.41655	5.36325	5.9679	6.58206	4.90613	6.94409	5.40552	4.174	3.46988	5.14217	6.3242	3.75591	2.61824	3.98642	4.79719	4.95166	4.70251
ENSG00000253523		-1.72391	0.220028		2	2.24144	2	2	2.18232	2.66155	2	2	2	2	2	2	4.1771	2	2	2.58705	2	2.31678	2.39518	2.34942	2	2	2	2	2	2	2	2	2.65011	2	2	2	2	2	2	2	2	2.28387	2	2	2	2	2	2	2
ENSG00000224968	LINC01645	-1.72429	0.0426804		2.27765	2	2.2195	2.92569	2	2	2	2.70289	2	2	2	2	2	2	2	2.22329	2	2	2	2	2	2.27205	2	3.18472	2	2.31021	2.4535	2	2	2.30131	2.54374	2	2.33324	2	2.15607	2	2	2	2	2	2	2	2	2	2
ENSG00000260618		-1.73795	9.42855e-16		3.54101	5.25731	6.03972	5.34708	4.25456	4.76932	6.34758	6.21548	5.87158	4.16535	4.0328	4.91421	3.67876	5.99829	5.02416	5.55003	4.20506	6.14545	4.73809	5.16149	5.39944	3.7149	6.96646	3.18472	5.61794	5.07663	5.45585	6.31934	5.69544	4.30699	5.05727	4.63283	4.56973	6.30821	5.16946	3.1183	4.43962	4.41931	2.95078	3.62303	4.66676	4.96603	3.25867	3.35307	4.13434
ENSG00000255201		-1.74104	6.75917e-07		3.1848	6.29141	3.79281	4.14354	5.85509	4.70641	3.27292	2.27412	5.44864	3.11231	7.6249	4.71579	6.68128	3.79296	3.69141	3.87901	7.61713	3.15558	5.5501	5.02243	4.75086	4.62949	5.27695	2.7107	5.45498	6.80049	3.98364	2.7162	4.3176	5.7594	4.59341	6.22877	3.20114	3.59237	4.95241	3.1183	4.08576	3.20461	2.45751	2.67297	3.04963	3.62001	2.17199	4.7989	2.50974
ENSG00000261498	LINC00566	-1.74624	0.0861149		2	2	2	2	2.34417	2	2	2	2	2	2	2	2	2.4639	2.29039	2	2	2	2	2	2	2	2	2	2	2	3.68534	4.45942	2	2	2	2	2.60377	2.29153	2.54298	2.4754	2	2	2	2	2	2	2	2	2
ENSG00000233760		-1.76774	0.000157513		3.54101	3.06559	3.30972	2	3.59486	3.45699	3.27292	2.70289	2	2.30145	2.64356	2.56979	2.52637	3.09613	2.29039	3.58913	2.25102	2.31678	3.36486	2.6305	5.84526	3.1668	4.89517	2	2.33602	2	3.07593	2	2.36137	2.55044	2	2	2	3.08385	2.29688	2.4754	2.79701	2	2	2.91955	2	3.4738	2.17199	2	2
ENSG00000250490	LINC02145	-1.77137	2.78157e-07		2.88665	5.01875	3.57139	2.23869	5.02496	2.36837	2.95927	3.97438	4.41661	2	3.26631	4.13427	3.4653	4.1419	3.22517	3.41894	3.09781	2.9871	3.53138	5.82319	4.40555	3.5199	2.40268	2	3.03497	4.53548	3.50934	4.76249	5.07051	3.25918	2.54374	2.68889	3.35561	5.10666	2.42517	3.1183	3.81044	2.28387	2.95078	2	3.22497	2.6713	2.59116	2.33238	2
ENSG00000254632		-1.77217	0.0184314		2	3.49657	2	2	2.95826	3.8552	2	2	2.3895	2.30145	2	3.43033	2	2	2	2	2.6509	2	2.39518	2	3.95069	2	2	3.54091	2	2.31021	2	2	2	2.76281	2	2	2	2	2	2.4754	2	2.28387	2.24681	2.37537	2	2	2.4645	2.33238	2
ENSG00000132204	LINC00470	-1.78002	0.00657338		4.83883	2	2.2195	2	2	2.9051	2.55794	2.70289	2.69589	2	2.35737	2	2	2.25052	2	2.73947	2.25102	2	2	2	2.96731	2.87191	2	2	2.60837	2.56537	2	2	2	2	2	2.38518	2.33324	2.29153	2.29688	2.83237	2	2	2	2	2	2.91744	2.4645	2.33238	2.27727
ENSG00000231574	LINC02015	-1.78253	0.00225062		8.44913	2.62902	2.57819	7.34915	2.18232	2.36837	3.74882	2.27412	2.94846	2.76311	5.511	3.66875	2	2.4639	2	6.05026	2.46477	2.31678	2	2.6305	2.56325	2	3.7021	5.21346	2	4.47452	4.78864	5.4118	2	7.23641	5.58327	2	3.02812	2.53394	2.93656	2	2.52857	2.72454	2.24681	4.09387	4.60467	7.34688	3.4038	3.49244	4.06297
ENSG00000229155	LINC02038	-1.78473	0.1738		2	2	2.2195	2	2	2	2	2	2	2	2	2	4.1771	2	2	2.58705	2	2	2	2.86565	2.56325	2	2	2	2	2.31021	2	2	2	2.30131	2	2.38518	2.33324	2	2.15607	2	2	2	2	2	2	2	2	2.33238	2
ENSG00000205018		-1.79	7.45354e-05		2	2	2.2195	2	2.48968	3.60229	2	2.27412	2.69589	2.55067	2	2.31284	4.6516	3.71176	5.31018	2.58705	3.43853	2.7963	4.25738	2.86565	2.96731	2.87191	2.40268	2	3.85705	2	2.79803	2.40209	2.36137	2.55044	2	2.93966	3.35561	2.53394	2.15607	2	2.91456	2	2.24681	2.37537	2.34199	2.6713	2	2	2.27727
ENSG00000253521	HPYR1	-1.79087	0.0952259		2	2.78967	2	2	2	2	2	2	2	4.61175	2	2.56979	2.52637	2	3.22517	2	2	2	2.39518	2	2.56325	2.27205	2.71715	2	2.83738	2	2	2	2	2	2	2	3.02812	2.29153	2	2	2	2	2	2	2	2	2	2	2
ENSG00000215841		-1.79756	0.000464779		2.27765	2.62902	2	3.05625	2	2	2.55794	2	2.3895	2	2.64356	2.97718	2	2.25052	2.29039	2.22329	2.25102	2.57637	2	2	2	2.27205	2.71715	4.44789	2	2.56537	2.4535	2.40209	2.36137	2.9479	2.54374	2.38518	2	2	2.15607	2	2	2	2	2	2	2	2.4645	2.60234	2.27727
ENSG00000259306		-1.8038	0.210044		2	2	2	2.23869	3.52904	2	2	2	3.35032	2	2.88227	2	2.52637	2	2.73891	2	2	2	2.39518	2	2	2	2	2	2	2	2.4535	2	2	2	2	2	2.33324	2	2	2	2	2	2	2	2	2	2	2	2
ENSG00000243083	LINC00870	-1.80677	0.000211094		2	2.62902	2.72884	2.44343	2.8546	2.36837	2	2.70289	2	2	2.35737	2	3.86466	2.64976	3.08056	2.58705	2.6509	3.68254	2.70505	2.34942	2	2	2.71715	3.54091	3.03497	2.97051	2	2.40209	2.36137	2	2	2	2.83149	3.22874	2	2.83237	2	2	2.45751	2	2	2.37435	2	3.35307	2
ENSG00000236532	LINC01695	-1.81392	0.0027862		2	2.4482	2	3.05625	2.34417	2	3.27292	2.87737	3.35032	2	4.21852	2.97718	2.52637	2.4639	2	3.11884	6.00125	2.57637	2	2.34942	2	2.87191	2	2	2	2.31021	3.98364	2	2	2	2	2.38518	2.60377	2	2.29688	4.29367	2.79701	2	2.24681	2	2	2.6713	2	2.60234	2.50974
ENSG00000223823	LINC01342	-1.81556	2.22582e-05		2	3.82798	3.10453	2.92569	3.93693	4.34269	2.95927	4.63956	3.51583	2	2	2.56979	4.02932	4.26083	4.56203	2	4.37325	4.2275	2.96	2.6305	3.28261	3.5199	3.83823	3.18472	4.22396	2.31021	3.84219	3.70043	4.4736	4.99421	2	2	2	4.39364	2.93656	2	2	3.56419	2.24681	2	2.34199	2	3.09729	3.35307	2.7099
ENSG00000250241		-1.82399	0.00476931		2	2.24144	2.2195	2.23869	2	2.36837	2	4.37438	2.3895	2	2	2.56979	2	2.25052	2	2.4166	4.89949	2	2	2.86565	2.56325	4.17884	3.38395	2	3.74863	2.31021	2.4535	2	2.36137	2	2	2	2	2	2.75315	2	2	2	2	2	2.34199	2	2	2.33238	2.27727
ENSG00000243550	LINC01214	-1.82938	0.0275238		2.5104	2.24144	2.40996	2.6227	2.62184	2	2	2	2	2	2	2	2	2	2.29039	2.22329	2	2	2.39518	2	2	3.1668	2	2.7107	2	3.65945	2	2.40209	2.36137	2	2	2	2	2	2	2	2	2	2	2	2	2.37435	2.17199	2.33238	2.27727
ENSG00000248727	LINC01948	-1.83556	1.31863e-08		2.27765	3.06559	3.40232	3.05625	3.59486	2.66155	4.39218	5.02054	3.35032	2.76311	2.88227	2.56979	2.52637	3.09613	2.73891	3.22596	4.37325	5.26216	2.39518	4.00525	3.76043	2.69828	4.54336	3.54091	2.83738	3.65945	2.79803	6.65001	3.09665	5.03566	2.54374	2.38518	3.49513	3.48104	2.15607	2.83237	3.02325	3.33469	2.95078	2.67297	2.34199	2.6713	2.4645	3.19878	3.04229
ENSG00000229788	LINC00388	-1.83592	0.151474		2	2	2	2.78214	2.48968	2	2	2	2.69589	2	2	2.31284	2	2.25052	2	3.50654	2	2	2	2.34942	2.56325	2	2	2	2	2	2	2.40209	2	2	2	2	2	2.53394	2.15607	2	2	2	2	2	2	2	2	2	2
ENSG00000257467	PPFIA2-AS1	-1.84569	0.00057771		2.27765	3.18599	2	2.6227	2.18232	2.36837	2	2.27412	2	2	2.88227	2.56979	2	2.64976	2.29039	2.4166	2	2	2	3.24505	2.56325	2.87191	2	2	2.33602	2	2	2.40209	2	2.55044	2.54374	2.38518	2	2	3.55687	2	2.52857	2	2.24681	2	2	2	2	2	2
ENSG00000250608		-1.84908	1.41566e-11		2.27765	4.65144	4.09981	3.17596	3.1456	2.9051	4.83555	5.46523	2.94846	3.51555	4.30312	4.4219	5.63783	4.37071	3.3566	3.50654	2.25102	4.1498	4.05347	4.10052	4.75086	3.29435	3.83823	3.82635	3.50379	2.78212	2.79803	4.07528	4.3176	4.90755	2.54374	2.68889	4.56973	5.66047	3.0202	3.35683	3.46988	2.72454	3.08372	2.37537	3.38128	2.37435	2.91555	2	2.88565
ENSG00000234693	RIPOR3-AS1	-1.85674	0.0575934		2	2.4482	2	2	2.48968	2	2	2	2	2	2.64356	2.31284	2	2.96212	2.29039	2.22329	2	2	2.39518	2	2	2	2	4.44789	2	2	2	2	2	2	2.54374	2	2.83149	2	2.29688	2	2	2	2	2	2	2	2.32565	2	2.27727
ENSG00000258053		-1.86101	0.210338		2	2	2	2.23869	3.59486	2	2	2	2.3895	2	2	2.78782	2.9112	2	2.73891	2	2	2	2	2	2	2	2	3.54091	2	2	2	2	2	2	2	2	3.49513	2	2	2	2	2	2	2	2	2	2	2	2
ENSG00000203709	MIR29B2CHG	-1.86835	4.03432e-13		2.71075	7.19792	5.88786	4.30982	5.41942	4.64063	7.14845	6.74085	5.07699	4.08861	3.69987	5.08861	6.21817	6.17529	5.49272	5.25352	3.33365	7.91114	4.66829	6.65057	6.18535	4.85313	5.92281	5.56342	5.76435	6.43497	4.53647	5.85797	4.61438	5.2621	4.79717	3.33921	4.90613	5.85162	4.64507	3.35683	4.78659	3.9362	3.85286	3.62303	4.94252	4.09044	3.47123	3.94486	4.13434
ENSG00000239552	HOXB-AS2	-1.86837	3.48495e-05		2.71075	2.24144	2.98983	3.17596	3.05497	2	5.38451	3.52772	6.78946	2.76311	4.0328	3.14455	3.4653	5.51474	3.58821	3.50654	2.6509	6.49878	3.81591	2.6305	6.76913	2.50085	3.96262	2	3.20872	2.78212	3.07593	5.01281	2.89059	3.11192	2.93772	5.30374	2.83149	3.08385	3.55687	2	3.46988	2	2	2	2.85	2	2.17199	5.13303	2.88565
ENSG00000249379		-1.86899	2.48378e-08		4.13603	3.06559	3.48933	2.6227	2.62184	2.66155	3.27292	3.30147	2.3895	2.30145	2.88227	3.55446	3.4653	3.43654	3.08056	2.73947	2	2.9871	2.39518	2.86565	5.58313	2.27205	4.28202	2.7107	2.60837	3.4218	2	4.45942	2.65011	2.55044	2.93772	2.68889	2	2.29153	2.84777	2.4754	2.66902	2	2.95078	2.67297	2.85	2.6713	2.4645	2.33238	2.27727
ENSG00000261083	LINC02516	-1.88651	3.66687e-07		2.27765	5.01875	3.92355	2.92569	2.74291	5.19298	2	4.37438	3.16334	2	3.81959	3.55446	3.4653	4.20259	4.98407	3.00313	2.46477	2.31678	3.36486	2.86565	2	4.76779	3.194	4.06453	2.83738	3.54551	3.30885	3.83649	2.65011	2	2.93772	2.68889	3.20114	2.53394	2.54298	2.4754	2.19849	2.28387	2.24681	2.37537	2.34199	3.62001	2.17199	3.49244	2.50974
ENSG00000230552	ENSG00000230552	-1.89026	8.43667e-10		3.31356	4.2707	2.40996	3.81511	2.62184	2.36837	3.93847	3.41903	3.35032	2.55067	2.35737	3.43033	2.9112	3.53423	3.08056	3.22596	2.81573	2.7963	2.70505	2.6305	2.56325	2.69828	2.71715	2.7107	3.74863	2.97051	3.07593	3.19264	3.27692	2.55044	3.24686	2	2.83149	4.12402	2	2.4754	2.66902	2	2.24681	2.37537	2.61824	2.37435	2.17199	2	2.27727
ENSG00000237637	FRY-AS1 ENSG00000237637	-1.89842	0.00014848		2	2.4482	3.21077	2.23869	2.34417	2	2.55794	2.87737	2.3895	2	2.35737	2	4.74931	3.33175	2.29039	2	2.96365	2.7963	2	2.34942	2.56325	2.87191	2.40268	2	2.60837	2.97051	2.4535	2.40209	2.36137	2.55044	2	2.38518	2.60377	2.29153	2.15607	3.1183	2.19849	2.90291	2.64131	2.37537	2	2	2	2	2
ENSG00000177553	C1orf167-AS1	-1.90884	0.380972		2.27765	2	2	2	2	2.36837	2	2	2	2	2	2	4.54679	2	2	2	2	2	2	2	2	2	2.71715	2	2	2	2	2	2.65011	2	2	2	2	2.29153	2	2	2	2	2	2	2	2	2	2	2
ENSG00000235091		-1.91054	0.00022522		5.21359	5.05082	3.40232	4.59401	3.46008	2	4.63083	2.87737	3.16334	2	4.38304	5.08861	2.9112	4.31682	3.08056	4.2273	5.7796	5.53089	2	3.24505	2	5.04672	5.53914	6.61789	2.60837	3.76505	3.98364	2.40209	2.36137	2.30131	3.50131	4.55983	2	2.92277	2.29688	2	2.52857	2.90291	2.24681	3.31375	2.34199	4.44461	5.26449	4.12703	5.70909
ENSG00000260742		-1.91177	1.02012e-08		3.54101	3.58683	3.30972	2.92569	3.05497	3.29541	4.10607	7.81362	2.3895	2.76311	2.35737	3.14455	2.52637	6.31929	3.87801	3.00313	3.22054	5.49991	2.70505	2.86565	6.42872	3.41152	2.71715	3.18472	3.50379	3.54551	3.84219	6.77383	2.89059	2.55044	3.24686	3.50393	2.60377	5.75921	4.99438	3.74063	3.30743	3.06163	3.42183	3.31375	3.22497	3.12764	3.25867	2.33238	3.53957
ENSG00000231476		-1.91379	0.224125		2	2	3.85966	2	2	2	3.93847	2	2	2	2	2	2	2	2	2	2	2	2	2	2	2	2	2	2	2	2	2	4.67992	2	2	2	2	2	2.15607	2	2.19849	2	2	2	2	2	2	2	2
ENSG00000197291	RAMP2-AS1	-1.91579	1.62093e-10		4.20406	6.07458	7.27168	5.12706	4.67545	4.64063	7.10952	3.97438	5.07699	4.99485	5.7407	4.91421	4.74931	6.65953	3.22517	4.97507	5.41852	6.04173	4.25738	7.01087	3.28261	5.89763	4.4614	3.82635	7.48538	4.27446	6.31015	2.974	5.56272	4.16478	2.93772	4.1264	5.44281	6.86869	4.99438	4.04349	4.96069	4.58533	2	3.13007	3.87775	3.12764	2.81531	3.49244	3.18357
ENSG00000230223	ATXN8OS	-1.92847	0.541086		2	2	2	3.05625	2	2	2	2	2	2	2	2	2	3.21874	2	2	2	2	2	2	2	2	2.71715	2	2	2	2	6.0935	2	2	2	2	2	3.79215	2	2	2	2	2	2	2	2	2	2	2
ENSG00000225179	LINC00457 ENSG00000225179	-1.92923	0.113535		2	2.24144	2	2	3.59486	2.36837	2	3.30147	2	2	2.64356	2.78782	2.52637	2	2	2.22329	2.25102	2.31678	2	2	2	2	2	2	2	2	2	2	2	2	2	2	2	2.29153	2	2	2	2	2	2	2	2	2	2	2
ENSG00000259222		-1.93269	0.0236254		2	2	2.2195	2	2	2	2.55794	2.50438	2	2	2	2	2.52637	2.81438	2	2	2.46477	2	2	2	3.28261	2.69828	2	2	4.75913	2	2	2.40209	2	2	2	2	2	2.74141	2	2.4754	2	2	2	2	2	2.37435	2	2	2.27727
ENSG00000231255		-1.94173	0.00663392		2	2.4482	2.86523	2	2	3.8552	2	3.033	2.3895	2	2	2	2	2.81438	2	2.22329	2.46477	2	2	2.34942	2	3.96544	2	2	2.33602	2.97051	2	2.40209	2	2	2	2.68889	2.33324	2	2	2.83237	2.52857	2	2	2	2	2	2	2	2.27727
ENSG00000198054	DSCR8	-1.94604	0.0844944		2	2	2.2195	2.23869	2	2	2	2.27412	2	2	4.7872	2.31284	2.52637	2	2	2	2	2	2.39518	2	2.96731	3.1668	2.40268	2.7107	2.83738	2	2	3.55019	2	2	2	2	2.33324	2	2.15607	2	2	2	2	2	2	2	2	2	2
ENSG00000233968		-1.9565	2.66049e-08		4.06464	3.58683	4.71964	3.88705	3.71812	3.11341	3.74882	4.68721	3.16334	2	3.42575	4.28524	3.67876	3.09613	2.29039	4.17478	2.81573	3.88793	2	3.54516	2	3.29435	2	4.06453	2.83738	3.28647	3.98364	3.38246	3.09665	2.55044	3.50131	3.33921	3.49513	3.08385	3.85902	2	3.12433	2	2	3.13007	2.34199	4.72875	2.32565	2.60234	2.27727
ENSG00000249091		-1.95675	0.0113286		2	2.4482	2.72884	2.6227	2.18232	2	2	3.41903	2	2.30145	2	2	2	2.25052	2	2.58705	2.6509	2.7963	2.70505	2	2	2	2	2	2.33602	2	2	2.7162	2.89059	2.30131	2	2	2	2	2	2	2	2	2.45751	2	2	2	2	2	2
ENSG00000232306		-1.96019	0.000234113		2.71075	2.24144	2.40996	2.23869	2.18232	2.36837	3.5304	2	2.3895	2	2	2.31284	2	2.96212	2	2.87731	2	3.56773	2.39518	2	2	2	2	2	2.33602	2.31021	2.4535	2	2.36137	2.76281	2.54374	2	2.60377	2.29153	2.42517	2	2.19849	2	2	2	2	2.37435	2	2	2
ENSG00000260788		-1.96052	0.0133329		2	2	2	2.23869	2.48968	3.45699	2	2	2	2	3.08703	2	2	2	2	4.59017	2.25102	2	2.39518	2.6305	2	2.69828	2	2.7107	2	3.28647	2.4535	2.40209	2	2.30131	2	2	2	2	2.42517	2	2	2	2	2.37537	2	2	2.17199	2	2.27727
ENSG00000249267	LINC00939	-1.96436	2.74431e-05		3.43176	4.95239	5.27937	3.88705	2.48968	2.66155	3.74882	4.53925	6.31515	2.30145	3.26631	4.28524	3.86466	5.1334	2.29039	4.46454	4.31933	4.78516	2.39518	2	5.58313	3.80334	6.96646	4.88087	2	6.17247	5.00322	5.6147	5.52755	5.2621	4.07185	3.65176	5.95895	3.3604	3.76517	2	2.37295	2.28387	5.81361	2.37537	2	3.12764	2.59116	2.60234	3.43038
ENSG00000228705	LINC00659	-1.9668	0.0137507		2	2.24144	2	2.92569	2.34417	2	2.55794	2	3.16334	2.30145	2.35737	2.78782	2	2	2.29039	2	2	2	2	2	2	2	2.40268	5.71098	2	5.43766	2	2	2	3.39279	2.93772	4.55983	2.60377	2	2.15607	2.4754	3.54473	2	2	2.67297	2	2	2	2	2
ENSG00000228714		-1.96698	0.144023		2	2	2.2195	2	2	2	2	2	2	2	2	2.97718	2	2	2	2	2.25102	2	2	2	2	4.17884	2	2	2	4.34427	2	2	2	2	2.93772	2	2	2	2.15607	2	2.19849	2	2	2	2	2	2	2	2
ENSG00000236703	MYB-AS1	-1.97478	6.2085e-06		2.27765	3.40028	2.57819	2.44343	3.1456	3.45699	3.27292	2	2.94846	2	2.35737	2	3.86466	3.86982	2.73891	2.22329	2.6509	2.57637	2.70505	2.34942	2.96731	3.02688	2.71715	2	2.33602	2.31021	2	3.96082	2.65011	2.30131	2.54374	2	2.33324	3.96761	2.75315	2.4754	2.52857	2.28387	3.08372	2	2.85	2	2	2	2
ENSG00000251307		-1.9768	2.52835e-07		2.71075	3.06559	2.2195	2.6227	2	2.36837	2.55794	2.50438	2.69589	2	2.64356	2	2	2.4639	2.73891	3.22596	2.25102	3.56773	2.96	2.6305	2.56325	2	4.69452	2	2.83738	2.78212	3.50934	3.96082	2.89059	2.30131	2.93772	2	3.73923	3.08385	3.44024	2	2.66902	2.72454	2.64131	2.37537	2	2.6713	2.32565	2.82967	2.27727
ENSG00000224090		-1.98114	0.00265077		2	2.4482	2	2.23869	2	2.9051	3.27292	4.48636	2.94846	2	2	2.56979	2	2	3.87801	2.73947	2	3.78889	2	2	2.56325	2.87191	2	2	5.84555	2.31021	2	2	2	2	2.54374	3.33921	2	4.98951	2	2	2	2.90291	2.80433	2	2	2.6713	2.17199	2.33238	3.53957
ENSG00000229770		-1.98286	0.466824		2	2	2	2	2	2	2	2	2	2	2	2	2	2	2	2	2.6509	2	2	2	2	3.29435	2	2.7107	4.22396	2	2	2	2	2	2	2	2	2	2	2	2	2	2	2	2	2	2	2	2
ENSG00000254089		-1.98318	0.31499		2.5104	2	2	2.23869	2	2	2	2	2	2	2.88227	2	2	2.25052	2	4.12028	2	2	2	2	2	2	2	2	2	2	2	3.38246	2	2	2	2	2	2	2	2	2	2	2	2	2	2	2	2	2
ENSG00000204241	LINC02731	-1.99232	1.52858e-11		2.71075	3.40028	3.48933	3.95557	4.29472	3.11341	4.2562	5.1955	3.51583	2.76311	3.93013	3.2945	4.6516	3.43654	3.47705	3.81182	3.7952	4.1498	3.81591	3.54516	4.75086	2.50085	4.89517	4.88087	3.20872	5.11708	4.2307	4.89307	4.74262	2.9479	2.54374	4.48294	4.04198	4.33081	2.84777	2	3.12433	2	2.64131	2	2.34199	2.6713	2	2.82967	2
ENSG00000253901		-1.99613	0.00282158		2.27765	2.78967	2.2195	2	2.34417	2.66155	2.55794	2.27412	2.3895	2	2	2	2	2.25052	2	2.4166	2.25102	2	2	2	2	2.27205	3.194	2	2	2	2	2.40209	2.89059	2	2	2	2	2.74141	2.15607	2	2	2	2	2	2	2	2	2	2
ENSG00000163364	LINC01116	-2.00334	3.30489e-19		6.71448	7.90306	5.52568	9.01638	7.02335	6.60118	5.92267	7.91716	7.27845	4.37376	6.20379	6.9097	5.58588	7.37788	7.40088	7.84744	6.58471	6.35038	5.9537	6.12459	6.76913	7.53107	7.24891	6.23455	7.74727	6.5576	7.46647	6.19826	6.9883	5.51752	6.40197	7.36069	6.39285	7.17625	5.15103	5.42728	4.90496	2.90291	4.94804	4.66656	4.78346	4.91027	4.05843	4.28876	4.20234
ENSG00000197085	NPSR1-AS1	-2.0069	0.0193819		2	2	2	2	2	2	2	2.87737	2.69589	2	2.35737	2.31284	2.9112	2.25052	2.53201	3.00313	2.25102	2	2	2	2	2	2	2	2.33602	3.4218	2	2.40209	2	2	3.24686	2	2.83149	2.29153	2	2.4754	2	2	2	2	2	2	2	2	2.50974
ENSG00000248118	LINC01019	-2.00936	0.145815		2	2	2	2	2	2	2	2	2	2	2	5.41767	2	2	2	2	2	2	2.39518	2	2	6.22029	2	2	2	2.31021	2	2	2	2	2	2	2	2	5.29231	2	2	2.28387	2	2	2	2.37435	2	2	2
ENSG00000246214		-2.01324	2.74442e-05		2.27765	3.06559	2.2195	2.23869	2.62184	3.96677	3.27292	2.87737	2.94846	2.30145	2	2	2	2.64976	3.08056	2	2.46477	2.57637	2	2.34942	2.56325	2.50085	2	3.18472	2.33602	2	2.4535	3.19264	3.09665	2	2	2	2.60377	3.3604	2.42517	3.1183	2	2	2	2	2	2	2.4645	2.33238	2
ENSG00000255693	LINC02389	-2.01601	4.84407e-07		2.71075	3.75199	2.86523	2.23869	3.46008	2	2	2	3.66429	2	3.93013	3.96564	4.02932	2.4639	2.53201	2.87731	3.53629	4.83566	2	2.34942	3.28261	2.69828	2	4.06453	2	2.78212	2	3.96082	2.65011	4.37317	4.47962	2.68889	2	2.92277	2.65189	2.4754	2.91456	2	2	2.67297	2.61824	2	2.59116	2.33238	2.27727
ENSG00000250415		-2.0213	0.00491926		2	2.4482	2	2	2.18232	3.60229	2	2	2	2	2	2	3.4653	2.4639	2.53201	2.4166	2	2.31678	2	2	3.28261	2.27205	2	2	2.33602	2	2	2	2	2	2.54374	2.68889	2.60377	2.92277	2.29688	3.1183	2	2	2	2	2	2	2	2	2
ENSG00000234089		-2.02405	0.0914204		2	2	2	2	2	2	2.55794	2.50438	2.3895	2	2	2	2	2.25052	4.56203	2	2.46477	2.57637	2	2	2	2	2.40268	2	2	2.56537	2	2	2.89059	2	2	2	2.33324	2.74141	2	2	2.37295	2	2	2	2	2	2.17199	2	2
ENSG00000173077	DELEC1	-2.02508	1.79173e-05		2.5104	2	2.2195	2.78214	2.18232	2.66155	2	5.22809	2.94846	2	2.64356	2	2.52637	3.53423	2	4.77792	3.62786	2.31678	2.70505	2	4.53006	2.50085	2.40268	2.7107	2.33602	2.97051	4.11245	2	2.65011	2.30131	2	2	2.33324	2.53394	2.15607	2	2.37295	2.28387	2.64131	2.37537	2.34199	2.37435	2.32565	2	2.27727
ENSG00000258998	LINC02302	-2.02839	0.000141956		2.71075	2.4482	2.2195	4.02099	4.54833	2.36837	2	2.70289	2	2.55067	2	2.31284	2	2	2	2.73947	2.46477	2.31678	2.70505	2.34942	3.28261	5.45432	2.71715	3.18472	2.33602	2.78212	2	2.7162	2.36137	2	2	2.38518	6.42811	2.29153	4.56377	2	2.37295	2.28387	3.31769	2	2.34199	2	3.09729	2	2.27727
ENSG00000250421		-2.0324	0.178251		2	2	2.40996	2.23869	3.05497	2	2	2	2.69589	2	2	2	2	2	2	2	2	2	2.96	2	2	2	2	2.7107	2	2	2	2	2	2	2	2	4.04198	2.29153	2	2	2	2	2	2	2	2	2	2	2
ENSG00000227863		-2.03854	0.127784		2	2.4482	2	2	2.34417	2.36837	2	2.70289	2	2	2	2	2.52637	2.25052	2	2	2.6509	2	2.70505	3.40289	2.56325	2.69828	2	2	2	2	2	2	2	2	2	2	2	2	2.15607	2	2	2	2	2	2	2	2	2	2
ENSG00000261026		-2.04281	2.30245e-05		3.1848	2	2.98983	2.6227	2	2	3.5304	2.27412	4.33033	2	6.08934	2.78782	2.52637	4.52126	5.34225	3.22596	4.70297	2.9871	4.05347	2.86565	4.11875	3.02688	7.38852	2.7107	3.50379	2	3.50934	3.55019	3.09665	2.55044	3.90554	5.06084	3.35561	4.04793	2	2.83237	2.91456	2	2.80433	2	2.85	5.68371	2.17199	3.35307	2.27727
ENSG00000257178		-2.04296	0.000237404		2	2.62902	2.2195	2.6227	2.18232	2	2.55794	2.87737	2.94846	2	2.64356	2.31284	2.52637	3.53423	3.3566	2.22329	2.46477	2.7963	2	2	5.58313	2	2	2	2.33602	2	2.4535	3.38246	2.65011	2	2	2.68889	2.33324	2.53394	2	2	2.19849	2	2	2	2.34199	2	2	3.026	2
ENSG00000231439	WASIR2	-2.04693	4.07378e-12		2	4.0973	3.98472	2.6227	4.82007	3.60229	4.10607	4.12038	2.94846	2.55067	2.35737	3.96564	4.74931	4.42266	4.81152	2.4166	2	2.9871	3.53138	4.50052	3.28261	3.5199	4.4614	5.11089	4.22396	4.90244	2.79803	4.18132	4.91586	3.11192	3.24686	3.15322	3.62234	3.79215	4.28816	2.83237	2.19849	2.52097	3.9947	3.13007	2.61824	2.6713	3.59732	3.61952	2.50974
ENSG00000259723		-2.04943	0.0502452		2	2	2	2	3.88526	2	2	2	3.35032	2	2.64356	2	3.67876	2	2	2	2	2.31678	2	2	2	2	2	2.7107	2	2.97051	2	2	2	2	3.24686	2	2	2	2.15607	2	2.19849	2	2.24681	2	2	2	2	2	2
ENSG00000223979	SMCR2	-2.06673	3.07827e-09		2	2.78967	2.57819	3.17596	2.62184	2	2	3.52772	2.3895	2	2.64356	2.78782	3.21469	2.64976	2.53201	2.87731	3.43853	3.44299	2.39518	3.24505	2	2.27205	2.71715	3.82635	3.85705	2.97051	2	3.83649	3.27692	2.76281	2	3.65176	3.84736	3.22874	2.42517	2.4754	2.19849	2	2.24681	2.67297	2.34199	2	2.81531	2.33238	2
ENSG00000233214		-2.06677	0.049427		2	2	2	2	2	2	2	3.6288	2	2	2.64356	2	2	2	2.73891	2	2.25102	2	2	2.34942	2.56325	2	2	2	4.51622	2	2	2	2.36137	2	3.24686	2	2	2	3.31335	2	2.19849	2.52097	2	2	2	2	2.17199	2	2
ENSG00000253406		-2.07152	0.00193954		2	2.4482	2.2195	2	2.8546	2	2	2.50438	2.3895	2	2.64356	2	3.67876	2	2	2.22329	2.46477	2.7963	2.39518	2	2	2.27205	2.71715	2	3.20872	2	2	2	2	2	2.93772	2	2	2.29153	2.15607	2	2.19849	2.28387	2	2	2	2	2	2	2
ENSG00000258499	LINC02287	-2.07532	0.0486665		2	2	2	2	2.18232	3.11341	2	2	2	2	2.35737	2	3.67876	2.25052	2	2	3.7952	2	3.17658	2	2	2	2	2	2.33602	2	2	2	2	2	2.54374	2	2	2	2.29688	2.4754	2	2.28387	2	2	2	2	2	2	2
ENSG00000224153	LINC02054	-2.09092	0.000436376		2.27765	2	2	2.23869	2.18232	2	2	2	2.69589	2.30145	2.35737	2	2.52637	2.25052	2.29039	2.4166	2.96365	2	2	2.6305	2.56325	2.27205	3.7021	2.7107	2.83738	2.31021	2	2	2	2.30131	2	2	2.33324	2.53394	2	2	2	2	2	2	2	2.37435	2	2	2
ENSG00000231226	TRIM31-AS1	-2.09507	0.024136		2	2	2	2	2	3.8552	2	2.50438	2	2	2.35737	2	3.4653	2	3.3566	2	2	2.31678	2	2.34942	2	2	2	2	2.33602	2.97051	2	2.40209	2	2	2.93772	2.68889	2	2	2	2	2	2	2	2	2	2.37435	2	2	2
ENSG00000261488	TBILA	-2.09885	2.89444e-14		4.06464	6.40742	5.73601	5.18529	5.9335	7.57115	5.4483	8.19364	3.51583	5.63073	5.43804	7.19364	5.35704	6.74364	6.93807	4.70572	6.1321	2.57637	4.43601	6.41142	6.76913	5.50794	6.27441	3.82635	6.47532	4.34427	6.43857	6.94919	5.59707	5.2621	4.69888	4.22413	6.54513	6.89064	8.11516	4.04349	4.08576	2.72454	4.80129	3.47666	4.40054	3.12764	2.59116	4.03882	4.13434
ENSG00000175967	LINC02880	-2.10183	1.62827e-06		2.71075	3.18599	2.72884	3.57488	2.62184	3.11341	2.55794	2.50438	3.16334	3.11231	4.59923	2	6.52452	2.25052	2	3.22596	2.6509	5.49991	2	2.86565	3.54121	2.27205	2	2	5.1053	2.56537	3.30885	2.40209	2	3.73233	2	3.15322	2.60377	4.39364	3.31335	2	3.12433	2.28387	2.24681	2	2.34199	2.37435	2.4645	2.60234	3.18357
ENSG00000261104		-2.10625	2.60316e-05		2.88665	2	2.40996	2.44343	2.95826	2.36837	3.74882	8.66154	2.3895	5.07661	5.67872	6.59972	2	4.01226	2.29039	3.94322	2	8.13935	4.51766	5.02243	2.56325	2	3.194	2	2	2.78212	5.87444	4.54136	2	3.62779	3.50131	3.65176	4.63153	8.11013	6.88563	2.83237	2.66902	3.454	3.77635	3.62303	2	4.59367	2.32565	4.3633	3.18357
ENSG00000248740	LINC02428	-2.1251	0.0325661		2	2.24144	2.57819	2.6227	3.59486	2	2	2	2.69589	2	2	2	2	2.25052	2	2.58705	2.46477	2.31678	2	2	2	3.5199	2.40268	3.54091	2	3.86344	2	2	2	2	2	2	2	2	2	2.83237	2	2	2	2.67297	2	2.37435	2	2	2
ENSG00000231482		-2.12984	0.000110461		2	2.24144	2.40996	2	2.48968	2	2	3.81191	2	2.30145	2.88227	3.2945	2	2.96212	2.53201	3.22596	2.25102	2.7963	2	2.6305	3.28261	2	2.71715	2.7107	2	2.56537	2	2.40209	2.36137	2.55044	2	3.50393	2	2.74141	3.55687	2	2.37295	2	2	2	2	2.37435	2	2	2
ENSG00000223776	LGALS8-AS1	-2.14303	2.20813e-10		2.88665	3.49657	2.40996	3.65948	3.46008	5.28196	2.55794	2.70289	2	2.30145	2.64356	3.96564	3.86466	2.96212	3.08056	3.00313	2.25102	4.56339	2.70505	2.34942	2.96731	2.50085	4.95629	3.82635	4.05214	5.11708	3.50934	3.19264	3.58135	3.62779	2.93772	2.38518	2.33324	2.74141	3.98927	2.83237	2.79701	2.72454	2.95078	2.37537	2.34199	2.91744	2.32565	2	2
ENSG00000260954		-2.14898	4.07112e-09		2.88665	3.58683	2.57819	2.44343	3.05497	2.36837	3.27292	2.87737	2.69589	2.30145	2	2	3.86466	2.25052	2	2.87731	2.25102	2.7963	2.96	2.34942	2	2.27205	3.7021	2.7107	2.60837	3.13713	3.50934	3.19264	3.58135	2.30131	2.93772	2.38518	3.02812	2.92277	3.66478	2	2	2.52097	2.45751	2	2.34199	2.37435	2	2	2.27727
ENSG00000249885	ARHGEF38-IT1	-2.15452	0.00347601		2.71075	2	2	2	2.62184	2	2	2.87737	2	2	2.64356	2.31284	2	2.4639	2	2.4166	2	2.57637	2.39518	2	2	2	2.40268	3.54091	2	4.27446	2.79803	2	2.65011	2.76281	2	2	2	2.29153	2.84777	2	2	2	2	2	2	2.37435	2.17199	2	2
ENSG00000228559		-2.15478	0.00251034		2	2.24144	2	2.92569	2	2	2	4.94414	2.3895	2	2.64356	2	2	3.62573	2	2	2.6509	5.02164	2	2.6305	4.53006	2	2	2.7107	2.33602	4.99216	2	3.19264	2	2	2	2	2.60377	3.22874	2	2	2	2.28387	2	2.37537	2	2.37435	2.4645	2	2
ENSG00000259840		-2.15631	1.63306e-05		2	2.62902	2.2195	2.44343	2.62184	2.66155	2.55794	3.033	2.69589	2	2	3.43033	2.52637	3.09613	2.91983	2.4166	2.46477	3.56773	2	2.34942	2.96731	2.50085	3.194	2	3.20872	2	2	2.974	2.65011	2.30131	2	2.38518	2.60377	2.53394	3.31335	2	2.19849	2.28387	2	2	2	2	2	2	2
ENSG00000234459		-2.16861	6.69673e-06		2	2.24144	3.40232	2.44343	2	2.66155	2.55794	3.6288	2.3895	2.55067	2.35737	2	2	2	2.29039	2.58705	2.46477	2.7963	2	2	4.9423	2.50085	2.40268	2	3.03497	2.31021	3.30885	2.7162	2.65011	2.30131	2	2	3.20114	2.74141	2.29688	2	2.19849	2	2	2.37537	2.61824	2	2.17199	2	2
ENSG00000228358	LINC02263	-2.16892	0.00789392		2	3.40028	2	2.44343	2	2	2	2.27412	2	2	3.26631	2.56979	2	2	2	2.87731	2.25102	2.31678	2	2.86565	2.56325	2	2	2	2	2.97051	2	2.7162	3.09665	2	2	2	2.33324	2	3.17421	2	2	2	2.24681	2	2	2	2	2	2
ENSG00000259309		-2.18765	0.0576046		2	2	2	2	2	2.36837	2.55794	3.30147	2	2	2	2	2	2.64976	2.53201	2	2	2.31678	2.39518	2.6305	2.56325	2	2.40268	2	2.83738	2	2	2	2	2	2	2	2.33324	2.74141	2.15607	2	2	2	2	2	2	2	2	2	2
ENSG00000260532		-2.1902	0.0841608		2	2.62902	2.57819	2	2.18232	2	2	2	2	2	2.35737	2	2.9112	2.4639	2	2	2	2.31678	2	2.6305	2	2.27205	2	2	3.6314	3.4218	2	2	2	2	2	2	2	2	2	2	2	2	2	2	2	2	2	2.33238	2
ENSG00000230550	ERLNC1	-2.20064	1.78665e-09		2.71075	2.93422	3.30972	2.44343	2.95826	3.11341	2.55794	2.70289	3.51583	2	2.35737	2.97718	2.52637	2.25052	3.22517	2.4166	3.09781	3.15558	2.39518	2.34942	2.56325	2.87191	3.83823	2	3.50379	2.31021	3.30885	2	2	2.55044	3.24686	2.38518	2.60377	2.74141	2.29688	2	2.37295	2.72454	2	2.37537	2.34199	2	2.70758	3.19878	2.27727
ENSG00000250977		-2.20698	0.0146543		2	2	2.2195	3.05625	2	2.9051	2.55794	3.52772	2	2.30145	2	2	2	2	2	2.4166	2	2.57637	2.39518	2	3.28261	2	2	2	2.60837	2.31021	2.4535	2.40209	2.36137	2.30131	2	2	2	2	2	2	2	2	2.45751	2	2	2	2	2	2
ENSG00000251081		-2.20729	0.348051		2	2	2	2	2	3.11341	2	3.17347	2	2	2	2	2	2	3.08056	2	2	2	2.96	2	2	3.41152	2	2	2	2	2	2	2	2	2.93772	2	2	2	2	2	2	2	2	2	2	2	2	2	2
ENSG00000260907		-2.21967	5.34717e-10		2.71075	2.93422	3.92355	3.48501	2.34417	2.9051	4.10607	4.59028	2.69589	2.55067	3.42575	3.14455	3.21469	3.43654	4.3886	3.22596	3.53629	4.1498	2.70505	3.06778	2.96731	3.02688	4.83134	2	3.95789	2.31021	5.54985	3.70043	3.27692	3.25918	2.54374	2.93966	3.49513	5.44005	2.54298	3.56146	2.79701	2.72454	2.24681	2	2.34199	2.6713	2.32565	2	2.27727
ENSG00000259692		-2.22226	0.00874905		2	2	2.2195	2.23869	2.48968	2	2	2	3.16334	2	3.93013	2.31284	3.67876	2	2	2	2	2	2.96	2	2	3.7149	2	3.54091	2	2.31021	2	2	2	2	2	2	2.33324	2	2.15607	2	2	2	2	2	2	2	2	2	2
ENSG00000231980		-2.22374	0.133814		2	2.4482	2	2	2	2.36837	2	2	2	2	2	2	2.9112	2.25052	2	2	2	3.44299	2.39518	2	2.56325	2	2	2	3.6314	2.31021	2	2	2	2	2	2	2	2.92277	2	2	2	2	2	2	2	2	2	2	2
ENSG00000233451		-2.22618	0.403947		2	2	2	2	2	2	2	2	2	2	2	2	2	3.86982	2	2	2	2	2	2	2	2	2	2	2	2	2	4.45942	2	2.9479	2	2	2	2	2	2	2.37295	2	2	2	2.34199	2	2	2	2
ENSG00000226087		-2.2351	0.0121749		2	2.24144	2.40996	3.38916	2	2	2	2	4.90857	2	2	2	2	2.64976	2	2.58705	2.25102	2	2	2.34942	2	2.69828	4.62092	2	2	2	2.4535	3.96082	2	2	3.24686	2.93966	2	3.22874	2.15607	2	2.19849	2.72454	2.45751	2	2	2.37435	3.47123	2	2
ENSG00000258551	CRAT37	-2.23544	0.000387884		2.27765	2	2.2195	2	2	2	2	4.37438	2.3895	2	2	4.66161	2	2.81438	2.29039	2.22329	2.25102	2.31678	2	2	2	2	2.40268	2	2	2.31021	2.4535	3.19264	2	2	2	4.1264	2.60377	2.29153	2.42517	2	2	2.28387	2	2	2	2.37435	2.17199	2	2.27727
ENSG00000259871		-2.24491	0.0163807		2	2	2.2195	2	2	2	2	2.27412	2	2	2.64356	2.31284	2	2.4639	2	3.11884	2	2.31678	2	2.34942	2	2	4.1832	2	2	2	2	2.40209	2	3.39279	2	2	2.33324	2.29153	2	2	2	2	2.24681	2	2	2	2.17199	2	2.27727
ENSG00000259757		-2.25142	7.76296e-05		2.27765	2	2	3.17596	2	2	2.95927	2.27412	2.3895	2	2.88227	2.56979	2.9112	4.96843	2	2.22329	2.25102	4.50218	2.39518	2	2.56325	2	5.57855	2	2.33602	2	2.4535	3.83649	2	4.99421	2.54374	2	4.29208	3.79215	2	2.4754	2.91456	2	2.45751	2	2	3.31108	2.4645	2.60234	3.18357
ENSG00000212766	EWSAT1	-2.25579	2.13129e-10		4.50305	5.11289	6.06827	5.12706	3.88526	5.90331	4.63083	7.83493	4.41661	3.39324	4.7872	2.56979	3.67876	5.92814	4.32582	5.76067	6.05172	6.02006	3.81591	6.03095	8.07438	6.63605	6.36736	5.84484	9.64429	3.86344	5.7611	8.20246	4.67992	4.30699	5.40772	2.93966	3.49513	8.02835	2.29688	3.1183	3.86987	3.20461	4.24235	5.473	2.61824	5.12144	4.47459	4.74416	3.43038
ENSG00000257842	LINC02588	-2.25909	0.108258		2	2	2	2	2	2	2	2	4.14056	2	2.35737	2	3.4653	2	2	2	2.46477	2	2	2	2	2.50085	2	2	2.33602	2.31021	2.79803	2.40209	2	2	2	2	3.20114	2	2	2.83237	2	2	2	2	2	2	2	2	2
ENSG00000260394	LINC02867	-2.26481	1.63115e-07		2	2.24144	2.2195	2.78214	2.62184	2.36837	3.27292	2	2.94846	2	2.35737	3.2945	2.9112	2.4639	2.73891	2.22329	2.25102	2.57637	2.70505	2.34942	3.28261	2.69828	3.55178	4.2689	2	4.04212	2	2	2.65011	3.11192	3.50131	2.93966	3.20114	2	2.93656	2	2	2.52097	2.24681	2.37537	2	2	2.32565	2.33238	2
ENSG00000231467		-2.26646	0.0141821		2	2.78967	2.72884	2	2.34417	2	2	2	2	2	2	2	2	2.81438	2	2	2.25102	2.31678	2.70505	2	2	2.69828	2.71715	2	3.6314	2.56537	2	3.19264	2	2	2	2.38518	2	2	2	2	2	2	2.24681	2	2	2	2	2	2
ENSG00000233073	GRM3-AS1	-2.26843	3.91416e-05		2	2.78967	2.86523	2.23869	2.18232	3.45699	2	2.70289	2.3895	2	2	2	2.52637	3.62573	2	2	3.22054	2	2.39518	2.34942	2	4.11115	2	2.7107	2.83738	2.31021	2	2	2.36137	2	2	2.38518	2.60377	2.74141	2	2	2	2.28387	2	2	2	2	2	2	2
ENSG00000250567		-2.27201	0.0979169		2	2.24144	2	2	2	2	2	4.25296	2	2	2	2.31284	2	2.25052	2	2.4166	2.25102	2.31678	2	2	2	2	2	2.7107	2.60837	2.31021	2	2.7162	2.36137	2	2	2	2	2	2	2	2	2	2	2	2	2	2	2	2
ENSG00000250167		-2.27425	0.000274933		2	2	2.2195	4.36124	2.18232	2	2.95927	2	3.51583	2.30145	2	2	2	4.4728	2	2	2.46477	2	2	2	2.56325	2.50085	2	2.7107	5.38427	2.31021	2.79803	2	2.36137	2	2.54374	3.90851	2.33324	2.29153	2.15607	2	2.19849	2	2.24681	3.13007	2	2.37435	2.17199	2	2
ENSG00000214708		-2.28123	1.61965e-09		2.71075	2.62902	3.85966	2.23869	2.34417	2	4.92796	4.37438	3.35032	2.30145	2	3.55446	2	3.86982	3.22517	3.94322	2	4.88445	2	3.40289	4.11875	2.27205	3.7021	2.7107	3.03497	3.4218	3.68534	5.17563	2.65011	4.49705	2.93772	2.93966	2.83149	4.98951	5.2234	3.1183	2.19849	2.90291	2.80433	2.37537	2	2.37435	2.59116	2.33238	2.27727
ENSG00000258630	LINC02292	-2.28254	1.60796e-05		2.27765	2.24144	2.2195	2.92569	2.18232	2	2.55794	3.17347	2.94846	2.30145	2	2	2	2.64976	2	2	2	2.7963	2	2.34942	2.56325	2	3.7021	2	2	2.56537	3.07593	2.40209	2.36137	4.007	2	2.68889	3.62234	2.92277	3.09926	2	2.37295	2	2.24681	2	2	2.37435	2	2	2
ENSG00000228950	ENSG00000228950	-2.28351	0.00258472		2	2.24144	2.40996	2.44343	2.95826	2.36837	2	2	2.69589	2	2.35737	2.31284	2.9112	2.64976	2	2.22329	2	2	2	2	2	2	2	2	2.33602	3.4218	2.79803	2	3.27692	2.30131	2	2	2	2.29153	2	2	2	2	2	2	2	2.37435	2.17199	2	2
ENSG00000257185	LINC02293	-2.29449	0.197336		2	2	2	2	2	2	2	2	4.03541	2	2	2	3.86466	2	2	2	2	2	2	2	2	2.27205	2	2	2.33602	2	3.07593	2	2	2	2	2	3.20114	2	2	2.4754	2	2	2	2	2	2	2	2	2
ENSG00000244137		-2.30671	1.24783e-06		2.5104	2.24144	2.2195	2	2	2.36837	2.55794	5.46523	4.14056	2.55067	3.56931	3.77465	2	3.33175	3.08056	3.94322	2.25102	5.85849	2.39518	2.86565	4.53006	2.27205	2.40268	2.7107	2	2.78212	2.4535	2.974	2	3.92112	2	2.38518	3.02812	5.28297	2.54298	2	2.19849	2.28387	2.45751	2.67297	2	2	2.91555	3.49244	2.27727
ENSG00000260239	LINC02533	-2.3113	5.70181e-05		2.27765	2	2.2195	2.23869	2	4.70641	2	2	2.69589	2	2	4.13427	2.52637	2.4639	2	2	2.6509	2	2.70505	2	2	2.27205	2.71715	2	2	2.78212	2.4535	2.40209	2	2.76281	2.54374	2.38518	4.13025	2.74141	2.65189	2	2.52857	2.52097	2	2.91955	2.34199	2	2.17199	2	2
ENSG00000261742	LINC00922	-2.31162	1.51104e-09		5.53742	5.66208	3.30972	5.96101	3.93693	5.55619	3.93847	5.02054	4.49802	2.55067	5.43804	4.66161	4.1771	4.01226	3.08056	6.02081	4.42522	6.31522	3.36486	6.46611	3.54121	2.87191	5.22822	3.18472	3.20872	5.89853	4.11245	3.38246	5.8741	4.90755	4.22095	4.22413	3.84736	3.96761	3.31335	3.35683	2.66902	2.52097	2	2	3.04963	3.98642	2.32565	2.82967	3.04229
ENSG00000242136		-2.31726	0.000201112		2	2.24144	2	2.23869	2.34417	2	2.55794	6.69496	2	3.25961	3.26631	4.91421	2	2.96212	2	2.4166	2	6.14545	2.39518	2.34942	2	2	2.71715	2	2	2	3.07593	2.974	2	2.76281	2.93772	2.38518	2	5.46952	4.61847	2	2	3.06163	2.80433	2	2	3.4738	2	2.82967	2
ENSG00000230922		-2.32129	0.0240485		2	2.4482	2.57819	2	2	2	2	2	4.14056	2.30145	2	2	3.86466	2	2.29039	2	3.87211	2	3.53138	2	2	3.41152	2.40268	2	3.6314	2.78212	2	2	2	2	2	2.38518	2	2.29153	2	2	2	3.8518	2	2	2	2	2	2	2
ENSG00000225498		-2.32167	1.96681e-08		2.27765	4.0973	4.04341	2.23869	2.34417	2.36837	2.55794	2.70289	2.69589	2	2	2.56979	2.9112	2.4639	2.73891	2.58705	2.25102	3.88793	2.39518	2.86565	5.02927	3.62069	2.40268	2.7107	2	2.56537	2.79803	3.19264	2	2.30131	2.54374	2.38518	3.62234	4.12402	2.54298	2	2.66902	2	2	2	2	2.37435	2	2.33238	2
ENSG00000122548	KIAA0087	-2.32269	3.62972e-09		2.5104	4.21518	3.64904	2	3.77601	2	3.5304	3.17347	2	2	3.81959	2.31284	2	2.96212	2.53201	4.12028	2.81573	3.15558	2.70505	4.27403	4.40555	3.80334	6.27441	2	3.03497	4.04212	3.50934	2.974	3.09665	3.51507	2.93772	2.93966	2.83149	4.12402	2.54298	2	2.91456	2.72454	2	2.37537	2.34199	2.91744	2.4645	2.60234	2.27727
ENSG00000239265	CLRN1-AS1	-2.34356	4.22541e-07		2.5104	3.06559	3.85966	2	2.95826	3.29541	3.5304	2.87737	3.92199	2.55067	2	2	2	3.62573	4.81152	2.58705	2.46477	2.57637	2.70505	2.86565	4.53006	3.1668	5.12551	2.7107	3.74863	2.56537	2.4535	2.40209	2.36137	2	2.54374	2	3.20114	5.66047	2.15607	2	2.19849	2	2.95078	2	3.04963	2.91744	2	2.60234	2.27727
ENSG00000250101		-2.34867	3.44494e-08		2.71075	2.24144	2.57819	2.23869	2	2.66155	2	2.70289	2.94846	2	2.88227	3.2945	2.9112	2.81438	2.29039	2.73947	2.6509	3.15558	2.70505	2	2.56325	3.02688	2	3.18472	3.03497	3.4218	2	2	2.65011	2.55044	2.54374	2.93966	2.33324	3.08385	2.93656	2	2	2	2	2	2.34199	2	2	2.82967	2.27727
ENSG00000261037		-2.36169	0.00225712		2	3.90016	2.40996	2	2	2	2	2.27412	2.3895	2	2	2	2.52637	2.96212	2.29039	2	2.46477	2	2	4.50052	2	2.27205	2	2	2	3.76505	2	2	2.65011	2	2	2	2	2.53394	2	2	2.19849	2	2	2	2	2	2	2	2
ENSG00000254864		-2.37032	2.06666e-07		2	2.4482	2	2	2	3.11341	2	3.6288	3.16334	2.76311	2	2.78782	2	2.64976	2.53201	2.4166	3.22054	2.31678	2	2.86565	2	4.3647	2.97519	3.82635	3.6314	4.04212	2.79803	3.38246	2.89059	2	2.54374	3.90851	3.62234	3.3604	2.84777	3.1183	2.19849	2.52097	2	2	2	2.91744	2	2	2.27727
ENSG00000239453	SIDT1-AS1	-2.38571	0.000237404		2.27765	2	2	2	2	2.36837	2.55794	2.50438	2	2	2.35737	2.31284	2.9112	2.4639	2	2.58705	2.96365	2.57637	2	2.34942	2	2.27205	2.40268	2	2	2	2	2.40209	2.36137	2	2.54374	2.68889	2	2	3.55687	2	2	2	2	2	2	2	2.17199	2	2
ENSG00000253955		-2.38584	1.64487e-14		3.1848	3.75199	4.95184	2.44343	4.17071	3.45699	4.92796	8.23029	3.35032	3.39324	3.81959	5.28059	5.73644	5.00297	3.58821	3.94322	3.62786	4.73283	4.34946	9.95374	7.6494	3.62069	4.76455	5.30922	3.36379	6.01013	3.07593	5.12337	4.39771	3.62779	2.93772	4.31566	6.59251	4.04793	3.44024	3.35683	3.74846	2.72454	2	3.47666	3.04963	3.31108	4.18434	3.35307	3.18357
ENSG00000254038		-2.3935	0.000723946		2	2.4482	2.2195	2	2	4.25749	2	2	2.3895	2	3.26631	2	2	2.25052	2.53201	2	4.42522	2	2	2	2.56325	2.50085	2	2	2.83738	2.97051	2.79803	2	2	2.30131	2	2	2	2.29153	2	2	2	2	2	2.67297	2	2.37435	2	2	2
ENSG00000225537		-2.3966	0.168747		2	2.24144	2	2	2.34417	2	2	2	2	2	2	2	2	3.21874	2	2	2.46477	2	2	2	2	2	2	2	2	4.04212	2	2.7162	2	2	3.71754	2	2.33324	2	2	2	2	2	2	2	2	2	2	2	2
ENSG00000250874		-2.39746	0.0149155		2	2	2	2	3.23088	2	2	2	2.94846	2	2	2	3.21469	2	2.73891	2	2	2	2.70505	2	2	2	2	2.7107	2	4.04212	2.79803	2	2	2	2.93772	2	2.60377	2	2.15607	2	2	2	2	2.37537	2	2	2	2	2.27727
ENSG00000229953		-2.40683	2.39063e-08		2	2.4482	3.40232	3.81511	4.25456	2	3.5304	4.1882	5.60381	2	2.35737	2	2	4.78213	4.19142	4.84668	4.31933	5.70397	3.17658	4.10052	4.84975	4.30537	5.76093	2.7107	5.06065	5.07663	2	5.22606	3.09665	3.51507	2.54374	2.38518	3.02812	4.72212	2	2	2.91456	2	3.77635	3.87758	2.61824	2	2.17199	2.82967	2
ENSG00000228221	LINC00578	-2.4137	5.20972e-08		8.58608	3.75199	4.48572	5.68646	6.3215	3.8552	2.55794	3.72326	2	3.62828	5.32119	5.1685	3.21469	2.81438	2	4.84668	3.22054	3.44299	2.96	3.06778	2.56325	3.29435	4.4614	2.7107	2.33602	6.98665	2.4535	5.72401	2.36137	5.39546	2.54374	2.68889	6.84815	2.92277	4.59138	2	2.52857	2	2.24681	2.67297	2	3.87432	2.91555	3.61952	2.27727
ENSG00000254815	LMNTD2-AS1	-2.42096	8.46658e-17		4.60722	5.74283	5.82233	5.70648	6.9498	7.46114	7.60551	7.50342	7.39992	5.03631	6.28924	6.20438	7.76226	6.76392	6.69894	4.59017	6.56168	8.25981	6.24495	5.73686	9.32229	8.58564	8.30811	5.21346	8.73378	6.89657	6.19849	9.18946	6.71881	7.28018	4.97567	6.05374	8.39042	6.8464	6.61	4.77706	4.43962	3.9362	3.51895	3.13007	3.52231	7.44826	5.74503	8.44754	5.10908
ENSG00000226876	SMYD3-AS1	-2.4219	0.000577502		2.71075	2.4482	2	2.23869	2.18232	2.36837	2	3.81191	2.3895	2	2	2	2	3.71176	2	2.4166	2.25102	2	2	2.86565	2.56325	2	2	4.06453	2.83738	2.56537	3.68534	2	2	2	3.24686	2	2	2.29153	2	2.4754	2	2.28387	2.24681	2	2	2	2	2	2
ENSG00000256166	LINC02571	-2.43707	4.03563e-05		2	2.62902	2.2195	2	2.48968	2.66155	2.95927	2	2	2	2.35737	3.14455	2.9112	2	3.47705	2	2	3.15558	2.39518	2.86565	2.56325	2.27205	2	2	3.20872	2	2	3.19264	3.27692	2	2	3.15322	3.02812	4.04793	2.93656	2	2	2	2	2	2	2	2.32565	2	2.88565
ENSG00000261664	TTC39A-AS1	-2.47863	6.37221e-18		2.88665	4.60899	3.64904	4.14354	4.67545	4.07033	4.2562	4.25296	5.36432	3.11231	4.21852	4.4219	4.43377	5.36346	4.26019	3.32568	2.96365	4.56339	4.05347	2.6305	2.56325	3.5199	5.12551	4.44789	3.50379	4.90244	4.78864	4.2801	4.23277	4.71685	4.07185	4.31566	4.36666	3.69571	4.18319	2.4754	3.12433	2	2.95078	2.37537	2	2.91744	2.4645	3.73631	2.88565
ENSG00000225768	LINC02620	-2.48741	0.000784398		7.4759	4.21518	2	7.17329	2.95826	4.25749	2	2	2.69589	2.55067	4.38304	5.41767	3.21469	3.43654	2	3.87901	2.81573	2.31678	4.25738	2.34942	3.28261	2	2	5.90738	2	2.31021	6.86153	2.40209	5.02078	5.80806	2	5.34777	3.73923	2	2	3.35683	2.19849	2.28387	2.24681	2	2	2.37435	5.26449	6.49215	2
ENSG00000259443		-2.48964	3.32157e-05		2	2.4482	2.2195	3.95557	3.31139	2	2	4.31495	3.16334	2	2	2.31284	2	2.96212	2	3.22596	2	2	2	3.06778	2.56325	2	2.71715	2	2	2	3.07593	2	3.09665	2	3.71754	2.38518	2.83149	2.29153	2.54298	2.4754	2.19849	2	2	2.37537	3.04963	2	2	2	2
ENSG00000228133		-2.50834	1.10541e-07		2	2	2.57819	2.23869	2.18232	2	2.95927	2.27412	2.3895	2	2	2.31284	3.21469	2.4639	3.08056	3.22596	3.09781	3.15558	2.39518	2	3.76043	2.27205	2.97519	2	2.33602	2	2.4535	2.974	2.89059	3.25918	2	2.68889	3.20114	3.08385	2.54298	2	2	2.28387	2.45751	2	2.34199	2	2	2.33238	2
ENSG00000243902	ELFN2	-2.51016	0.00219883		2	2.4482	2	2	2	3.73428	2	2.27412	2.94846	2	2.35737	2.31284	5.2274	2	2.53201	2.22329	2	2	4.15902	2	2	4.04013	2	2	2	2	2.4535	2	2	2.30131	2.54374	3.65176	2	2	2	2	2.19849	2	2	2.37537	2	2	2	2	2
ENSG00000255007	LINC02489	-2.51555	0.00195274		2	2	2	2.44343	2	3.8552	2	2.27412	2	2	2	2	2	2.25052	2.53201	2.22329	2	2.9871	2.70505	2	4.11875	2	2.71715	2.7107	2.83738	2.31021	2	2	2	2	2	2	3.02812	3.48104	3.66478	2	2	2	2.24681	2	2	2	2	2	2
ENSG00000260989		-2.51561	2.93206e-11		2.5104	2.4482	3.10453	2.44343	3.1456	2	3.93847	3.17347	2.69589	2.30145	2.35737	2.78782	2.52637	2.64976	2	2.22329	2	2.7963	2.96	3.06778	3.28261	2.50085	3.55178	3.54091	2.60837	3.28647	2	2.974	3.43715	3.39279	2.93772	2	3.35561	2.74141	3.24546	2	2	2.72454	2	2	2.34199	2	2.17199	2.33238	2.27727
ENSG00000225652	KCNMA1-AS3	-2.54902	0.001002		2.5104	2.78967	2	2.6227	2.34417	2.9051	2	2.87737	2	2	2.35737	3.43033	3.4653	2	2	2.22329	2	2.31678	2	2	2	2	2.40268	3.18472	3.74863	2	2.79803	2	2	2.9479	2	2	2	2.29153	2.54298	2	2	2	2	2	2	2	2	2	2
ENSG00000232352	SEMA3B-AS1	-2.56018	4.09829e-16		2.27765	4.03453	4.3528	3.73939	4.51471	3.96677	4.63083	4.04923	2.69589	2.94825	4.45876	3.14455	4.31114	5.3898	4.81152	2.87731	4.20506	4.56339	3.81591	3.40289	4.26927	3.02688	7.0247	3.54091	4.37747	5.15643	3.84219	5.6147	3.43715	2.9479	4.35607	3.78584	3.20114	4.56721	3.09926	2.4754	2.91456	3.20461	2.80433	2	2	2.6713	2.32565	2.82967	2.50974
ENSG00000226965		-2.56751	0.016982		2	3.06559	2.2195	2	2	2.36837	2	2	2	2	2	2	2	2	2.73891	2	2.25102	2	2	2	2	2	2.71715	3.18472	2	2	2	4.45942	2.36137	2	2	2.38518	2.83149	2.74141	2.15607	2	2	2	2	2	2	2	2.17199	2	2.50974
ENSG00000257989		-2.5718	8.61888e-07		3.04341	2.62902	4.39848	2	2.34417	3.60229	2.55794	2.50438	3.35032	2	3.08703	2.56979	3.67876	2	3.08056	2.4166	4.14433	2	2.39518	3.40289	2.96731	3.02688	2.71715	2	4.22396	2	3.84219	2	3.27692	2.55044	2.54374	2	2.83149	2.74141	4.10872	2	2	2	3.31769	2	2	2	2	2	2
ENSG00000260183		-2.60128	1.78384e-06		2	2	2.40996	2.23869	2.48968	3.45699	2	3.89543	2.3895	2	2.35737	2.31284	3.67876	2.64976	2.53201	2.58705	2.46477	2	2.39518	2.34942	2.56325	2.69828	3.83823	2	2.60837	2.78212	3.50934	2	2	2	2	2	2.60377	2	2.42517	2	2.19849	2	2	2	2	2	2.17199	2	2.27727
ENSG00000248874	C5orf17	-2.61813	0.000622607		2	2	2	2	2.18232	2.66155	3.5304	2	2.3895	2	2	4.21173	2	2	2	2.58705	4.66023	2.57637	2	2.86565	3.28261	2.27205	2	4.2689	2	2.31021	4.11245	2.974	2.36137	2	2	2	2	4.90577	6.33579	2	2	2.28387	2.45751	4.5974	2.34199	2	2.17199	2	2.27727
ENSG00000241475		-2.63191	0.000664039		2	2	2	2.23869	3.1456	2	2	4.04923	2.3895	2.55067	2.35737	2.97718	2	5.36346	2.91983	2	2	2	2	2	3.76043	2	2	2.7107	2.83738	2.31021	3.50934	2.40209	2	2.9479	2	2.38518	4.43758	4.19629	2	2	2	2	2	2.37537	2	2	2	2	2
ENSG00000230978	LINC00160	-2.65258	7.22804e-07		4.60722	2.24144	3.10453	3.38916	2.18232	2.36837	2.95927	2	2.69589	2.55067	2.35737	2.78782	2	3.62573	3.69141	3.41894	4.20506	3.30643	2.96	2.6305	4.40555	2	4.54336	5.00046	2.60837	6.38615	4.11245	5.95086	3.27692	2	4.69888	2	2.83149	2.74141	2	2	2.52857	2	2	2.37537	2.34199	4.09044	4.0139	2.33238	2.50974
ENSG00000224577	LINC01117	-2.65927	7.3129e-18		2.27765	3.75199	2.72884	5.09704	3.31139	3.96677	3.5304	4.68721	3.79889	2.30145	2.64356	3.77465	2	4.01226	4.26019	4.27797	3.33365	3.68254	3.53138	2.86565	3.76043	4.24349	3.83823	4.06453	3.85705	3.13713	3.50934	4.2801	3.09665	2.76281	2.54374	4.1264	2	4.67231	2.42517	2.4754	2.37295	2.28387	2	2.37537	2.34199	2.6713	2.17199	2.33238	2
ENSG00000243004		-2.67415	1.68914e-08		2.88665	2.4482	2	3.17596	2.34417	5.14634	2.55794	4.73334	2.69589	2	2.64356	2.31284	5.35704	3.21874	2	2.22329	2.25102	3.15558	2	2.34942	4.26927	2.69828	2.40268	3.18472	4.30276	7.40939	2	2	2.89059	3.39279	2	2.68889	4.21344	2.92277	3.66478	2	2.19849	2.28387	2.80433	2.67297	2.34199	3.4738	2.32565	2.82967	3.18357
ENSG00000237233	TMEM26-AS1	-2.68594	6.17064e-08		2.27765	2.93422	4.25686	2.44343	2.48968	2.66155	3.27292	4.12038	2.69589	2.30145	2.64356	2.31284	2	3.9428	2.29039	2	2	2.31678	2.70505	2	4.40555	2.50085	2.97519	2	3.03497	2.56537	2	5.22606	3.58135	2	2.93772	2	2.83149	2	2.15607	2	2.52857	2	2.24681	2.37537	2	2.37435	2	2.33238	2.50974
ENSG00000258171	LINC02412	-2.69098	1.8562e-05		2.27765	2.4482	2.2195	2.23869	2.48968	2	2	2.70289	2.3895	2	2	3.66875	2	2.25052	2	2.22329	2	2.31678	2	3.06778	2.56325	2	2	2	3.20872	3.65945	2.79803	2	2.36137	2.55044	2	2	2.60377	2.29153	3.0202	2	2.19849	2	2	2	2	2.37435	2.17199	2	2
ENSG00000228723	SRGAP3-AS2	-2.69525	0.00337687		2	3.29711	2	2	2	2	2.95927	2	2.94846	2.30145	2	2	2	2	2	2	2	2	2	2	2	2	5.01493	2	2.60837	2.31021	3.50934	2	2	2	2	2	2.83149	2.29153	2.65189	2	2	2.52097	2.24681	2	2	2	2	2	2
ENSG00000259910		-2.72795	0.0456544		2	3.75199	2.40996	2	2	2	2	2	2.94846	2	2	2	3.4653	2	2	2	3.94513	2	2	2.34942	2	2	2	2.7107	3.20872	2.56537	2	2	2	2.30131	2	2	2	2	2	2	2	2	2	2	2	2	2	2	2
ENSG00000228918	LINC01344	-2.7379	1.99853e-06		2.27765	2.24144	2	4.14354	2	2.36837	3.5304	2.50438	2.69589	2	2.35737	2	2	3.71176	2.29039	2	2	7.10411	2	2	4.11875	2.27205	5.27695	2.7107	2.83738	2.31021	4.11245	6.29592	2.89059	2.55044	3.50131	2	2.83149	2	2.54298	2	2.52857	2.52097	2.45751	2.37537	3.04963	2.37435	3.65646	2.82967	3.43038
ENSG00000226250	LINC00408	-2.73811	0.112812		2	2	2	2	3.88526	2	2	3.97438	2	2	2	2	2	3.71176	2	2	2	2	2	2	3.28261	2	2	2	2	2	2	3.55019	2.36137	2	2	2	2	2	2.65189	2	2	2	2	2	2	2	2	2	2
ENSG00000235597	LINC01102	-2.73814	8.38722e-08		3.04341	3.18599	2.2195	2	2.74291	2.36837	2	2.87737	2.69589	2	3.08703	2	2	3.71176	2.29039	2.73947	2.6509	2	2.70505	2.34942	2.56325	4.04013	2	3.18472	3.20872	2.78212	2.79803	2	2	2	2.93772	2.38518	2	2.74141	2.29688	2	2.19849	2.28387	2.24681	2.67297	2	2.37435	2	2.33238	2
ENSG00000226431		-2.74561	0.000500875		2.88665	2	2.57819	2.44343	2	2.36837	2.55794	2	2	2	2	2.31284	2.52637	2.81438	2.91983	2.22329	2.6509	2.31678	2.96	2	3.76043	2	2.40268	2	2.60837	2	2.4535	2	2	2	2	2	2.60377	2.29153	2	2	2	2	2	2	2	2	2	2	2
ENSG00000259269		-2.76027	3.76569e-05		2	2.4482	2.2195	2.23869	2.48968	2	2	2.27412	2	2.30145	2	2	3.21469	2.64976	2.29039	2	2.81573	2	2.39518	2.6305	3.54121	2.87191	2.40268	2.7107	3.74863	2	2	2.974	2.65011	2	2	2.38518	2	2.29153	2	2	2.19849	2	2.24681	2	2.34199	2	2	2	2
ENSG00000238129		-2.76301	0.00234259		2	2.4482	2	2	2.95826	3.8552	2	3.97438	2	2	2	2	2	2.64976	2	2.4166	2	2.57637	2	2	2	2	2.97519	2	2	2	2	3.83649	2.65011	2.55044	2	2	2	3.88254	2	2.4754	2	2	2.24681	2	2	2	2	2	2
ENSG00000228293		-2.76888	5.88064e-05		2.5104	2.78967	3.21077	2	2	2	2	2	4.64823	2	2	2	5.41774	2	2.29039	2	2.25102	2.57637	2.39518	2.6305	2	2	5.86022	2	2	2.56537	2	2.40209	2.36137	2	2	2.93966	2.60377	2.29153	2.65189	2	2.19849	2	2	2	2	2.6713	2	2.33238	2
ENSG00000253414	LINC01605	-2.77853	9.2705e-18		3.54101	4.42548	5.30358	4.86733	6.4604	4.57172	3.5304	5.25995	3.92199	2.55067	5.23767	4.54673	2.9112	3.43654	5.31018	4.12028	5.79943	2.7963	4.8683	2.86565	2.96731	4.52933	5.53914	7.64437	2.83738	3.54551	2.4535	3.38246	3.43715	3.25918	4.79717	3.15322	3.20114	2.74141	2.42517	3.1183	2.66902	3.66657	2.64131	2.37537	2.85	2.91744	2.59116	2	2.27727
ENSG00000259867		-2.78118	4.25591e-11		2.5104	2.78967	2.57819	2.23869	2.34417	3.45699	2.55794	4.94414	2.94846	2	2.64356	3.43033	4.31114	2.64976	2.29039	3.11884	2.81573	2	3.17658	2.6305	2.56325	3.1668	4.07712	5.00046	2	3.13713	2.4535	2.40209	2.89059	2.9479	2.54374	2.38518	3.49513	2.74141	2.15607	2	2	2.28387	2	2	2.34199	2.6713	2.17199	2	2.27727
ENSG00000238176		-2.78894	0.107294		2	2	2	2.6227	2	2	2	4.1882	2	2	2.35737	2	2	2	2.29039	2	4.52387	2	2	2	2	2.27205	2	2	2	3.28647	2	2	2	2	2	2	2	2	2.15607	2	2	2	2	2	2	2	2	2	2
ENSG00000260228		-2.80648	6.17991e-18		5.80172	4.03453	3.92355	6.76914	4.90035	6.63536	4.10607	4.12038	3.79889	2.94825	4.59923	4.91421	4.02932	4.61356	4.3886	6.69716	2.96365	3.30643	3.93957	4.92168	2	4.3647	3.96262	8.07052	3.20872	5.19473	5.3553	3.83649	5.33751	4.007	4.79717	3.90851	3.73923	3.08385	4.47762	2.4754	2.91456	4.16328	2.24681	4.09387	3.38128	2	4.18434	2.33238	2.27727
ENSG00000228420	LINC01768 ENSG00000228420	-2.81467	0.00311506		2	2.24144	3.10453	2.23869	2	2	2.95927	3.72326	2	2	2	2	2.52637	3.86982	2	2	2	2	2	2	2	2	2	2	2.33602	2	2	3.55019	2	2	2	2	2.83149	3.79215	3.0202	2	2	2	2	2	2.34199	2	2	2	2
ENSG00000248663	LINC00992	-2.81982	2.27809e-06		2	4.95239	3.10453	2.44343	4.08169	5.14634	2	2.70289	3.51583	2	3.08703	2.31284	4.1771	3.33175	3.47705	2.58705	2	2.57637	2.96	3.54516	2	5.21737	2	2.7107	2	5.07663	2	2	2.65011	4.007	2	2.38518	3.73923	2.74141	2.54298	2	2	7.46839	2	2	2.85	2	2.17199	2	2
ENSG00000253361		-2.82141	2.68119e-10		2.71075	2.4482	2.86523	3.88705	4.33379	3.11341	2.55794	3.033	3.16334	2	6.30983	4.28524	4.43377	3.79296	2.73891	4.12028	7.15335	2	3.36486	2.86565	2.96731	3.5199	5.07128	5.56342	3.74863	6.61522	3.30885	2.40209	3.27692	4.81535	2.54374	5.16296	2	2.92277	2.15607	3.1183	2.19849	3.9362	3.42183	3.47666	2	2	2.17199	3.19878	2
ENSG00000244558	KCNK15-AS1	-2.8229	1.02682e-14		3.04341	3.49657	3.85966	3.2865	5.09487	3.29541	2	2.70289	2.69589	2.30145	3.42575	2.97718	2.9112	3.21874	4.44876	2.73947	4.74447	2	2.70505	4.00525	3.95069	4.58028	4.37449	6.45993	4.30276	3.4218	3.07593	2.7162	4.14265	3.25918	3.24686	4.7686	4.63153	2.74141	2.29688	2	3.39094	2.28387	2.64131	2	2.61824	2.6713	2.17199	2.33238	2.27727
ENSG00000230387	ENSG00000230387	-2.82527	2.41364e-05		2	4.88283	2.40996	2.44343	2	2	2.55794	2.27412	2.69589	2	2.35737	3.14455	2	2	2.29039	2.4166	2.46477	2	2	2.86565	2	2	2	3.18472	2.60837	3.65945	2	2	2	3.82981	2	2.68889	2.60377	2.53394	2	2	2	2	2	2	2	2.37435	2	2	2
ENSG00000253973		-2.82585	1.39286e-06		2	3.06559	2	2.6227	2.18232	2	2	3.30147	2.69589	2	2	2	4.6516	3.53423	2	2	3.87211	2.57637	2	3.40289	2	3.29435	2.40268	2	2	3.13713	3.30885	2.40209	2.65011	2	2.54374	2	3.35561	3.59237	2.29688	2	2	2	2	2	2	2	2.17199	2	2
ENSG00000241359	SYNPR-AS1	-2.83296	0.000234444		2.27765	3.40028	2	2	2.48968	2.36837	2.95927	3.17347	2	2	2	2	3.21469	2.4639	2.29039	2	2	3.68254	2.70505	2.86565	2	2.27205	2.71715	2	2.33602	2.31021	2	2	2.36137	2.30131	2	2	2	3.3604	2.54298	3.1183	2	2	2	2	2	2	2	2	2
ENSG00000248429	FAM198B-AS1	-2.87291	2.60287e-38		6.11611	7.1017	7.88683	6.52043	6.91801	8.56922	7.41111	9.20846	8.28863	4.37376	5.99075	6.68368	8.75481	7.70601	7.84328	7.58102	5.5877	8.10888	8.10323	7.83053	8.46598	5.70446	7.82527	7.84942	8.39019	6.40261	6.60109	8.90602	8.68912	7.4198	6.16484	5.82365	5.69518	7.19401	7.59045	3.56146	6.0433	3.33469	4.12383	3.62303	4.94252	5.34821	3.65646	3.94486	4.99867
ENSG00000228613		-2.87735	3.2338e-13		3.64256	3.58683	2.86523	3.65948	3.77601	4.34269	4.39218	5.35152	4.14056	2.30145	4.30312	5.864	2.52637	4.61356	4.3886	4.2273	3.33365	3.56773	2.70505	4.50052	3.76043	2.50085	4.89517	3.82635	2.33602	4.04212	4.2307	2.974	4.74262	3.92112	2.54374	5.65866	4.13025	4.51164	5.62178	2	2.52857	2	2	2.37537	3.22497	2.91744	2	3.35307	2.27727
ENSG00000224374		-2.88799	0.000583104		2.27765	2	2	2.44343	2	4.25749	2	2	2	2	2.35737	2	5.2274	2	2	2.4166	2	2	2.39518	2.34942	2.56325	2	2	3.18472	2	2	2	2.40209	2.36137	2.30131	2	2	2.83149	2.53394	2	2	2.19849	2	2.24681	2	2	2	2	2	2
ENSG00000227482		-2.89385	1.29519e-07		2.5104	2	2.86523	3.57488	2	2	2	2.27412	3.35032	2	2.35737	2.31284	2.52637	2	2	3.11884	4.37325	2.57637	2.70505	3.67465	2.56325	2	3.7021	5.21346	4.30276	5.98849	2	2.40209	2.36137	2	2	2.38518	2	3.3604	4.18319	2.83237	2.19849	2	2.45751	2.37537	2	2	2	2	2
ENSG00000250740		-2.89946	5.09204e-13		2	3.58683	3.48933	3.05625	3.38765	3.11341	3.27292	4.77803	2.94846	2.30145	2.64356	2	2.9112	4.26083	2.53201	4.17478	2.96365	2.9871	2	3.40289	2.96731	2.50085	2.40268	2	3.03497	3.13713	2.79803	4.45942	3.09665	2.9479	2	2.38518	3.49513	3.22874	3.55687	2	2	2	2	2	2	2.37435	2.70758	2.60234	2
ENSG00000261569		-2.90468	0.00336983		2	2	2	2	2.95826	2	2	2	2	2	2	2	2	2	2.91983	2.22329	4.08094	2	2.70505	2	2.56325	2	2	2	4.05214	3.28647	2	2	2.36137	2	2	2	2.33324	3.96761	2.15607	2	2	2	2	2	2	2.37435	2	2	2.27727
ENSG00000257654		-2.90695	0.107012		2	2	2	2	2.18232	2.66155	2	2	7.08123	2	2	2	5.08494	2	2	2	2.46477	2	2	2	2	2	2	2	2.60837	2	2	2	2	2	2	2	5.00283	2	2	2	2	2	2	2	2	2	2	2	2
ENSG00000250986	LINC02600	-2.91326	3.52099e-11		3.04341	5.28454	3.21077	2.6227	5.55787	3.8552	3.74882	2	5.98887	2.55067	3.81959	7.10506	6.6309	5.83536	3.08056	3.74134	5.56472	2.7963	4.98773	5.90465	2.96731	2.27205	3.194	5.39902	3.20872	5.6176	4.86377	2	3.71244	4.007	2.54374	6.77178	2	2.29153	2.29688	2.4754	3.39094	2.28387	2	3.75591	2.34199	2.6713	2	2	2
ENSG00000253170		-2.91435	0.093095		2.27765	2	2	2	2	4.07033	2	4.12038	2	2	2	2.56979	4.54679	2	2	2	2	2	2	2	2	5.50794	2	2	2	2	2.4535	2	2	2	2	2	2	2	2.42517	2	2	2	2	2.37537	2	2	2	2	2
ENSG00000255606		-2.91496	1.26052e-06		2	2.24144	2	2.44343	2	2	3.5304	3.30147	3.16334	2.30145	2	2.31284	2	2.81438	2.29039	3.00313	3.09781	2.7963	2	2.34942	2	2	2.97519	2.7107	4.44851	2.31021	2.4535	2.7162	2	3.39279	2	2	2	3.08385	2	2.4754	2	2	2	2	2	2	2	2	2
ENSG00000203635		-2.94089	2.56022e-17		3.73744	4.60899	4.04341	4.08357	4.12689	4.99664	4.10607	5.86806	5.02301	3.25961	4.66464	5.91121	3.67876	5.3898	4.11922	4.97507	3.71395	4.2275	2.39518	4.81335	4.64468	3.62069	5.92281	3.18472	3.36379	3.65945	3.50934	4.6189	5.59707	3.62779	3.90554	5.79213	4.21344	4.72212	6.1989	2.83237	2.52857	2	2	2.91955	3.22497	2.91744	2.17199	3.026	2
ENSG00000260403		-2.97921	0.0190519		2	4.15744	2.2195	2	2.34417	2	2	2	2.3895	2	2	2	4.31114	2	2.29039	2	2.81573	2	2	2.34942	2	2	2	2.7107	3.20872	3.13713	2	2	2	2	2	2.38518	2	2	2	2	2	2	2	2	2	2	2	2	2
ENSG00000253182		-2.99497	0.00356522		2	2	2	2	2.18232	2	2.95927	2.50438	2	2	2	2.97718	2	2	2	2	2	3.15558	2	2.34942	2	2	2.97519	2	2	2	5.40645	3.70043	2	4.007	2	2	2.33324	2.74141	2.42517	2	2	2	2	2.37537	2	2	2	2	2
ENSG00000248399		-3.00087	3.76636e-06		2	2.24144	2.40996	2	2	2.36837	2	2.27412	2.3895	2	2.35737	2	2.52637	2	2.53201	2	2.81573	2.31678	2.39518	2	3.95069	2.69828	2.97519	2.7107	2.83738	2.31021	2	2.7162	2.36137	2	2	2	3.49513	3.59237	2.29688	2	2	2	2	2	2	2	2	2	2
ENSG00000244265	SIAH2-AS1	-3.00312	4.33554e-16		2.27765	2.93422	2.86523	2.92569	2.8546	2.66155	4.83555	4.53925	3.51583	2.55067	3.08703	2.97718	2.52637	4.26083	3.69141	2.87731	2	3.88793	2.39518	3.06778	4.11875	2.50085	4.1832	3.18472	4.22396	5.26841	2.79803	5.45473	2.89059	2.30131	2.54374	2	3.62234	3.96761	2.54298	2	2.19849	2.28387	2.80433	2	2.34199	2.37435	2.17199	2	2.27727
ENSG00000261713	SSTR5-AS1	-3.0283	3.75413e-05		2	2.24144	2.57819	2	2	2	2	2	2	2.30145	2	2.78782	5.87277	2.81438	2	2.22329	2.46477	2	2.39518	2	2	2.27205	2	3.18472	5.64843	3.28647	2	2	2.89059	2	2	2.38518	2	2	6.37603	2	2.19849	2	2.24681	2.37537	2.34199	2	2.32565	2.33238	2
ENSG00000234593	KAZN-AS1	-3.05754	0.00277861		6.16813	2	2.2195	2	2	2.36837	2	2	2	2	2	2.31284	2	2.4639	2	2.4166	2.25102	2.31678	2	2	2	2	2	2.7107	2.60837	2	2	2.40209	2	2.9479	5.58327	2	2	2.29153	2.29688	2	2	2	2	2	2	2	2	2	2
ENSG00000249364		-3.08473	7.96495e-08		2.71075	2.24144	2.72884	2.23869	2.34417	3.60229	3.93847	2	3.66429	2	2.64356	2.78782	2	3.71176	3.87801	3.00313	2	2	2.96	2.34942	2.56325	2	5.49862	3.18472	2	3.13713	2	3.38246	2.65011	2	2	4.02157	3.62234	2.53394	2	2.83237	2.19849	2.28387	2.24681	2	2	2.37435	2	2.60234	2
ENSG00000196166	C8orf86	-3.10856	2.73785e-16		2.27765	3.96891	4.20639	3.05625	4.44504	3.60229	2.55794	2.87737	3.35032	2	4.7872	3.8733	4.02932	2.4639	2	4.06364	5.31213	2	4.05347	3.06778	2.96731	2.50085	2.97519	4.06453	2.83738	4.20109	2.4535	2	3.43715	4.30699	2.54374	3.33921	2.60377	2.92277	2.75315	2.4754	2	2.52097	2.24681	2	2.61824	2	2.17199	2.33238	2.27727
ENSG00000259390		-3.11948	0.000386619		2	2.93422	2	2	2	2.36837	2	2.70289	2	2	2	2.31284	3.21469	3.33175	2	2	2.6509	2.31678	2	2.34942	2.56325	3.1668	2	2	3.50379	2.31021	2	2.974	3.09665	2	2	2.93966	2.33324	2.53394	2	2	2	2	2	2	2	2	2	2	2
ENSG00000261294		-3.12059	0.00109618		2	3.29711	3.48933	2.23869	2.34417	2	2	2.27412	2.69589	2	2.64356	2	2	3.43654	2	2.4166	3.22054	2	2	6.69704	2	2	2	2	2	2	2	3.96082	3.58135	2	2	2.38518	2	2.53394	2.42517	2	2	2	2	2	2	2	2	2	2
ENSG00000260886	TAT-AS1	-3.12278	1.2774e-05		2	2.93422	2	2	2.34417	3.45699	2.95927	2	2	2	2.35737	2.31284	5.08494	2.4639	2.73891	2	2.25102	2	3.36486	2	2	2.27205	3.38395	2	2	3.13713	2.79803	5.17563	2	2	2.93772	2	2	2.53394	2.15607	2	2	2.72454	2	2	2	2	2	2	2.27727
ENSG00000261226		-3.13703	5.63629e-12		2.5104	2.62902	2.86523	2	2.34417	2	2.95927	3.52772	3.35032	2.30145	2.35737	2	5.82875	4.01226	5.34225	2	3.33365	2.31678	3.53138	2	3.76043	3.62069	2.71715	3.54091	4.05214	2.78212	2.4535	2.7162	3.09665	2.76281	3.24686	2.68889	2.60377	3.08385	2.15607	2	2.37295	2	2.24681	2.67297	2.34199	2	2.17199	2	2
ENSG00000257883		-3.17868	1.23941e-06		2.5104	2.4482	2.98983	2.78214	2.34417	3.11341	2.55794	2.50438	8.44564	2	2.88227	2.78782	6.95143	2.25052	2.29039	2.22329	3.53629	2.31678	2	2.6305	2	2.27205	3.194	2.7107	2.33602	3.76505	2	2.40209	3.58135	3.25918	2	2.68889	6.71175	2	2	2.4754	2	2	2.45751	2	2.34199	2.37435	2.32565	2.33238	2
ENSG00000224294	PINCR	-3.182	0.0012743		2	2.4482	2	2	2.18232	2	2	2.27412	2	2	2	2.97718	2	2	2	2.22329	3.71395	2	2	4.18988	2	2.50085	2	2	2	9.69558	2.4535	4.45942	2.65011	2.55044	2	2.38518	3.94795	2	2	2	2	2	2	2	2	2	2	2.33238	2.27727
ENSG00000254042	SLIT3-AS2	-3.1996	5.58798e-17		2.27765	3.40028	3.40232	3.48501	4.67545	4.16694	5.17422	5.69238	3.92199	2.30145	2.88227	4.71579	5.73644	5.44108	2	4.27797	2.96365	3.56773	3.68065	4.69623	5.89242	3.62069	3.96262	4.75047	5.34757	3.54551	4.11245	4.07528	6.03305	2.30131	2.54374	2.68889	5.17873	4.33081	3.94715	2	2.79701	2.28387	2	2	3.38128	2.37435	2	3.026	2.27727
ENSG00000241280		-3.2131	0.00473526		2.27765	2	2	2	2	8.24888	2	4.25296	2	2.30145	2	2	2	2.25052	2	2	2	2.31678	2	2	2	2	2	2	2	2	2.4535	4.95418	2	2	4.35607	2	4.80247	2	2.42517	2	2.19849	2.28387	2	2	2	2	2	2	2
ENSG00000255980		-3.21687	6.361e-10		2.27765	2.4482	2.57819	2.44343	2	2	4.2562	3.72326	2.94846	2	3.56931	2.31284	2	2.81438	2.29039	3.66724	3.53629	2.7963	2.39518	2.34942	2	2	2.40268	2	4.1406	2.78212	2	2.974	2.36137	3.11192	2	2	2.60377	3.3604	2	2	2.19849	2.28387	2	2.67297	2	2	2	2	2
ENSG00000251138	LINC02882	-3.23089	8.00487e-09		2	3.18599	2.2195	2.44343	3.23088	4.57172	2	2	4.03541	2.55067	2.64356	2.31284	4.84082	2.25052	5.62896	2.58705	2	2	3.36486	2	2	2.50085	2	4.06453	2.33602	3.65945	2.4535	2	2.36137	2.30131	2.54374	2	3.49513	2	3.44024	2.4754	2.19849	2.28387	2	2.37537	2	2.37435	2	2.33238	2.27727
ENSG00000234233	KCNH1-IT1	-3.25872	1.54992e-05		3.9103	2	3.98472	3.38916	2	2	2	2	2.3895	2.30145	2	2.31284	2	3.33175	2.29039	2	2.25102	2.57637	2	2	3.28261	2.87191	3.83823	2	2	2.56537	2.4535	4.76249	2.36137	2.55044	2	2.93966	3.35561	2	2	2	2	2	2	2	2	2	2	2	2
ENSG00000246985	SOCS2-AS1	-3.2604	6.44621e-19		5.00059	4.42548	8.22463	4.67752	5.32561	7.24577	5.0148	4.90438	2.94846	3.73285	4.0328	6.61406	7.08843	3.71176	4.32582	4.00469	3.22054	4.88445	6.56605	10.6567	3.76043	3.29435	3.38395	8.16314	4.30276	5.19473	8.18301	3.83649	4.4736	3.62779	4.35607	5.47233	4.04198	4.12402	9.88335	5.94871	4.43962	3.06163	4.40365	3.13007	3.52231	3.12764	4.71611	2.33238	4.389
ENSG00000247011		-3.27613	2.55831e-11		3.31356	2.62902	2.72884	2.78214	3.23088	5.36577	2.95927	3.6288	2.3895	2.94825	2.88227	5.41767	4.1771	2.25052	3.08056	2.58705	2	4.1498	2.39518	2.6305	2.96731	2	3.7021	2	2.33602	6.73702	4.53647	2	3.94352	6.39058	2	3.15322	3.94795	3.22874	4.06999	2	2	3.06163	2	2	2	2.37435	3.47123	2.33238	2.27727
ENSG00000254349	MIR2052HG	-3.31397	4.77318e-09		3.04341	4.69268	3.72271	3.65948	3.38765	3.60229	2.55794	2.87737	4.03541	2	3.42575	2	3.21469	2.81438	2.29039	5.84711	2.46477	2.31678	2	2.86565	2.56325	3.41152	5.45692	5.63908	2	2.97051	2	3.19264	2.65011	2	2	2	2.60377	2.53394	2	2	2.37295	2	3.08372	2.37537	2	2	2	2	2.50974
ENSG00000232415	ELN-AS1	-3.31509	2.1485e-16		2.88665	5.22956	4.56798	2.78214	2	5.14634	2	4.90438	3.35032	2	2.64356	2.31284	3.4653	2.4639	3.87801	3.00313	3.94513	5.22476	3.36486	2.86565	4.40555	3.29435	4.1832	2.7107	4.44851	5.11708	3.30885	3.55019	3.94352	2.55044	2.54374	2.38518	3.02812	4.04793	2.42517	2.4754	2.52857	2	2.24681	2.67297	2	2	2.4645	2.33238	2
ENSG00000224842		-3.31795	2.36757e-19		4.13603	5.05082	3.30972	3.65948	2.95826	6.06248	3.93847	6.64757	4.64823	2.30145	3.56931	3.8733	4.43377	4.89677	3.58821	3.22596	4.14433	5.02164	4.05347	3.67465	7.70329	3.62069	4.07712	6.32897	5.73623	4.20109	5.00322	6.49413	5.66339	4.23764	5.73976	4.55983	5.98285	6.41807	4.18319	2.4754	3.12433	4.7806	2	2	2	2	2.91555	3.026	2.27727
ENSG00000259087		-3.32995	4.70687e-08		2.5104	2	2	2.23869	2	3.45699	2	3.97438	2	2	2	2.78782	2	3.62573	2.53201	2	2	3.56773	2.39518	2	3.95069	2.87191	3.96262	2.7107	2.60837	2.31021	2.4535	2.974	2	4.66496	2	2	2.60377	2.92277	2.29688	2.4754	2.37295	2	2	2.37537	2	2	2	2	2
ENSG00000249942		-3.35445	0.00155328		2	2	2	2	2	5.23816	2	2	2.69589	2	2.35737	2	2.52637	2.4639	2.29039	2.22329	2	2	2	2	4.26927	2.50085	2.40268	4.06453	2	2	2	2	2	2	2.54374	4.02157	2	2	2	2	2	2	2	2	2	2	2	2	2.27727
ENSG00000260469	INSYN1-AS1	-3.37531	0.0352663		2	2	2	2	2.18232	2	2	2	2	2	2	2.31284	4.1771	2	2	2	3.62786	2	5.4287	2	2	2.27205	2	2	6.42336	2.56537	2	2	2	2.30131	2	2	2.33324	2	2	2	2	2	2	2	2	2	2	2	2
ENSG00000241720		-3.38024	1.59516e-08		2.88665	2.62902	4.82376	2.23869	2.34417	4.16694	2	2.70289	3.66429	2	2	2	2.9112	3.21874	2	2	2	2.31678	2.39518	3.06778	2	2	2	2	2	2	2.4535	2.7162	2.89059	2.30131	2.54374	2.38518	3.20114	2.53394	2.42517	2.4754	2.19849	2	2	2	2	2	2	2.60234	2.27727
ENSG00000250643		-3.38276	1.4246e-09		2.5104	2.93422	3.85966	2.23869	2.48968	2	2.55794	2.27412	3.16334	2	2.35737	3.66875	3.4653	3.9428	5.24381	2	3.62786	3.15558	2.70505	3.06778	5.58313	3.96544	2	2	4.91775	4.12379	2	2.7162	2.65011	2	2	2	2.33324	3.69571	2	2	2.37295	2.28387	2.95078	2	2.34199	2	2	2	2
ENSG00000225708		-3.40452	0.012801		3.04341	2	2	2.23869	2	2	2	5.12804	2	2	2	2.56979	2	2	2	2.22329	2	2	3.81591	2	2	2	2	2	2	2	5.50362	2	2	2.76281	5.05727	2.38518	4.13025	2.74141	3.94715	2	2	2	2	2	2	2	2	2	2
ENSG00000250696		-3.41481	5.01368e-06		2	2.78967	2.2195	2.44343	2.62184	2.36837	2	3.52772	2.69589	2	2	2	2	2.25052	2	3.11884	2	3.78889	2	2	2	2	2.71715	2	3.03497	2.31021	2.4535	4.07528	2	2.55044	2.93772	2	2	4.26512	2.15607	2	2	2	2	2	2	2	2	2	2
ENSG00000260253		-3.43133	9.21503e-08		2.27765	2.4482	2	2.44343	2.34417	2	3.27292	2.87737	2.3895	2	2	3.2945	2	2.81438	2.53201	2	2	4.2275	2	2.34942	2.96731	2	3.83823	2	3.36379	2.78212	2.4535	4.2801	2	6.04978	2	2	2.33324	2.53394	2.42517	3.74063	2	2.28387	2	2.37537	2	2	2	2	2
ENSG00000236385		-3.4513	1.11376e-05		4.39078	2.24144	2.57819	3.73939	2.48968	2	2	2.70289	2	2	2.64356	2.78782	2.52637	2.4639	2	2.73947	2	2	2	2	2	2	2.40268	2	2	4.12379	2	2	2	4.81535	2	2	3.94795	2	2.29688	2.4754	2	2	2	2	2.34199	2	2	2	2.50974
ENSG00000259447		-3.51148	5.60412e-06		2	3.40028	2	2.23869	2	2.36837	2	2	2.3895	2	2	2.78782	3.4653	2	2.29039	2	3.7952	2	2.39518	2.34942	2.96731	2.69828	2.71715	2.7107	2.83738	2.31021	2	3.19264	3.09665	2	2	2	2.83149	3.79215	2.15607	2	2	2	2	2	2	2	2	2	2
ENSG00000251169	LINC01843	-3.52651	6.50021e-13		2.88665	3.29711	2.2195	3.48501	3.31139	2	2	2.27412	2.69589	2	2	2.31284	2.9112	4.52126	2	2.58705	2	3.56773	2	3.40289	2.96731	3.02688	3.96262	3.54091	2.83738	3.13713	3.07593	5.53693	2.36137	2	3.71754	2	2.83149	3.08385	2.54298	2	2.66902	2.28387	2.24681	2	2.34199	2	2.17199	2	2
ENSG00000259345		-3.52918	3.727e-24		3.82645	5.64117	3.40232	4.4589	3.46008	7.04431	2	5.69238	5.60381	2.55067	3.93013	4.28524	6.52452	4.01226	4.90037	4.9123	5.61033	3.44299	4.8683	3.06778	4.26927	7.84934	4.62092	4.44789	6.25523	4.90244	4.11245	5.06915	5.21018	2.76281	2.93772	4.40172	4.74771	5.73515	2.84777	3.1183	2.19849	2.52097	2.45751	2	2.85	3.31108	2.32565	2	2.27727
ENSG00000231437	LINC01750	-3.57048	5.47262e-12		2.27765	2.24144	2.2195	3.2865	2.18232	3.29541	4.10607	3.72326	2	2	2	2	5.41774	3.53423	2.29039	2.22329	3.71395	2.31678	3.53138	2	5.1889	3.29435	5.01493	2.7107	5.06065	2	2.79803	3.55019	3.27692	2	2.54374	2.38518	4.04198	5.34787	2.15607	2.4754	2.66902	2.28387	2	2	2.61824	2	2	2	2
ENSG00000228127	LINC01649	-3.57544	7.88227e-07		2	2.24144	2.57819	2	2.18232	2	2	3.033	3.16334	2	2	2	2.9112	2.64976	4.26019	2.4166	2	2.57637	2	2	4.26927	3.1668	2	2	3.6314	3.76505	2.4535	3.83649	2	2	2	2	2.33324	3.96761	2.42517	2	2	2	2.24681	2	2	2.37435	2	2	2
ENSG00000226835	ARHGAP29-AS1	-3.58149	5.77801e-09		2.27765	2.4482	2.2195	3.73939	4.44504	2	3.74882	2	2.3895	2	2.35737	2.97718	2.52637	4.42266	2	2.58705	2.96365	2	2	2	2.56325	2.27205	3.38395	6.37396	3.03497	2.56537	3.30885	2.7162	3.58135	3.39279	2	2	3.62234	2.74141	2.84777	2	2	2	2.24681	2	2.34199	2	3.25867	2.60234	2
ENSG00000255178	LINC02720	-3.6061	6.68843e-05		3.1848	2	2	2.23869	2	2	2	3.033	2.3895	2	2	2.31284	2	2	2	2.22329	2.25102	2.31678	2	2.34942	2	2.27205	2	5.56342	2.60837	2.31021	2.4535	2	2.36137	3.39279	2.93772	2	2	2	2.15607	2	2	2	2	2.37537	2	2	2	2	2
ENSG00000254231		-3.61293	4.36475e-54		5.03835	4.73277	6.27832	4.2565	5.28631	7.61463	6.27906	6.27906	5.32023	3.25961	2.88227	5.76469	7.21354	4.93304	6.81776	5.96004	5.79943	5.97571	7.11753	7.10578	5.39944	4.30537	6.12269	6.41759	6.27491	7.29945	7.03409	5.8896	5.7268	4.76694	5.34411	5.65866	4.50517	6.74162	5.40552	2.83237	3.61588	3.06163	2.45751	3.47666	3.52231	3.62001	2.81531	2.82967	2.27727
ENSG00000234979		-3.62227	0.0189656		2	2	2	2	2	2.66155	2	2.50438	2	2	2	2.31284	5.47599	2.81438	3.08056	2.4166	4.14433	2	2	3.06778	2	2	2	2	2	6.46662	2	2	2	2	2	2	2	2	3.17421	2	2	2	2	2	2	2	2	2	2
ENSG00000251129	LINC02506	-3.6586	8.87063e-05		2	2	2	2	2.18232	8.12808	2.55794	2	2	2	2.35737	2.31284	2	2	3.69141	2	2.25102	2	2.39518	2.34942	2	2.69828	7.5158	2.7107	2	2.56537	2	6.94919	2	2	2	2	5.25924	2.74141	3.17421	2	2.37295	2.28387	2	2	2	2	2	2	2
ENSG00000257986	LINC02306	-3.69611	1.60063e-06		2	2	2	2	2	3.73428	2	2.27412	2	2	2	2	3.67876	3.43654	2	2.73947	4.66023	2	2	3.54516	2	5.04672	2	3.54091	3.36379	3.13713	3.07593	2.974	2	2.55044	2.54374	2	2	2.53394	3.24546	2	2	2	2.24681	2	2	2.37435	2	2	2.7099
ENSG00000230806	SRGAP2-AS1	-3.72498	0.000116482		2.5104	2.24144	2	2	2.8546	2	2	5.88859	2	2	2.35737	2.31284	2.52637	2	3.47705	2	2.96365	2	2	2	2	2	2	2	3.03497	3.28647	2.4535	2	2.36137	2	2	2	2	3.3604	2.29688	2	2	2	2	2	2	2	2	2	2
ENSG00000235049	LINC00940	-3.74302	2.42247e-10		2.27765	4.21518	3.64904	3.38916	2.18232	2	3.74882	3.033	5.44864	2	3.26631	2.78782	2	5.41567	4.19142	5.4207	3.7952	4.88445	2	2	4.40555	4.93371	3.194	4.2689	5.58679	2	5.50362	5.27478	6.05792	2.30131	2.93772	2.38518	2.33324	5.60844	2.15607	3.1183	2	4.63668	2.95078	2	2	2	2	2.60234	2
ENSG00000235978		-3.7614	7.54559e-23		3.82645	9.05805	7.97616	4.79438	7.51487	2.36837	6.00982	6.00598	3.66429	2	4.5307	7.0322	4.74931	8.47865	2	4.17478	2.96365	5.10635	4.51766	5.98175	2.96731	7.40248	4.54336	3.54091	6.78078	3.54551	4.44157	4.2801	3.43715	2.76281	3.50131	6.70565	3.49513	6.60226	2.15607	3.1183	3.12433	2	2.80433	3.13007	3.04963	4.18746	3.00928	2.60234	2.7099
ENSG00000253959	LINC01863	-3.78922	1.66723e-12		2.71075	2.78967	3.40232	2.78214	3.05497	2.36837	2.55794	2.87737	2.94846	2	2.35737	2	2.9112	3.33175	2.53201	2	3.22054	2	2	2.34942	3.28261	3.41152	2.71715	4.2689	3.85705	3.13713	2.4535	2.40209	2.65011	2	2.54374	2	2.60377	2	2	2	2	2	2	2	2.34199	2	2	2	2
ENSG00000225208		-3.8239	5.23894e-09		2	2.78967	2.98983	2.23869	2	2.36837	2.55794	2.87737	2	2	2	2	2.52637	4.26083	2.53201	2	2.46477	3.15558	2.39518	2.86565	2.96731	2	2.40268	3.54091	3.20872	2.31021	4.44157	3.19264	3.09665	2	2	2	2	4.12402	2.15607	2	2	2	2	2	2	2	2	2	2
ENSG00000256650	RERG-IT1	-3.86138	6.99702e-20		2.5104	4.15744	4.3528	3.48501	2.18232	6.35683	3.93847	2.27412	5.4071	2	3.69987	2.97718	6.65631	4.1419	3.58821	3.50654	4.08094	3.30643	3.36486	3.06778	2	4.17884	3.83823	3.18472	3.95789	2.56537	3.30885	4.2801	4.3176	2	3.24686	3.50393	2.83149	4.77027	2.75315	2	2.37295	2.28387	2	2	2	3.31108	2.32565	2.33238	2.27727
ENSG00000248431		-3.86884	1.80939e-05		2	2	2.2195	2	2	2.36837	2	3.17347	2	2	4.0328	2	2	2.4639	2	2	2	2	2.39518	2	2	4.93371	2.97519	5.96732	2	2	2	4.37254	2.36137	2.30131	2.54374	2	7.19371	2.53394	2	2.4754	2	2	2.45751	2	2	2	2	2	2
ENSG00000236117	LINC01639	-3.86891	0.000893308		2	8.23855	2.2195	2	2	2	2	2	2.3895	2	3.26631	2.31284	6.11197	2	2	2	2	2	2.39518	2.34942	4.11875	2	2	2.7107	3.03497	2.56537	2	2	2	2	2	2	4.21344	2	2	2.4754	2	2	2.24681	2	2	2	2	2	2
ENSG00000229970		-3.89035	2.15344e-08		2	4.60899	2	4.93678	5.32561	2.9051	2.55794	2	5.90181	2	4.21852	2	4.92686	2	3.78772	5.79587	2	2.31678	4.15902	2	2	2	2	3.82635	2	2	2.79803	2.40209	2	2	3.71754	3.15322	4.04198	2	2.42517	7.19052	2.52857	2.52097	2.24681	2	2	2.37435	2	2	2.27727
ENSG00000255727	LINC01489	-3.90465	1.73713e-12		2.5104	2.4482	2.98983	3.65948	2	3.73428	2.95927	2	2.3895	2	2	2.56979	2	3.33175	3.47705	2.22329	2.25102	2.31678	2	2.34942	2.56325	2.69828	2.71715	5.56342	3.6314	2.56537	2.4535	3.38246	3.27692	2	4.35607	2	3.02812	3.08385	2.15607	2	2	2	2	2	2	2.37435	2.4645	2.33238	2
ENSG00000224715		-3.94992	8.0997e-10		2	2	2	2	3.52904	2	2.95927	5.94848	2.3895	2	3.69987	2.31284	2	6.53526	2	2.87731	2	3.44299	2.39518	2.34942	2.56325	2	4.95629	2	4.64278	2.31021	2	3.96082	2.65011	2.30131	2.93772	2.68889	5.13673	4.45385	2	2	2.19849	2	2	2	2	2.37435	2.17199	2	2
ENSG00000255794	RMST	-4.03003	4.52973e-12		2.27765	5.11289	3.48933	2	2.74291	2	5.09671	2.50438	2.94846	2.30145	2	2	2	5.1334	2.91983	3.32568	3.09781	2	3.17658	2.34942	2.96731	8.23842	4.07712	3.54091	6.60536	2	4.11245	4.18132	7.08825	2	2	2	4.63153	3.3604	2	2.4754	2.52857	2	2.24681	2	2.34199	2.6713	2	2.82967	2.50974
ENSG00000236054	SYN3-AS1	-4.04005	3.96341e-09		5.18021	2.93422	3.10453	2.23869	2	2.9051	2	2	3.51583	2	2	2.97718	6.11197	2.25052	3.47705	2	3.71395	2	4.59494	3.54516	2	2.50085	3.38395	3.18472	3.20872	8.6449	2.79803	2	3.58135	2.30131	2	2	2	2	2	2.4754	2	2	2	2.67297	2	2.91744	2	2	2
ENSG00000256357		-4.04793	2.81715e-07		2	2	2.57819	2.23869	2.34417	2	2	2.27412	2	2	2	2.31284	2.9112	2.25052	2.29039	2.22329	3.71395	2	3.36486	2.34942	2.56325	2.87191	2	2	4.91775	5.23204	2	3.19264	2.65011	2	2	3.33921	3.35561	2.74141	2	2	2	2	2	2	2	2.6713	2	2	2
ENSG00000259977		-4.04926	4.16542e-07		2.27765	2.62902	2.57819	2.6227	2.18232	2	2.55794	2.27412	3.35032	2	2	2	2	4.07853	3.87801	2	2.6509	2	2.96	2.34942	4.11875	2.87191	2	2	2	2	2	5.27478	2.36137	2	3.24686	2	3.20114	2.53394	2	2.4754	2	2	2	2	2	2	2.17199	2	2
ENSG00000259793		-4.06453	3.9743e-23		2.27765	4.37571	3.64904	2.6227	3.1456	4.34269	5.31776	8.19364	2.94846	2.76311	3.26631	2.56979	3.21469	4.4728	3.69141	3.81182	3.62786	6.46709	2.39518	3.90324	3.95069	2.27205	4.1832	3.54091	4.22396	3.28647	4.86377	4.54136	5.2963	4.007	2.93772	2.93966	2.83149	5.24939	5.16946	3.1183	2.19849	2.52097	2	2	3.22497	2.37435	2.32565	2.33238	2.50974
ENSG00000224260		-4.06646	4.41362e-08		2.71075	2	2.40996	2.78214	2.34417	2	2.95927	2	3.16334	2.30145	2	2.31284	2.9112	4.7418	2.53201	2.22329	2.46477	2	2	2.34942	5.11129	2.87191	2.40268	6.32897	2.60837	2.31021	2.4535	4.6189	2	2	2.54374	2	2	2	2	2	2	2	2.24681	2	2	2	2	2	2
ENSG00000250244		-4.07462	8.70795e-10		2.5104	3.06559	2.57819	2.44343	2.18232	3.8552	2	2.70289	2.3895	2	2.35737	2.56979	3.4653	2.4639	3.22517	2.4166	3.94513	2	2.39518	2	2.56325	3.80334	2	3.54091	3.50379	4.27446	2	2	2.36137	2	2	2	2.60377	3.08385	2	2	2	2	2	2	2	2	2	2	2
ENSG00000249231	CASC16	-4.17719	6.68813e-06		2.5104	2	2	2.44343	2.48968	2.36837	2	3.17347	2	2	2	2.31284	2	8.12984	2	2.87731	2.25102	2	2	2	6.0253	3.41152	2	3.54091	2	2	5.3553	2.7162	2.65011	3.11192	2	2.38518	2	2	2	2	2.19849	2	2	2	2	2	2	2	2
ENSG00000233823	ENSG00000233823	-4.17882	4.3371e-14		2.71075	4.4736	2.40996	2.23869	3.05497	4.07033	2.95927	3.033	2.3895	2	3.42575	2.78782	4.43377	2.4639	2.29039	2.4166	2.6509	2.7963	2.39518	4.10052	2	2	2.71715	4.75047	2.60837	2.56537	2	2.7162	2	2.30131	3.24686	2	2	2.53394	2.29688	2	2	2	2	2	2	2	2	2	2.27727
ENSG00000250387	LINC02197	-4.18835	1.95073e-08		2.27765	2.4482	2	4.90247	6.49528	2	2.55794	2	3.16334	2	2	2	2	5.99829	2	2	2.25102	2	2	2	7.34485	2.27205	2.97519	2	2.33602	2.31021	2	5.79254	2	2	2	2.93966	4.43758	5.60844	2	2	2.37295	2	2.24681	2	2	2	3.09729	2	2.27727
ENSG00000145063		-4.20584	1.91616e-18		2.5104	2.78967	6.25368	2.78214	2.18232	4.16694	4.10607	2.27412	3.79889	2.30145	2.88227	4.60531	2.52637	3.33175	3.22517	2.87731	3.62786	2	3.53138	7.69971	3.95069	2.87191	5.27695	4.88087	2	3.4218	2	5.6147	3.94352	8.56026	3.71754	3.15322	4.69079	2.29153	2	2.4754	3.12433	2.28387	2.64131	2.37537	2	2.6713	2	2.60234	2.7099
ENSG00000224087	POTEF-AS1	-4.26626	1.1755e-08		2	4.0973	3.64904	4.2565	2.74291	2	2	4.63956	2.94846	2	2	2	2	2.96212	2.29039	2.4166	2	2.57637	2.39518	4.56875	2	2	2	3.54091	2.33602	2	2	2.40209	3.27692	2	2.93772	2	3.20114	4.81687	2.75315	2	2	2	2	2	2	2	2	2	2
ENSG00000223813		-4.356	7.75544e-44		4.20406	5.55435	5.01186	4.20112	3.52904	6.39723	5.67854	7.15933	4.96692	2	5.19402	6.51057	7.21354	5.10188	4.90037	4.77792	5.49347	6.84534	5.47031	5.5804	6.63691	4.11115	7.0247	5.48356	5.52239	6.45088	4.93518	6.87211	4.54571	5.63005	7.79369	7.56101	5.90991	6.11665	5.6614	2	2.37295	2	2.24681	2.67297	2	2.37435	4.18434	4.43417	2.50974
ENSG00000251191	LINC00589	-4.36308	1.74311e-14		2.27765	2	2.2195	2.6227	2.34417	2	2.55794	2.70289	2.3895	2.30145	2	6.86245	2.52637	2.4639	2	2.58705	2.46477	2.7963	2.39518	2.86565	4.40555	2.69828	2.40268	2.7107	3.03497	3.95554	3.07593	5.06915	2	5.60273	2.93772	2	2.33324	2.92277	5.32558	2.4754	2.19849	2	2.24681	2	2	2	2	2.33238	2
ENSG00000259459	LINC02568	-4.42464	3.46534e-20		4.50305	6.4441	6.25368	5.76493	5.8817	4.34269	6.82709	3.97438	4.41661	2	2	5.20684	3.4653	7.45475	5.84583	5.89659	2.81573	7.01926	3.53138	6.39272	6.55134	3.5199	6.12269	8.09759	3.20872	3.4218	6.43857	7.28274	5.66339	4.30699	4.88918	3.65176	5.09346	8.14251	4.06999	4.04349	3.02325	3.20461	2.64131	2.37537	2	2.37435	3.96795	2	3.7359
ENSG00000237423	LINC01522	-4.4431	1.94993e-11		2.5104	2.4482	2.40996	2.44343	2	2	3.27292	2.87737	2.94846	2	2	2	2	2.4639	3.3566	2	4.08094	2	2.39518	2.86565	2	6.42926	2.71715	3.54091	3.50379	2.31021	2	2	2.89059	2	2.93772	3.15322	6.72599	2.92277	2	2	2.19849	2.28387	2	2	2.34199	2	2	2	2
ENSG00000233508		-4.46188	6.01226e-11		2	5.43792	2.98983	2.78214	2	2	4.51643	5.29112	3.51583	2	2	2	2	6.5817	2	2.22329	3.71395	3.9806	4.34946	3.24505	6.22273	4.42169	2	2.7107	5.92243	2	4.62552	6.61259	2.65011	2	2	3.78584	4.04198	4.04793	2.65189	2	2.37295	2	2	2	2	2.37435	2	2	2
ENSG00000259725		-4.50851	8.32337e-37		2.5104	4.32416	3.48933	3.2865	3.1456	4.25749	4.10607	6.53488	4.03541	2	2.88227	2.56979	4.74931	4.78213	3.08056	2.87731	4.86227	6.45099	3.17658	4.75598	6.89024	4.67708	4.28202	5.39902	4.64278	5.98849	3.50934	4.82926	6.57116	4.55522	4.35607	3.65176	5.69518	6.17147	4.64507	2.4754	2.66902	2.72454	2	2	2	2.37435	2.70758	2	2.27727
ENSG00000248360	LINC00504	-4.52666	9.51685e-32		2.27765	4.60899	4.88922	3.17596	4.12689	3.8552	5.4483	6.23164	4.78426	2.30145	2	2.56979	3.21469	4.07853	4.04321	3.41894	4.66023	3.9806	2.96	4.97293	3.54121	3.88666	4.28202	3.18472	4.58088	5.72619	3.50934	4.45942	5.37757	3.11192	3.24686	3.33921	3.49513	5.40998	3.49974	2	2.37295	2	2	2.37537	2.34199	3.12764	2.17199	2	2.27727
ENSG00000218357	LINC01644	-4.5538	1.49839e-13		2.5104	2	2	4.2565	3.88526	2	2.55794	6.71809	3.66429	2.30145	4.84478	2.78782	2.52637	5.60744	2	2.22329	2.46477	5.29862	2	2.6305	4.40555	2	5.36974	5.30922	4.64278	3.13713	2.4535	5.75869	3.27692	4.007	2	2	6.47943	4.67231	2	2	3.21878	2	2	2.37537	2	2.37435	2	2	2.50974
ENSG00000232767		-4.56109	9.45478e-15		2	3.58683	4.04341	2.78214	2.95826	2	4.10607	3.033	3.79889	2	3.93013	2.97718	2	2	2	4.5495	4.20506	2	2	3.67465	2.96731	4.04013	4.07712	2	2	3.54551	2.4535	2	3.71244	2.76281	2	3.78584	3.02812	3.3604	2	2.4754	2.19849	2	2	2	2	2	2	2	2
ENSG00000230393		-4.5858	4.73619e-24		2.88665	4.88283	4.25686	4.02099	3.93693	6.71741	5.56801	5.43763	5.32023	2	3.42575	4.4219	6.80005	2.96212	2.73891	3.00313	5.16704	5.06461	4.92925	4.92168	4.26927	3.02688	2.40268	4.6071	5.42006	6.22893	4.53647	4.18132	4.23277	2.30131	2.54374	4.1264	3.20114	4.862	2	2	2.19849	2	2.80433	2	2	3.12764	2.59116	2	2
ENSG00000249306	LINC01411	-4.58805	1.37008e-13		2.5104	2.24144	2.72884	6.41487	2.18232	6.20583	5.0148	7.03593	2	2	2	2.78782	2.52637	3.79296	4.3886	2.22329	3.33365	2.7963	2	3.24505	6.42872	4.24349	3.38395	3.18472	8.0624	5.46926	2	2	2.89059	2.9479	3.50131	2.38518	2.60377	4.62072	2.42517	2	2	2.28387	2	2	2	2	2.32565	2	2.27727
ENSG00000260009	LINC02130	-4.59018	5.22044e-21		3.64256	2.4482	3.85966	2.23869	2.34417	2	2.95927	2.50438	3.66429	2	3.08703	3.2945	3.4653	2.64976	2.53201	2.73947	4.20506	2.57637	3.93957	2	2.56325	3.88666	2	3.82635	3.20872	4.34427	2	2.7162	3.27692	2.30131	4.47962	2.38518	2.83149	2.29153	2.29688	2	2	2	2	2	2	2	2	2	2
ENSG00000204049		-4.69825	1.80355e-18		8.38463	4.03453	5.39656	5.51542	2.48968	6.01135	6.50587	3.89543	10.0934	2.30145	3.08703	3.2945	4.1771	6.27758	6.50006	3.11884	5.85733	2.31678	5.38586	2.86565	6.52165	7.55036	9.99088	4.88087	7.38935	4.34427	4.53647	8.57255	4.91586	2.55044	7.58941	2.93966	6.02951	5.06866	2.84777	2.4754	2.37295	2.28387	2.80433	2	2	2	2.32565	4.62803	2
ENSG00000251095		-4.74164	1.68832e-18		2	6.8516	7.36091	2.23869	3.59486	5.09815	2.95927	6.26343	3.79889	2	2	2	2	5.28143	5.17425	4.00469	5.13619	4.1498	3.53138	3.54516	2.96731	3.02688	3.96262	2.7107	4.64278	4.75643	3.30885	7.18415	5.81697	2	4.22095	3.33921	2.60377	3.69571	2.15607	2	3.86987	2	2.24681	2.67297	2	3.12764	2	2	2
ENSG00000261257		-4.74175	5.55662e-10		2	2	2	2.44343	2	4.42314	2.55794	4.77803	2	2	2	2	2.52637	4.82136	3.69141	2.4166	2	4.1498	2.96	2	3.28261	2	6.67069	2	2.60837	2	2.4535	3.83649	3.58135	2.30131	2	2	2	4.51164	2.42517	2	2	2	2	2	2	2	2.17199	2.33238	2
ENSG00000230314	ELOVL2-AS1	-4.90308	4.04288e-17		2.5104	4.03453	3.85966	2	3.88526	5.81661	3.93847	2	4.84775	2.30145	2.35737	2.78782	3.67876	5.62971	4.76496	2	4.93578	4.88445	3.36486	2.34942	2	4.17884	2	2	2.60837	3.95554	3.98364	3.96082	4.04652	2	2	2.38518	2.60377	2.92277	2	2.83237	2	2	2	2	2	2	2	2	2
ENSG00000253632		-4.91692	8.00993e-15		2	2.24144	2.2195	3.17596	2.18232	2.36837	2.55794	5.54499	2.3895	2	2.35737	4.66161	2.9112	2.64976	2	2.58705	2.96365	7.79472	2	3.54516	2	2	3.55178	2.7107	2.33602	2.31021	4.70938	3.55019	2.36137	6.71792	2	2	3.35561	2.53394	2.42517	2.4754	2	2	2	2	2.34199	2.37435	2	2	2
ENSG00000260710		-4.93947	1.49447e-25		2.27765	4.56526	5.46256	2.6227	3.71812	2	3.27292	2.27412	4.49802	2.76311	2.35737	5.12911	4.84082	4.96843	3.87801	3.00313	4.93578	3.15558	2.70505	4.27403	5.26255	5.3407	3.7021	6.32897	3.36379	6.11371	3.07593	3.19264	3.71244	2.55044	2	4.40172	3.20114	2.92277	3.24546	2	2.37295	2	2.45751	2	2	2.6713	2.17199	2	2.27727
ENSG00000238117		-5.00959	3.08701e-12		5.11102	2	2	5.37236	2	2.66155	2	2.50438	2	2	4.0328	3.14455	2	5.22402	2	2.73947	2	4.56339	2.70505	2	5.6395	2.27205	5.07128	5.00046	3.03497	2.31021	3.30885	4.2801	2.89059	4.95153	4.69888	3.90851	4.69079	6.24146	5.27539	2	2	2	2	2	2	2	2	2	2
ENSG00000258265		-5.10463	6.89034e-20		2	5.14296	4.3528	2.23869	3.71812	4.42314	3.27292	4.1882	4.57508	2	2	2	2.52637	4.93304	3.58821	2.58705	2	2.7963	2	3.06778	3.28261	2.69828	2.97519	3.82635	4.37747	2.97051	2.4535	5.01281	4.39771	2	2	2	3.62234	5.37926	3.85902	2	2	2	2.24681	2	2	2.37435	2	2	2
ENSG00000236272	SCUBE1-AS2	-5.12791	8.02136e-12		2	3.06559	2.40996	2.23869	3.98682	2.66155	2	2.50438	2.3895	2	2.35737	2	2	2.25052	3.22517	2.22329	2.25102	2	2	5.20501	2	2	2.40268	4.06453	2.33602	2.78212	2	3.19264	4.39771	2	5.63735	3.15322	6.9118	2	2	2.4754	2	2.28387	2	2	2	2	2.17199	2	2
ENSG00000197308	GATA3-AS1	-5.20632	2.51589e-39		3.73744	8.7877	6.77908	4.67752	7.54432	10.1485	6.20712	8.7314	3.66429	2.30145	3.26631	7.20316	3.86466	8.54461	6.82912	6.63048	8.49398	7.8814	6.92146	6.65057	8.05378	8.49892	8.51017	7.17044	8.05673	7.97477	3.50934	8.27011	7.41136	8.01954	2.93772	5.9717	6.83508	7.37617	5.37407	2	3.12433	2.52097	2	2.67297	4.83845	5.12144	4.05843	2.82967	3.53957
ENSG00000228561		-5.21448	1.74311e-14		8.93534	2.24144	2.40996	3.95557	5.78633	2	2	3.52772	2	2.55067	4.30312	5.00405	3.21469	2.4639	2	2.73947	2.6509	2.31678	2	2	2.56325	2.27205	2.71715	2.7107	2	5.58913	3.30885	5.36756	2	5.51752	2	2	5.66595	3.48104	4.35411	2	2	2	2	2	2	3.12764	2.32565	2.33238	2
ENSG00000245750	DRAIC	-5.40128	3.00622e-49		3.9103	6.15053	4.30563	4.90247	5.00089	9.48871	5.73078	8.99548	4.14056	2.55067	3.93013	4.86711	5.68798	7.08731	5.91143	5.97547	4.42522	6.57507	4.05347	5.5804	5.1889	5.15151	6.68881	6.82648	7.17567	6.03145	6.86153	4.69248	5.37757	5.45778	2.54374	4.95094	7.18343	6.65451	6.59644	2.4754	2.19849	2	2	3.31375	2.61824	2.91744	2.59116	4.7989	2.7099
ENSG00000251141	MRPS30-DT	-5.45065	2.3802e-52		5.27814	8.74913	8.57724	5.87517	10.1181	11.4744	10.8063	10.0729	3.66429	4.08861	7.02157	8.18344	8.09522	9.01972	8.9395	4.50764	4.20506	11.466	7.36923	9.48048	3.54121	9.1467	10.1432	4.06453	10.7883	11.5013	5.40645	10.7036	5.63061	3.39279	5.5271	4.1264	5.88476	7.14006	3.61183	5.83494	5.44393	3.454	3.60995	4.79566	4.07382	4.85226	4.26255	3.61952	4.13434
ENSG00000240521		-5.48218	6.47735e-16		2.27765	2.24144	2	2.23869	3.59486	10.7639	2	5.8261	2.69589	2	2	2.56979	8.85698	2.64976	5.02416	2.4166	4.01463	2.31678	5.47031	7.01087	3.95069	4.47651	2	5.77946	10.0201	3.65945	2	2.40209	2.36137	2.55044	3.24686	2.68889	2.60377	2.53394	2.54298	2	2.52857	2.28387	2	2	2	2.37435	2	2	2
ENSG00000224223	VSTM2A-OT1	-5.48776	4.58279e-09		2.71075	2	2	2	2	2	2	5.43763	4.84775	2	2	2	2.9112	4.96843	2.53201	2	4.14433	2.31678	4.59494	5.6763	2	5.89763	3.194	2	2	5.58913	3.50934	3.96082	3.43715	2	2	2.68889	2	2	2	2.4754	2	2	2	2	2	2	2	2	2
ENSG00000259527	LINC00052	-5.56764	1.83001e-18		2.5104	2.24144	2.2195	8.06674	7.23424	2	2	4.1882	5.48903	2.30145	4.95348	6.12652	4.02932	3.53423	2.29039	4.84668	4.01463	2	4.66829	2	6.29472	3.62069	2.40268	6.23455	2	3.65945	2	2	6.00774	2	2.54374	6.15634	2.33324	2.92277	3.55687	2.83237	2.19849	2	2	2	2.34199	2	2	2	2
ENSG00000254290		-5.57705	1.16331e-42		4.33118	4.98595	4.95184	5.58196	4.84733	6.20583	4.10607	3.52772	4.41661	2.30145	6.04089	7.11518	5.35704	5.46605	3.87801	2.4166	3.94513	2.9871	6.22077	4.4289	4.11875	3.88666	7.14772	7.52977	4.05214	5.23204	3.50934	5.6147	4.74262	2.76281	6.08926	3.50393	4.21344	3.69571	2.29688	2	2.19849	2.28387	2	3.13007	2	2.6713	2.17199	2.60234	2
ENSG00000254164		-5.61164	4.35551e-19		2	2.62902	3.57139	2	2.74291	2	4.63083	5.98706	2.3895	2.30145	2	3.55446	2.52637	3.71176	2.73891	2	2.25102	2.31678	3.68065	8.08468	6.49133	2	3.194	3.54091	2.60837	6.17247	3.07593	3.38246	3.27692	2	2	2.68889	6.24253	2.29153	3.17421	2	2.37295	2	2	2	2	2	2	2	2
ENSG00000258616	LINC02303	-5.64454	1.29252e-06		4.44801	2	2.2195	3.95557	5.04864	2	3.93847	2	2	2	4.21852	6.10638	2	2.25052	2	2	2	2	2	2	2	2	2	3.54091	2	2.56537	2	2	2.36137	7.82047	2	4.48294	2	2	7.8695	2	2	2	2	3.13007	2	2.37435	2	2	2
ENSG00000259457		-5.68779	1.68401e-12		2	3.18599	2.40996	2	2	7.1662	2	5.76079	2.3895	2	2	2.78782	2.52637	4.20259	5.576	2	2	2.9871	2	4.27403	4.11875	2	2.71715	2	3.74863	2.97051	3.07593	2	2.36137	2.30131	2	2	4.95529	4.67231	4.0302	2	2	2	2	2	2	2	2	2.33238	2
ENSG00000249599	BMPR1B-DT	-5.70329	1.08048e-22		2	5.01875	4.04341	3.95557	5.00089	5.69227	2.55794	2.70289	2	2	2	2	2	5.62971	3.08056	2.22329	4.57077	4.43826	4.59494	3.24505	2	4.3647	5.41399	4.2689	6.17371	2.31021	3.84219	5.53693	2.65011	2.30131	2.93772	2	3.02812	4.94825	2	2	2.37295	2	2	2	2	2	2	2	2
ENSG00000257891		-5.79321	4.89575e-31		2	5.25731	5.01186	3.73939	4.58117	5.14634	4.51643	4.90438	3.92199	2	2	2	4.02932	5.81606	4.71684	2.87731	2	3.15558	2.39518	4.35355	3.95069	3.88666	2.40268	4.2689	4.96697	3.54551	2.79803	5.12337	5.07051	2	2.93772	3.50393	4.36666	6.17147	4.53562	2	2.19849	2	2	2	2	2	2	2	2
ENSG00000249346	LINC01016	-5.82715	1.7514e-38		3.54101	4.52015	7.24066	5.29514	2.18232	2	5.24777	2.87737	8.40401	2.30145	6.26835	4.21173	4.1771	7.20323	4.98407	2.58705	5.25583	2.7963	5.66207	2.6305	2.96731	3.5199	8.43163	4.44789	3.03497	4.59397	4.93518	4.54136	6.4636	3.73233	4.97567	6.467	6.51265	6.98547	2.15607	2.4754	3.02325	2	2.24681	2.37537	2	2.37435	2.32565	2	2.27727
ENSG00000225362	CT62	-5.91732	1.02372e-53		4.13603	5.96103	4.09981	3.95557	4.25456	7.7377	4.63083	6.16589	5.36432	2	4.21852	4.21173	5.15793	5.60744	6.44204	4.27797	4.01463	6.85761	6.17117	5.16149	5.02927	4.72315	6.20054	5.90738	5.01457	8.2943	5.94534	5.8896	5.37757	4.23764	5.20781	4.48294	4.56973	6.76557	3.49974	2	2.66902	2.72454	2	2	2	2	2.32565	2.33238	2.27727
ENSG00000254080		-6.03699	3.6077e-07		2	5.20127	2.98983	3.17596	5.74344	2.66155	2	2.87737	2.3895	2	3.08703	2	3.21469	2.64976	2	6.35171	2	2	2	4.6339	2	2.27205	5.45692	7.31587	2	3.28647	2.4535	2	2	2	2	2	2	2	2	2	2	2	2	2	2	2	2	2	2
ENSG00000235584		-6.13723	5.9139e-37		3.98953	5.92688	6.3614	5.56012	5.59051	8.56479	3.74882	7.67868	2	2.30145	2.35737	2.56979	8.42591	3.71176	4.50651	3.41894	9.01014	8.55178	6.03914	5.9565	5.84526	4.72315	2.40268	7.36126	6.40562	6.94231	7.2455	2.974	6.96219	3.62779	2.93772	3.65176	4.43758	6.74162	7.08817	2	2.66902	2	2	3.75591	2	3.62001	2.17199	2	2.7099
ENSG00000257434		-6.22541	1.34955e-07		2	2	2.40996	2	8.18587	3.29541	2	3.97438	2	2	2	2	3.4653	2	2	2	4.26333	4.88445	5.9537	2	2	6.12054	2	2.7107	5.06065	2	2	4.95418	2	2	2	2	2	6.35632	2	2	2	2	2	2	2	2	2	2	2.27727
ENSG00000238178		-6.27046	4.40434e-35		6.06215	3.29711	7.49837	4.55036	4.17071	2.36837	4.51643	4.31495	3.66429	2.55067	3.08703	6.38244	2.52637	5.44108	4.19142	6.25384	4.57077	2.9871	2.70505	2.34942	2.56325	6.29844	2.40268	7.73338	4.44851	2.56537	7.1132	4.82926	7.25883	5.36325	3.90554	3.33921	4.36666	4.12402	2	2.4754	3.12433	2	2.24681	2	2.34199	2	2	2.33238	2
ENSG00000250418		-6.3148	1.8927e-06		2	2	2.2195	2	6.9809	5.40592	2	5.43763	2	2	3.08703	4.05242	2	7.06296	2	2	2	2.7963	2.39518	2	2	2	2.40268	2	2	5.53044	2	6.53471	2	2	2	2	2	6.30821	2	2	2	2	2	2	2	2	2	2	2
ENSG00000261538		-6.32357	5.7659e-26		4.96182	2.62902	3.30972	2.78214	2.34417	2	2.95927	7.88176	3.16334	2.55067	2.64356	4.76802	2.9112	2.96212	2	2.22329	3.7952	5.26216	2	2.34942	4.40555	2	4.95629	3.18472	4.64278	2.56537	3.30885	6.29592	3.8326	3.11192	7.14287	2.68889	3.49513	3.22874	5.09426	2	2.19849	2	2	2.37537	2	2.6713	2	2	2
ENSG00000249203	LINC02224	-6.35823	1.12089e-18		2.5104	3.40028	2.57819	2.78214	5.52449	10.9098	3.27292	6.00598	2	2	4.12865	5.54285	3.86466	6.57023	3.58821	2.58705	2	5.56122	3.36486	7.03519	2.56325	3.88666	3.96262	2	5.1053	8.60635	2.79803	5.82563	2	2	2	2	2.60377	6.25844	3.98927	2.4754	2	2	2	2	2	2	2.17199	2	2.27727
ENSG00000253125		-6.36477	1.27051e-40		7.58835	3.67177	2.40996	7.64206	4.79228	3.11341	4.10607	5.84723	6.75675	2	5.54614	5.97924	2.9112	7.29668	6.62264	3.66724	6.999	5.83386	6.26873	3.24505	8.58559	3.96544	10.9557	7.66262	5.23151	2.97051	4.78864	7.71227	5.8741	9.08935	7.95141	6.98196	6.97276	7.11231	2.42517	2	2.19849	2.28387	3.42183	2.67297	2	2.37435	2	2	2.27727
ENSG00000234918		-6.71738	2.24909e-61		7.73352	8.44872	8.4033	6.75959	7.86089	11.199	8.31069	10.1881	7.91165	2.30145	6.87726	3.2945	8.91076	9.38964	6.63564	8.65962	9.52369	8.80086	7.35819	9.12021	9.87372	7.3074	9.73371	8.86864	3.36379	5.82718	8.69088	9.11781	9.03746	8.6228	6.60556	4.55983	7.42943	9.23663	5.96563	3.1183	4.58856	2	2	3.31375	2	5.07148	2.4645	2.82967	3.98789
ENSG00000255774	LINC02747	-6.75106	1.73147e-27		2.27765	4.0973	3.48933	2.92569	5.02496	6.96591	3.93847	3.97438	5.02301	2.30145	4.59923	3.8733	8.13191	5.69454	5.84583	2.22329	9.92892	4.30123	7.0911	4.92168	3.76043	5.21737	7.3204	3.18472	6.60536	7.27284	3.07593	5.75869	3.43715	3.39279	3.24686	5.79213	7.32107	6.98547	2.42517	2	2.19849	2	2	2	2	2	2	2	2
ENSG00000224559	LINC01087	-7.00306	2.79797e-85		3.64256	9.92867	9.4268	7.5564	9.61416	10.5919	8.78846	10.2968	9.61207	3.11231	3.42575	4.71579	8.57992	11.2111	10.193	6.59095	2.96365	8.64676	6.40371	8.69724	10.0002	8.59806	7.39956	9.55092	9.92368	8.24952	7.87333	10.9542	9.61457	3.62779	6.85413	6.85041	9.95936	11.884	10.47	2.4754	4.18269	2	2.45751	2.91955	3.22497	3.75276	2.59116	3.026	3.04229
ENSG00000244468		-7.01964	1.44695e-36		11.5608	3.58683	3.10453	2.6227	9.661	10.4395	5.5094	11.115	3.51583	2.76311	3.56931	10.039	9.75988	2.64976	4.81152	8.00238	6.94662	3.68254	3.36486	10.5751	10.4037	4.76779	2	8.50398	2.33602	10.5442	5.30227	4.54136	7.12402	7.70958	10.9376	3.90851	10.2927	2.92277	11.8267	2.83237	3.02325	2	3.20544	3.62303	2.61824	2.37435	2.4645	2	2.7099
ENSG00000235123	DSCAM-AS1	-7.19451	1.17129e-37		5.00059	7.71574	3.92355	9.66056	9.03188	4.94308	5.92267	2.50438	7.21967	2	8.02433	6.78853	5.08494	8.99848	2.29039	6.05026	2.46477	2.31678	2.39518	2	3.28261	8.94765	8.83708	6.61789	3.20872	6.86129	7.57106	2.974	7.80571	7.94535	7.23342	7.88617	7.73412	2.53394	2.84777	2	2.19849	2	2.45751	2.67297	2.34199	2.37435	2.32565	2	2.27727
ENSG00000253802	SIRLNT	-7.74122	3.30219e-09		6.9206	2.4482	2.2195	5.94425	2	2	2	5.86806	2.94846	2.30145	10.7194	9.70743	2	2.25052	2	10.1086	2	2	2	2.34942	8.74183	2	8.28447	8.57313	2	2.56537	2	2	2.65011	2	2	8.10721	2.33324	2	2	2	2	2	2	2	2	2	2	2	2
ENSG00000253768		-7.8323	7.66559e-38		2.88665	3.40028	5.48391	3.05625	4.4803	2.36837	6.94235	8.30855	2.94846	2	2.35737	5.28059	5.58588	5.44108	3.22517	2.22329	2.46477	3.56773	4.34946	8.91601	7.71646	2	5.95312	7.52977	2	9.34165	2.4535	5.92055	6.57116	2	2	3.90851	7.33971	2.92277	3.98927	2.4754	2.19849	2	2	2	2	2.37435	2.32565	2	2.27727
ENSG00000223808		-8.94673	4.51404e-46		5.4837	5.46197	2.57819	2.44343	2.18232	9.97751	2.55794	9.15014	2	2	2.35737	5.83981	8.32651	3.62573	4.32582	3.50654	7.95433	3.9806	4.34946	8.42553	8.2476	7.86484	4.69452	7.60717	5.6783	4.70429	7.35371	5.01281	2.65011	2	6.37039	2	8.16344	4.45385	5.64832	2	2	2	2	2	2	2	2	2	2
ENSG00000248779		-9.91731	2.02152e-27		2	4.98595	2.86523	2	6.2518	10.9746	4.92796	8.1087	2	2	2.35737	2.56979	4.84082	2.81438	2.91983	2	2.46477	4.67854	2.70505	9.97589	2	6.74054	3.96262	2	4.70212	7.18043	7.97001	11.3591	2	2	5.88093	2.38518	2.83149	2.74141	2.15607	2	2	2	2	2	2	2	2.17199	2	2
[truncated: 42 more columns]
