# Supplementary material for: LUCAT1-Mediated Competing Endogenous RNA (ceRNA) Network in Triple-Negative Breast Cancer
Source: Cells. 2024 Nov 19;13(22):1918. doi: 10.3390/cells13221918 (PMC11593075; doi:10.3390/cells13221918)
Supplement: Supplementary file 1 [file cells-13-01918-s001.zip › Supplementary Table S3.xlsx]

## Sheet: venn_result1716584027474897407
Names	total	elements
Clinical Function GSE192341 Mechanism	7	LUCAT1
		LINC00460
		DLX6-AS1
		LINC00511
		LINC01133
		UCA1
		LINC00518
Clinical Function Mechanism	105	PAS1
		SNHG16
		SNHG3
		RP11-490M8.1
		SPRY4-IT1
		GAS5
		CTB-131K11.1
		HOST2
		HOTAIR
		RPPH1
		HCP5
		LINC00665
		TUG1
		DSCAM-AS1
		ANRIL
		LINC00096
		EPB41L4A-AS1
		NONHSAT101069
		PTPRG-AS1
		FAM83H-AS1
		LINC00899
		BLACAT1
		MT1JP
		ST8SIA6-AS1
		AC073284.4
		SNHG15
		DANCR
		SNHG5
		LINC00173
		lnc015192
		FBXL19-AS1
		ARNILA
		XIST
		lncRNA-ATB
		LINC01096
		MPPED2-AS1
		LINC00115
		ATXN8OS
		GAS6-AS2
		LOXL1-AS1
		GIHCG
		SNHG17
		PSMG3-AS1
		CDC6
		WDFY3-AS2
		NEAT1
		CTB-92J24.3
		MAFG-AS1
		TUSC8
		GACAT3
		BLAT1
		LINC00963
		BC200
		lncRNA-HAL
		LINC00339
		HAND2-AS1
		RAD51Cv.4
		KCNQ1OT1
		CCAT1
		LINC00152
		LINC-ROR
		MIF-AS1
		MEG3
		PCAT6
		ZEB1-AS1
		LINC00968
		FGF14-AS2
		SNHG12
		LINC01787
		RHPN1-AS1
		SNHG6
		LINC00894-002
		SNHG1
		NKILA
		MALAT1
		ADAMTS9-AS2
		H19
		HOXD-AS1
		CASC9
		RUSC1-AS1
		TSlnc8
		LINC00324
		SBF2-AS1
		ZFAS1
		ADPGK-AS1
		LINC02582
		GACAT1
		SNHG7
		LINC00641
		CASC2
		HULC
		TTN-AS1
		PVT1
		FEZF1-AS1
		LOC105371849
		MIAT
		SNHG14
		LOC102724064
		TFAP2A-AS1
		CRNDE
		RP11-295M3.4
		TINCR
		LINC01638
		LINC01140
		NNT-AS1
Clinical Function GSE192341	2	NRAD1
		LINP1
Clinical Function	79	OR3A4
		Z38
		lncKLHDC7B
		TALAM1
		BCAR4
		TCL6
		TSIX
		AFAP1-AS1
		lncRNA-JADE
		AL832444
		LINC01287
		SKAI1BC
		LINCRNA-p21
		DCST1-AS1
		NONHSAT141924
		NLIPMT
		LINC00978
		TMPO-AS1
		CERS6-AS1
		LINC00617
		PTENP1
		EPIC1
		LINC00657
		AC026904.1
		LINC01857
		IGFL2-AS1
		CCAT2
		TCONS_l2_00002973
		FENDRR
		BORG
		LINC00993
		LINC00052
		LINC01089
		EZR-AS1
		uc.38
		lnc-SLC4A1-1
		ZFHX4-AS1
		E330013P06
		AK127565
		LINC-POU3F3
		PDIA3P
		A2M-AS1
		RP1
		LINC01125
		UASR1
		MIR100HG
		LINC01296
		lncUSMycN
		YIYA
		OIP5-AS1
		MIR2052HG
		EPB41L4A-AS2
		PlncRNA-1
		PRNCR1
		RP11-334E6.12
		RP11-19E11.1
		HOTAIRM1
		ERRLR01
		NORAD
		LINC00673
		FOXD3-AS1
		LINC-OIP5
		TRPM2-AS
		BCLIN25
		BANCR
		DLEU1
		LINC00908
		BRAF
		ZEB2-AS1
		FAS-AS1
		PANDAR
		FGF13-AS1
		SOX2
		PARTICLE
		AGAP2-AS1
		lncRNA00544
		lncRNA-BCHE
		LINC00310
		BC036599
Clinical Mechanism	24	91H
		ESRPS-AS
		LINC00520
		IRAIN
		AK124454
		ANRASSF1
		PAX8-AS1-N
		LINC00461
		CYTOR
		LINK-A
		SOX2OT
		TP73-AS1
		sONE
		FTH1P3
		lncRNA-PRLB
		AK024094
		MIR503HG
		PAPAS
		AWPPH
		TUBA4B
		lncRNA-NEF
		LOC101930370
		HOXC-AS3
		HOTTIP
Clinical GSE192341	1	LINC01508
Function Mechanism	16	HOXC13-AS
		LINC02095
		LIFR-AS1
		LOC285194
		ANCR
		lncRNA-HEIH
		MNX1-AS1
		ENST00000503938
		SOX21-AS1
		LINC-UFC1
		PYCARD-AS1
		ARAP1-AS1
		HOXA-AS2
		LOC554202
		TATDN1
		LINC01561
Clinical	64	RP11-445H22.4
		LINC00651
		FOXC2-AS1
		LINC00704
		LINCIN
		AK025743
		AL833160
		PDCD4-AS1
		LINC00309
		uc.57
		HOXA11-AS
		HUMT
		AF251187
		LINC-ITGB1
		OLBC15
		RP11-434D9.1
		PCAN-1
		RUSC1-AS-N
		PCAN-4
		EGOT
		LINC02273
		LINC00959
		BC041455
		BC039678
		lncRNA-Glu
		GHET1
		AK123408
		ENSG00000233633
		ENSG00000235158
		LSINCT1
		BC038366
		BC040572
		CRALA
		LINC01614
		LINC00938
		FOXCUT
		ENSG00000229703
		RAB11B-AS1
		ENSG00000232104
		ASBEL
		BC038580
		MAPT-AS1
		LINC00668
		BC040587
		ARA
		LINC00628
		CASIMO1
		lncRNA-CTD-2108O9.1
		LINC00667
		MVIH
		LINC00473
		X15675
		lncFOXO1
		HIF1A-AS2
		BC016787
		PCAN-2
		NBAT1
		ITGB2-AS1
		SUMO1P3
		PCAN-3
		LINC00472
		PTCSC3
		FAL1
		PCAN-6
Function	12	lnc712
		ENST00000425295
		lncRNA-LET
		LINC01355
		LINC00365
		PRNCR1-2
		TALNEC2
		WEE2-AS1
		RP4-781K5.4
		LINC01585
		LOC441242
		HMMR-AS1
Mechanism	16	ENST00000460164
		SRA
		BC016831
		lncRNA-GAS1RR
		lncCAMTA1
		LINCRNA-APOC1P1-3
		CASC15
		ES1
		MYCLo-5
		lncRNA-MIF
		NDRG1-OT1
		7SL
		PCAT1
		MYCLo-6
		GNG12-AS1
		LINC00663
GSE192341	251	CD300LD-AS1
		TTC23-AS1
		ASTILCS
		SNHG26
		PHEX-AS1
		RDH10-AS1
		MIR3142HG
		LINC01625
		LINC02362
		LINC00163
		LINC00839
		ELFN1-AS1
		UMODL1-AS1
		LINC01554
		ST3GAL6-AS1
		LINC01139
		LINC03014
		LINC00964
		GLIS3-AS1
		LINC02732
		APCDD1L-DT
		LNC-LBCS
		LINC01883
		B3GALT1-AS1
		LINC01118
		LINC00327
		LINC01405
		CCDC140
		IL21-AS1
		HIF1A-AS3
		RIC3-DT
		BVES-AS1
		LINC02251
		F11-AS1
		LINC02249
		GORAB-AS1
		LINC01276
		LINC02765
		LINC02487
		TOX-DT
		LINC02198
		SH3TC2-DT
		LINC02532
		LIN28B-AS1
		GS1-24F4.2
		LINC03040
		LINC03046
		LNCBRM
		LINC00543
		PELATON
		TLR8-AS1
		MIR9-1HG
		CARMAL
		CALCRL-AS1
		LINC02648
		LINC01950
		ARLNC1
		LINC02438
		EGFR-AS1
		CASC8
		IDI2-AS1
		LINC01671
		LINC00582
		SLCO4A1-AS1
		OVAAL
		MIR31HG
		LINC01501
		LINC01563
		LINC02097
		LINC00605
		NFE4
		LINC02434
		PART1
		LINC02154
		FAM27C
		NFIB-AS1
		MIR9-2HG
		USP2-AS1
		LINC00165
		VIM-AS1
		MIR5689HG
		EYA2-AS1
		LINC01679
		ITPR2-AS1
		AQP5-AS1
		LINC01315
		LINC01391
		LINC01698
		LNMICC
		LINC01436
		LINC02570
		LINC01186
		NCF4-AS1
		LINC02159
		LINC00452
		DEPDC1-AS1
		RYR3-DT
		LINC03080
		MIR548XHG
		FTCD-AS1
		SIX3-AS1
		NECTIN4-AS1
		LINC01833
		FOXF2-DT
		LINC02872
		NEUROG2-AS1
		SLCO5A1-AS1
		LINC01579
		FIRRE
		LINC01018
		TARID
		FER1L6-AS2
		ARHGEF4-AS1
		KCNC4-DT
		ROCR
		LINC01460
		LINC02065
		BOK-AS1
		STAU2-AS1
		MIR3945HG
		PPP1R3B-DT
		VLDLR-AS1
		LINC02323
		LINC00707
		SPATA3-AS1
		PSORS1C3
		LINC00857
		LINC02761
		PCBP3-AS1
		LINC02576
		LINC02607
		ACE2-DT
		DOCK7-DT
		LINC01324
		SLC16A1-AS1
		LINC01114
		MGC32805
		LINC02004
		LEMD1-DT
		DNMT3L-AS1
		LINC02182
		LSAMP-AS1
		LINC00113
		MMP20-AS1
		LINC02579
		LINC02437
		LINC00960
		DLGAP1-AS5
		LINC00636
		LINC01865
		MYCNOS
		LINC00092
		LINC02515
		PROX1-AS1
		LINC02945
		TLE1-DT
		LINC02181
		LINC01634
		LINC01606
		KLRK1-AS1
		ADAMTS16-DT
		RMEL3
		MIR4432HG
		PRRT3-AS1
		MIR17HG
		LINC02605
		PRR7-AS1
		LINC02350
		LINC00677
		LINC00944
		LINC01819
		LINC02195
		LINC02446
		RUNX3-AS1
		LINC01033
		LINC00393
		LINC01206
		LINC02522
		LINC01194
		LINC00880
		LINC01891
		LINC01767
		LINC02398
		LINC02613
		LINC02608
		MIR4500HG
		LINC02189
		CHRM3-AS2
		FRGCA
		SIMALR
		SYNM-AS2
		LINC01234
		LINC02188
		LINC02367
		SAMMSON
		KIRREL3-AS1
		LINC02941
		C2CD5-AS1
		LEMD1-AS1
		FAM30A
		LINC01549
		LINC00488
		LINC01800
		LINC00567
		CPNE8-AS1
		KCNIP1-AS1
		LINC02800
		DANT1
		LINC01354
		LINC02005
		LINC01143
		ADAM7-AS1
		LINC01993
		SLC26A4-AS1
		LINC01600
		SOX9-AS1
		PPP1CB-DT
		KIF25-AS1
		LINC02384
		LINC03034
		CLLU1-AS1
		ALDH1A3-AS1
		LINC01956
		CDKN2A-AS1
		PRKCQ-AS1
		CEROX1
		DTNB-AS1
		CASC11
		EMSLR
		ATP6V1B1-AS1
		LHFPL3-AS1
		LINC01152
		SATB1-AS1
		LINC02416
		LINC01036
		SNTG2-AS1
		LINC01740
		NTRAS
		LINC01210
		PFN2-AS1
		RHOXF1-AS1
		PRKAG2-AS2
		MAGEA4-AS1
		LINC02735
		LINC01630
		LINC00632
		SAT1-DT
		LINC01932
		LINC01559
		NCKAP5-AS2
		LINC02865
