# Supplementary material for: LUCAT1-Mediated Competing Endogenous RNA (ceRNA) Network in Triple-Negative Breast Cancer
Source: Cells. 2024 Nov 19;13(22):1918. doi: 10.3390/cells13221918 (PMC11593075; doi:10.3390/cells13221918)
Supplement: Supplementary file 1 [file cells-13-01918-s001.zip › Supplementary Table S4.xlsx]

## Sheet: Correlation LUCAT1 
x
TSPAN6	-0.25361
TNMD	0.0100286
DPM1	-0.0851842
SCYL3	-0.110475
C1orf112	-0.00622112
FGR	0.129404
CFH	0.00712435
FUCA2	0.0119702
GCLC	-0.44923
NFYA	-0.0107942
STPG1	-0.121309
NIPAL3	-0.235061
LAS1L	-0.126738
ENPP4	-0.217472
SEMA3F	0.0926236
CFTR	-0.166691
ANKIB1	-0.0578809
CYP51A1	0.216236
KRIT1	-0.245624
RAD52	0.0616709
MYH16	0.18221
BAD	-0.0312702
LAP3	0.0720075
CD99	0.138786
HS3ST1	0.242251
AOC1	-0.145457
WNT16	-0.190652
HECW1	0.264075
MAD1L1	-0.0306341
LASP1	0.121324
SNX11	-0.0198819
TMEM176A	-0.0873603
M6PR	0.204856
KLHL13	-0.140352
CYP26B1	0.183132
ICA1	-0.148555
DBNDD1	0.238708
ALS2	0.0396453
CASP10	0.0226626
CFLAR	0.23789
TFPI	-0.0672536
NDUFAF7	-0.216338
RBM5	-0.124729
MTMR7	0.0273306
SLC7A2	-0.152712
ARF5	-0.178932
SARM1	0.0194284
POLDIP2	0.0320258
PLXND1	0.183746
AK2	-0.167001
CD38	0.000485054
FKBP4	0.259161
KDM1A	0.0663348
RBM6	-0.159927
CAMKK1	0.0461358
RECQL	0.191561
VPS50	-0.334331
HSPB6	-0.0949769
ARHGAP33	-0.091903
NDUFAB1	-0.0333977
PDK4	-0.0439929
SLC22A16	-0.0373351
ZMYND10	-0.0290827
ABCB5	-0.126166
ARX	-0.188303
SLC25A13	0.0141499
ST7	-0.0849484
CDC27	0.0764314
CALCR	-0.0503852
HCCS	-0.0314735
DVL2	0.0852017
PRSS22	0.0548293
UPF1	0.195432
SKAP2	-0.0548045
SLC25A5	-0.00411793
MCUB	-0.39532
HOXA11	0.0128411
POLR2J	-0.275101
DHX33	0.129165
MEOX1	-0.310605
THSD7A	-0.169378
LIG3	-0.107654
RPAP3	-0.0789522
ACSM3	-0.431167
REXO5	-0.079679
CIAPIN1	0.234481
SPPL2B	-0.34881
FAM214B	0.189543
COPZ2	0.081311
PRKAR2B	-0.253021
MSL3	-0.190029
CREBBP	0.229406
TSPOAP1	-0.0345649
MPO	0.0490986
PON1	-0.0837805
GCFC2	-0.148723
WDR54	0.118043
CROT	0.0446166
ABCB4	-0.200262
KMT2E	0.0952171
RHBDD2	0.288669
SOX8	-0.0517384
IBTK	-0.221399
ZNF195	-0.36308
MYCBP2	-0.0236616
FBXL3	-0.120193
ITGAL	-0.109064
PDK2	0.206742
ITGA3	0.452814
ZFX	-0.00294226
LAMP2	-0.0129417
ITGA2B	0.0230336
ASB4	-0.228704
GDE1	0.277997
REX1BD	-0.255553
CRLF1	-0.190395
OSBPL7	-0.0984642
TMEM98	-0.139959
YBX2	0.131147
KRT33A	0.0244411
MAP3K14	-0.0672815
ABCC8	-0.186714
TMEM132A	0.226848
AP2B1	0.0573705
TAC1	-0.112146
ZNF263	-0.234311
CX3CL1	0.107002
SPATA20	0.104368
CACNA1G	0.0507756
TNFRSF12A	0.328447
DLX6	0.00639433
MAP3K9	0.345023
RALA	0.0899072
BAIAP2L1	0.131253
KDM7A	0.148249
ETV1	-0.172124
AGK	-0.0768169
ALDH3B1	0.0784451
TTC22	0.275167
PHTF2	-0.0413664
CCL26	0.211813
FARP2	-0.0799708
USH1C	-0.103837
GGCT	-0.237443
DBF4	-0.0124397
TBXA2R	-0.0278158
IFRD1	-0.0133268
COX10	0.138675
GTF2IRD1	0.145973
PAF1	0.1531
VPS41	-0.17141
ARHGAP44	0.035671
ELAC2	0.0182437
SCIN	-0.110514
ARSD	0.0733313
PNPLA4	-0.0756897
MYH13	-0.231726
ADIPOR2	0.20633
CDKL3	-0.0640225
UPP2	-0.225804
PRSS21	-0.0416998
MARK4	0.280138
PROM1	0.0348542
CCDC124	0.0571605
CEACAM21	-0.212254
PAFAH1B1	-0.0572579
NOS2	0.0343235
DNAH9	-0.197005
KIAA0100	0.141939
SLC13A2	-0.206529
GAS7	-0.0584451
TRAPPC6A	-0.104598
MATK	-0.041231
CEACAM7	-0.0592388
CD79B	-0.144314
SCN4A	-0.249975
ST7L	-0.148345
TKTL1	-0.105524
PAX6	-0.155099
RPUSD1	0.0527868
RHBDF1	-0.0050947
LUC7L	-0.136777
CACNA2D2	-0.0700271
BAIAP3	-0.201556
TSR3	-0.0472338
PIGQ	-0.100998
CRAMP1	0.0651846
TEAD3	0.0551816
SELE	-0.0498619
DNAJC11	0.182293
FMO3	0.119199
MYLIP.	-0.19111
NOX1	-0.264781
E2F2	-0.0152253
PSMB1	-0.111021
SYN1	0.024304
JARID2	0.101116
CDKL5	0.187495
CAMK1G	0.128186
CDK11A	-0.205209
NADK	-0.0434409
TFAP2B	0.122406
TFAP2D	-0.19926
DLEC1	-0.0503544
CYTH3	-0.0608454
ADAM22	-0.177788
SYPL1	-0.0113195
CYB561	0.190974
SPAG9	0.0497695
CELSR3	0.0595949
AASS	-0.137143
PLEKHG6	0.33364
SS18L2	-0.108861
MPND	-0.442742
MGST1	0.198599
CRY1	-0.182074
PGLYRP1	0.0386882
NFIX	-0.0866465
ST3GAL1	0.178283
MMP25	0.0333137
IL32	0.011433
PKD1	0.118493
MAPK8IP2	0.0905193
MED24	0.0863992
RHOBTB2	0.0335652
HEATR5B	-0.206806
SEC62	0.0456213
RPS20	-0.336301
CSDE1	0.102116
UBE3C	0.179502
REV3L	-0.149085
TENM1	-0.175292
PAX7	0.092326
MASP2	-0.202152
IYD	0.0230412
FAM76A	-0.154977
TRAF3IP3	-0.175036
POMT2	0.194864
VTA1	-0.2192
MLXIPL	0.0390737
BAZ1B	0.275323
RANBP9	0.153569
ETV7	-0.0252174
SPRTN	-0.0376133
EEF1AKNMT	-0.040684
DYRK4	0.0507518
ZNF207	-0.106594
UQCRC1	0.102325
STARD3NL	-0.00529318
CD9	0.0858287
HHATL.	-0.128634
NCAPD2	0.247196
IFFO1	-0.131077
GIPR	0.0874499
PHF7	0.218141
SEMA3G	-0.291428
NISCH	0.0274173
STAB1	0.0603965
FUZ	0.132096
SLC6A13	0.0184238
IDS	0.234481
PRSS3.	0.148399
ZNF200.	-0.182233
CD4	0.0164982
LRRC23	0.148036
BTK	-0.0586736
HFE	0.0524282
SCMH1	-0.240425
FYN	-0.325122
HIVEP2	0.153931
FMO1	-0.181053
ELOA	0.052341
LYPLA2	-0.0769797
CLCN6	0.000926972
MRC2	0.197717
NME1.NME2.	-0.00112447
SLC6A7	0.0361725
TSPAN9	0.129023
BTBD7	0.11548
APBA3	-0.172931
MKS1	-0.0781446
ABHD5	0.205192
ANOS1	0.00487337
AKAP8L	-0.0723527
MBTD1	-0.27724
UTP18	-0.0593936
RNF216	0.0351243
TTC19	-0.202564
PTBP1	0.229838
DPF1	-0.0924139
SYT7	0.0102489
LARS2	0.140322
PIK3C2A	0.00580832
PLAUR	0.518494
ANLN	0.0768514
WIZ	0.106579
RABGAP1	-0.0563965
DCN	-0.0177357
QPCTL	0.115757
PPP5C	-0.0564366
CEP68	-0.260379
MAP4K3.	-0.0428262
ZBTB32	-0.0152568
TYROBP.	-0.0854322
TMEM159.	0.121405
GABRA3	-0.15396
BRCA1.	0.0506561
ERCC1	-0.0744457
CD22	-0.164816
SEMA3B	0.0893655
MBTPS2	0.174003
PRICKLE3	0.268045
LTF	0.0954345
EXTL3	0.247677
ELOVL5	-0.0920261
ALOX5	0.241199
CALCOCO1	-0.183804
UBR7	-0.12617
MAP4K5	-0.217018
EHD3	0.211904
PSMC4	0.274127
MAN2B2	0.00977322
SLC7A14	-0.0235994
CLDN11	-0.117523
SLC25A39	0.109448
MVP	0.186461
NUB1	-0.019271
PGM3	-0.118575
RWDD2A	-0.327219
CLK1	-0.335117
POLR3B	0.0201588
ANGEL1	0.210124
RNF14	0.0140769
DNASE1L1	0.128767
DDX11	0.0770337
HEBP1	-0.0112143
GPRC5A	0.107316
MAMLD1	0.0437998
CD6	-0.13953
TACC3	-0.014653
UFL1	-0.190366
POLA2	0.0902696
ZC3H3	0.0796794
CAPN1	0.191698
ACP3	0.219659
MDH1	-0.206599
SLC30A9	0.0204028
MTMR11	0.15287
COX15	0.202111
CCDC88C	0.128035
YAF2	-0.138065
ZMYND11	-0.0252507
WAS	-0.0189062
DPEP1.	-0.244573
BID	-0.104593
MATR3	-0.0208177
NPC1L1	0.14639
XYLT2	-0.0325327
RGPD5	0.171167
STMN4	-0.0540527
NUDCD3	0.0221795
ISL1	-0.114814
CHDH	0.121568
IL20RA	-0.164823
CLCA4	-0.0348695
GLT8D1	-0.0979528
ATP2C1	0.0119255
IGF1	-0.158581
SLC38A5	0.0493855
RALBP1	0.0460323
RUFY3	-0.159374
CNTN1	0.0316374
SLC11A1	0.556018
WWTR1	-0.00308716
AGPS	0.203099
STEEP1	-0.0848616
ATP1A2	-0.248988
TTC27	-0.0909439
ZNF582	-0.0943483
VSIG2	0.00669327
PHLDB1	0.0456091
MARCO	0.215257
CYP24A1	0.168765
PRDM11	0.221331
SYT13	0.218847
SNAI2	0.0697685
CD74	-0.0132679
HGF	-0.237851
ZRANB1	0.0747712
NCDN	0.0988014
ADGRA2	0.0386963
ZFP64	0.231281
MNAT1	0.212346
SAMD4A	0.209076
RUNX3	0.0458702
MRE11	-0.0253093
PLEKHB1	-0.0938528
SERPINB1	0.302106
CYP3A43	-0.131276
SLC7A9	-0.0625158
SPAST	-0.0221819
NRXN3	-0.198629
OSBPL5	-0.151849
AQR	-0.0137817
CPS1	-0.0184906
C8B	-0.0126594
FHL1	-0.148033
RTF2	-0.237226
GABRA1	-0.131178
NLRP2	-0.0554717
SLC45A4	-0.111567
RNF10	0.221723
ZNF839	-0.317395
ZDHHC6	-0.137733
GRAMD1B	0.122755
RNH1	-0.040864
NDUFS1	0.186403
RB1CC1	-0.0183181
ERP44	-0.0542114
ALAS1	0.0923346
BIRC3	-0.0347943
AKAP11	-0.102861
GLRX2	-0.12031
SNAPC1	0.218106
DERA	0.0970406
STRAP	0.265582
ABCC2	-0.0137318
DEF6	-0.168537
PLEKHO1	-0.0512986
GCLM	0.120496
UBR2	-0.225636
EHD2	0.222394
DEPDC1	0.0284442
CCDC28A	-0.310951
RRAGD	0.053323
HSF2	-0.392169
PHF20	0.193471
HSD17B6	0.0991066
NR1H3	0.110625
TYMP.	0.205777
NCAPH2	-0.0947717
TOMM34	0.0454476
SEC63	-0.0721011
KPNA6	0.038339
VIM	0.152269
RTEL1.TNFRSF6B	-0.00666271
FAS.	0.0586278
RNASET2	-0.104981
CD44	0.235917
KCNG1	0.103051
AGPAT4	0.0572744
SLAMF7	0.00735848
BTN3A1	-0.202602
MIPEP	-0.141514
PRKCH	-0.0489491
INSRR	0.0306993
IFNGR1	-0.183458
B4GALT7	0.221533
SH2D2A	0.0551002
VRK2	0.0716776
TNFRSF1B	0.0126352
VEZT	-0.217064
POU2F2	0.10899
BRD9	0.0908898
SNX1	-0.071142
TBPL1	-0.316182
ARNTL2	0.293679
BCLAF1	-0.310592
SLC39A9	0.256001
ANK1	0.0234503
IBSP	0.105214
TFB1M	-0.123136
RABEP1	-0.214222
HMGB3	-0.00539898
NUP160	0.189585
BAK1	0.170543
MUSK	-0.182053
IKZF2	-0.253747
GRN	0.100809
FAM13B	-0.223942
ARHGAP31	-0.0661093
CENPQ	-0.178086
SARS1	0.216317
RANBP3	-0.180824
ARID4A	0.0329555
EIPR1	0.15319
PNPLA6	0.0230885
IFT88	-0.180702
ALG1	0.263964
ZCCHC8	0.0176578
ABCF2	0.156252
CHPF2	0.1855
LRRC7	-0.109142
FUT8	-0.0955644
UBA6	0.0408028
GAB2	-0.0128965
ATP6V0A1	0.240264
PIAS1	0.149054
SLC4A7	0.211245
APBA2	-0.00534251
MAP2K3	0.0557063
EFCAB1.	0.0848476
TMSB10	-0.0696664
ASTE1	-0.15565
RNF19A	-0.0170223
PEX3	-0.163636
GABARAPL2	-0.137487
MYOC	-0.0636039
SH3YL1	0.0138642
FAM136A	0.120994
VCL	0.254456
DEPDC1B	0.000948482
DAPK2	0.202292
NSMAF	-0.135884
ADSS2	0.0571691
STAP1	-0.181034
TIMP2	0.0988023
RFC1	0.284771
TBC1D23	0.0747846
CUL3	0.0062633
MYOM2	-0.120375
CYP46A1	0.027692
ZZZ3	0.0316972
SLC18A1	0.0570017
USP2	0.110763
TUBG2	0.0858961
RPL26L1	0.142491
FLT4	-0.147351
NSUN2	0.281879
FBXO42	0.0275507
MFAP3	0.189171
MRI1.	-0.166177
METTL1	0.1636
HOXC8	0.0929831
AGA.	-0.198075
PI4K2B	-0.160714
BOD1L1	0.115496
MAT2B	-0.0809892
TLL1	0.136573
EDC4	0.0912085
TRIO	0.298321
VCAN	0.0357082
CLEC16A.	0.150363
MSR1	0.230512
CDH1	0.16456
MTREX	-0.0155722
DNAH5	0.201986
ZFYVE16	-0.0590302
RIPOR1	0.302329
C6	-0.0941678
RAI14	0.356566
SOX30	-0.0383175
PNKP	0.0621253
BEST2	0.161733
PHLPP2	0.241645
SPDL1	0.0646475
STAU2	0.0486186
SLC66A1.	0.133917
CTNS	0.153181
RTN4R.	0.22606
PHF23	0.0907003
CDH10	0.0148595
INPP4A	0.0302253
RAB27B	-0.116553
PSMA4	-0.0771194
MYO16	-0.051801
LSG1	0.134794
PARP3	0.148344
TNC	0.251608
THAP3	-0.179159
RIPOR3	-0.0267514
TDP1	-0.07229
AIFM2	0.166488
SPATA7	-0.122492
MED17	-0.0931669
RETSAT	-0.0985379
CAPG	0.0430567
AP2S1	0.102477
USH2A	-0.130837
TG	0.115157
ADAM28	-0.0476824
BARX2	-0.13952
DCUN1D1	0.0811395
JADE2	0.057792
ZIC2	0.192401
LCP2	0.0140515
TRIT1	-0.233191
ADRB1	0.014125
CUL7	0.0849809
CTNNA1	0.0932109
PHKA2	-0.131033
CNTLN	-0.022489
EPHA3	0.109074
HSPA5	0.233999
DSG2	0.0245674
GEMIN8	-0.0249194
OFD1	-0.340853
GPM6B	-0.321059
MAGEC2	-0.127593
PREX2	-0.242799
WDR37	0.100713
YTHDC2	-0.269617
CTPS2	-0.228239
ATP6V1H.	0.00130436
POLR2B	0.0276111
FAM214A	-0.133186
ARAP2	0.0189189
TPR.	-0.0837256
CP	0.264955
KATNIP	0.0549166
DTNBP1	-0.0810334
XK	0.0967615
ANO2	0.225575
C12orf4	-0.0531802
SCML1	-0.16671
WWC3	-0.0469043
ARHGAP6	-0.132541
FAM184B	-0.146224
MAP4	0.293168
GOPC	-0.312209
ROS1	0.246971
USP28	0.101308
HDAC9	0.0676828
TSPAN17	0.374222
NOP16	0.160955
CC2D2A	0.0755833
RRM2B	0.0868377
ZNF800.	0.0692083
TNFRSF17	-0.12579
SNX29	0.2306
LMO3	-0.06173
MRPS10	0.00671154
GUCA1A	0.214181
RSF1	-0.0220184
VPS13D	0.047069
CELF2	-0.285366
FAM120A	0.245194
R3HDM1	0.189407
COL9A2	-0.120974
KITLG	-0.0502211
ERCC8	-0.0916571
ADAMTS6	-0.0480114
H6PD	0.0694484
VAMP3	0.0831623
PER3	-0.0677444
UTS2	-0.042439
TNFRSF9	0.0974525
EPN3	0.0664106
LTBP1	0.146816
RCN1	0.0609338
ELN	0.0899872
RFC2	0.0980603
ARID1B	-0.037597
CLPTM1L	0.0477099
NEDD4L	0.321854
FOXP3	-0.0849328
PPP1R3F	-0.0510918
HEXB	0.0279454
PTCD2	0.142136
NEXMIF	-0.0286789
JKAMP	-0.0086461
DKK3	0.00826264
ARHGEF5	0.247477
NFE2L3	-0.0529941
MCUR1	0.0817348
LIMA1	0.0823922
LETMD1	-0.184312
SLC4A8	0.119858
LAMC3	0.268727
PTGER3	0.220217
TNIP3	-0.00341849
MAPK9	0.503185
COL23A1	0.277437
BCAR1	0.301755
FAM160A2	-0.0814972
HERPUD1	0.043872
HOMER3	0.206964
RAD51	0.221503
POLQ	0.133709
PIK3CB	0.132926
CYBA	0.0408985
THOC3	0.446316
HEBP2.	-0.226282
MPHOSPH9	0.0584805
PLEKHA5	0.0308699
PRSS8	0.0591134
SIKE1	-0.00931867
RRP12	0.190934
FNIP2	0.346856
MSMO1	0.22803
TTC17	-0.021272
ALX4	-0.0367117
FSTL4	-0.142347
FOXN3.	0.0992848
METTL24	-0.0299144
AKR7A2	0.00330214
MRTO4	-0.0507385
NNAT	0.12559
USE1	-0.25475
MCF2L2	0.16847
NRIP2	-0.16332
LAMA3	0.0809003
AP5M1	-0.133613
ANAPC4	-0.186695
KCNQ1	0.201502
TRAPPC3	-0.318328
THRAP3	-0.0901276
PHPT1.	-0.24191
ENTPD2	-0.0356016
LY75	0.0156441
ARID4B	-0.0987209
OPN3	0.0112714
SDCCAG8	-0.0473723
PTPRN	0.179823
HHAT	0.0699451
KIF1B.	0.0324632
FOXC1	-0.122337
TBC1D22A	0.0741007
SYNE2	-0.0658576
PLEKHH1	-0.160579
ATP9A	-0.131035
CBLN4	-0.349263
CHRDL2	0.132224
FAM168A	0.0436487
RELT	0.0312842
GALC	0.191638
NOP58	0.0618531
SZRD1	0.228056
KCNH2	0.00545719
CUL1	0.147818
FAM114A2	-0.0989676
CYFIP2	-0.0419197
TAB2	0.165703
GINM1	0.031527
EIF2AK2	0.036731
USP36	0.145611
KMT2C	-0.0854122
MCOLN3	0.120813
CCDC85A	0.00995477
PUM2	0.209964
MRPL43	0.120929
ITIH4	-0.0325026
ITIH1	-0.0214012
HPF1	-0.198302
ZFR	0.155664
ZNF280C	0.0426118
NPFFR2	-0.116522
PHF21B	0.105977
TRAF1	-0.131762
RC3H2	0.0828481
IL17RB	0.0319406
TRAF3IP2	0.0890318
GYG2	-0.168504
DCBLD2	0.0724884
SERPINB3	0.245333
SOAT1	0.049592
PKP2	0.191828
MSH4	-0.0673369
F7	-0.0343904
GDI2	0.0832467
PRDM1	0.169078
ATG5	-0.160177
TMCC3	0.0368086
PITHD1	-0.36686
MTA3	0.082545
USP13	0.041052
ATP11B	0.26757
LAMC2	0.528016
CDK14	-0.0663121
SEC61A1	0.0882814
PPP1R12A	-0.202555
RASGRF1	0.196779
CAMK2B	-0.0704591
CROCC	-0.125834
POLR3E	0.0257344
ATP2B4	0.251715
ZC3H11A	0.00368158
RIOK2	-0.18638
YIPF1	0.0361204
NDC1	0.0228713
DGKG	0.166051
FLYWCH1	0.104664
UNKL	-0.193144
TBXAS1	0.0477794
PARP12	0.073054
ALDH18A1	0.147805
TARBP1	-0.287396
GATB	0.0239316
MXD1	0.355911
CDK17	-0.25432
DNAJC25	-0.128356
SLC2A3	0.357863
PSD	-0.271262
CTDP1	0.243683
YBX3	0.165765
STYK1	0.224831
WNK1	0.386021
CCAR1	0.112422
OGFR	-0.0734299
GNA15	0.375206
PIGV	0.0158452
PTPRU	0.303366
SNRNP40	-0.209766
RIMBP2	-0.154478
COL11A1	0.212854
QSER1	0.0897281
MPC1	-0.265445
ACAA1	-0.0336618
BCAT1	0.367701
HDAC7	0.0772207
LZTS1	-0.0338336
PRDM6	-0.147765
SPAG4	0.197302
NCKAP1	0.312997
MRPS35	0.0799785
GUCY1B1	-0.0435067
SFSWAP	0.0629185
TNK2	0.0473015
MON2	-0.0667313
CDH3	0.39523
ARSF	0.0425798
GPBP1	-0.382686
DGAT2	-0.108284
ZNF112	-0.0505985
CS	0.24025
LTK	-0.0333579
MRPS24	-0.130251
ELMO2	-0.0166025
WAPL	0.109991
VMP1	0.0338397
APPBP2	-0.0874712
POLD1	-0.151256
SEZ6	-0.0527668
EIF4B	-0.0345445
SLC6A16	-0.147338
BICRA	0.10342
SPHK2	0.0377342
RPL18	-0.300768
CA11	0.404292
ISOC2	-0.365856
U2AF2	0.0152424
EPN1	0.29185
MED29	0.0573521
AHRR	-0.1307
ZNF275	0.0536324
MTMR1	-0.151353
GPC1.	0.165202
ADCK1	-0.190352
HAGH	-0.0383116
RNF4	0.125704
CASP8	0.0109935
LIMCH1	0.114425
INTS13	0.184392
TM7SF3	0.0805706
DLX3	0.1295
SPA17	0.148416
TSPAN32	-0.206718
CCN5	-0.0995916
DMRT3	0.0980148
ST3GAL6	-0.0994621
ATP2C2	0.0420806
NGFR.	-0.212576
CDON	-0.291653
TAF2.	0.199704
HIPK2	0.0852648
TNPO3	0.153908
RFXANK	0.16989
TMEM161A	0.0433231
LPAR2	-0.085509
CTSA	0.148673
SUGP2	0.0651581
SLC12A2	0.216755
SNX24	-0.0749552
EYA2	-0.0864216
CNN2	0.218928
ABCA7	-0.187645
SNCAIP	-0.0872001
DDX20	-0.00223724
BTBD1	0.069917
FAR2	0.0400475
BCAS1	-0.284963
CHI3L2	0.026534
SBNO2	0.22651
PMS1	0.0652668
HMG20B	-0.0786176
CALCRL	-0.298669
TAF11	-0.332856
ANKS1A	-0.0647407
AP3D1	0.212925
ZNF76	-0.328753
SLC9A3R2	-0.135047
NTHL1	-0.176814
UHRF1BP1	0.170079
GNAI3	-0.0102486
IPO5	-0.0685805
OAT.	-0.000673009
WDR3	0.171043
PKN2	-0.0966821
WDR18	-0.130421
TRAM2.	0.172383
NTN1	0.0958686
GLP2R	0.141554
MCM10	0.184571
DGKA	-0.0865587
ERBB3	-0.176934
ROPN1	-0.163318
ANKRD44	0.0321219
KARS1.	0.0635117
ADAT1	0.175546
PDIA5	0.11355
TBC1D22B	0.0647939
NDUFB4	-0.222136
SPEN	0.304779
MYLK	0.0403719
ZC3H15	0.0545724
MAP2K4	0.0219223
PACC1	-0.0408207
SNAP91	0.115205
SLK	0.288075
CYB5R4	-0.111989
COL17A1	0.109461
GSTO2	0.360164
SEC61A2	0.124446
PRKCQ	0.094762
TLE2	0.0835983
ASB1	0.050076
FAM107B	-0.043553
ME1	0.0458947
TBC1D1	0.419208
CDK13	-0.0431703
MTHFD2	0.0804896
SLC9A7	0.290845
FOXJ2	0.414539
YBX1	-0.222809
PDE4A	0.269435
PPP2R5A	-0.155002
CTNNA2	0.282298
ELAVL1	-0.110817
TIE1	-0.1879
DIP2B.	0.26431
SMARCD1	0.299862
KDM4A	0.18656
NFYC	-0.157258
ZMYND12	-0.0884955
SLC9A3	0.120461
NGEF	0.0391288
ASPM	0.0639182
CD84	-0.0140803
ELOVL1.	0.01877
SPI1	0.0893068
POLR1H	-0.290862
MPPED2	-0.359287
CLDN18	0.114246
ZBTB11	-0.202793
ATXN3	-0.138236
GOLGA5	-0.0373856
FGFR2	0.0600431
LRRC40	-0.0122546
ISOC1	-0.149224
EML1	0.230269
TRMT11	-0.263733
THUMPD1	-0.111733
MSANTD3	0.221936
KIF26A	-0.150605
ATG2B	-0.141327
ARFGEF1.	0.15667
ACSM2B	-0.0586505
ZFAT	0.150318
MTFR1	0.149819
STAG3	-0.186463
FECH	0.0206595
MYO9A	-0.000399786
PFKP	0.326228
IDI1	0.0284874
SP100	-0.0888167
KLF6	0.0851954
PLPP1	-0.169062
NEO1.	0.0556398
TRAM1	0.158525
PHKA1	0.122433
TNFRSF1A.	0.483697
CACNB1	0.365859
EVI5	0.0687641
STOML1	-0.0808548
PKM	0.419745
DHX29	0.0169977
DNTTIP2	-0.0793944
METTL22	0.0642117
TP53BP1	0.299267
TRO	-0.00288803
RRP15	-0.120049
RHOA	0.213235
DHX8	0.180403
PMS2P4	0.0548481
PRKCZ	-0.0475273
IARS2	0.169471
SYT1	0.159461
NAV3	-0.0930592
IDH3G	-0.0401598
ROGDI	-0.123636
PDZD4	-0.135364
ATP2B3	0.289287
ROCK1.	0.120285
CBFB	0.0341996
PDK3	-0.163119
HYAL2	-0.0771019
HDAC4	0.0554376
RASSF1	0.0105291
FGFR3	-0.0148943
IFI35	-0.0406042
HEATR6	-0.0242424
COASY	0.158001
PLEKHH3	0.219954
MEF2A	0.230358
OTUD5	0.0631791
TFE3	0.423711
TBC1D25	0.157669
ACSL4	0.106072
INPP5A	0.186715
GPKOW	-0.0170412
GRIPAP1	0.0536787
FTSJ1	0.0766906
PRR11	0.390245
REEP1	-0.190545
ATP11A	0.117434
POLR1A	0.296306
LAPTM4A	0.16055
TTC7A	0.244954
IP6K2	-0.207416
SRBD1	0.0545921
KIF2A	0.00516406
RASGRP2	-0.207666
PSME4	0.0208982
IFT80	-0.261516
SIRT2.	-0.102894
ERLEC1	0.0159978
PPP2R5B	0.0835772
PYGM	-0.00674752
PAGE1	0.0695564
PITX1	0.104456
TRPC7	-0.0914294
MAST4	0.00733511
ADGRF5	-0.0638799
SDK2	0.103236
NUP133	-0.112303
NUCKS1	-0.0394278
VPS35	-0.0333455
DNAJA2	-0.0791954
BCL3	0.316103
KCNAB2	-0.0628099
ABCC9	0.0591669
GAL	0.269996
CLEC2D	-0.265799
FUNDC1.	-0.119947
MAOB	0.0885455
RORA	0.000103215
DRD4	-0.304433
TGFBR3	-0.170179
PLA2G10	-0.172654
HES2	0.124578
ATP1B3	-0.0103443
NEDD4	0.185767
PIGB	-0.0916651
MAPK6	0.283281
GNB5	0.169027
RAB27A	0.177028
HDHD5	-0.0337906
UFD1	-0.165802
LRP6	0.100121
GUCY2C.	0.0822756
SCT	-0.298747
PHRF1	0.0695391
ELP1	-0.0166756
NUCB2	-0.151553
PFN2	0.0329111
PTPN3	0.0917129
SPTB	-0.095776
DAPP1	0.0238185
FGF10	-0.0159394
SLC44A1	-0.0194304
TMEM260	-0.321702
SMG6	-0.0460326
EXOC5	0.0812455
CLTCL1	0.157294
FSTL3	0.0617393
DGCR2	0.120158
RNF126	0.142513
MNT	0.108371
ZXDC	-0.21461
JMJD6	0.104886
POLB	-0.142519
ST6GALNAC1	-0.142259
WIPI1	0.401159
FRMPD1	-0.00907565
GBA2	-0.251998
NDST1	0.158133
ASNS	0.13105
AP3M2	-0.0115087
CNGB1	0.151306
ST6GALNAC2	-0.0543712
CHAT	0.277961
PABPC1	-0.0536767
TESK2	-0.160002
CFAP20	0.0481826
CSNK2A2	0.263098
PTPN21	0.0788436
EIF2B3	-0.0869174
CAMK2A	0.151982
TCOF1	0.320719
CDC42	-0.0359091
OSBPL3	-0.0199289
EPHA8	0.133932
SLC12A3	-0.209913
RAD18	0.130852
ATP2B1	-0.254886
TRPM5	0.0756643
NCK2	0.349629
MAP4K4	0.103343
MGAT4A	0.0424258
RPL31	-0.323729
WDR1	0.103283
SNX13	-0.0642038
ARHGAP10	0.222429
RPS6KA2	0.00646539
ING3	-0.346671
VASH1	0.0327584
LMCD1	-0.0405003
BUD23	0.00667614
SEL1L	0.219359
TRIP13	0.111563
ATP6AP1	0.0866847
TCF3	0.0778557
TRIB2	0.21466
DAZAP1	0.164953
MBD3	-0.0415353
HLTF	-0.213475
FAM50A	0.0156002
FAM3A	0.0954386
CPSF1	-0.161476
MYO3B	0.0532809
CYBRD1	-0.0903202
CDH19	0.114451
PDCD2	-0.107037
SLC6A15	0.227238
RDH11	0.283087
PRKACA	0.185868
ADGRL1	0.158174
ACTN1	0.426498
ZFYVE26	0.170265
RPS6KA6	0.0448811
EPN2	0.120657
PTPN18	-0.0398945
LIMS2	-0.0838619
ASIC4	0.0882243
SPEG	-0.0413394
LNX1	-0.185219
ALDH3A2.	0.185842
TFRC	0.301621
SREBF1	-0.0067222
AFF4	0.363573
UBE2D1	-0.0368436
MPP5	-0.0124674
RHOBTB1	0.0542276
SMC1A	0.0907911
HSD17B10	-0.212077
MARK2.	0.282453
HMMR	0.0273776
CHFR	0.166662
TRHDE	0.0544284
P4HA2	0.409357
FCGR2B	0.201574
NFATC3	0.272865
TRNT1	0.203263
ACADVL	-0.122347
STK10.	0.0519431
FBXW11.	0.306262
ACAP1	-0.164271
CRMP1	0.040812
EVC	0.0960894
DERL2	-0.166894
SIDT1	-0.0684666
NDE1	0.170119
IRAG1	-0.0738664
TMEM38A	0.0958334
AP1M1	0.0420089
PVR	0.473551
XRCC1	0.166244
SCARB1	0.193586
CYP2W1	-0.0251454
MCM2	0.0937503
MOV10L1	0.09476
PANX2	0.0840975
SELENOO	-0.227917
TP63	0.0386647
ALPK1	-0.0621706
LLGL2	-0.0605383
PDE8A	0.254543
CLCN4	0.229059
NLE1	0.0385917
SDHA	0.0344648
SMARCE1	-0.226496
FNDC8	-0.0363249
GSDMB	-0.222178
KDM5A	0.328038
ADAM11	0.143624
PPP2R3A	0.120115
FERMT2	-0.00604709
ABCB11	-0.0538122
DHRS9	0.139039
CD5L	0.259834
PTGS2	0.287064
IGF2BP2	0.300653
MAP3K13	0.108161
ST6GAL1	0.0264366
TBX21	-0.129408
FRY	-0.211809
PICALM	-0.00569963
NSF	0.0430791
GLI2	0.105961
CLASP1	0.170357
MRPS34	-0.0555939
NOTCH3	0.0958197
CLNS1A	-0.112422
PPP2R2C	0.00989164
TEAD2	-0.00510333
EED	-0.187097
CDHR2	0.3644
SNCB	-0.168182
TSG101	-0.177744
NCBP3	-0.0365734
ATP2A3	-0.123804
CA12	0.566561
MGLL	-0.0194565
NTN4	-0.123801
BCS1L	-0.206809
NUAK1	0.276323
DPP8	0.188896
SLC24A1	0.141876
ZNF532	0.192388
SCARF1	-0.0583885
LMAN1	0.214952
HACD3	0.139184
IPCEF1	-0.269012
ZZEF1	-0.00945981
ENO1.	0.199661
SLC12A1	-0.0596419
MYDGF.	0.0569158
ANO8	-0.0233021
TUBE1	-0.306811
ARHGEF10L	-0.0869129
TXK	-0.0797506
WSCD2	-0.0348763
KCNQ2	-0.00532869
TACR2	-0.318673
ACTR6	-0.108053
TIPIN	0.187493
SRI	0.0676936
EIF4G3	0.182931
NUP37	0.0520269
SEMA3A	-0.0777838
GTSE1	0.0826471
SEMA3C	0.147506
TTC38	0.047224
ACAT1	-0.0674929
GRAMD4	0.0820119
CELSR1	0.324864
WNT8B.	0.165898
ZNF638	-0.17174
SLC25A40	-0.140038
TIMM21	0.141402
ADD2	0.247264
FGF4	-0.187743
RASAL2	-0.0815165
VPS9D1	0.163756
ZNF37A	0.157188
MARK3	-0.19993
SLC25A3	-0.0387598
FNDC3B	0.54535
FOSL2	0.433048
CACNG5	0.103137
CACNG4	0.160644
FRYL	0.0934783
TMEM131	0.289229
FSCN1	0.0339004
ACTB	0.207872
MOCOS	0.0863106
PLD1	0.264755
ATP12A	0.202127
WDR62	0.134554
DLG1	-0.0458229
RAB7A	0.132719
BCAP29	0.00370183
SEC31B	-0.142124
SART3	0.0808004
ARHGAP15	-0.286169
TUBA3D	0.20448
PAX2.	-0.0251576
EXOSC7	0.101735
KIFAP3	-0.0565424
MKRN2	0.0804874
MCM6	0.105284
REXO2	-0.0173478
RBM7	-0.015511
RBMS2	0.231254
BAZ2A.	0.378785
PTPN23	0.234349
MLH1	0.101936
UNG	0.207056
FMO4	-0.348533
KLHL20	-0.117214
RGS11	0.176774
SLC46A1	0.00112732
PLXNA2	0.359545
SPAG5	0.0108205
ANKRD13A	-0.193492
TPD52	-0.00557394
ACACB	-0.140667
TRAF4	-0.306146
PAG1	-0.135638
GPATCH1	-0.153417
ICAM3	-0.131948
NT5C2	-0.00350122
MCAM	0.109098
GPC4	-0.0804373
MBNL3	-0.112172
CAMSAP3	-0.216569
RAP1GAP	-0.0317605
XAB2	-0.347245
ARHGEF1	0.0168077
STXBP2	-0.194593
MAP2K7	-0.200155
DGKD	-0.0412356
CTTNBP2	-0.225469
ACTL6B	-0.0528221
RARB	-0.0522241
TOP2B	0.020728
TM9SF3	0.168704
NFKB2	0.118446
UBE2T	-0.0123246
PPP1R12B	-0.002169
DNAJC10	0.238394
GTF3C1	0.250428
IL4R	0.341211
USP33	-0.138643
PAK3	-0.153823
CAPN6	0.0966631
DCX	-0.164215
SNRPA	0.00789125
SPAG6	-0.00419785
EXOSC5	0.0343367
DYNC1I2	0.0642239
APBB1IP	-0.0126989
LRCH4	-0.182085
FAM76B	-0.255238
SIRT6	-0.12762
POLD3	-0.0638505
ACTN2	0.114408
CAPZB	0.0397282
GPR137B	0.200857
NAALAD2	-0.170479
JADE1	-0.272242
SLC25A43	0.222711
UBE2A	-0.133956
FGFR1.	-0.00770248
FKBP6	0.0272942
SMC1B	-0.0309549
FBLN1	0.0336378
ITGA8	-0.165503
CST7	-0.0458528
MAP2	-0.197928
PIAS2	0.0825628
AMPH	-0.139699
ARAF	0.0821404
MCCC1	-0.031524
LAMP3	0.0628027
FAP	0.0201078
NEBL	-0.170965
ACER3	0.0341683
UBE2K	0.211918
PIK3C3	-0.204879
N4BP2	0.0725446
TIGAR	0.227557
TULP3	0.352067
SYNJ2	0.175986
ADCY2	-0.047055
PPP2R5C	-0.383292
PMS2P1	-0.0449102
RBFOX1	0.00996376
GNB1	0.0817783
HOXA9	-0.170748
EDN1	-0.103708
MLLT10.	0.0436507
ZCWPW1	-0.258975
ADCYAP1R1	-0.119674
FGF20	-0.0463563
P2RY10	-0.147219
ITM2A	-0.406901
NRDC	0.0499171
VDAC3	-0.102448
PCM1	-0.0738153
TNRC6C	-0.0068023
CBFA2T2	0.112721
BRINP1	-0.193521
ITCH	0.336328
PKD2L2	0.115252
TP53INP2.	0.151757
SDF4	0.19039
MYH7B	-0.0746111
BPIFB2	-0.272423
TP73	0.106811
TOLLIP	0.123741
UBE2D4	-0.316609
CLUL1	-0.280739
RUNX1T1	-0.155606
CDH17	-0.00351954
THOC1	-0.280312
FKBP7	-0.0278977
OSBPL6	0.128406
SLC1A3	-0.0548982
XRCC5	-0.0767182
LXN	-0.0635968
SP140	-0.141013
MKNK1	0.0944633
TNS1	0.192542
REXO1	0.0561233
SAR1A	0.107263
CDC14A	-0.223258
RAPGEF3	-0.0740634
CEACAM1.	-0.183849
SENP1	0.167347
DUSP13	0.0100478
CIC	0.36175
LIPE	-0.0299805
FDFT1	-0.0114663
PAFAH1B3	0.0355204
OPHN1	-0.251705
KIF22	0.0637668
SCGN	0.318273
CARMIL1	0.0636286
PGM1	0.373024
DDX1	0.230018
DNM2	-0.0793913
EPB41L2	0.118551
RIMS1	-0.166295
MOXD1	0.0551162
STX7	-0.301349
RABL2B	-0.0876205
KEAP1	-0.0202042
DDX43	0.104605
PTPRH	0.0113289
DCT	-0.108218
SLC35C2	-0.284294
CRYBG3	0.104739
EPHA6	0.00434235
SCTR	0.00629785
RFX3	-0.219589
RIF1	0.056429
RAB21	0.0160717
SLC4A4	-0.111432
SMARCA2	-0.128597
RDH8	0.105037
SESN1	-0.206283
MID2	-0.00357991
DNAAF6	0.061233
COL5A3	0.140386
SRCAP	0.436997
PUM3	-0.127999
CPB2	0.114788
CHRNA3	0.355315
KCNN2	0.110984
CNOT4	0.0485743
PSEN1	0.221973
CPOX	-0.146968
CLDND1	-0.187889
MOK	-0.395812
HSP90AA1	-0.143362
RBL1	0.20504
DLGAP4	0.241375
IGSF9B	-0.0638234
CROCCP3	0.0314446
NDC80	-0.143695
AP4E1	0.471296
RSBN1	-0.057472
MAGI3	-0.183159
CXCL2	0.166352
AFP.	0.012121
COL4A4	0.010047
TCF7.	-0.168968
OSTM1	-0.173703
CDH7	0.107148
IMPG2	0.208995
PCNP	-0.0696663
EXD2	0.219987
ARG2	0.161187
MEF2C	-0.252376
PTPRC	-0.12539
PKP1	0.0733295
UBA5	-0.301417
STK17B	-0.124713
CDC14B	0.118092
ZNF510	-0.20015
LRP2	-0.0878479
ZNF506	-0.0620743
JMJD4	-0.115599
DUSP12	-0.108597
AACS	0.138419
DELE1	-0.114109
CADPS2	-0.014621
PCDHB4	-0.118798
PCDHA6	-0.0150456
PCDHGA2	-0.112714
HSPB11	-0.127934
PHLPP1	0.0990588
ATP8B1	0.265366
IL12RB2	0.0292029
SMARCD3	-0.00818099
WDR70	-0.0274119
FYB1	-0.0498425
MPP4.	0.174367
STRADB	-0.0816507
BZW1	0.262761
PGR	-0.274974
C1QTNF3	-0.17667
ME2	0.03469
C5orf22	0.102605
CCNT2	-0.333657
FAM135A	-0.0346884
COL19A1	-0.303499
EPB41L3	0.170818
COBLL1	0.330151
DLG3	-0.0690969
KCNK2	-0.270097
SERTAD4	0.228038
TRAF5	-0.314004
MRPL22	-0.0509719
GEMIN5	0.241001
OPRK1	0.248543
NFE2L1	0.312904
SEMA5B	0.0682628
GSK3B	0.14655
ITGB5	0.181034
ERC1	0.313303
XPO1	-0.100213
LINC01587	0.0565774
RNF13	-0.191028
TRPM3	-0.00144772
PALB2	0.186589
DOP1A	-0.367634
LYRM2	-0.115019
BCKDHB	-0.309674
KAT6A	0.0579474
TUT7	0.115205
ULK2	0.138746
GRHL2	-0.0545439
TNPO1	0.122522
PLOD1	0.401075
P2RX5	0.0136462
ITGAE	-0.0809639
DIS3	-0.0592144
PIBF1	-0.250126
TDRD3	-0.320285
NUFIP1.	-0.210364
PDS5B	-0.215294
OXCT1	-0.100913
RRAGB	-0.16462
EPYC	-0.143444
CYLD	-0.139459
SLC27A5	-0.153564
ZNF324	-0.0879661
ZNF671	-0.156212
ZNF416	-0.0693057
ZNF586	-0.284924
ZNF446	-0.12198
ZNF264	-0.0658115
RPS5	-0.356352
FAT1	0.196418
YTHDC1	-0.130703
CHMP2B	-0.152813
SMAP2	0.0171767
PPIE	-0.15141
ZMPSTE24	-0.0536745
STARD7	0.151263
NOA1	-0.0981495
REST	0.114413
HAL	-0.068683
SSH1	0.364847
GSTP1	-0.0749047
APLP2	0.161034
FAM234B	0.0576315
SLCO1A2	-0.326491
WBP11	0.474136
EIF3I	-0.231709
NKAIN1	0.087998
COL16A1	0.0230751
TXLNA	-0.108202
APOB	0.0193095
NCOA1	0.23427
AGBL5	0.254497
EFR3B	0.232705
KIF3C	0.247493
RAB10	0.199171
GCKR	0.149495
HADHA	0.239726
MAPRE3	0.300121
CAD	0.281997
CD59	-0.0264537
CD82	0.161766
BCORL1	0.210093
ATRX	-0.0633617
AK6	-0.171544
FCN1	0.0942334
MYNN	-0.0830448
MECOM	-0.235257
SCAMP1	-0.066695
PREP	-0.22861
HACE1	-0.20485
SEH1L	0.0348949
WDR47	0.0472751
WDFY1	0.129225
OVGP1	-0.194388
SLC25A24	0.03521
MAP3K4	0.165219
PILRA	0.0431555
IGSF9	-0.0556223
ABCB1	-0.335542
ZNF213	0.0885265
AKR1B1	0.0961063
CPNE3	-0.0591851
RRN3	0.11771
CTTN	0.0877074
WNT11	0.0687968
MTIF2	-0.128994
DDHD2	-0.0580959
TTC39A	0.0975549
EPS15	-0.0689721
ORC1	0.121373
MGST2	-0.255979
CHERP	0.0504306
ATG16L1	-0.0228105
USP40	-0.0854307
POMGNT1	-0.0110807
RAD54L	0.0643561
MAST2	-0.0342145
DNAJA1	-0.10224
B4GALT1	0.170244
CHMP5	-0.202291
NFX1	-0.0243768
AQP6	0.0233916
DIMT1	-0.0103383
IPO11	0.0637652
FOLH1	-0.235319
EIF2AK1	0.101796
NME8	-0.129487
EPDR1	0.110906
SNX10	0.230401
SEPHS1	0.0463557
MRPL28	-0.0632772
HBQ1	0.108359
ITPKC	0.353857
CEACAM6	-0.148819
FAT2	-0.0362807
RBM22	0.22745
TMED2	0.178056
ERO1B.	-0.0610302
ZFAND6	0.107386
HSD17B2	0.0349762
TXLNG	-0.028624
PPEF1	-0.0520393
LAT2	0.0370518
HUWE1	0.185134
ZW10	0.0275547
ALG9	0.0508271
MYBPC2	-0.0734057
NOX4.	-0.00553081
ACOX3	-0.0502593
MTMR2	0.130136
PPP1R15A.	0.279085
HSD17B14	0.211988
TRIP6	-0.0471505
ACHE	0.0714901
FTL	0.161191
SRRT	-0.100472
BAX	0.0396231
NLK	-0.0743777
PIGS	0.0653973
ADAMTS2.	0.164761
TMPRSS11E	-0.0259863
ATXN7L3	0.114198
PGS1	0.0868326
PSMC5	0.022628
UIMC1	0.272027
CETP	-0.14044
MMP2	0.115136
MT3	0.161195
LPCAT2	0.107957
GNAO1	-0.184476
OGFOD1	0.131707
SH3BP2	0.204435
NOP14.	0.195457
ADD1	0.0408472
L2HGDH	0.165665
TXNDC16	-0.0107536
RTRAF	-0.179022
NID2	0.127929
GMCL1	0.112295
SF3B2	0.117377
KLHL42	0.125032
GNAS	-0.194401
DNM1L	-0.0462783
PTHLH	0.247231
PHACTR3	0.0973599
ERGIC2	-0.00392967
TFAP2C	-0.118645
AURKA	0.0326642
CASS4.	0.0527468
PIR	-0.124472
AAMDC	-0.181392
RFX2.	0.257454
METTL2A.	0.246332
SULT2B1	0.0640121
ALG6	-0.328641
CNOT3	0.222904
GP6	0.355371
PTPN4	-0.137822
DDX18	0.134771
KHSRP	0.0670327
GNA11	0.14477
ASAP3	-0.200534
EDEM2	0.163029
DNMT3B	0.143353
REM1	-0.198366
TPX2	0.216771
FER1L4	0.133057
PDRG1	0.0117919
EPB41L1	0.131965
SLC15A1	0.152148
DOCK9	0.0842096
ANKRD10	-0.163221
TGDS	-0.338859
DOCK3	0.0637404
C3orf18	0.0164528
COQ9	0.0588388
TMEM40	0.0273082
KIF9	-0.0549123
ARHGAP28	0.00998071
CRLS1	-0.103562
PPP1R13B	-0.232993
ATRN	0.21984
SMOX	0.276055
SIGLEC1	-0.00746968
FKBP1A	-0.0959063
NSFL1C	0.020019
SLC4A11	-0.192204
C20orf194	0.0177219
ZNF343	0.115096
EBF4	0.159962
CPXM1	-0.113767
MAVS	0.41684
LZTS3	-0.0178413
F11	-0.226809
XRN2	0.0307316
KIZ	-0.173767
DYNLL1	-0.112641
TESC	-0.0900021
SNX5	-0.0140951
RPL6	-0.192352
SIRPG	-0.140749
MAPKAPK5	0.252658
P2RX7	0.115725
ESF1	-0.0576727
RBBP9	-0.0429579
ANAPC5	-0.141795
SLC23A2	0.224208
SLC8B1	0.372746
TMEM230	-0.150452
DZANK1	0.106923
KDM2B	0.0675605
CFAP61	0.0766134
LHX5	0.10746
TASP1	-0.168671
OAS1	-0.0906661
GCN1	0.226783
RPLP0	-0.149362
PXN	0.337488
SIRT4	0.0751219
RPH3A	-0.0218513
KIF16B	0.242121
TRMT6	0.146463
CHGB	-0.2138
PEBP1	-0.20537
TBX5	0.0194216
BRAP	0.194735
ERP29	0.0275891
NOS1	-0.136403
FUS	0.226975
IGBP1	-0.431202
FXYD5	0.168899
ZNF302	-0.260902
GRAMD1A	-0.0663623
FXYD3	-0.0421558
HEPH	0.176707
CDIP1	0.294569
CMTM1	0.0425874
KCNH4	-0.0274666
GANAB	0.281655
GMIP	0.0457845
RBM41	-0.0680469
BIRC5	0.0949651
LAG3	0.0131942
MLF2	0.139248
OTUB2	0.0763963
DDX24	0.0268529
ZBTB25	0.0649595
NECAP1	0.046917
ARHGAP4	-0.0997343
ANKRD24	-0.109482
DHX32	0.214801
RCOR1	-0.0721089
GPATCH2L	0.0352023
LTBP4	0.150031
BLVRB	0.295975
SLC9A1	0.0658215
SPTLC1	0.12759
PAPOLA	-0.178707
CCNK	-0.0835303
PCBP4	-0.0284568
RGS1	-0.0533431
YPEL3	-0.0947972
MRPS33	-0.239795
NDUFB2	-0.273292
NUDC	0.0410851
MAEA	-0.0588622
ICAM1	0.303969
STRN4	0.0831219
IRAK3	0.233535
LYZ	-0.0981261
MUL1	0.218648
TFAP4	0.0435919
PDCD7	0.295663
SPG21.	0.117164
FETUB	-0.00211681
DNAJB11	0.143221
P3H2	0.131287
THPO.	-0.116694
CHRD	-0.0190793
FLT3LG	-0.295897
RAB11FIP3	0.0569244
GNPTG	-0.270262
ZNF268	0.000347862
GOLGA3	0.335664
PABPC4	-0.114199
CD209	0.409741
CERS4	-0.151487
MCOLN1	-0.186952
USP48	-0.112767
EFNB1	0.112047
PDPR	0.0351548
AARS1	0.256821
GLG1	0.270319
KIF4A	0.134973
TNRC6A	0.169042
PLEKHG2	0.231972
DLL3	0.060329
NAT14	0.160949
PITPNM2	0.172525
EXOC1	-0.200527
RBM27	0.294
POU4F3	-0.0514236
OSBPL8	0.00694407
DTX2.	0.110575
NLRC4	0.10345
PUS7	0.0938728
LAMB4	-0.154394
NRCAM	-0.11948
LAMB1	0.00158534
SLC26A4	-0.104418
SLC26A3	-0.334068
DLD	-0.149687
WDR7	0.175784
TXNL1	-0.0278384
IL5RA	0.0471327
ABCC6	0.133627
CMTM6	0.213348
ITGA6	-0.0426806
RAPGEF4	-0.129364
MAP3K20	0.151403
SMPX	-0.030257
FH	0.00202423
SEL1L3	0.0185066
TF	0.035196
CDV3	0.154347
MYO15A	0.0543095
ALKBH5	0.223074
NLRP1	-0.0432363
PITPNM3	0.0502188
SPAG7	-0.27281
ORC6	0.00483304
ZFHX4	-0.0768585
CPA1	-0.150786
ZC3HC1	-0.0749433
ESR1	-0.108901
RGS17	0.0841839
ANGPT2	0.247048
TMEM101	0.00299043
CD200	-0.186696
CCDC80	-0.0670267
CMA1	-0.0854337
PSME1	-0.0159422
PPP2R3C	-0.16562
HAUS4	0.121076
JPH4	-0.201415
MYH7	0.121319
CEBPE	-0.0608083
SLC7A8	-0.0418835
OSGEP	-0.0815903
SLC22A17	-0.134351
RNF31	0.256557
SCFD1	0.0223404
G2E3	0.0809201
HECTD1	0.116424
HNRNPC	-0.0623446
RPGRIP1	-0.0569283
SUPT16H	0.259989
TOX4	0.199329
GEMIN2	0.0921831
TGM1	0.0356603
TINF2	0.152793
DAZL	-0.146607
SEMA6A	0.0761546
TRPM7	0.0874878
TYRO3.	0.115923
WDR76	0.324228
CAPN3	-0.14618
SNAP23	0.0768881
TBX15	-0.0996018
PHGDH	0.159765
COL9A3	-0.103186
EZR	0.100737
MYL6	-0.043019
AGO1	0.068609
TEKT2	-0.139959
CLSPN	0.192186
RFFL	-0.0883167
UNC13D	0.227205
MFSD11	-0.0593928
DPYSL2	0.107944
TGFB2	0.0807606
GPATCH2	-0.0843965
NUP50	0.0801284
CDC45	-0.0282017
COMT	0.0648366
ADA2	-0.00613529
VNN3	0.309092
ECHDC1	-0.331498
LRRFIP2	0.138849
SEC22C	0.152721
XYLB	0.170706
HDAC6	-0.159998
GABRP	0.010518
KRT31	0.0172939
CDC6	0.177191
UPRT.	-0.0873526
CDC23	0.155639
AAAS	-0.0367712
CBX5	0.175536
FMO2	-0.0740205
SUCO	-0.121494
MSH2	-0.0658213
MAP3K1	-0.0794527
DHPS	-0.245642
HOOK2	0.0649276
ARCN1	0.264493
EPB41L4B	-0.0724675
TMEM38B	0.00421134
PSMD5	-0.00347301
PTGS1	0.253704
NUP188	0.0786252
CRAT	0.111468
SH2D3C	-0.263964
NANS	-0.116496
TBC1D2	0.242803
WHRN	0.137038
PDE6C	-0.114709
CWF19L1	0.074791
SEMA4G	0.127896
BTAF1	0.0315758
IKZF5	0.0393001
BLNK	0.0145535
TLL2	0.117152
CYP26A1	0.0583992
TDRD1	0.0276534
SORBS1	0.181938
CRTAC1	0.0247186
BAMBI	0.135159
IL11	0.335457
MYO3A	0.138562
WAC	0.0874267
CREM	-0.0610438
NUBP2	-0.145299
[truncated: 19,473 more rows]
