# Supplementary material for: LUCAT1-Mediated Competing Endogenous RNA (ceRNA) Network in Triple-Negative Breast Cancer
Source: Cells. 2024 Nov 19;13(22):1918. doi: 10.3390/cells13221918 (PMC11593075; doi:10.3390/cells13221918)
Supplement: Supplementary file 1 [file cells-13-01918-s001.zip › Supplementary Table S5.xlsx]

## Sheet: Hallmark in Cancer C1
NAME	GS<br> follow link to MSigDB	GS DETAILS	SIZE	ES	NES	NOM p-val	FDR q-val	FWER p-val	RANK AT MAX	LEADING EDGE
HALLMARK_APICAL_JUNCTION	HALLMARK_APICAL_JUNCTION	Details ...	15	0.68244	1.57362	0.0209644	0.139296	0.083	65	tags=33%, list=9%, signal=36%
HALLMARK_COMPLEMENT	HALLMARK_COMPLEMENT	Details ...	16	0.656484	1.48949	0.0266393	0.171141	0.179	109	tags=38%, list=15%, signal=43%
HALLMARK_TNFA_SIGNALING_VIA_NFKB	HALLMARK_TNFA_SIGNALING_VIA_NFKB	Details ...	31	0.612836	1.46947	0.0442105	0.135071	0.203	116	tags=39%, list=16%, signal=44%
HALLMARK_IL2_STAT5_SIGNALING	HALLMARK_IL2_STAT5_SIGNALING	Details ...	18	0.561455	1.3964	0.109208	0.193031	0.317	189	tags=56%, list=26%, signal=74%
HALLMARK_INFLAMMATORY_RESPONSE	HALLMARK_INFLAMMATORY_RESPONSE	Details ...	28	0.659235	1.37177	0.0930233	0.183159	0.347	171	tags=64%, list=24%, signal=81%
HALLMARK_EPITHELIAL_MESENCHYMAL_TRANSITION	HALLMARK_EPITHELIAL_MESENCHYMAL_TRANSITION	Details ...	27	0.530317	1.25058	0.258333	0.319384	0.5	175	tags=44%, list=25%, signal=57%
HALLMARK_HYPOXIA	HALLMARK_HYPOXIA	Details ...	45	0.384044	1.0802	0.393638	0.503807	0.656	119	tags=29%, list=17%, signal=32%
HALLMARK_UNFOLDED_PROTEIN_RESPONSE	HALLMARK_UNFOLDED_PROTEIN_RESPONSE	Details ...	16	0.347084	1.03465	0.425819	0.503185	0.691	280	tags=56%, list=39%, signal=90%
HALLMARK_P53_PATHWAY	HALLMARK_P53_PATHWAY	Details ...	16	0.399299	1.00802	0.463768	0.478729	0.705	225	tags=50%, list=32%, signal=71%
HALLMARK_GLYCOLYSIS	HALLMARK_GLYCOLYSIS	Details ...	29	0.374875	0.999131	0.493902	0.4388	0.712	173	tags=28%, list=24%, signal=35%
HALLMARK_MTORC1_SIGNALING	HALLMARK_MTORC1_SIGNALING	Details ...	28	0.319009	0.935341	0.542	0.465689	0.748	285	tags=46%, list=40%, signal=74%

## Sheet: Oncogene C6
NAME	GS<br> follow link to MSigDB	GS DETAILS	SIZE	ES	NES	NOM p-val	FDR q-val	FWER p-val	RANK AT MAX	LEADING EDGE
IL2_UP.V1_UP	IL2_UP.V1_UP	Details ...	17	0.728541	1.4921	0.0181818	0.48811	0.234	156	tags=65%, list=22%, signal=81%
MEK_UP.V1_UP	MEK_UP.V1_UP	Details ...	21	0.631506	1.44338	0.0363636	0.43083	0.318	31	tags=24%, list=4%, signal=24%
STK33_UP	STK33_UP	Details ...	24	0.649182	1.43252	0.0634615	0.326364	0.334	103	tags=42%, list=14%, signal=47%
EGFR_UP.V1_UP	EGFR_UP.V1_UP	Details ...	30	0.60123	1.41006	0.0632411	0.305285	0.366	172	tags=50%, list=24%, signal=63%
ESC_J1_UP_EARLY.V1_UP	ESC_J1_UP_EARLY.V1_UP	Details ...	17	0.623752	1.3949	0.0644531	0.284069	0.395	118	tags=35%, list=17%, signal=41%
STK33_NOMO_DN	STK33_NOMO_DN	Details ...	17	0.645837	1.38048	0.0721248	0.270509	0.416	166	tags=65%, list=23%, signal=82%
MYC_UP.V1_DN	MYC_UP.V1_DN	Details ...	17	0.625576	1.37395	0.0843137	0.24445	0.426	87	tags=41%, list=12%, signal=46%
MTOR_UP.N4.V1_UP	MTOR_UP.N4.V1_UP	Details ...	20	0.515933	1.37259	0.126016	0.216311	0.428	205	tags=55%, list=29%, signal=75%
ALK_DN.V1_UP	ALK_DN.V1_UP	Details ...	15	0.680517	1.36496	0.0963115	0.203928	0.437	126	tags=73%, list=18%, signal=87%
E2F1_UP.V1_DN	E2F1_UP.V1_DN	Details ...	16	0.590848	1.35546	0.0914513	0.198407	0.451	79	tags=25%, list=11%, signal=27%
STK33_SKM_UP	STK33_SKM_UP	Details ...	16	0.531195	1.27087	0.183633	0.322618	0.544	235	tags=50%, list=33%, signal=73%
TBK1.DF_UP	TBK1.DF_UP	Details ...	22	0.518889	1.26769	0.190291	0.302089	0.549	225	tags=59%, list=32%, signal=84%
BMI1_DN_MEL18_DN.V1_UP	BMI1_DN_MEL18_DN.V1_UP	Details ...	25	0.54525	1.25453	0.185039	0.301704	0.567	81	tags=36%, list=11%, signal=39%
STK33_NOMO_UP	STK33_NOMO_UP	Details ...	24	0.5852	1.24468	0.22807	0.298007	0.577	103	tags=42%, list=14%, signal=47%
GCNP_SHH_UP_LATE.V1_DN	GCNP_SHH_UP_LATE.V1_DN	Details ...	19	0.452944	1.22883	0.231579	0.303264	0.59	214	tags=42%, list=30%, signal=59%
KRAS.DF.V1_UP	KRAS.DF.V1_UP	Details ...	16	0.594597	1.20436	0.270428	0.320797	0.602	87	tags=31%, list=12%, signal=35%
KRAS.600.LUNG.BREAST_UP.V1_UP	KRAS.600.LUNG.BREAST_UP.V1_UP	Details ...	17	0.616184	1.18544	0.245059	0.32705	0.614	109	tags=65%, list=15%, signal=75%
HOXA9_DN.V1_DN	HOXA9_DN.V1_DN	Details ...	18	0.487577	1.18051	0.309129	0.314666	0.616	161	tags=44%, list=23%, signal=56%
STK33_SKM_DN	STK33_SKM_DN	Details ...	15	0.534326	1.15129	0.265873	0.336189	0.635	161	tags=60%, list=23%, signal=76%
KRAS.LUNG.BREAST_UP.V1_UP	KRAS.LUNG.BREAST_UP.V1_UP	Details ...	15	0.602644	1.14854	0.280079	0.323976	0.638	100	tags=60%, list=14%, signal=68%
MEL18_DN.V1_UP	MEL18_DN.V1_UP		27	0.44739	1.13641	0.333333	0.324615	0.646	141	tags=44%, list=20%, signal=53%
BMI1_DN.V1_UP	BMI1_DN.V1_UP		24	0.45244	1.12829	0.318447	0.322159	0.656	74	tags=25%, list=10%, signal=27%
RB_DN.V1_DN	RB_DN.V1_DN		19	0.447618	1.09923	0.348089	0.345808	0.68	125	tags=42%, list=18%, signal=50%
ERBB2_UP.V1_UP	ERBB2_UP.V1_UP		17	0.454896	1.05388	0.436047	0.387855	0.707	142	tags=29%, list=20%, signal=36%
ESC_J1_UP_LATE.V1_UP	ESC_J1_UP_LATE.V1_UP		15	0.474754	1.04377	0.470472	0.385213	0.712	98	tags=27%, list=14%, signal=30%
TBK1.DF_DN	TBK1.DF_DN		17	0.368154	1.03994	0.423459	0.37552	0.715	293	tags=53%, list=41%, signal=88%
KRAS.600_UP.V1_UP	KRAS.600_UP.V1_UP		20	0.489234	1.02666	0.470588	0.375781	0.72	169	tags=60%, list=24%, signal=76%
CSR_EARLY_UP.V1_UP	CSR_EARLY_UP.V1_UP		17	0.302905	0.856097	0.65098	0.5768	0.809	255	tags=35%, list=36%, signal=54%
NFE2L2.V2	NFE2L2.V2		21	0.331287	0.844857	0.674797	0.574613	0.815	38	tags=14%, list=5%, signal=15%
TGFB_UP.V1_UP	TGFB_UP.V1_UP		18	0.32326	0.789845	0.740952	0.641578	0.842	308	tags=44%, list=43%, signal=76%
