# Supplementary material for: LUCAT1-Mediated Competing Endogenous RNA (ceRNA) Network in Triple-Negative Breast Cancer
Source: Cells. 2024 Nov 19;13(22):1918. doi: 10.3390/cells13221918 (PMC11593075; doi:10.3390/cells13221918)
Supplement: Supplementary file 1 [file cells-13-01918-s001.zip › Supplementary Table S6.xlsx]

## Sheet: CCLE_mRNA_DEG
					AU565	BT20	BT474	BT483	BT549	CAL120	CAL148	CAL51	CAL851	CAMA1	DU4475	EFM192A	EFM19	HCC1143	HCC1187	HCC1395	HCC1419	HCC1428	HCC1500	HCC1569	HCC1599	HCC1806	HCC1937	HCC1954	HCC202	HCC2157	HCC2218	HCC38	HCC70	HDQP1	HMC18	HS578T	JIMT1	KPL1	MCF7	MDAMB134VI	MDAMB157	MDAMB175VII	MDAMB231	MDAMB361	MDAMB415	MDAMB436	MDAMB453	MDAMB468	SKBR3
Row-names	Symbol	TN-OT___log2FoldChange	TN-OT___padj	data	OT8	TN6	OT18	OT26	TN15	TN21	TN18	TN20	TN16	OT6	TN3	OT15	OT17	TN8	TN11	TN10	OT25	OT27	OT22	OT11	TN19	TN17	TN9	OT5	OT14	TN1	OT4	TN2	TN12	OT24	OT7	TN5	OT29	OT3	OT13	OT21	TN13	OT1	TN4	OT9	OT19	TN7	OT16	TN14	OT10
45352	NA	-0.524221	0.449663		11.0373	5.8378	10.9869	11.4274	5.21768	10.4411	13.2575	9.32806	11.5679	11.8335	10.133	11.5843	11.3913	11.6285	9.45583	5.13574	11.3635	8.44847	10.2387	7.53553	8.17818	11.3895	10.5897	10.636	11.289	10.7801	11.2465	7.9968	10.4754	9.32903	3.91804	3.12827	3.10459	11.4282	10.6811	10.8682	4.28013	11.5044	9.25701	10.4336	10.6851	6.52344	11.5955	10.4892	10.2469
45353	NA	-0.821162	0.254955		2.74434	2.59596	11.1605	9.78343	2.95866	10.7939	11.429	9.82354	8.99751	10.1791	11.0369	10.4616	10.8819	8.50493	8.62078	3.3263	10.997	5.27553	10.6729	9.64982	8.42736	11.4074	10.4193	6.84361	11.3542	4.42433	9.44085	10.2723	8.39805	9.87804	9.91447	4.70807	9.24781	9.93026	7.48743	10.5119	8.97894	11.4598	9.55677	11.1303	11.5497	10.0356	11.8616	10.9155	2.91978
45354	NA	1.36848	0.00301724		6.37893	7.24782	6.52235	7.56934	11.6346	7.51707	6.28476	7.62671	8.11525	8.27002	9.26525	7.90623	7.31891	9.35499	9.49319	8.00717	9.87578	7.30651	8.59003	8.19442	8.40251	6.43688	8.02189	8.07955	5.93908	10.2248	9.54039	8.03933	7.94871	5.78369	6.33635	10.4628	7.27333	8.02482	8.28412	9.81901	8.08445	9.56423	11.866	7.50619	6.94106	10.0227	8.08986	8.52884	6.71118
45355	NA	1.81988	0.0332882		3.70074	7.23482	4.24878	4.6019	10.2923	13.3223	3.77319	3.61582	7.40727	4.89518	3.48443	5.0819	4.32469	4.96694	4.70642	4.8136	3.15934	4.58729	6.76648	4.11321	3.17647	3.92506	7.99068	5.01356	3.55787	4.29514	3.00948	6.23024	4.38304	6.20101	8.9866	11.5736	12.8758	4.17186	3.24967	12.3598	2.28011	3.08447	10.5294	10.7905	3.89891	9.24433	2	6.84027	3.78766
45356	NA	-0.245771	0.18165		11.9967	11.3943	13.0396	12.5535	13.1554	12.2682	12.8659	13.2425	12.5585	13.5877	11.3411	12.6683	12.4072	12.2912	12.7287	11.5866	12.5302	12.92	12.502	11.9026	13.0485	12.4492	11.5748	12.6977	12.903	12.3428	13.3642	12.1595	12.7625	11.9649	12.6004	12.7682	12.7568	12.6357	12.8328	12.7013	12.252	13.1133	12.506	13.0776	12.493	12.076	12.4059	13.0273	11.9939
45357	NA	-0.0616773	0.810571		15.5286	15.3115	15.0152	15.2543	14.9587	14.988	14.4648	14.8208	15.4612	15.8836	14.9681	14.7168	14.5447	15.2311	15.3484	15.1271	15.184	14.769	13.6715	14.383	13.542	15.2729	15.3413	14.9417	15.0432	14.9091	15.4119	14.8562	15.7459	15.3519	14.8325	15.2224	13.8697	14.8843	15.398	15.6606	14.0456	14.3256	14.6841	14.8114	15.8998	14.5466	14.7191	14.778	14.3982
45358	NA	-0.0905393	0.761822		13.1456	14.0031	13.9685	13.1945	13.2463	13.2241	12.1829	13.7985	13.0953	13.5221	13.513	13.5167	13.1412	13.4182	13.3085	12.9423	13.5795	13.7647	13.0472	13.1649	13.8246	13.3599	13.1566	14.0722	12.446	12.9471	13.4251	13.506	13.7868	12.875	13.71	13.8425	12.8056	13.2578	13.4645	13.9215	8.2601	13.174	13.4146	13.2338	13.2721	12.8828	13.8608	13.716	12.8687
45359	NA	-0.0700579	0.893627		10.1028	11.1131	11.5104	11.9584	10.5695	12.1095	12.2159	11.4145	10.2855	13.7944	10.7889	10.9157	11.655	10.0818	12.2428	11.0921	11.3163	12.6856	10.6088	11.2191	11.2019	12.0736	11.5593	10.6719	11.5881	11.8893	8.79351	12.3184	8.59967	11.6125	11.6626	11.699	12.2964	10.5192	9.50566	12.2233	10.9157	9.70453	12.0575	11.0066	11.613	11.686	9.3643	11.5213	9.84954
45360	NA	-0.510131	0.252074		7.27841	9.31022	10.5922	11.2253	8.94357	13.1062	11.2441	10.8643	9.34042	9.79531	11.897	11.0763	11.1952	10.5842	7.22443	8.23601	11.0396	11.1819	10.7523	9.73274	10.4739	11.0987	9.77978	10.5455	12.0664	9.86815	10.4197	10.4772	9.51607	10.3703	10.5821	10.6534	12.6981	11.738	11.1648	11.5802	10.6485	11	9.45779	11.6162	8.46496	8.72185	11.4015	9.77952	7.34648
45361	NA	-1.76831	0.0132308		3.59723	3.4356	3.38314	4.26398	2	4.7296	3.58081	3.24888	6.09021	3.17406	5.52752	5.01514	3.12386	2.7701	2.75777	3.17398	2	4.06102	5.74029	2.56093	3.03576	2.51641	3.13235	5.11522	3.96949	3.3836	3.47148	4.90612	2.31964	4.18039	2	2	2.36468	6.83529	6.40659	9.2731	4.97403	4.02915	4.94479	6.23942	3.14602	3.19786	2.40176	3.63213	4.50643
45362	NA	0.256517	0.891422		2	2.4233	2.34262	2	2	2	2.64981	2	2.31806	2.21046	2	2.46774	2	2	2.75777	2	2.31813	2	2.20034	2	2.27505	4.67353	2.26146	3.30688	2	2.94076	2	3.95079	2	2	2	2	2	2	2	5.69482	2	2	2.38353	2	2.38212	2	2	3.26292	2
45536	NA	-0.422325	0.417918		3.70074	3.13321	3.52427	3.82189	2.64718	3.88058	5.06979	4.89219	3.44708	3.74668	4.27888	3.34014	3.93745	2.7701	4.6546	4.8136	3.98569	4.22459	5.20055	2.77638	3.63245	3.92506	4.25554	3.30688	4.9187	2.75672	2.81548	3.10189	2.99427	3.89433	4.40461	3.91351	2.89746	5.13149	2.94004	6.79066	4.14686	3.81613	3.14933	3.39298	3.33129	3.19786	3.95978	2.76545	3.69135
45537	NA	0.182811	0.406723		15.2101	15.8323	15.6393	15.2058	15.7471	15.7376	15.0199	16.164	15.3639	15.1798	15.5197	14.9044	15.6227	15.3097	15.3238	16.3302	15.48	15.6436	15.7207	15.2703	13.1585	14.6259	13.6496	15.2492	14.6116	15.1841	15.0484	15.4013	16.0216	15.0374	16.2631	16.2495	14.8634	14.9724	15.4285	15.4183	15.2032	15.2277	15.4799	15.2997	15.5122	15.3565	15.1402	15.3196	15.1481
45538	NA	0.461788	0.513386		5.41656	10.1139	10.8603	12.3715	8.96552	6.7842	13.3672	7.87249	5.7893	12.6694	12.7898	9.77912	11.9932	11.8475	13.09	12.5024	9.17084	12.2462	12.4502	13.6421	12.7721	10.2941	9.56044	10.5703	12.8216	13.4979	9.47	12.2324	12.4242	11.0263	8.62605	8.2943	10.9839	10.8667	9.59576	13.4842	12.5065	10.6943	6.35684	9.70842	6.94106	12.1383	11.4043	11.749	4.85655
45539	NA	0.475264	0.457274		4.20198	2.88945	7.61419	6.78775	4.1364	4.54301	5.75672	5.06034	4.15482	7.71466	6.39477	6.96589	8.25691	9.12646	5.86663	8.58464	6.69586	8.39508	6.77436	11.1853	7.81353	7.83164	5.99112	5.34187	4.28936	8.24682	5.44341	7.42095	4.51409	7.78341	3.81821	8.61837	6.3412	7.26921	8.13182	8.16718	12.4937	5.54172	7.58187	6.01595	4.88135	9.11563	2	5.38525	4.04314
45540	NA	0.253245	0.760956		9.36304	7.73258	11.1228	14.2101	11.5416	9.6822	12.6778	10.9098	5.44176	11.3827	14.3773	10.1458	12.4838	9.7096	12.8781	9.80167	5.02761	12.2296	12.7131	14.6966	11.7696	11.6643	8.7535	7.92011	9.49467	13.1614	11.3966	11.9573	6.09772	9.96691	10.9024	14.7508	11.2448	8.83219	9.85383	13.6716	12.9895	11.9381	7.93055	10.1385	11.532	11.3796	11.1734	7.76931	9.6558
45541	NA	0.928286	0.0105289		11.7619	14.3472	11.4319	11.748	12.2358	12.9212	12.4057	11.8649	10.41	10.7176	9.47767	11.9607	12.0025	12.1533	12.9489	11.8049	12.225	11.8336	11.8578	11.443	10.3669	12.3006	11.6774	12.0987	10.9444	11.8002	11.5595	11.6786	12.2062	11.2882	11.1039	11.2362	12.9938	7.27855	7.53107	10.837	13.5119	11.7769	11.2149	10.9107	8.95913	12.3931	12.2726	13.8331	11.8019
45542	NA	0.352749	0.044915		15.0116	15.018	14.9311	14.4423	15.295	14.2308	14.3049	14.7592	14.4852	14.2366	15.2855	13.5432	14.5994	14.2217	15.1373	14.7459	14.531	14.402	14.5308	14.396	14.238	13.9797	14.7274	14.768	14.9212	13.8515	14.0203	14.2508	15.5165	14.8038	14.7937	15.4461	14.1962	14.006	14.1291	14.2559	15.9205	14.5535	15.3061	14.2146	13.876	14.8319	14.2508	15.003	15.2294
45543	NA	-0.615665	0.0145832		11.9945	13.5314	13.2769	14.5107	12.5395	13.2285	13.9825	13.2485	12.9189	15.6422	13.4542	13.7839	14.1248	13.2063	13.9295	12.2564	13.8607	15.0639	14.0001	12.9534	12.1929	13.4184	13.5836	13.368	13.6645	13.1682	14.3195	13.1309	13.2462	13.358	12.5492	13.9865	13.6589	13.6192	13.2006	13.7946	13.517	14.6435	13.2069	13.133	13.8853	12.7309	13.0236	13.2328	11.8283
45544	NA	-0.365075	0.208688		15.3937	15.2483	15.0935	16.0623	14.9118	16.226	15.1794	14.0826	15.574	14.1747	16.0059	15.3677	14.0163	15.3789	15.6508	16.2639	16.3356	16.0863	15.0827	16.1573	14.9535	15.3195	15.3019	15.5069	15.7751	15.3498	16.8764	16.1205	15.2991	15.1772	13.3951	14.8942	17.079	15.8803	16.0285	14.1483	14.7301	17.0839	15.7481	16.7971	13.9983	14.8935	15.5871	15.7428	16.3222
45545	NA	0.700265	0.0587783		10.1344	13.1564	11.6512	11.2359	13.3964	14.058	10.9375	13.7408	12.0654	12.4817	11.6524	10.5976	11.1893	12.1323	12.8752	11.6072	11.9256	11.9827	12.2085	13.2886	13.089	13.4608	12.1732	12.4898	12.4161	10.9547	10.2185	12.3945	12.4924	13.587	13.2558	13.7357	13.9251	11.0039	9.27698	12.7011	12.0201	11.7756	13.8187	11.8082	11.1438	13.6129	11.8867	13.4623	8.69122
45546	NA	0.53422	0.242297		12.6867	9.43487	15.7842	13.901	14.7072	14.5517	13.8284	14.9787	14.949	13.3424	14.6108	13.1704	14.6698	13.3612	14.8012	13.645	11.1102	14.962	14.0887	14.5178	13.932	13.2854	13.0271	14.4681	13.7411	14.6582	13.6803	14.8466	13.7172	13.6034	14.0869	15.6447	14.3616	12.4485	12.781	14.1082	14.6617	14.2633	15.3289	14.1209	7.72401	13.2681	13.9913	13.8758	13.4953
45547	NA	-1.78555	0.00151282		4.86828	5.5324	5.82118	3.42776	2.64718	2.34281	4.57977	2.93939	2.79905	3.67753	4.20043	5.4537	4.73565	4.10159	4.54501	3.3263	7.26678	6.04702	4.76758	2.96379	3.4224	4.00459	3.13235	4.35822	6.22811	3.10394	4.10193	2.81904	4.0787	3.06143	2	2	2.65553	5.04658	2.54527	4.58547	5.32195	3.92657	2.93628	5.35264	5.68111	3.19786	5.41054	2	5.93256
45550	NA	0.532955	0.00483132		14.3476	14.3669	14.0666	13.282	14.5243	14.6581	13.4047	14.0983	14.6231	12.6615	14.1075	13.6412	14.3259	14.1228	13.2875	15.198	14.2626	13.7581	14.2698	14.1006	14.3474	13.8093	15.0923	14.3538	13.5463	13.9	14.4695	14.1787	15.827	14.136	14.7059	14.9679	13.7239	13.2738	13.6097	14.1454	14.2018	13.2247	14.6467	13.7003	13.9059	14.2848	13.7194	14.1139	14.4856
45627	NA	1.8715	0.0236862		2	3.2412	3.52427	2.27654	2.46195	2.34281	2	2	5.68249	2.7033	3.34551	2.82039	4.5153	2.95644	9.1861	3.70549	2	2	2	2	3.17647	3.3256	2.67453	4.08507	2	2.29852	2.32573	3.71927	2.58115	2	2	3.36809	2.65553	2	2	2.63765	4.40212	2	2.68622	3.05945	3.14602	5.74657	2.40176	4.05296	2
5S_RRNA	NA	2.77307	0.00234632		2.29286	5.67402	2.34262	2	3.52958	3.2272	2.19187	3.71996	2	2	2	2.25274	2.77195	3.40376	4.42641	3.81256	2	2	2	2	2	2	3.25752	3.12383	3.43358	2.29852	2	2.46688	3.31505	3.6663	2	4.70807	2.65553	2	2.54527	2	2.51458	2	2	3.6637	3.33129	2.60179	2	6.80458	2.53198
7SK	NA	1.30483	0.0289835		4.12962	6.70391	4.72884	5.1054	3.70683	4.94591	3.51052	5.21092	2.57851	4.38972	6.7241	5.34916	3.5295	7.10385	6.8741	7.2455	2.79919	6.39498	3.62551	5.68711	7.64209	5.70608	7.99518	6.02948	2.79	8.47647	4.87428	7.44645	8.7535	6.78824	5.53742	2.84047	6.96336	7.03584	6.80056	2.63765	7.11451	7.28911	6.87387	4.26137	2.38212	6.9062	3.19185	9.08461	3.87794
AAED1	NA	0.91052	0.00342709		9.40196	10.6578	8.93581	8.94644	11.7757	10.7206	10.3393	9.96007	10.3826	10.1962	9.13685	9.10348	6.16846	9.60545	8.51578	10.3571	8.56605	10.027	9.76452	10.2997	9.34074	9.84799	10.2242	10.0426	8.98463	10.5918	8.59234	9.83395	10.3329	9.54175	10.5897	10.3041	11.0859	9.26222	9.30029	9.286	9.74582	7.86172	10.9948	8.93573	4.62184	10.9461	8.74536	10.3507	9.90696
AARS	NA	-0.171373	0.602572		13.9728	15.8038	16.0728	15.001	15.0396	15.1639	13.5931	14.8472	15.488	14.9238	14.9252	15.4946	14.5142	14.422	14.6689	15.4721	15.2955	15.3562	14.6535	14.331	14.5982	15.3831	15.5561	15.4797	15.5637	14.7248	14.2673	14.3682	16.1631	15.3201	16.6653	16.3351	15.9835	15.9488	16.1545	13.043	13.9073	14.8411	14.224	16.1386	15.1479	14.9	15.1115	14.9396	14.123
AATK-AS1	NA	-0.40164	0.555597		2.53619	3.83083	3.87993	5.75124	3.21469	4.07679	3.64783	3.38183	3.31029	5.09403	7.40449	4.79401	5.72951	3.40376	3.99776	4.64998	2.79919	6.45113	4.82936	3.41319	5.76578	3.55422	4.42525	4.08507	5.21145	3.3836	3.82088	5.26268	3.16356	4.09119	3.91804	2.84047	2.65553	5.78367	5.31559	6.39289	4.85088	3.81613	2.38353	5.00843	2.68393	2.60179	4.18023	4.93529	3.47699
AB019441.29	NA	0.4044	0.234706		7.70917	6.83896	7.40193	7.25499	7.26164	8.27508	8.82671	6.89135	8.50824	7.1455	6.39477	7.34462	7.76923	5.31251	8.67706	7.89591	6.24867	8.17935	8.27184	8.06728	9.65225	9.00203	6.59973	6.6539	6.28317	8.48019	8.04097	7.18372	7.07633	7.89303	8.23414	8.15718	7.74497	7.4287	6.97924	7.68085	7.64594	6.19922	7.08275	6.63523	6.88294	7.85639	6.83875	7.3904	9.18465
ABC7-42389800N19.1	NA	-0.228881	0.602907		8.49028	7.13335	10.6081	10.8286	9.23316	10.3021	10.9266	10.8855	10.124	9.22928	9.47142	9.70692	11.8564	10.6824	11.1567	10.3303	10.6463	11.2832	11.6075	10.269	11.5524	11.9289	11.5023	11.2473	12.1808	11.1663	11.3266	11.252	10.2365	11.7159	5.9684	10.7936	10.0102	10.9805	10.8855	10.6218	10.2088	11.749	10.0957	9.08143	12.0336	10.456	11.7917	11.7067	8.51251
AC000067.1	NA	1.91273	0.156344		2	2	2	2	2	2	2	2.29799	2	2.39409	2	2.25274	2	2	3.91208	2.32339	2	2.22279	2.20034	2	2.50597	2	2	2	2	2.29852	2.32573	2	2.31964	2.34682	2	7.19293	2	2	2	2	4.00002	2	2	2	2	2	2.40176	2	2
AC000068.5	NA	0.0381994	0.939528		6.52712	7.19508	7.51619	6.66095	4.25521	5.61652	6.9415	7.01933	5.95907	8.27002	7.98099	5.6202	5.72951	6.74761	5.84368	7.00706	6.50528	5.87708	7.65697	7.74817	7.5801	6.50683	8.54215	7.38143	7.28214	6.76589	6.52586	8.26038	7.58122	6.55798	5.53742	4.61804	6.02171	6.66061	7.21157	7.00559	6.82929	6.81632	5.25199	7.36152	5.49962	4.50039	8.07619	6.6919	6.52813
AC000068.9	NA	-0.350121	0.327381		7.82252	7.7418	7.10883	6.70836	6.55185	4.78679	5.67875	8.58815	6.50496	8.61562	7.58517	7.6608	7.07828	8.39233	6.91872	6.94956	7.86385	6.64654	8.34505	8.32416	8.11837	8.01084	8.17653	7.1253	7.21764	6.93805	7.96696	7.62462	7.88354	7.85966	8.02617	9.06423	6.3412	7.45365	7.83953	8.12184	7.25876	7.9817	6.41977	8.75204	8.89073	6.78954	8.86544	7.8677	7.37776
AC000078.5	NA	0.49237	0.208053		5.2215	5.08776	4.4743	5.33418	4.36498	4.24948	4.74193	4.65004	3.79349	5.24506	6.88325	5.34916	5.65042	7.34826	4.15522	5.25445	4.50779	4.80975	5.39695	5.95365	7.13036	6.4931	5.36996	4.9599	4.87157	4.65244	4.40763	6.6699	5.51309	3.53717	5.44004	6.07149	3.44656	5.97961	5.71931	6.7761	6.52806	5.2757	4.01624	5.35264	5.71482	4.03759	4.89187	5.64943	5.3101
AC000089.3	NA	0.172642	0.593401		6.51296	7.19508	6.69651	6.93452	6.6309	7.19668	8.04759	5.7675	7.55839	7.25636	5.73657	7.01797	7.68576	6.92558	7.50609	7.1051	6.04812	6.99518	7.14612	6.67093	8.57451	7.60164	6.3695	6.41563	4.77243	7.44388	7.14764	5.92013	4.74512	6.9106	6.28118	6.75975	6.9766	7.2021	6.29287	6.66986	6.34241	6.97894	6.88878	6.43286	6.94106	6.15559	6.09219	6.2363	7.97176
AC000120.7	NA	-0.287009	0.429396		6.74862	5.95345	5.6157	7.00266	4.99674	4.8418	4.74193	6.59528	4.98299	6.29938	7.15693	6.4883	5.62307	5.31251	6.82806	7.36466	6.19138	6.03237	6.90204	7.11854	6.95585	4.89837	5.93601	6.63691	7.23637	6.3111	5.22632	6.02544	6.34664	5.97035	5.37125	6.16982	2	6.97969	6.32629	7.51541	7.21781	6.78734	6.1247	5.35264	7.32625	5.43755	6.64868	5.93998	6.67386
AC000123.4	NA	0.00447503	0.992646		8.16333	6.64615	5.95188	4.6019	6.00864	5.44947	4.64683	5.71805	6.53597	6.24066	7.17756	5.50327	5.24654	6.10634	5.86663	5.32849	4.56905	5.22489	5.39695	6.27022	5.57555	5.58195	5.71372	6.29081	6.75508	5.97384	5.44341	4.26938	6.8469	5.01177	5.18342	6.86134	3.95455	5.64615	5.53153	5.38521	4.97403	5.35684	6.19835	6.23942	6.45448	6.21711	6.78934	5.93998	6.81767
AC002055.4	NA	0.330279	0.342615		9.80618	9.24362	9.14427	11.2644	11.0902	10.1428	9.23357	10.2319	10.7085	10.5101	9.68456	9.65578	9.55124	11.0997	9.57213	11.6744	9.9176	9.16601	9.73859	11.0816	9.76798	9.85739	9.58304	8.68244	8.47533	9.89348	10.467	10.0438	9.92374	9.72709	10.0485	12.0724	9.32229	8.95957	9.37803	10.7752	5.57637	9.84826	10.1875	9.13249	10.3651	9.56139	10.7536	10.4479	10.2362
AC002056.3	NA	-0.089181	0.766758		5.11309	5.37534	5.82118	5.4779	5.18811	5.17739	5.74146	5.2807	6.62519	5.58425	5.35716	6.29076	6.16846	5.47386	4.85158	5.93755	5.37503	6.17257	5.70777	6.30532	6.13693	6.06258	4.31436	5.50061	5.21145	5.14013	5.57188	5.17384	5.4814	5.23638	5.29903	5.49548	4.98227	5.78367	6.09382	4.44528	4.51459	4.59519	5.3841	4.90782	6.14397	5.04376	4.89187	4.64369	5.84574
AC002059.10	NA	-1.00386	0.0973677		5.53334	6.26625	2.61929	2.70828	3.7879	2	2	2.93939	3.31029	4.20549	4.55594	3.34014	3.93745	5.50407	4.07864	2.81048	6.58159	6.2121	4.91733	5.32612	5.16695	3.3256	4.47765	5.42342	5.79497	3.91019	3.18045	4.32545	4.16101	2.62621	3.46911	2	2.65553	3.46102	3.50445	2.35377	4.00002	4.59519	2.38353	5.80835	6.39334	2.82896	6.17146	4.64369	4.90029
AC002066.1	NA	2.921	0.00305365		2	2.59596	2.61929	2	3.93754	7.38439	2	3.24888	5.7893	2	2	2	2.95861	4.25159	2	6.6217	2	2.41574	2.20034	3.27837	2	5.52914	7.55755	3.74782	2.79	3.61774	2	3.87767	5.92002	8.89409	5.29903	4.41914	6.85284	2.58579	2.54527	2.87474	3.65209	2	8.54337	3.05945	2	3.35208	2.71566	4.05296	2
AC002075.4	NA	-0.170595	0.761508		5.32232	3.34167	4.32794	4.65126	2.81131	3.05165	6.26355	3.10242	3.89265	4.80078	3.72762	4.08915	4.10501	2.30466	5.06511	4.59104	2	4.66532	4.9455	4.26356	6.40352	4.85612	3.67157	2.91414	4.87157	4.84937	5.10415	3.33826	2.58115	4.18039	4.76783	4.05747	4.32951	4.90905	4.42311	4.11594	3.83652	4.66057	3.78083	4.55547	4.21383	3.61843	3.3816	2.76545	5.49263
AC002116.7	NA	-0.279876	0.422439		5.88061	5.92134	5.48365	5.20792	4.36498	5.51863	4.67923	5.37942	5.62597	5.96406	5.28296	5.76945	5.62307	4.56991	4.29718	6.54613	5.76364	6.38348	5.31294	4.3997	6.82298	4.40705	6.87838	5.34187	6.45287	5.24879	5.54082	4.75098	4.74512	5.35608	5.59888	3.36809	5.85967	6.02471	6.40659	5.84186	5.87917	4.59519	5.3414	4.08828	4.99546	3.02517	6.17146	4.56055	5.91134
AC002128.5	NA	0.0460206	0.945733		4.91207	5.82049	4.54227	4.99502	2	3.52485	3.27644	4.35888	5.59686	5.17152	6.05909	5.1766	4.39106	6.25588	5.74801	3.3263	5.56745	5.77518	5.45689	2.96379	7.30148	6.71027	5.66934	6.10557	5.71712	5.69532	5.68985	5.07917	5.77072	5.60191	2.32498	2	4.62684	5.88497	5.24745	5.53107	3.74725	5.73623	3.49936	5.42723	4.54895	3.19786	4.54021	5.83776	5.17417
AC002310.12	NA	0.262719	0.575529		6.85342	6.75035	7.39276	6.54821	4.81526	8.42221	8.40565	5.31436	6.39086	7.38664	7.85859	5.82898	7.21281	8.12221	5.53524	7.45833	5.71026	6.72151	6.9515	6.88328	6.20423	7.2154	7.72406	6.53051	8.2265	6.62515	5.7454	6.04227	7.99433	7.08244	2.32498	5.89105	6.14409	8.02482	7.50941	7.5755	6.07531	4.72312	4.8259	6.9455	6.0146	7.55662	7.91663	6.92581	6.64844
AC002310.17	NA	-0.247414	0.446599		4.39953	4.02464	4.78602	4.65126	4.85343	3.38369	5.71044	3.81709	4.89005	5.01214	4.35329	5.34916	4.97083	3.74472	5.02486	5.13574	4.79099	5.22489	6.01743	4.5825	5.72052	5.16386	5.62356	3.61527	5.51728	5.06286	5.06101	4.6226	3.9914	5.66508	5.37125	4.52201	3.28569	6.1521	4.59746	6.0254	5.25876	3.69653	4.6269	4.55547	4.88135	4.20889	4.95297	4.27783	5.20937
AC002398.11	NA	0.0119716	0.970822		5.88061	5.78524	6.09453	6.38273	6.65271	7.0871	6.40587	6.46646	6.98116	6.49294	6.62245	6.921	6.22414	6.1259	6.33015	6.85252	5.84019	7.07596	7.4611	4.5825	6.1877	6.2699	6.80849	5.97643	7.0157	6.24267	6.26583	6.34319	6.1986	6.17953	4.18174	6.23185	6.9766	6.37741	6.4375	7.03033	6.86155	6.3653	7.1829	6.57088	6.99693	5.04376	6.19694	6.76799	6.30221
AC002398.13	NA	-0.0866999	0.750587		6.26533	7.20845	6.93009	7.00266	6.72654	6.32509	6.91453	6.96738	6.35653	6.98305	7.60052	7.76098	7.18502	7.21762	6.64099	7.39943	6.66813	7.26951	6.89483	5.3599	6.93619	7.23202	6.91684	6.87293	7.41133	5.90909	6.60307	6.78435	6.97757	6.8843	6.20417	6.91904	6.68556	7.00241	6.51199	7.66514	7.62103	6.87259	7.36449	7.06712	8.13221	6.21711	6.63009	6.76799	6.78304
AC002400.1	NA	-0.52584	0.389374		3.0877	3.2412	3.38314	3.30976	2	2	3.27644	3.9081	2.57851	3.27114	3.34551	2.82039	2.95861	4.67987	3.91208	3.58982	4.23286	3.73892	4.19382	3.27837	4.59477	2.51641	2.99527	3.4693	3.14739	2	2.81548	3.22491	3.9914	2.62621	4.40461	2.84047	2.89746	3.90872	4.29395	5.66352	4.61893	4.21473	2.38353	2.62487	3.33129	2.82896	2	3.63213	3.69135
AC002429.5	NA	0.226089	0.901635		2	2	2.61929	2.27654	2.46195	2	2.19187	2.29799	2	2	2	2	2	2	2	4.52958	2	2	2.53296	2.96379	6.3746	2	2	2	2	2.54574	2.32573	2	2	2	2.32498	2.4806	2	2	2	2	7.41908	2.64182	2	2	2	2.33205	2.40176	2	2
AC002454.1	NA	2.02152	0.0125077		2.92621	2.4233	2.61929	2	5.50825	4.67004	2.19187	2.29799	4.84123	2	3.34551	3.34014	2	3.84255	5.82035	2	3.8929	2	2.20034	2	5.6738	3.19609	3.47935	2.37274	2.31385	2.29852	2	7.00641	3.57732	6.50716	3.00761	5.02073	3.10459	2.32243	2	2.87474	6.75109	2	6.48007	4.4159	3.77654	3.02517	2	4.05296	2.29038
AC002456.2	NA	1.78206	0.0782866		2.92621	2.22712	4.32794	2.88374	2	6.18319	3.27644	2	5.7893	2.55697	2.82424	3.72143	2	3.12144	4.42641	8.24081	2.79919	2.41574	7.29587	3.94535	2	7.13816	9.47279	2	6.46879	2	2.59129	6.46051	3.45214	7.42121	3.00761	3.36809	3.7228	2	2	4.02035	8.12931	2	4.01624	3.89155	7.44148	5.21437	2.40176	4.86772	2
AC002467.7	NA	0.57935	0.0567263		6.97197	7.86085	6.02497	5.7737	7.05606	7.06415	7.58742	6.40529	7.6103	6.00697	6.5766	7.20182	5.41551	5.16903	6.22747	7.79506	6.61102	5.46197	6.6429	6.96238	6.28417	6.7338	7.46323	7.17324	5.0515	6.62515	6.35782	6.59204	6.79629	8.14094	6.59951	7.11279	6.79423	7.95665	7.34797	7.42499	8.07531	4.84062	7.04332	6.69683	5.77997	8.21413	4.54021	7.65372	7.17901
AC002472.13	NA	-0.232103	0.765163		2.29286	2.22712	3.65281	3.53684	3.70683	2.85174	2.64981	2.54484	2.57851	2.7033	3.01968	2.65481	3.84577	5.0512	3.61947	2.81048	4.98329	3.41679	3.62551	2.77638	2.70497	3.3256	3.25752	3.98117	3.14739	2	2.59129	8.03933	2.31964	3.39534	2	4.87285	2.89746	2.32243	3.10314	8.27465	5.1234	3.69653	3.14933	3.05945	2.68393	3.02517	2.40176	2	2.91978
AC002480.3	NA	4.68818	1.31031e-12		2.92621	3.13321	2.34262	2.70828	3.7879	9.75028	2.64981	8.04282	9.42981	2.39409	2.59811	3.22669	3.5295	6.29096	6.03822	6.72125	2.31813	2.5859	2.92128	2.30755	4.12453	2.51641	5.60012	2.66869	2.57148	2.54574	2.81548	3.71927	2.80245	10.2337	2.59004	6.10502	3.44656	2	2.54527	2.35377	6.00002	4.21473	8.31963	5.96678	2	4.99776	2	3.78645	3.08052
AC002480.4	NA	5.05082	1.00078e-05		2	2	2	2	2	5.67828	2	4.35888	5.34001	2	2.32983	2	2.30551	2.95644	3.91208	4.39822	2	2	2	2	2.50597	2	2.67453	2.37274	2	2	2	2	2	7.25663	2	3.91351	2	2	2	2	3.19266	2	5.54331	2	2.38212	2	2	2	2.29038
AC002486.3	NA	0.339	0.950347		2	2	2	2	2	2	2	2.54484	2	2	2	2	2	2	2	2	2	2	2	2	2	2	2	2	2	7.81178	2	2	2	2	2	2	2	2	2	2	2	2	2	2	2	2.60179	2	2	2
AC002519.8	NA	-0.287937	0.782882		2.53619	2	7.1638	3.30976	4.5154	2	4.09476	6.5536	2	6.69014	3.34551	5.78957	2	6.70923	5.38432	3.3263	4.30666	2	4.7988	3.41319	4.05331	2.51641	4.06318	2.66869	6.83095	4.93859	4.33706	4.86887	2.58115	2.62621	4.18174	3.36809	2.65553	4.32392	4.22475	3.41542	4.51459	4.89597	3.14933	3.05945	3.33129	2	5.79125	2	2
AC003003.5	NA	-0.119351	0.90753		3.59723	4.29906	2.34262	4.95627	3.09235	3.05165	3.58081	2	2	3.36209	2	3.34014	2.30551	3.40376	3.99776	4.91321	2	3.32361	2.37621	2.30755	2.27505	2.28119	2.67453	3.4693	2.57148	2	2	2.46688	2.99427	2	2.81388	2	2.65553	2	2	2.63765	2.51458	3.08447	2	4.79966	2.68393	6.52344	3.19185	2.43291	2.73888
AC003075.4	NA	-0.0396863	0.959087		2.92621	3.4356	4.07611	3.18124	4.89061	3.98202	2	4.422	3.15915	2.39409	4.11746	3.22669	4.25512	2	3.99776	3.81256	3.8929	3.50431	3.39978	2.96379	4.31925	3.65625	4.06318	3.12383	4.96434	2.29852	4.71644	2.46688	4.74512	4.09119	3.00761	3.75357	4.92879	4.64595	3.24967	3.07832	2.8931	4.12492	5.25199	2	4.01169	3.49139	2.40176	4.7223	4.04314
AC003088.1	NA	-2.30478	0.0557489		2	2	2.61929	5.06954	2	2	4.0459	2.93939	2.99031	2	2.82424	2	2	2	2	2	2	3.11698	6.01743	2	2	2	2	2.66869	2	2	5.01655	2.46688	2	3.06143	4.18174	2.84047	2	4.46147	4.89337	2	2	4.59519	2	4.26137	2	2	3.69947	4.16977	2
AC003090.1	NA	0.914328	0.200553		2.53619	2.22712	2	2.5085	2.24939	2.6196	2	2.54484	2.31806	2.21046	2.59811	2.65481	2.30551	2.30466	9.71655	2.58739	2	2.5859	2.53296	3.27837	3.53124	3.44443	2.26146	3.12383	2	2.54574	2.32573	2.46688	2.31964	3.39534	2.32498	2	2.89746	2	2.29824	2	5.01284	2	2	3.05945	2.68393	3.02517	2	3.03552	2.73888
AC003092.1	NA	2.28966	0.000865101		3.0877	2.22712	2	2.88374	3.21469	2.34281	2.64981	5.21092	3.15915	2.39409	2.59811	2.65481	2	2.55607	3.25202	5.86476	2.79919	2.22279	2.20034	2.96379	2.87983	3.44443	2	3.86921	2.31385	2	2	3.22491	2	2.62621	3.00761	4.79281	2	2	2	2.35377	4.14686	2.35631	4.47714	6.19741	2	8.18364	2	3.78645	2.91978
AC003102.3	NA	-1.56389	0.00576798		5.35443	9.39158	8.51733	11.4791	4.1364	7.66167	6.25282	6.58152	4.07261	9.92497	8.19843	8.73988	9.62376	7.41339	7.14215	8.73854	7.06891	9.14233	8.0945	6.92901	8.74523	8.23759	9.47279	9.13388	6.48453	4.22593	7.11638	9.40037	4.23888	8.29368	9.84483	3.57366	7.09058	10.6907	10.6907	10.1236	8.72794	11.1933	7.13369	7.78677	7.14028	6.47389	2.71566	8.31087	4.76488
AC003665.1	NA	-0.329834	0.403402		6.08575	6.86451	7.76403	7.61359	7.08843	7.96401	8.36639	7.16483	8.99751	7.98532	8.57784	6.79731	6.11055	9.16005	6.41046	8.54637	10.2629	7.99899	7.77548	7.56479	7.35429	7.48171	8.15255	7.90599	8.51036	6.97014	5.82491	7.55597	7.67525	8.25827	7.91579	7.67823	7.85659	10.0605	9.54166	7.2358	7.39724	8.04428	7.7464	8.52462	7.62997	7.98575	8.1367	7.26472	5.95348
AC003682.17	NA	2.47645	0.00119194		2.53619	4.02464	3.22669	3.04014	2.24939	3.52485	3.64783	2.93939	5.34001	3.06998	2.59811	2.82039	2.5575	2.30466	2.94198	2.58739	2.31813	3.73892	3.69353	2.77638	2.87983	6.00573	6.89774	5.16349	2.57148	2	2	2	2.80245	2.34682	2	2	2.89746	2.32243	2.75611	2.35377	3.65209	2	2	3.05945	2	2.60179	2.97331	7.12703	2.53198
AC003986.6	NA	2.77077	0.00632519		2.53619	2	4.54227	2	7.61821	4.8418	2.5127	7.87813	2.99031	4.95484	2	2	2	4.78204	2	5.1764	5.02761	2	4.24005	2	3.30467	4.07995	2	2	2.79	2	2	3.22491	2	3.39534	4.59762	5.33519	3.10459	2.80842	2.54527	3.07832	7.42629	4.12492	2	3.05945	2	5.33027	2	2.76545	2
AC003991.3	NA	2.67961	0.00168619		2.74434	2.59596	2	2	2	2.34281	2	2.75556	2	2.39409	4.27888	2	2.30551	4.62594	4.89689	2.32339	2.57862	2	2.92128	2.77638	3.03576	2.28119	4.19423	4.08507	2.79	2.75672	2	7.60776	3.9914	4.26439	2.81388	2	2	2	2	3.41542	2.51458	2.35631	2.68622	2.62487	2	2	2.71566	4.27783	2
AC004019.13	NA	-2.50206	5.14926e-05		2	3.89837	3.38314	3.63824	2	3.05165	2.36119	3.10242	3.44708	3.52842	2.32983	3.72143	3.84577	5.0512	2.75777	2.58739	4.62782	4.27524	4.66965	3.85347	3.53124	3.75153	3.25752	3.12383	3.43358	2.54574	7.91945	3.54131	3.45214	4.419	3.81821	2.84047	2.36468	3.80914	2.94004	4.51707	3.83652	4.37913	2	6.43286	3.14602	3.19786	2	2.76545	2
AC004057.1	NA	-0.267776	0.449484		7.70295	7.08344	8.07061	7.7837	7.33766	7.20719	9.00982	8.17238	8.2662	8.29621	7.19789	8.85889	7.93413	6.78501	6.17326	6.54613	7.10038	8.7532	8.47152	8.82513	8.92305	8.83804	6.04421	7.06305	7.23637	7.70138	7.90122	6.37009	6.64719	5.69566	7.02593	6.10502	6.95	6.88505	7.45002	6.41185	6.6063	8.23878	7.28784	6.86728	7.06386	6.77598	7.88562	7.66372	8.84463
AC004067.5	NA	-0.619892	0.0170654		5.92404	5.19908	6.22433	6.71997	5.68798	5.44947	5.29557	6.64904	5.37473	6.11553	5.62084	5.4537	6.24224	4.10159	6.07811	5.78812	6.17176	6.00262	5.75628	4.84355	5.2329	5.44612	4.79924	6.58469	7.0689	5.81797	5.87558	6.49759	5.31161	5.75494	4.25992	3.75357	4.48582	5.67472	5.6681	6.84747	6.00002	5.88042	5.58051	7.04361	4.93953	5.40267	5.7574	4.86772	6.81767
AC004069.2	NA	1.38843	0.00135613		2.53619	3.60688	2.85134	3.73299	4.92686	4.67004	5.37683	6.01277	3.687	3.74668	8.08291	3.63513	3.6428	3.63977	5.44659	5.76163	3.31049	3.66488	4.66965	4.3997	4.05331	5.12879	5.91715	5.11522	5.1731	4.15324	3.92077	3.71927	5.5441	6.30384	4.40461	6.03716	4.62684	3.58662	4.15208	3.55839	4.89311	3.56611	5.20512	3.89155	2	3.94366	2.71566	4.56055	2.91978
AC004074.3	NA	0.333873	0.393036		5.28949	4.93532	5.55118	6.22867	4.96223	6.48915	6.80868	4.84691	6.66781	5.60301	4.73359	5.97665	5.28196	5.0512	5.86663	4.96054	3.8929	5.8439	5.75628	5.99723	6.94605	6.61213	5.42437	5.7101	5.21145	6.22504	5.71789	3.63303	4.63422	4.55864	6.28118	4.61804	4.92879	4.86013	4.15208	4.02035	5.19267	4.21473	5.3841	4.55547	3.33129	4.95024	4.07422	4.64369	4.94275
AC004156.3	NA	0.0370242	0.94066		3.70074	6.75035	4.40297	5.3934	3.93754	5.043	6.61293	4.35888	3.44708	5.91983	3.93567	4.15266	4.57362	4.96694	3.91208	5.78812	5.40894	4.87688	6.39988	4.46325	4.12453	4.07995	5.42437	3.30688	5.96176	5.382	4.771	4.90612	4.23888	5.10585	4.33408	5.39062	4.87324	6.02471	5.0213	5.72545	6.14686	5.31684	5.3414	5.19077	3.64284	5.60032	5.57506	4.56055	4.38852
AC004158.2	NA	0.00428932	0.994577		3.70074	8.16501	5.29952	6.36805	6.89155	5.67828	4.80201	8.16778	5.91257	5.60301	6.32252	6.07827	5.67727	3.74472	5.53524	6.6069	5.78961	7.0398	6.92344	5.99723	6.60373	7.36603	8.3622	7.07572	7.13025	6.17083	4.87428	6.48533	3.9914	7.62561	7.99793	5.72846	5.6443	7.90332	7.4651	5.26524	7.05065	7.10172	4.47714	6.50352	6.88294	6.15559	5.94955	2	5.13808
AC004166.6	NA	-0.457248	0.104514		5.18626	5.80298	6.68152	5.88104	4.41688	5.13397	6.82325	5.24623	5.07031	6.28783	5.39288	5.42827	4.57362	5.37923	5.95498	5.83966	5.76364	5.66554	6.95842	5.81439	4.25722	4.51962	5.25455	5.2993	6.50011	6.09523	5.06101	6.42245	5.96654	5.72561	4.87107	5.2175	5.35093	6.37741	5.5599	5.9753	5.01284	6.06077	4.21858	6.86728	4.3911	6.17639	5.97923	5.28522	5.2773
AC004231.2	NA	0.756223	0.432346		3.97302	2	2.85134	3.42776	2	3.38369	2.36119	2	2.31806	2.55697	2.59811	3.22669	4.39106	2	5.02486	3.3263	2.31813	2.22279	2.92128	2.56093	6.38913	2.51641	6.00904	5.11522	2	3.91019	2	3.71927	5.5441	3.78482	2.59004	2.4806	3.28569	7.1317	5.9296	2.63765	2	4.94927	2.38353	2	2	2	2.40176	7.47229	3.22512
AC004257.3	NA	0.837004	0.00941283		6.04699	6.2142	6.55562	4.91645	7.14338	7.12086	7.06311	6.75089	6.1314	6.06227	7.18776	4.43397	7.51768	9.00759	6.95131	7.55402	5.59716	4.70281	5.00025	5.66025	6.51374	6.98973	6.23896	5.57387	5.63484	6.61165	6.08386	5.61735	5.89618	6.47226	5.62865	6.75975	7.05358	5.83521	5.5599	6.33447	6.63146	6.8019	7.24214	6.28024	7.17703	6.6918	5.79125	6.33966	6.18331
AC004381.6	NA	-0.00587727	0.989012		10.2098	9.56266	10.7755	9.39522	11.0957	9.6265	11.9377	10.7414	9.82612	10.3781	11.1091	10.3535	9.62376	10.6139	10.1311	13.0397	11.7814	11.3833	10.9271	10.1784	9.94933	9.21552	10.3206	9.95622	11.1881	10.5168	10.2596	11.0701	10.581	10.8403	9.93099	9.41775	11.6432	10.64	11.0878	11.6735	11.4587	10.1791	9.48502	10.9649	10.7291	11.0357	11.0328	10.6066	10.7541
AC004383.3	NA	0.576087	0.227957		2.92621	3.34167	3.98135	3.42776	5.99163	2.6196	2.89021	4.80015	2.79905	3.93623	5.24438	4.32794	3.84577	5.41147	4.6546	4.09304	3.68723	4.22459	4.85928	4.11321	3.81576	3.44443	4.75746	3.74782	3.14739	4.54289	3.18045	4.26938	4.38304	3.6663	4.71329	4.18836	2	4.80949	4.93729	6.00057	5.32195	3.42272	2.38353	3.89155	3.89891	4.12578	3.3816	4.79684	2
AC004447.2	NA	0.176543	0.560774		9.64682	9.84853	9.40606	9.4398	10.1092	9.63041	9.39468	10.7765	8.42786	10.7008	10.9414	10.0972	9.53665	10.002	10.1557	10.2516	10.0644	10.1338	10.6425	9.8577	10.6562	9.36614	9.39488	9.10018	9.59238	10.87	9.77869	8.20168	9.12816	9.09672	9.60942	10.7048	8.37942	10.304	9.98907	11.1417	11.3825	10.3058	10.2893	10.1329	9.21317	9.61189	10.6092	9.9505	9.61536
AC004449.6	NA	0.16308	0.804007		4.05344	5.8718	2.61929	3.63824	2.46195	5.0892	3.77319	4.0745	2.57851	4.98378	6.44667	4.15266	6.22414	4.25159	4.60085	4.17559	3.57225	4.62683	4.8886	2.56093	4.1924	3.3256	3.75886	3.74782	4.35936	3.91019	4.53919	3.22491	2.80245	3.06143	3.17838	2	2.65553	4.32392	4.07554	4.71323	3.92058	4.02915	3.78083	3.89155	2.38212	3.73517	4.27899	3.78645	4.44868
AC004453.8	NA	0.491669	0.136957		9.04182	9.13581	8.82421	8.80094	9.65663	9.97914	10.8249	8.52845	9.95791	9.86403	8.07743	9.91351	9.59589	7.42132	9.1279	9.60716	7.93539	9.62361	10.1492	9.0226	11.6897	10.6052	8.81843	8.42963	7.36103	9.41881	9.06588	9.15363	7.63981	9.30939	8.68745	8.80335	9.66866	9.59307	8.82396	9.46458	9.66891	8.2653	8.75748	8.18096	7.83548	9.2517	8.20109	7.81487	9.89889
AC004463.6	NA	-0.0566789	0.868217		7.73379	7.80035	7.22712	7.27874	7.59023	7.58313	5.91474	8.08244	7.08964	8.29621	5.86928	7.34462	7.47242	6.95868	5.97624	8.15184	7.00384	6.60754	7.87771	8.34539	8.40608	7.85865	9.08863	7.60762	7.61105	8.51687	8.90138	8.05185	7.1386	7.74738	7.92181	7.86595	7.41621	6.77059	7.39597	7.03033	8.32709	7.34983	6.79694	8.04545	8.36234	7.03705	8.36743	7.16973	8.24205
AC004466.1	NA	-0.313651	0.408184		6.36324	6.57569	5.84829	6.80965	5.5783	5.13397	5.74146	8.27425	5.68249	6.62736	5.16397	5.959	7.26684	6.08651	5.9972	6.36448	5.50612	6.76646	6.24981	4.74472	5.97294	8.02521	6.76698	6.2241	6.56079	6.2072	5.47662	6.07535	6.29289	7.47509	4.87107	6.32015	7.77559	6.64625	4.54165	8.37949	5.858	7.10172	6.07343	7.41749	7.40063	4.99776	7.41768	6.15362	5.77701
AC004471.9	NA	0.553377	0.230291		4.51764	4.6906	3.05118	2.70828	4.89061	3.98202	2.77501	4.9361	4.50751	4.66447	3.01968	3.72143	3.74785	3.52659	3.91208	4.32776	3.4473	3.22399	4.52779	3.75535	5.32649	5.16386	4.91778	4.84621	2.79	3.3836	3.18045	4.02039	4.16101	2	3.91804	4.94868	3.28569	3.00125	3.61673	4.65076	4.40212	3.81613	4.88657	4.08828	2.9334	2	4.95297	3.26292	4.04314
AC004510.3	NA	1.01255	0.540662		2	4.24819	2.34262	2	2.24939	3.52485	2.77501	2	4.89005	2	2	2	2	2.55607	2	2	2.31813	2	2.20034	2	2	4.3473	5.64664	2	2.31385	2	2	2.81904	2.80245	6.62306	2	2	5.91573	2	2	2.35377	2.51458	2.88006	2.93628	5.10248	2	2	2	3.63213	2
AC004538.3	NA	-0.88081	0.195575		5.41656	2.75016	5.48365	4.32609	2.46195	2	5.06979	4.422	2	5.22096	3.72762	2.46774	3.12386	3.12144	2.94198	3.17398	3.4473	3.8765	4.70304	2.30755	2.50597	2.89591	2.26146	3.12383	3.29757	2.94076	3.92077	3.80064	2.80245	3.39534	2.81388	5.2175	2	4.08937	3.81807	6.43056	3.65209	2.64182	2	3.39298	3.33129	2.60179	4.07422	3.26292	3.58814
AC004540.4	NA	0.175142	0.842286		2.92621	2.59596	3.22669	2.5085	2.24939	2.85174	2.5127	6.3737	2	2.39409	9.87813	2.25274	2	3.2695	10.3207	2	2.31813	5.50505	4.73567	2.56093	3.17647	3.65625	4.06318	2.91414	2.31385	2.54574	2.59129	3.54131	3.9914	3.99612	3.00761	2	2.65553	3.32342	4.22475	4.28999	2.8931	3.56611	3.49936	4.79966	2.38212	3.61843	2	4.37835	2.53198
AC004540.5	NA	-0.440763	0.641343		5.25589	4.72821	4.32794	6.91445	2.81131	3.52485	2.5127	7.09875	2.57851	3.17406	10.8544	3.63513	4.32469	4.56991	8.92687	3.00365	2	8.61502	6.22704	5.02294	6.86518	4.40705	6.16098	5.2102	2.31385	5.53289	2	5.17384	4.89695	7.5185	3.17838	2	5.54115	5.42853	5.17593	8.00809	5.98057	6.44169	5.00075	7.41749	2.38212	3.02517	2	6.9091	5.2773
AC004771.1	NA	-1.08815	0.0265435		3.88785	2.59596	2.34262	2.88374	3.21469	2.85174	2.99688	2	2.79905	3.44765	3.72762	2.82039	2.5575	2.7701	2	2.32339	3.4473	3.11698	3.22693	3.12964	4.05331	3.05379	2.99527	2	3.55787	3.61774	3.82088	3.44335	2.80245	2.86017	3.00761	2.84047	2.65553	3.90872	4.42311	3.68847	3.05064	3.92657	2.38353	3.39298	2.68393	2.33205	3.19185	2.43291	2.53198
AC004791.2	NA	-0.33791	0.865767		2	2	2	2	2.46195	2.6196	2	2.54484	2.99031	2.21046	2	2	2	4.32112	2	2.32339	2	2	2.37621	2	2.50597	9.10033	2.26146	2.37274	2	2.54574	2	4.37942	2	9.52481	2	2	2	2	2	2	2	2	2.38353	6.10953	2	2	2	3.03552	2.91978
AC004797.1	NA	-0.412701	0.0750761		8.40089	7.91485	8.81393	9.02109	7.97485	8.65889	7.79754	7.75483	8.46861	9.12113	8.4565	8.99505	8.64812	7.19	7.64536	8.58841	8.0949	9.02144	8.05302	8.83117	8.35147	7.35089	7.52679	8.75905	8.20289	7.54679	8.46162	7.45904	7.75029	6.22217	7.99222	7.59808	7.22977	7.48625	7.76228	7.58388	7.38988	7.83365	7.83373	7.89587	6.83775	7.38855	8.00584	7.37832	8.85578
AC004837.5	NA	-0.649129	0.0701439		4.51764	4.34819	3.38314	3.98478	2.95866	4.07679	2.89021	4.29286	3.15915	3.74668	4.4915	2.65481	3.74785	4.0203	3.10532	3.81256	4.50779	4.46172	4.56459	2.77638	4.05331	2.7186	4.19423	5.11522	4.48992	3.25054	3.82088	3.95079	4.89695	9.35081	3.81821	4.41914	5.17835	3.46102	3.10314	4.71323	4.61893	4.12492	3.33494	4.4159	5.10121	3.49139	4.18023	3.4593	4.71676
AC004840.9	NA	-0.875998	0.00447849		9.65167	8.4016	8.79316	9.32091	6.25666	6.60499	7.79754	7.33848	6.30346	9.15013	7.81318	6.6289	8.91385	8.4594	8.42975	6.63635	8.96403	8.44847	8.51447	7.30351	8.98656	8.98007	8.20011	9.1369	9.99275	7.39743	8.96418	8.95912	7.208	8.04327	8.45379	5.81204	6.9766	7.526	7.87947	8.02666	8.10705	9.53183	8.3789	9.34462	6.19263	7.5724	7.4068	7.98394	8.74019
AC004870.4	NA	4.68583	4.23217e-05		2.29286	2.22712	2.61929	2	2	2	2.36119	5.2807	6.21041	2	2	2.82039	2	5.56266	6.34657	5.46606	2.57862	2	2.37621	4.19034	4.82601	7.59523	6.76698	9.51723	2.97973	2.54574	2	2.65368	10.645	6.8575	2	2	2	2	2	2.35377	7.94589	2	2.93628	3.05945	6.09361	7.00252	2	10.5672	2
AC004870.5	NA	2.93875	0.0656802		2	2.75016	2	2.27654	2	2	2	2	2	2	2	2	2	2.55607	2	2	2	2	2	2	2.27505	3.19609	2	2.66869	2.31385	2	2	4.57713	2	2	2.32498	2.4806	2	2	2	2	2.51458	2	2	2	5.29196	6.31414	2	3.63213	2
AC004893.10	NA	-0.251898	0.512041		4.82311	4.52953	3.87993	4.0598	4.07311	3.88058	2.89021	5.0201	3.57202	4.59116	5.24438	4.75362	2.95861	3.63977	5.28556	5.00638	4.56905	4.87688	4.9455	4.46325	5.57555	3.92506	4.13019	4.35822	3.96949	2.94076	4.53919	4.43145	3.89849	5.23638	4.53611	4.79281	3.28569	5.13149	4.75299	5.59881	4.76252	4.78307	4.31001	3.39298	4.82071	4.20889	3.69947	3.26292	4.98399
AC004893.11	NA	-0.427867	0.110728		8.8553	8.81382	8.71433	9.56097	7.05606	7.47418	9.60745	8.45112	6.80142	8.91877	9.47559	9.23031	9.27187	7.00167	8.52663	9.02125	8.69874	8.38647	8.24092	7.72243	8.54236	7.95688	7.34831	8.11065	8.90495	8.31922	9.03556	8.04352	8.07085	8.49835	7.78969	7.35499	6.86713	8.86356	8.56522	9.86444	8.0522	9.30528	7.36449	8.40974	8.33007	8.86965	8.2506	8.45019	9.37106
AC004911.2	NA	0.628206	0.808306		2	2	2	2	4.31114	2	2	2	2	2	2	2	2	2	2	2	2	2	2.20034	2	2	2	2	2	2.31385	2	2	2	2	2.62621	2	2	2	2.80842	2.54527	2	6.93414	2	2	2	2.38212	2	2	2	2.29038
AC004947.2	NA	2.21566	0.00284278		2.74434	3.13321	3.38314	2	2.81131	2	2	2.29799	3.31029	2.39409	9.27486	2.9689	2.30551	3.40376	6.92967	3.17398	2.79919	2.22279	2.37621	2.30755	3.03576	2.51641	5.45083	3.61527	2.57148	2.54574	2.32573	2	2	2.86017	2.32498	2	2.65553	3.17131	2.75611	3.68847	4.51459	2	3.64695	3.39298	2	2	2	3.92585	2
AC004951.5	NA	-0.179591	0.55536		7.28675	6.92244	7.35546	7.54995	6.92778	5.64773	6.9875	6.96738	6.19106	7.78209	6.89575	6.33249	7.45701	8.09269	7.65198	7.17701	7.28515	7.30041	7.55094	7.01633	7.13899	7.6207	7.58169	6.87293	7.36103	6.43892	6.71861	6.38336	7.58868	8.494	6.12282	6.95626	7.50111	6.8479	6.375	8.08688	8.43822	7.78316	6.29103	6.53759	7.25929	5.95353	6.78934	7.43777	7.0968
AC004951.6	NA	0.218408	0.613997		4.95458	4.83548	5.55118	6.36805	6.02546	3.38369	4.71092	5.50134	5.34001	5.93473	6.20688	4.21348	5.65042	8.13192	6.89659	5.78812	6.32168	5.9095	6.50773	6.54444	6.50042	5.19809	5.06205	5.06529	6.00607	5.66949	5.26484	6.49759	6.70321	5.35608	5.33559	5.27754	4.98227	5.52584	5.86285	5.81363	7.02239	6.49643	4.69633	5.75142	4.21383	5.74657	4.7613	4.7223	4.61543
AC004967.7	NA	-0.217363	0.542398		9.90838	7.98255	8.98243	8.73379	9.19651	8.33861	9.03351	8.39323	9.22147	9.49096	8.47745	8.36077	7.07828	7.49839	7.69751	9.68849	8.92941	9.10431	9.91635	9.72141	10.0362	7.51603	7.2909	7.70052	8.68408	9.93608	8.27131	9.42303	8.34622	9.24623	9.95909	8.90202	7.71369	8.6678	9.382	7.99558	8.70442	8.84223	9.03379	8.78787	8.217	8.90747	7.3848	7.62332	10.615
AC004980.10	NA	0.417982	0.458873		4.51764	4.24819	4.60718	4.32609	4.25521	3.2272	3.83201	5.99212	3.15915	3.52842	5.24438	4.66929	4.39106	3.84255	5.95498	4.64998	4.37686	4.80975	5.80322	3.65006	2.87983	6.90936	2.8438	5.16349	3.77831	2.54574	2.81548	3.95079	3.89849	5.83953	2.32498	4.05747	2.65553	4.2499	3.99472	5.89673	4.97403	3.81613	3.78083	2.62487	5.15131	3.61843	4.54021	5.97251	4.32575
AC004980.7	NA	0.51403	0.0217066		9.17586	8.71427	8.37548	8.14844	8.29912	8.4446	8.52632	8.34518	8.18049	8.28463	8.56616	7.91542	8.27898	8.38423	9.91543	9.52097	7.28515	8.33069	9.85919	8.96615	8.20307	8.98252	8.8659	7.28655	8.3648	8.16599	7.58835	9.04093	8.96016	9.43478	8.77659	8.2575	8.12382	7.73037	8.13653	8.42219	10.0545	8.19532	8.95808	8.44607	7.84312	9.93234	7.56196	8.97249	9.13058
AC004985.12	NA	0.264859	0.476679		6.89767	7.51854	8.34726	7.90566	6.64184	7.00513	7.59168	7.59966	6.98116	7.68413	7.63822	7.05167	8.2025	8.5418	8.9752	8.51896	7.76259	8.02512	7.63118	7.09867	8.67876	8.56063	8.11582	7.10072	7.47578	6.05589	7.05174	6.60343	8.37237	9.49687	6.45743	8.53472	8.14156	7.5723	7.21157	9.35129	8.85889	7.72322	7.28784	7.0197	7.29316	6.42258	6.73819	9.15715	7.01957
AC004987.9	NA	0.28182	0.540694		6.62247	6.41202	6.55562	6.97385	5.33023	4.99527	8.7061	7.30538	6.44087	6.27618	7.00365	7.32408	6.71352	5.98305	8.06811	5.59164	5.44206	7.68457	7.40641	7.58636	6.28417	6.22079	5.55205	6.47421	6.42049	6.01545	6.24671	5.72549	7.92535	4.34377	6.10175	4.61804	3.28569	6.1521	5.53153	5.59881	7.13225	4.94927	4.69633	5.75142	6.43439	5.29266	6.68515	6.54825	7.83758
AC004988.1	NA	2.14905	0.0633784		2	2.59596	2	2.70828	2	3.38369	2	2	2.79905	2.39409	2	2.25274	2	2.30466	2	5.9841	2	2	2	2.56093	2.50597	2	2.48273	2.66869	2	2.54574	2	3.10189	2	3.53717	2	3.36809	2	2.58579	2	3.07832	3.74725	2	2	3.05945	2.68393	6.89369	2	2	2
AC005003.1	NA	-0.745654	0.0169528		7.70917	8.9192	9.15788	8.61131	6.39248	8.33382	9.13628	8.79902	5.59686	9.00773	9.24341	8.36413	8.79324	8.76094	7.60497	8.79512	9.16589	8.32168	9.3201	8.05186	6.93619	6.46526	8.59944	6.7831	9.69746	6.45413	8.1785	7.97505	7.87746	8.62688	8.50285	7.02793	7.58994	9.36661	9.53988	9.66752	8.72794	8.63012	6.53795	9.55469	6.74291	6.72041	8.93902	7.05292	8.12249
AC005013.5	NA	-4.69893	1.49005e-13		6.99251	2.75016	4.99449	7.76701	2	2	2.99688	2.29799	2.31806	6.11553	3.34551	6.17319	4.39106	2	3.61947	2.58739	4.30666	7.10425	4.8886	2.56093	3.03576	2	2.8438	3.61527	8.40673	2	5.85047	2	4.38304	2	2	2	2.89746	4.75701	5.53153	7.80795	2.28011	3.26348	2.38353	4.4159	4.30519	2	5.91925	3.92585	7.25679
AC005014.5	NA	0.878867	0.0147023		3.70074	3.75997	3.87993	3.63824	4.1364	3.88058	4.80201	4.15102	4.15482	4.2538	4.11746	4.08915	3.5295	5.98305	5.56361	4.64998	4.15508	4.41731	3.69353	4.93603	4.43584	6.25372	3.57866	4.43888	3.77831	3.25054	3.33329	4.15025	3.79917	5.01177	4.33408	2	2.89746	3.32342	3.24967	4.02035	4.61893	3.42272	3.49936	3.05945	4.21383	4.68589	2.71566	3.92585	2.73888
AC005022.1	NA	1.66126	0.228779		2.53619	2.4233	2	2	2	2.6196	2	2	3.44708	2	6.05909	2	2	2.95644	7.66514	3.17398	2	2	2	2	2	3.3256	2.99527	3.30688	2	2.94076	2	2.25224	2.31964	5.01177	2	4.30836	2	2.58579	2	2	4.07531	3.81613	2	2	2	2	2	3.26292	2
AC005041.11	NA	-3.6775	0.000520313		4.27088	2.75016	2.34262	3.42776	2.24939	2.34281	2.19187	2	2.31806	2	2	2.9689	2.77195	2	2	2	3.4473	2.41574	2.20034	2	2	2	2	2.66869	2.31385	2	2	2	2	2	2	2	2	2	2	2.63765	2	2.35631	2	2.62487	2.9334	2	2	2.43291	5.2773
AC005041.17	NA	0.137523	0.86199		2.29286	5.8718	4.60718	2.88374	2.46195	4.60792	2.99688	4.75183	5.47414	2.39409	4.94084	6.11061	6.70049	4.73186	3.10532	2.58739	3.68723	3.8765	5.55158	5.29153	4.64408	5.29616	4.91778	3.30688	5.32076	2.94076	2	4.6226	6.0116	5.63384	3.81821	3.91351	3.28569	5.08966	4.89337	2.87474	6.94421	3.92657	2.93628	6.31993	4.47218	5.68984	6.78934	3.78645	2.91978
AC005042.2	NA	-0.0961155	0.8885		3.0877	5.39885	3.77084	4.26398	3.86466	6.11783	2	4.75183	3.98544	2.9578	2.32983	4.32794	3.74785	4.10159	4.75645	3.81256	3.8929	6.70313	4.66965	4.98014	4.82601	2.89591	4.13019	4.18198	4.05635	2.54574	3.00948	3.80064	4.57541	3.6663	4.40461	4.05747	2.89746	4.2499	4.35997	5.38521	2.8931	3.92657	5.4659	5.27398	5.37864	3.35208	4.7613	4.56055	4.26011
AC005042.4	NA	-0.695684	0.0389444		7.50266	7.41856	7.10883	7.68643	4.85343	7.00513	4.35755	8.69104	6.04781	7.22641	6.98036	8.31986	6.76448	7.44488	6.83971	5.67914	7.30329	8.71472	6.93051	9.16556	7.78083	6.9501	7.58766	8.09829	7.52229	7.96298	6.04011	7.73742	7.41506	7.89961	6.75608	7.96057	4.7553	8.69944	8.36674	8.17275	6.19829	7.25776	6.5936	7.82866	7.73227	5.77412	8.49103	7.75068	6.71118
AC005062.2	NA	-0.502394	0.494747		3.79733	3.52378	5.33828	4.19908	2	4.60792	6.76406	2	5.02731	4.62828	2.59811	4.71207	5.47792	3.2695	2.75777	2.58739	4.23286	3.73892	5.96334	2.56093	4.37872	4.00459	4.19423	5.42342	5.51728	5.50395	5.54082	3.80064	6.44848	5.56925	2	4.41914	2	5.4617	4.15208	5.9753	2	5.82446	3.14933	3.89155	5.53779	2	5.22481	4.37835	2.53198
AC005076.5	NA	-0.0826165	0.873086		6.51296	6.53383	5.97665	5.79582	5.6667	7.46545	6.58754	6.90246	5.81481	5.48655	7.48943	5.80941	4.10501	5.31251	5.95498	7.74186	5.93632	6.49453	6.85825	6.23424	4.31925	6.11727	7.36927	5.74224	7.04785	6.57037	3.47148	6.42245	5.6333	6.74504	5.92106	5.89105	5.74056	8.23128	7.69353	9.04013	7.33733	5.31684	5.78557	6.57088	6.41401	6.66261	6.22198	6.12497	6.47125
AC005077.12	NA	-2.17367	0.000215203		6.36324	6.08971	8.28911	7.90566	2	3.52485	8.45092	2	4.84123	6.69889	3.83539	6.5367	5.05512	5.0512	4.36324	5.32849	9.45267	7.0102	7.40641	2.96379	4.05331	4.07995	4.79924	6.75187	7.40307	6.2072	7.63322	3.54131	6.13892	5.15068	2	3.12827	4.32951	6.80976	4.9799	6.29417	3.92058	9.73141	6.62954	8.80895	8.32463	4.50039	7.2452	6.95865	5.62888
AC005077.14	NA	-1.63676	0.00781143		7.55885	8.16501	10.8494	9.93934	3.32747	5.2605	10.5307	3.81709	7.11039	8.51267	6.46357	8.97323	6.41168	7.05366	5.74801	8.29721	11.7866	8.76654	9.06476	4.19034	5.41437	6.11727	7.03521	9.0593	9.91062	8.45772	9.99753	5.66158	7.7701	7.52703	4.40461	4.87285	6.12043	8.56471	7.35608	8.13331	6.31161	11.9471	8.0145	11.4968	11.5485	11.5382	9.82288	9.07715	7.99212
AC005082.12	NA	4.84471	1.81183e-13		2.92621	2.75016	2.34262	2.5085	2.81131	3.38369	9.43437	10.6684	7.14097	3.17406	2.59811	3.10354	2.30551	2.30466	3.50708	3.3263	3.57225	2.22279	3.22693	3.12964	3.17647	10.3322	3.13235	3.30688	3.29757	6.91625	2.59129	8.98546	3.45214	7.5355	3.46911	4.30836	3.28569	3.17131	2.54527	2.63765	3.19266	2.35631	2.68622	2	4.1163	2.33205	2.97331	3.03552	3.9629
AC005083.1	NA	-0.624486	0.470656		5.35443	7.34785	7.43806	7.81111	2.46195	5.21954	5.64634	2	7.32976	6.76705	6.26586	6.69438	7.84222	5.13081	5.10428	2.58739	6.9357	6.51574	7.03252	2.77638	8.38448	9.61129	9.09703	6.98462	9.22857	7.04237	6.67636	6.31577	7.98871	8.23243	2	3.12827	5.08364	7.37747	5.76876	2	2	7.42702	2.38353	8.77365	6.72648	2	7.90894	7.6835	5.54868
AC005104.3	NA	-0.00850978	0.984941		6.14201	6.00032	6.02497	5.55773	5.75	5.21954	3.58081	7.36282	4.62753	5.82709	6.5131	5.99409	6.31242	7.15235	5.82035	6.7752	6.11127	6.15914	6.85082	6.30532	5.13281	6.08104	4.25554	5.11522	5.89262	6.45413	5.85047	6.07535	6.36412	5.94512	6.71503	6.91904	3.7228	6.08981	6.13212	6.96765	5.67648	5.18972	6.07343	6.28024	6.94106	6.45699	6.36373	6.36438	5.24373
AC005152.2	NA	0.626523	0.426626		2.74434	5.5948	8.22851	3.18124	5.3029	6.13995	3.64783	3.81709	7.20989	3.93623	6.37704	3.10354	3.6428	8.45167	6.80448	9.71461	4.23286	2.5859	6.16848	8.11257	6.96558	4.00459	6.66897	6.91583	5.13369	5.84129	5.06101	7.10581	7.98306	8.45431	6.67279	3.12827	2	3.70217	3.38267	2	5.858	6.66522	5.87812	6.28024	6.83775	5.74657	3.19185	7.72227	3.58814
AC005152.3	NA	1.61968	0.465887		2	2	3.65281	2	2	2	2	2	3.15915	2	2	2	2	7.30601	2	2.32339	2	2	2	9.29998	2.50597	2	3.13235	2	2	6.2072	2	3.80064	2	2.34682	2	2	2	2	2	2	2	2.64182	2	2	2	2.33205	2	2.76545	2
AC005154.6	NA	-0.527367	0.0415488		9.87557	9.10933	10.7288	11.215	10.0913	9.56448	10.481	10.0477	9.15561	11.4856	11.0943	9.54033	9.86032	10.2616	10.2262	9.93799	10.7283	10.5185	10.4039	9.82935	10.0442	10.2672	10.3016	10.015	11.5858	10.2024	10.097	8.53165	10.8207	10.705	9.47042	10.7035	9.72661	10.3534	10.6673	11.1587	11.6863	10.4352	10.7444	10.4978	11.3873	9.96708	9.82083	9.36743	10.4764
AC005154.7	NA	-0.733963	0.0513137		5.41656	4.76486	6.66637	6.53513	6.22789	5.043	5.9417	5.74299	5.07031	7.23245	7.25723	5.32179	4.25512	5.89459	4.98345	5.67914	7.6955	5.75748	5.43719	5.42518	6.1877	6.56044	5.25455	4.78582	7.60386	5.31693	4.60072	4.94243	5.57445	6.65454	4.0114	5.63973	4.87324	5.70274	6.13212	8.00809	7.47576	5.79565	5.3414	6.0635	6.98317	4.95024	4.6913	4.7223	5.88981
AC005154.8	NA	-0.937979	0.0248036		5.58837	4.8006	5.64691	4.74518	2.95866	3.65342	3.88853	4.35888	2.57851	4.59116	5.5593	3.44532	3.40654	3.93416	2.94198	3.46407	5.07061	3.58683	4.04554	3.41319	4.05331	3.05379	4.31436	3.61527	5.4547	2.75672	3.33329	2.65368	4.16101	4.96232	2.32498	3.57366	2.65553	5.42853	4.54165	5.78483	4.51459	3.81613	4.31001	5.63034	4.54895	3.19786	4.6913	3.4593	4.56196
AC005162.5	NA	-0.83772	0.516864		4.77648	3.2412	3.38314	4.65126	2	2	2	2	2	2.55697	2.59811	2.82039	2	2	6.15472	2	2.57862	5.0322	3.22693	2	3.81576	2	2.48273	4.78582	4.66597	2.54574	2.81548	2.25224	3.57732	2	2	2	2	3.32342	2	5.42308	2	3.56611	2	2	2	2	2	2.43291	4.50643
AC005197.2	NA	0.96097	0.193991		2	3.60688	2.34262	4.19908	2.46195	2	2.5127	5.71805	2	3.6049	4.27888	2.25274	3.74785	4.17854	4.6546	3.58982	2.79919	4.58729	3.69353	2.96379	5.91385	3.55422	3.67157	2	2.57148	4.84937	2.59129	2.65368	2.58115	3.6663	3.00761	2	3.10459	4.08937	2.94004	4.99047	4.28013	3.81613	2.68622	3.39298	2	3.02517	2	3.4593	2
AC005224.2	NA	0.63331	0.0380149		7.15626	6.83896	5.82118	5.24054	6.73679	5.4136	4.88769	7.15557	5.91257	5.26876	6.5766	5.40238	3.93745	7.8319	5.64554	6.94956	5.50612	4.97207	5.81854	6.97333	6.08431	6.57354	6.32728	5.893	5.86882	7.18595	5.01655	7.03191	6.0116	4.96232	6.84754	5.54518	4.55805	5.52584	6.18772	5.9753	6.24795	4.89597	7.00279	6.28024	6.60589	5.80116	5.7574	5.12084	6.81767
AC005237.4	NA	-2.82529	1.74169e-06		7.48102	3.4356	5.13318	4.13112	2.24939	2.85174	2.5127	2	2.31806	5.01214	3.19178	4.87155	3.40654	3.84255	3.38518	5.1764	4.56905	6.33656	4.28484	3.12964	2.50597	2.28119	2.48273	2	5.13369	2.54574	4.18464	2.46688	3.31505	3.23802	2.59004	2.4806	3.28569	4.86013	3.38267	3.07832	4.00002	4.59519	2.68622	4.55547	2.38212	3.73517	4.7613	3.03552	8.04179
AC005253.2	NA	0.165079	0.55002		7.70917	7.86085	6.11699	7.36263	7.48474	7.75778	7.00038	8.26567	6.4892	7.80253	8.11534	6.6177	7.65232	9.11182	8.81033	8.31553	8.1001	8.76432	8.3582	7.70938	8.75368	8.34079	8.15255	7.31887	7.0999	8.04564	8.18856	7.12173	8.00551	8.78099	8.49479	8.75664	6.7016	8.70291	8.80334	8.28497	8.04286	8.04428	7.36449	7.3033	7.56676	7.63385	7.72848	8.09889	7.68962
AC005255.3	NA	-0.120195	0.796234		4.62681	4.9028	3.98135	5.42212	5.0956	5.17739	5.20945	4.54052	6.19106	5.62154	3.61115	5.94113	3.5295	3.40376	4.15522	4.59104	4.07287	5.52612	6.90204	5.90871	5.02526	5.056	4.62433	4.43888	3.96949	3.61774	4.97067	4.48166	4.89695	4.09119	4.92005	4.70807	3.28569	3.80914	4.65118	3.80779	4.34241	3.42272	4.21858	3.39298	4.88135	4.43285	4.61773	4.56055	4.61543
AC005256.1	NA	3.38737	5.20777e-05		2.53619	3.34167	2	2	2	2.34281	2.5127	2.54484	2.31806	2.55697	2.59811	2.25274	2	2.95644	2	2	2	2.41574	2.37621	2	2.50597	3.19609	5.8787	2.37274	2.57148	2.29852	2	2	2.31964	2.62621	2.59004	3.91351	2	2	2.29824	2	2	2	5.3841	2	2	2.60179	2.40176	3.63213	2
AC005281.1	NA	0.0501904	0.969994		2	2	3.52427	2.88374	2	3.65342	6.95479	4.59632	3.31029	2.39409	3.61115	2	2.5575	2.95644	3.61947	2.58739	2	3.73892	2	2.96379	2	4.67353	2.48273	3.30688	6.81858	2.54574	4.53919	4.15025	2.58115	5.43069	6.1436	4.94868	2	2	2	2	2	2	2	3.05945	2.68393	2.82896	2	3.26292	2.53198
AC005301.8	NA	-7.29737	2.18067e-12		3.23291	2	4.24878	3.04014	2.24939	2	2	2.29799	2	3.67753	2	5.40238	3.93745	2.30466	2	2	5.93632	2.41574	3.03052	2.30755	2.70497	5.41735	2	2	3.6723	2	7.34934	2.25224	2	2	2	2	2	3.46102	3.38267	2.63765	3.05064	9.57062	2	5.10248	9.66295	2	3.3816	2.43291	2.29038
AC005306.3	NA	-0.00598068	0.989476		6.29871	6.72267	6.20349	6.50859	6.70583	6.81201	6.04476	7.70494	5.59686	6.59021	7.56965	6.26225	6.73923	8.36378	6.11693	6.81438	6.63986	7.16595	7.36529	5.81439	8.40251	6.40792	6.51451	6.75187	7.15997	7.47404	7.02954	6.09161	6.71688	6.65454	6.22381	6.37615	4.32951	7.02478	6.48265	8.56029	6.35757	7.41759	5.61678	6.9455	7.3153	5.5692	6.96277	6.09574	6.8403
AC005307.1	NA	1.46916	0.333167		2	3.83083	2.61929	3.63824	2.46195	2	2	7.20127	2	2	4.35329	2	2.5575	2.30466	4.54501	2.58739	2.57862	2.41574	6.51714	2	2	2.28119	2	7.17324	2	2	2	6.31577	7.99993	2	2	5.49548	2	2	2	2	2	3.69653	3.49936	2	2.38212	2	2	7.75068	3.22512
AC005307.3	NA	0.48792	0.726517		5.66716	2.4233	3.38314	7.03091	2	6.20434	3.77319	8.62886	2	2.39409	7.75261	3.44532	2.5575	3.52659	2.54655	3.46407	2	5.82703	8.54701	2.77638	2	2.89591	2	4.35822	3.96949	2.75672	2.32573	7.89857	2.58115	2	2	4.87285	2.65553	2.58579	2	2.63765	3.92058	5.35684	2.93628	3.05945	3.49546	2.82896	2	3.63213	7.14305
AC005324.6	NA	1.20863	0.180085		2.53619	2.59596	2	2	2.64718	3.05165	8.42488	3.10242	2	2	2	3.54335	2	3.40376	2.299	2.81048	2	2.22279	2.20034	2	2.87983	3.19609	2	2	2.57148	3.10394	2.32573	2.65368	2	2.62621	2	3.12827	2	2	2.54527	2.35377	2.51458	2	2	2	2	2	2	2	2
AC005329.7	NA	-0.292539	0.472842		7.66506	7.03175	8.05905	6.76551	6.16857	6.53994	9.52295	8.79604	4.30639	7.39743	8.11534	8.8349	8.29641	8.57776	6.50128	7.73507	8.56229	7.67987	8.31297	6.91771	7.48182	7.84791	6.9357	5.80445	7.93138	7.99454	8.30867	6.77431	5.23767	7.74738	7.35465	7.68932	4.55805	7.83534	6.65034	8.44077	7.76442	7.67657	7.84906	8.84341	8.34091	6.42258	8.28665	5.87264	8.48045
AC005330.2	NA	1.99415	0.015707		2	2	3.38314	2.27654	2.46195	4.7296	4.18777	3.71996	2.57851	2.9578	7.63076	3.44532	5.77992	3.52659	3.38518	4.59104	2.31813	2.73809	2.80308	2	2.27505	6.31739	4.31436	3.12383	3.55787	2	3.33329	3.33826	2	5.31727	2.32498	4.05747	4.48582	2	2.94004	2.63765	2	2.88006	3.64695	2	2	6.85551	2	2	2.29038
AC005336.4	NA	1.12695	0.211583		2.53619	8.84411	2.61929	5.03276	2	4.16572	3.09621	7.89492	3.31029	2.9578	2.82424	2.9689	3.27211	5.27795	2.299	8.37788	3.31049	3.32361	5.31294	2.56093	3.81576	8.98498	8.14447	8.19435	3.77831	3.91019	2.59129	4.97785	6.82182	7.80461	2.32498	2.84047	3.10459	5.7572	7.03082	7.77172	2.28011	7.22572	2.68622	5.42723	6.92675	5.21437	2.97331	6.09574	2.73888
AC005336.5	NA	-1.80196	0.00394734		3.70074	3.13321	3.05118	5.1054	2.46195	2.34281	3.58081	3.24888	2.79905	3.87577	2	3.34014	2.5575	3.52659	2.299	3.70549	3.31049	4.73934	3.75849	2.30755	2.50597	2.89591	3.47935	3.12383	3.14739	2.94076	2.81548	2.25224	2.58115	2	2.59004	3.12827	2.65553	2.32243	4.22475	7.11375	2.28011	3.08447	2	5.00843	2.68393	2	2.40176	2.76545	3.08052
AC005355.2	NA	-1.01908	0.169961		3.59723	4.65199	2.34262	4.38563	3.43206	6.0258	3.18914	5.53028	7.15102	4.05003	3.01968	4.98056	3.12386	7.67476	3.38518	2	7.16132	4.80975	7.09044	8.16606	2	7.22373	7.26131	2.66869	4.55102	2.94076	5.90026	3.10189	2.58115	8.39032	2.81388	3.36809	6.98972	7.04681	7.49479	8.16159	6.01922	8.30162	6.0993	6.75592	7.40063	5.08834	2	4.56055	2.73888
AC005363.9	NA	-0.387275	0.274719		8.19026	6.2916	6.63559	6.54821	6.89155	7.10969	6.47209	7.49346	5.88874	7.94543	5.79113	6.09453	8.62072	7.89596	6.22747	7.14663	6.48952	9.10781	6.14438	6.92901	7.2062	7.36603	6.50191	7.40169	5.21145	8.03556	7.63322	7.48389	7.25561	6.63889	7.20459	7.97877	5.08364	7.39475	6.65034	7.14807	5.92059	5.93429	6.39909	7.04361	7.88814	5.8277	7.70203	5.72774	7.84878
AC005477.1	NA	-0.971855	0.639626		2	2	2	2	2	2	2	2	2	2	2.32983	2	2	2	2	2	2	2.22279	2.67434	2.56093	2.50597	2.51641	2	2	2	2.54574	2	2	2	2	2	2	2.36468	2	3.24967	2.63765	2	2	2	2	2	2	2	2	2
AC005481.5	NA	0.362241	0.822076		2.29286	2	4.24878	5.65773	2.24939	2	2.36119	5.88418	3.15915	2	7.95732	3.34014	6.67408	2	2	2.58739	4.15508	2	2.53296	2.30755	2.27505	2.28119	3.25752	2.91414	2.79	2	2.32573	2	2	2	2	4.18836	2	2.58579	2	5.53107	2.51458	3.56611	2	2	6.43439	4.56491	2	2	2
AC005498.3	NA	0.86401	0.268312		2.29286	5.78524	3.22669	5.7737	3.7879	6.0258	2	2.54484	5.07031	2.21046	2	4.66929	2.5575	2.55607	3.50708	4.09304	2	4.22459	4.49004	2.56093	4.49079	5.35803	5.5274	2.37274	6.15126	2.54574	2	4.79136	2.99427	3.99612	2.59004	4.70807	4.7553	2	2	5.81363	7.13225	3.69653	4.8259	4.4159	2.68393	4.03759	2	4.16977	2.73888
AC005517.3	NA	0.604449	0.0825178		4.99587	4.93532	4.07611	5.1054	4.5154	4.99527	3.18914	6.11181	5.07031	3.81267	2.59811	4.8333	4.5153	6.29096	5.06511	4.70661	4.79099	4.62683	4.82936	4.46325	4.82601	6.96011	5.71372	4.51526	5.09318	4.59871	3.92077	4.94243	5.03432	4.09119	6.18426	6.20117	3.84333	5.49412	5.10069	4.51707	6.31161	3.26348	5.05462	5.19077	4.75742	4.12578	3.69947	4.7223	4.56196
AC005519.4	NA	-0.219809	0.548854		7.49549	6.53383	7.847	7.01214	6.83544	6.40032	5.64634	8.70062	5.73689	7.93805	8.23825	7.77618	8.57506	8.05747	7.75401	7.63649	7.33008	7.76208	8.15606	6.45349	7.5801	8.26207	7.8032	7.17324	7.04785	7.78195	6.2847	7.75794	6.82182	8.59479	6.52231	8.0233	5.99594	7.99114	8.23219	9.26269	9.25876	7.31979	7.53527	7.57343	8.02208	7.03705	7.77152	6.74934	7.42345
AC005532.5	NA	0.526343	0.515955		4.86828	4.83548	4.07611	2.27654	4.96223	3.65342	2	3.38183	4.44354	2.9578	3.72762	3.34014	2	4.83053	5.72306	4.7611	2.79919	2	3.31594	5.10492	3.17647	4.00459	4.06318	3.61527	5.1731	2	3.33329	3.71927	5.51309	3.53717	2	2.84047	2.65553	3.00125	2.54527	2	2.28011	2	3.49936	3.05945	6.23971	5.13159	2.40176	5.3361	4.11915
AC005537.2	NA	-0.027048	0.988494		2.53619	4.08386	2	3.73299	2.95866	2	2.5127	2	2.57851	2.21046	2	4.48421	2.77195	2	2	2.58739	2	5.9095	2.37621	2.30755	2.27505	7.51603	2	5.50061	3.29757	2	2.32573	5.80653	2	7.65703	2	2	2	2	2.75611	2	5.83652	2.64182	2.93628	5.56576	2	6.31414	2.40176	2.76545	2.53198
AC005546.2	NA	-0.0430562	0.931355		3.88785	4.72821	2.85134	3.90563	3.70683	2.85174	3.94291	4.15102	2.79905	5.60301	5.32054	4.02273	4.62968	5.20626	5.69768	5.59164	4.15508	4.0021	5.26903	4.79498	6.08431	3.65625	4.62433	4.08507	5.32076	5.382	4.65974	4.21105	4.8481	3.99612	4.76783	4.41914	2.89746	5.55687	5.31559	5.72545	4.5677	4.4548	4.21858	5.19077	5.24658	4.85024	5.65078	4.79684	4.26011
AC005550.3	NA	0.0457724	0.985531		2	2	2	2	2	2	2	5.99212	2.57851	2.39409	2	2	2	3.12144	2	2	2	2	2	7.56479	2	2	2	2	2.57148	2	2	2	2.31964	2	2	2	2	2	2	2	2.51458	2.35631	2	3.39298	2	2	2	2	2
AC005592.1	NA	-0.846003	0.371997		6.37893	2.4233	3.77084	2	2.24939	2.6196	2.19187	3.24888	2.99031	2	6.90814	4.6252	2	3.93416	2.94198	3.3263	3.68723	2	2.20034	4.26356	2	2.51641	2.67453	5.50061	4.35936	3.10394	2.59129	2.65368	2	3.06143	4.0114	4.05747	4.32951	3.58662	2.29824	3.25669	2.8931	4.02915	3.14933	2	4.3911	3.61843	2.97331	5.12084	6.39686
AC005592.2	NA	-0.0611229	0.946851		6.36324	3.4356	4.89402	6.54821	4.46698	5.0892	3.99532	6.23996	4.56877	2.83616	8.43952	5.42827	4.10501	4.17854	2.54655	5.56126	5.84019	2	5.10387	6.83605	3.4224	2.51641	4.75746	5.50061	7.264	4.15324	5.44341	5.01242	2.58115	5.75494	7.68731	5.02073	6.02171	6.35992	3.24967	3.68847	4.45945	7.11345	6.74873	6.89383	4.82071	8.51288	4.54021	5.17774	5.99442
AC005592.3	NA	-0.952656	0.392249		6.04699	2.4233	3.65281	3.63824	2	2	2.64981	4.29286	2	2	6.3591	3.63513	2	2	2.94198	2	2.79919	2	2	2.96379	2.50597	2	2.26146	4.51526	3.29757	3.3836	2	2	2	3.78482	4.0114	2.84047	4.40978	3.58662	2	4.11594	2	4.12492	2.93628	3.05945	2.68393	2	2.97331	3.63213	5.24373
AC005594.3	NA	-0.596796	0.0194468		8.14967	7.56604	6.63559	7.90566	7.67259	7.6693	6.10563	7.64005	5.83988	8.02065	7.71077	7.64432	8.79324	8.64709	6.65424	7.66535	8.70899	8.42062	8.26906	7.32932	7.47502	7.22373	7.39675	7.31887	7.20819	7.15835	7.83874	7.16847	6.57397	7.07082	7.91579	7.95138	5.54115	7.06851	7.99306	9.59056	7.753	8.64231	8.61684	8.49023	8.16307	7.03705	8.37303	7.23821	8.23353
AC005609.1	NA	-1.84526	0.0165455		2.29286	4.52953	2.34262	2.27654	2.46195	2	2.36119	2.29799	2	7.09998	2.59811	3.44532	3.40654	2	4.89689	4.25368	4.68428	5.6844	3.39978	2.30755	4.25722	4.07995	2.8438	4.72278	5.57726	2.75672	3.33329	4.43145	2	2	2	2	3.10459	4.08937	4.70298	6.58888	3.32194	2.88006	2	4.55547	2.9334	2	3.95978	2	3.9629
AC005618.6	NA	0.85057	0.141869		4.51764	6.10408	6.11699	5.17455	4.56224	9.4716	4.54503	6.30838	6.28532	7.56952	4.4915	6.17319	4.62968	4.96694	7.69109	7.28322	4.15508	4.1721	7.70719	6.23424	8.08305	5.60764	7.92615	5.893	7.34387	7.45904	3.92077	9.73392	9.46635	7.58535	2.59004	4.05747	5.35093	8.4076	8.6032	6.12066	7.07836	8.12177	6.22208	6.75592	5.19974	4.36199	5.8883	6.59077	6.12919
AC005624.2	NA	0.533966	0.14455		5.6925	5.93749	5.64691	4.13112	5.68798	5.87572	7.42972	5.13759	5.59686	5.69336	3.19178	5.50327	5.65042	6.0664	6.22747	6.25483	4.30666	5.48367	5.74029	7.08863	4.94883	6.57354	6.11209	5.83457	5.24882	6.36037	4.92328	3.10189	5.41586	6.45449	5.47323	7.04531	6.38157	4.90905	3.50445	5.38521	3.74725	5.73623	6.1247	4.08828	3.64284	6.25671	5.06792	6.33966	4.90029
AC005682.5	NA	1.06241	0.216785		6.24834	4.57152	2.85134	3.04014	8.72166	8.76588	2.77501	6.16813	7.61757	6.57127	6.80587	4.08915	3.27211	9.85001	6.07811	4.09304	2	5.00245	2.80308	5.66025	7.76977	7.54956	6.6802	6.6873	2.97973	8.0305	2.32573	5.99119	6.60371	11.0164	9.4827	6.91904	7.15022	4.32392	4.54165	2.63765	9.19478	3.92657	9.6603	3.39298	2.9334	8.7568	3.19185	7.83269	5.75335
AC005682.6	NA	3.39363	2.4524e-08		3.0877	2.22712	2	2.27654	4.46698	5.51863	2.5127	3.38183	5.37473	3.67753	4.27888	2.65481	2.30551	5.72538	5.35215	3.17398	2.31813	2.22279	2	2.77638	4.12453	5.88484	2.26146	2.66869	2	3.91019	2	2.96738	2.99427	9.07943	4.09908	4.52201	4.32951	2.32243	2.54527	2	6.23159	2	6.26841	2	2	5.4716	2	4.16977	2.53198
AC005702.3	NA	-3.60741	0.000775138		2	2	5.08842	3.82189	2	2	2.19187	2.29799	2	4.38972	3.83539	2.82039	4.78585	2	2	2.32339	2	2	2.92128	3.65006	2.50597	2	2	2	2	2	3.33329	2	2	2	6.26231	3.12827	2	2.58579	2.75611	2	2.51458	2.35631	2.38353	7.13546	2	2.33205	2	2	2
AC005703.3	NA	0.952481	0.553223		2	2.59596	2	2	2.24939	2	2	2	2	2	2	2	2	2	2	2	2	2	2	2.30755	2.50597	2.28119	2.48273	2	2	2	2	2.46688	2	2	6.64392	2	2	3.00125	2	2	3.19266	2	2.38353	2	2.38212	2	2.40176	2.43291	2
AC005740.3	NA	0.0948799	0.86199		3.0877	5.5743	3.22669	3.82189	4.25521	3.05165	3.18914	3.10242	4.44354	4.10374	3.61115	3.54335	2.95861	3.40376	4.75645	3.46407	2.79919	4.22459	4.63547	3.41319	4.73791	3.55422	4.91778	4.51526	2.57148	4.54289	2	3.95079	3.69251	4.419	4.47186	4.41914	3.95455	4.64595	3.81807	4.02035	3.44059	4.02915	3.14933	3.6637	4.1163	3.84318	2	4.16977	3.69135
AC005740.6	NA	0.10468	0.874205		2.92621	3.2412	3.77084	3.82189	3.32747	3.38369	3.64783	4.35888	2	3.52842	5.5593	5.40238	2.77195	4.17854	5.02486	4.8136	4.84152	4.94103	2.37621	3.53648	3.03576	4.28496	5.28428	3.30688	2	3.25054	4.26286	4.02039	3.31505	3.89433	3.46911	3.75357	2.65553	4.2499	3.50445	5.75545	5.32195	4.12492	2.38353	4.26137	5.04931	3.02517	4.45828	5.12084	3.69135
AC005754.7	NA	-0.0334456	0.97821		2.29286	2.22712	3.22669	3.42776	3.09235	4.54301	2.36119	4.29286	2.31806	4.92532	2	3.80286	4.78585	4.56991	3.50708	5.39891	3.15934	5.79267	6.90921	6.10076	3.89937	2.28119	3.67157	3.12383	4.72018	4.54289	6.46097	9.01772	5.31161	6.77399	2.59004	4.05747	2.89746	6.77059	7.99306	6.98041	6.56771	3.92657	2	4.26137	5.29196	3.02517	2	2.76545	2
AC005754.8	NA	-0.422909	0.616527		2.29286	3.4356	2.85134	4.6019	5.6451	4.32865	2	6.20449	3.31029	6.7918	2	6.23317	5.72951	5.09155	5.91148	6.15662	4.30666	5.70302	8.18294	5.21976	6.11961	2.51641	4.87934	3.74782	6.74204	6.13353	6.2847	8.72904	5.07734	6.89751	4.18174	3.36809	2.65553	6.55698	7.1569	8.75845	7.13225	6.3653	2	5.80835	6.70985	3.73517	4.27899	5.68911	3.87794
AC005776.1	NA	0.718866	0.24575		3.48571	2	3.38314	3.90563	2.95866	2.6196	3.27644	2.93939	3.15915	3.99425	6.63742	2	3.27211	5.80034	4.07864	2.81048	3.15934	2.5859	4.37045	3.75535	4.54371	3.19609	4.06318	3.30688	3.55787	4.15324	3.18045	3.87767	2.99427	3.78482	3.00761	4.05747	2	3.17131	3.24967	4.71323	4.14686	3.56611	2.38353	2.62487	2.9334	2.82896	2.71566	4.64369	2.53198
AC005785.2	NA	0.170753	0.783949		3.59723	3.60688	4.07611	3.30976	2.64718	2.34281	2.36119	3.50356	2.57851	3.87577	3.61115	2.9689	3.40654	6.30818	4.07864	3.58982	2.79919	3.32361	4.60046	2.77638	3.89937	3.19609	3.84116	2.66869	3.55787	2.94076	2.59129	2.81904	3.31505	4.34377	3.33105	3.91351	2.36468	4.00187	3.72091	5.088	4.34241	4.02915	3.14933	3.6637	4.01169	2.82896	4.18023	2.76545	2.53198
AC005789.11	NA	-0.515817	0.290974		4.27088	6.26625	7.13107	8.078	7.81963	6.47182	6.75649	7.11794	5.93601	7.02541	7.48943	9.48435	7.63873	6.08651	4.60085	5.78812	8.56605	7.6076	6.46943	4.19034	6.22058	7.07509	6.07855	5.64359	7.87275	3.50542	5.50908	7.03191	4.16101	5.43069	7.70138	7.35499	6.38157	6.19218	5.10069	7.67302	6.85088	7.73085	8.34688	7.85592	5.19974	7.50823	5.65078	5.12084	3.9629
AC005795.1	NA	0.00646966	0.989183		7.59289	7.4128	8.08207	9.36596	7.21842	6.83931	8.71199	6.70086	8.83247	8.64761	7.85859	8.01275	7.36092	6.16425	7.90025	7.25502	6.06948	9.02329	8.17403	8.54581	8.75087	7.24025	6.42393	7.19662	7.16975	8.07053	7.1883	6.49759	8.01661	6.74504	7.51469	6.10502	6.63636	6.86039	6.24125	6.14353	5.70046	6.8019	7.72164	6.35857	5.53779	7.37061	6.73819	7.31631	7.82628
AC005822.1	NA	-0.0843283	0.789351		6.6486	7.71395	5.84829	7.38468	5.95699	6.36319	7.40572	6.22234	7.20024	7.01844	6.37704	6.87467	5.44705	5.80034	6.82806	6.13615	10.1218	6.81861	7.44145	6.72378	7.05032	6.71027	5.7354	6.08065	4.87157	6.11451	6.41032	6.64808	6.09772	6.15773	7.22422	6.13778	5.13177	6.34222	6.76445	6.46728	5.72405	6.10841	6.07343	6.0635	7.14028	5.60032	7.10417	5.76535	7.31451
AC005841.1	NA	-0.868427	0.0782866		2.92621	4.65199	6.2851	3.73299	2.95866	4.99527	3.94291	5.0201	4.84123	4.20549	5.89442	5.6202	5.31652	5.53367	6.19156	6.02921	6.26727	7.34258	5.43719	4.19034	6.75728	5.60764	6.09542	4.35822	4.60964	4.89467	5.66125	4.66667	3.16356	6.48982	5.50569	4.05747	4.98227	6.1521	5.44291	7.8981	4.85088	4.4548	5.93667	6.15414	4.30519	4.56491	5.97923	5.43278	3.22512
AC005863.1	NA	2.94836	0.00727064		3.70074	5.19908	2	2	2.81131	3.05165	2.5127	2	5.81481	2	2	5.4787	2	7.58574	9.09911	7.43338	2	3.0014	2	6.68433	6.04814	9.5645	5.50233	8.04775	3.55787	8.75042	2.59129	6.92709	7.78963	2	2	2.4806	2	3.00125	2	2	5.1234	6.83059	3.14933	3.05945	3.14602	2	2	9.42145	3.78766
AC005932.1	NA	2.29134	0.000414253		2	6.27898	2	2	6.41818	6.22518	2.36119	2	5.65451	2.21046	2	2.25274	4.62968	5.59109	3.91208	4.96054	2.79919	2.5859	3.31594	4.3997	4.12453	3.55422	5.16151	4.51526	3.29757	4.15324	2	3.10189	3.57732	5.35608	3.71096	5.49548	2.89746	2.32243	3.72091	2.63765	4.28013	4.37913	5.20512	4.26137	2.9334	5.53739	2	6.26285	2
AC005943.5	NA	0.230038	0.647413		6.36324	8.46701	8.93581	8.2197	7.35772	7.30831	10.2956	7.99172	7.92923	8.97569	8.93964	9.70824	10.0051	8.38016	10.5736	7.80805	8.67456	9.60146	7.51849	7.0057	8.52602	5.502	7.46972	8.2457	8.13467	6.46919	8.61861	7.78818	6.68941	8.01323	7.18468	5.77085	6.76401	7.32436	6.78862	8.61858	7.67648	7.94936	10.1368	9.67819	6.95523	8.77396	7.93945	8.37918	6.64844
AC006000.5	NA	-2.07098	0.328256		4.12962	2	2	2	2	2	2	2	2.31806	2.21046	2	2	2	2	2.54655	2	2	3.11698	2	2.56093	2	7.10246	2	2	2	2	2	2	2.31964	2.34682	2	2	2	2	2	2	2	2	2	2	2	2	2	2	2
AC006026.10	NA	-0.361788	0.386997		5.11309	4.61231	5.1766	6.29228	3.21469	3.65342	6.19797	4.70183	4.98299	5.94947	5.39288	5.14572	5.01359	3.2695	5.1424	4.52958	3.31049	4.73934	5.15302	5.06451	6.06634	4.76771	3.67157	4.5878	4.82285	5.24879	4.47491	4.70944	4.69074	4.91112	4.18174	4.52201	2.89746	4.95637	2.94004	4.11594	4.28013	4.78307	3.78083	4.68272	4.47218	4.95024	5.06792	4.56055	4.94275
AC006026.9	NA	0.573814	0.173149		3.0877	4.02464	3.38314	4.26398	3.7879	3.65342	4.61369	3.38183	4.44354	5.17152	3.19178	4.48421	4.10501	2.7701	3.72374	3.81256	3.57225	5.11795	3.62551	4.5825	5.09784	5.55579	4.06318	3.98117	3.55787	4.22593	4.10193	4.32545	3.89849	2.62621	4.59762	4.18836	3.7228	3.32342	3.61673	4.02035	6.72794	2.64182	4.01624	4.55547	2.68393	4.62667	4.45828	2.43291	4.66698
AC006042.6	NA	-2.15381	0.000150782		2.53619	3.4356	6.20349	6.99312	2	2.34281	3.77319	2.93939	3.79349	5.99281	6.60733	5.80941	5.70363	5.77579	4.8048	2	6.56665	5.32445	6.58139	2.56093	6.23674	3.55422	4.06318	4.90418	7.21764	5.69532	6.69058	3.71927	3.9914	6.17953	4.40461	2	2	6.26915	4.89337	7.58388	2	6.75776	2.38353	6.86728	6.70985	3.84318	6.72072	5.56663	6.42708
AC006042.8	NA	-0.641328	0.164464		4.05344	3.75997	4.89402	4.32609	4.77605	5.58462	3.83201	3.9937	4.37659	5.94947	2.32983	4.27184	3.6428	3.84255	4.48693	4.09304	5.76364	5.30019	5.35556	4.11321	4.94883	6.67425	4.47765	4.43888	5.66279	3.10394	3.00948	4.21105	3.79917	6.99908	4.0114	3.75357	4.62684	5.64615	4.93729	4.51707	3.55021	3.42272	4.39599	3.89155	4.75742	4.43285	4.07422	4.16977	4.50643
AC006050.2	NA	-2.55126	0.1186		4.51764	2	2	2.27654	2.24939	2	2.19187	2.29799	2	2	2	2.25274	2	2	2	2	2.57862	2	2.20034	2	2	2	9.18042	2	2	2	2	2.25224	2	10.2389	2	2	2	2	2	2	2	2	2	2	3.64284	2	2	2	3.08052
AC006111.1	NA	-0.382752	0.285811		5.11309	4.48629	5.33828	5.68168	4.99674	2.34281	5.43491	5.90642	4.23259	6.14144	4.89175	4.90881	5.28196	6.21992	5.02486	5.43287	5.76364	5.86059	5.93552	4.69265	7.11296	4.76771	4.67009	5.01356	4.55102	5.41347	5.60229	4.37942	4.45005	4.55864	5.40605	4.30836	3.95455	4.80949	4.9799	6.71635	4.40212	5.14473	4.6269	6.15414	6.11901	5.95353	5.82433	3.4593	5.34217
AC006115.3	NA	2.00326	0.205197		2	2	2.34262	7.33268	7.59023	9.15876	2	2	6.32137	2	2	2	2	2	2	7.75534	2	2.22279	7.36007	2.56093	8.52273	2	6.09542	2.66869	6.45287	2.54574	2	6.20056	2	2	2.32498	2.4806	2.65553	2	2	9.91016	6.44533	5.43366	2	3.89155	2	4.12578	2	9.42732	2.29038
AC006116.17	NA	-0.18397	0.792659		2.74434	4.34819	2.61929	4.6019	2.81131	5.70819	3.88853	2.29799	2.31806	4.98378	3.34551	4.27184	2.5575	3.12144	3.72374	4.25368	4.56905	3.22399	4.8886	2.56093	2.87983	3.8409	5.31341	3.12383	4.42611	4.07668	2.81548	4.48166	2.99427	3.99612	2.81388	3.91351	2.65553	3.70217	3.9091	6.41185	5.08748	3.56611	2.68622	3.05945	4.93953	5.21437	3.69947	3.92585	3.47699
AC006116.22	NA	0.267038	0.561598		4.51764	4.96713	3.65281	4.91645	4.81526	6.0258	4.31694	3.9081	3.98544	3.99425	3.19178	4.08915	2.95861	3.40376	3.91208	4.59104	4.07287	4.54664	5.33441	4.33324	4.69176	4.00459	4.25554	3.61527	3.6723	3.99584	3.33329	5.34636	2.58115	4.18039	3.91804	2.4806	3.10459	4.17186	4.54165	6.00057	4.40212	3.69653	3.14933	4.26137	2.9334	8.99788	3.69947	4.79684	4.04314
AC006129.1	NA	-3.25148	9.01593e-08		3.59723	4.02464	5.55118	5.90158	2	2	4.39704	2.54484	2.79905	6.84796	2	4.32794	2.30551	2	2	3.17398	6.52087	5.75748	4.37045	3.75535	2	2.28119	2.26146	5.2102	4.05635	3.25054	6.1471	2	2	2	2.32498	3.36809	2	3.46102	4.15208	5.9234	2.28011	6.15453	2.93628	4.79966	5.49962	3.49139	4.07422	2.76545	2.53198
AC006129.4	NA	-2.38612	0.000241574		4.86828	5.44476	5.90101	6.70836	2.24939	2	3.35876	2.93939	2.57851	6.84007	2	4.98056	2	2.7701	4.07864	4.32776	6.83953	5.9095	5.12866	4.19034	2.70497	2.89591	2.67453	6.84361	3.77831	2.75672	5.97188	2	2.31964	2	2.32498	2.84047	2	3.17131	2.94004	6.31446	2	6.19922	6.07343	4.08828	5.53779	4.20889	5.41054	3.63213	3.47699
AC006132.1	NA	-0.0656608	0.929532		5.15014	4.19547	3.22669	3.30976	2.95866	5.44947	3.35876	4.35888	4.23259	3.44765	4.67677	4.32794	2.77195	6.5152	2.299	4.25368	4.50779	4.66532	3.62551	3.41319	2.70497	6.54722	5.09597	5.42342	4.28936	2	6.74611	2.81904	4.69074	3.89433	4.18174	5.39062	6.58542	5.52584	5.28192	4.28999	3.19266	3.26348	5.7204	4.4159	4.3911	4.56491	2.97331	3.03552	5.46377
AC006262.10	NA	2.71048	0.238416		2	2.4233	2	2	2	2	2	2	2	2	2	2	2.30551	4.32112	2	2	2	2	2	2	6.10207	2.28119	2	2.91414	2	2	2.32573	2	4.74512	3.06143	2	2	2	2	2	2	2	2	2	2	2	2	2	3.4593	2
AC006262.5	NA	3.98179	2.15421e-06		2.74434	11.0181	3.52427	4.26398	5.18811	2.85174	2.5127	3.10242	7.40727	5.35986	2.59811	3.44532	5.89875	6.1259	3.82098	9.12877	2.99047	4.1721	2.67434	2.77638	6.29964	10.5713	12.3419	10.0491	2.97973	2.54574	4.26286	5.17384	11.3668	12.9143	2.32498	3.91351	4.7553	3.58662	2.29824	2	7.83652	3.81613	4.47714	4.4159	4.01169	4.50039	3.19185	11.6221	3.08052
AC006262.6	NA	1.16515	0.211753		3.0877	7.40702	2	4.91645	7.21109	2.6196	2.64981	2	4.684	6.72483	3.01968	3.44532	8.94179	5.34625	3.10532	5.96101	2.31813	3.22399	2.37621	3.12964	6.56585	7.79856	8.26864	6.13007	2.57148	2.29852	3.47148	7.0816	9.20049	8.74854	2.32498	2.84047	3.28569	3.70217	2.75611	3.07832	5.25876	3.69653	3.64695	4.26137	4.88135	3.94366	2.71566	8.67435	3.47699
AC006272.1	NA	-2.05874	0.00586867		2	5.0287	5.41279	4.69899	2.81131	3.2272	2.64981	4.48248	3.31029	5.85867	2	6.35965	5.85239	3.40376	3.61947	3.91224	5.76364	2.5859	4.49004	2.30755	3.81576	3.19609	2.8438	3.30688	8.43537	4.36118	4.47491	4.21105	2	3.06143	2.32498	3.12827	3.59128	2	2	5.38521	2.28011	4.89597	4.01624	2.62487	2.68393	2	3.54927	3.4593	2
AC006273.4	NA	0.0528005	0.947315		4.45979	4.6906	3.65281	3.90563	3.52958	4.89479	2.89021	4.84691	3.57202	3.74668	3.19178	4.8333	6.27775	4.0203	2.299	5.1764	2.57862	4.11763	3.47901	2.96379	5.2003	5.47433	6.41051	3.98117	5.09318	2.29852	2.81548	4.75098	2.58115	5.35608	4.18174	3.12827	4.05782	4.08937	3.38267	2	5.35254	4.4548	4.47714	3.05945	2.38212	2.82896	2.40176	5.3361	5.57591
AC006273.5	NA	-0.0881952	0.916254		7.40642	8.29286	6.2851	7.69822	6.29877	8.60822	3.09621	8.23084	6.47327	9.11133	3.01968	7.47455	9.77279	7.2267	2.54655	6.21635	5.7372	7.56243	5.47633	6.06023	8.22754	8.95025	9.22709	7.87734	8.38172	3.61774	4.60072	7.65229	7.73021	8.98664	4.82037	5.85209	4.05782	8.04137	5.8399	2.63765	8.2025	7.94936	7.61811	4.08828	4.3911	5.43755	5.06792	8.89401	8.23779
AC006273.7	NA	-0.376404	0.68888		3.70074	5.25168	2.85134	4.5508	3.32747	3.88058	2	3.9081	2.79905	5.69336	2	3.72143	6.60584	3.63977	2	3.3263	2	3.73892	2.92128	2.77638	4.49079	5.79823	5.91715	3.74782	5.32076	2	2	3.54131	4.63422	5.35608	2.32498	3.36809	2.65553	4.64595	2.94004	2	4.28013	4.66057	3.90333	2	2.9334	3.61843	2	5.83776	4.66698
AC006372.4	NA	-0.67126	0.487284		2.92621	3.83083	6.43566	4.19908	2.64718	2	2.77501	2	2.57851	3.44765	5.76411	2.82039	2.95861	2.30466	3.10532	2.58739	5.23084	6.32459	3.31594	5.42518	2.70497	2.51641	4.99172	2.37274	6.53077	7.68858	5.60229	3.10189	2	3.39534	2	2.4806	2	2.58579	3.61673	5.56534	2	4.5267	3.14933	3.39298	2.68393	2.60179	3.83549	3.4593	6.89538
AC006372.6	NA	-4.00331	0.00206067		3.70074	3.01647	3.22669	2	2	2.34281	2	2	2	2	2.82424	2.46774	2	2	2	2	3.4473	4.62683	2	2.96379	2	2	2	2	6.04907	6.01545	3.47148	2	2	2	2	2	2	2	2	4.28999	2	2.88006	2.38353	2	2	2.33205	2	2	5.75335
AC006390.4	NA	0.301096	0.956436		2	2	2	2	2	2	2.36119	2	2	2	2	2	2	2.30466	2	2	2	2	2	2	2	2	2	2	2	2	2	2	2	2	2	2	2	2	2	2	2	2	2	2	2	2	2	2	2
AC006445.8	NA	2.06661	0.100202		2	2	2	2	4.25521	3.52485	2.19187	6.16813	2.57851	2.21046	2	3.34014	2	5.00968	2.299	5.0508	2.99047	2	2	7.24143	5.87307	7.14695	2.8438	2	4.28936	6.24267	2	4.08678	2	5.27739	2.32498	2	2.65553	2	2.29824	2	7.18419	2	2	2	2	6.40507	2.40176	3.26292	2
AC006486.1	NA	-0.1575	0.664163		7.73987	6.57569	4.78602	5.55773	5.33023	7.16467	8.02255	6.25737	6.72275	6.15422	6.69578	6.99216	5.13476	5.89459	5.61875	6.15662	6.11127	6.03237	7.40134	6.57352	4.59477	5.01818	6.39697	6.43542	6.85538	5.53289	7.09515	5.39957	5.68985	6.22217	6.52231	6.34842	6.9766	6.58735	7.18449	6.21002	5.52358	5.82446	6.3133	4.68272	5.68111	6.80298	5.94955	6.50443	7.43836
AC006538.1	NA	0.114508	0.86114		3.88785	7.86085	5.37601	6.36805	3.62092	5.9275	8.79194	4.422	6.55123	8.02065	7.45605	7.04332	7.51768	7.60678	4.42641	6.43321	7.95847	8.75096	5.45689	6.42185	6.0297	4.81259	6.3833	6.76757	5.13369	5.02261	6.12633	6.98916	4.94421	4.62369	6.37199	5.77085	6.63636	4.58704	5.24745	8.10447	6.58069	7.10172	7.00279	6.89383	3.77654	7.03705	5.27353	6.09574	4.56196
AC006539.3	NA	0.271655	0.757216		2.74434	4.61231	3.05118	3.04014	2	2.85174	3.64783	3.9081	2	3.87577	2	2	2.5575	3.74472	5.25108	4.39822	5.37503	5.14544	5.29115	4.11321	6.44585	2.7186	3.67157	2.37274	4.72018	5.24879	3.33329	4.32545	2	3.78482	2	3.36809	2	3.32342	3.24967	4.65076	4.61893	4.37913	3.33494	3.05945	2	2	3.19185	3.63213	3.35654
AC006547.13	NA	-0.380313	0.0988341		7.93825	6.42353	7.65313	8.4181	6.56342	6.589	7.20338	6.91348	6.21041	7.70165	6.90814	7.20931	7.39366	8.01614	7.85505	7.23591	6.55155	7.28195	7.11546	7.91084	7.79727	6.64972	6.96353	7.56333	6.9147	7.31652	7.71897	6.12358	7.03327	7.15025	6.65843	7.44938	6.45907	7.17235	6.78862	7.75696	7.38988	6.8019	7.08275	7.90894	8.40427	6.81629	7.1828	7.62332	7.54555
AC006547.14	NA	1.88467	0.00972606		2.29286	4.14074	2.34262	4.44282	3.86466	3.98202	2.19187	3.50356	3.57202	2.55697	10.3766	2.46774	7.33586	6.99104	4.94082	5.13574	3.68723	2.41574	5.22374	5.14422	6.08431	4.07995	5.1932	4.84621	2.57148	4.65244	2.32573	6.82382	4.23888	6.55798	3.5951	9.02097	2.65553	3.17131	3.38267	6.88865	9.06688	4.5267	5.05462	5.75142	3.14602	4.43285	3.19185	4.86772	2.53198
AC006946.12	NA	-0.117813	0.865898		2.92621	2.59596	2	2.5085	2.64718	2	2.19187	4.22368	2	3.36209	4.27888	2.65481	3.27211	2.7701	3.25202	3.00365	3.15934	3.32361	3.47901	3.41319	2.87983	3.8409	2.67453	2.91414	3.14739	4.15324	2.81548	3.87767	3.9914	2.86017	3.91804	3.75357	2	3.17131	3.50445	4.36972	4.14686	3.42272	2.38353	3.6637	3.14602	3.19786	2.40176	2.76545	3.22512
AC006946.15	NA	-0.305709	0.728268		2	2	2.34262	2	3.43206	2	2.99688	3.10242	2.57851	3.27114	6.83212	2.82039	2.77195	2.55607	3.61947	2.58739	2.79919	2.22279	3.31594	3.75535	3.89937	2	2.8438	2.66869	2	2.29852	3.18045	2.46688	2.80245	5.23638	2.59004	3.12827	2	2	2	5.86956	2.71622	2	2.68622	2.62487	2.38212	3.02517	4.82806	2.76545	2
AC006946.16	NA	1.00667	0.386997		2	2.4233	2.34262	6.39727	7.80021	2	2.19187	3.71996	6.26695	2.39409	2.59811	3.10354	6.73923	8.90093	7.76015	8.97301	2	6.9876	3.69353	10.0639	9.67021	8.83261	7.39675	7.40169	2	8.80482	2	8.39748	7.31074	6.20101	2	6.86134	8.67573	2	2	7.11375	9.83382	7.24716	2.68622	5.42723	2	7.7837	8.31602	8.71816	2.53198
AC006946.17	NA	1.14924	0.286143		2	2.4233	2	3.53684	2	2	2	2.54484	2.57851	2.39409	2	2	4.32469	5.59109	4.6546	4.59104	2	2.73809	2	5.18248	6.62844	5.58195	4.37087	4.43888	2	5.97384	2	4.32545	4.31276	3.23802	2	3.75357	3.95455	2	2	3.68847	4.5677	4.37913	2	3.39298	2	3.73517	4.45828	4.79684	2
AC006978.6	NA	-0.772629	0.00601144		10.0802	9.81178	10.5287	10.9018	9.2986	7.7931	10.3663	9.41597	8.46861	10.6666	10.5238	8.51068	9.34694	9.83226	8.69641	9.75377	10.5873	11.2824	10.4739	10.2375	9.57648	9.20083	8.5544	9.32107	10.7332	9.62271	9.2879	8.54941	10.4043	9.475	7.80932	8.44592	8.7547	8.5799	10.0302	11.7199	8.73667	9.28728	8.78563	9.93303	9.71802	8.58076	9.84521	9.48764	10.7171
AC007000.12	NA	-0.390037	0.298826		5.18626	4.08386	4.32794	4.44282	2.95866	3.88058	4.64683	5.88418	3.44708	4.2538	5.9908	4.98056	3.93745	4.45087	4.85158	4.8136	4.56905	4.22459	5.24656	4.98014	4.78263	4.85612	4.31436	3.4693	5.4547	4.42433	3.59759	4.21105	4.8481	5.01177	4.33408	3.57366	3.7228	4.52562	4.65118	6.86133	5.35254	5.39576	5.00075	4.08828	4.47218	4.50039	5.12214	3.92585	4.56196
AC007009.1	NA	-1.17711	0.0810826		2.53619	3.01647	3.87993	3.90563	2	3.38369	5.04514	2	2.79905	3.67753	4.35329	3.54335	3.5295	3.12144	3.38518	2	4.62782	3.8765	5.70777	2	4.1924	2	3.25752	2.37274	5.28524	5.58909	4.82356	2.25224	2.99427	4.96232	2.32498	2	2	5.25016	4.70298	5.22293	2	4.12492	2	3.05945	3.49546	3.35208	3.19185	4.86772	5.17417
AC007014.1	NA	-0.148085	0.81119		3.0877	3.96288	3.38314	3.90563	3.62092	3.77147	3.18914	3.81709	4.07261	4.2538	2.32983	3.44532	2.30551	2.55607	3.10532	3.91224	3.79373	3.73892	3.31594	4.33324	4.1924	3.05379	3.37269	3.74782	2.97973	3.72196	2.81548	2.96738	3.31505	2.62621	3.17838	3.57366	2.36468	2.80842	3.72091	2.35377	3.19266	2.88006	3.78083	3.39298	2	2	2.40176	3.26292	2.73888
AC007038.7	NA	-0.216486	0.619115		4.67844	5.67402	6.24488	5.60859	5.78991	5.30033	4.14201	7.32203	5.91257	6.21649	6.71001	5.50327	6.05021	6.46999	5.77253	5.56126	7.35639	5.73955	4.56459	6.37306	7.67805	4.89837	6.19268	6.02948	6.74204	6.49883	5.82491	7.15306	5.38194	5.72561	7.00338	4.18836	3.28569	5.32417	4.35997	7.74953	5.72405	6.32554	5.7204	6.0635	6.49385	4.68589	6.40805	5.47879	6.01446
AC007040.5	NA	1.09359	0.267398		3.0877	4.29906	3.05118	5.42212	2	3.38369	5.25315	5.31436	2.57851	2	2.59811	2.46774	2	3.12144	3.82098	5.21595	2.57862	2.22279	3.31594	6.06023	5.57555	4.57277	7.04393	2.66869	2	4.75426	2.32573	5.319	5.66186	7.0354	2	2.4806	2.65553	5.67472	4.29395	2.87474	3.92058	2.35631	2	2	2	4.85024	2	4.7223	2.73888
AC007041.2	NA	-0.00205027	0.996287		4.39953	6.77751	5.48365	4.6019	3.7879	3.98202	5.43491	4.0745	5.23054	5.46619	4.89175	4.90881	4.39106	4.83053	5.17955	5.13574	5.81512	5.14544	5.70777	5.66025	5.83111	4.00459	4.75746	5.2993	6.8794	5.21347	4.771	4.48166	4.57541	3.23802	4.25992	4.94868	4.24451	3.80914	3.99472	4.11594	4.5677	4.02915	4.6269	4.68272	5.15131	4.50039	4.95297	3.26292	5.06309
AC007050.18	NA	0.279255	0.846975		2.29286	7.36586	2.61929	2.70828	2	2	2	2.29799	2	2.55697	2	2.46774	2.30551	2.30466	2	2.32339	2	2.22279	2	2	2	2.7186	2	2.91414	2.57148	2.29852	2	5.14297	2.31964	4.49051	2.32498	2.4806	2	2	2.29824	2	2	2	2	2	2	2	2.97331	2	2.53198
AC007078.4	NA	-0.355727	0.737117		2.29286	2.88945	2.34262	2.5085	2	2	2	2	2.57851	2.55697	2.32983	2.65481	2	3.2695	2.54655	2.81048	3.15934	2.5859	2	2	3.03576	2.51641	2.26146	2.37274	2.79	2.75672	2	2.65368	2.99427	3.6663	2	2	2	2	2	2.35377	2.28011	5.09829	2.38353	2	2.68393	2	2.40176	2.76545	2
AC007092.1	NA	0.434843	0.728006		2	2	3.38314	4.65126	2	4.24948	4.31694	4.422	3.15915	2.7033	2	2	2.30551	3.63977	4.89689	2.81048	2	3.50431	4.14607	2	5.16695	2.89591	2	2	5.00858	4.65244	2.32573	4.43145	2	4.96232	4.33408	2	2.65553	3.00125	2	8.53458	3.32194	3.08447	2.93628	2	2.38212	2	2	3.26292	2
AC007126.1	NA	2.36663	0.0709757		2	2	2	2	3.09235	2.85174	2	2	2.57851	2	3.01968	2	2	2.30466	7.31902	2	2	2	2.20034	2	2.50597	2.89591	2	2	2.57148	2	2	2.25224	2	2	2	2.4806	2.36468	2	2	2	2	2	2	3.05945	2	3.61843	2	2	2
AC007131.1	NA	-0.808075	0.875759		3.0877	2	2	7.70991	2	2	2	2	2	2	2	2	2	2	2	2	2	6.94131	2	2	2	2	2	2	2	2	2	2	2	2	2	2	2	2	2	2.63765	2	2	2	2	2	2	2	2	2
AC007163.3	NA	-0.34855	0.701503		2.92621	3.52378	4.24878	2.70828	2.24939	4.07679	2.64981	2.54484	5.19212	3.06998	2.59811	3.63513	2	2.30466	2	2.81048	4.56905	3.66488	3.13206	2.30755	2.27505	2	5.28428	3.4693	3.55787	2.54574	3.82088	2.25224	2	3.6663	2.59004	2.4806	11.6766	3.00125	3.50445	3.91798	2	4.84062	5.75335	5.80835	4.54895	3.19786	2.71566	3.03552	2
AC007163.8	NA	3.8547	0.0318497		2.29286	2.4233	3.05118	2	2	2	2	2	5.37473	2	2	2.25274	2	2	2	2	2	2	2	2	2	2	2	2	2	2	2	4.48166	3.57732	2	2	5.27754	2	2	2	2	6.58069	2	5.15668	3.89155	2	2	2	2.43291	2
AC007193.6	NA	1.22936	0.325348		2	3.96288	2	3.53684	5.21768	2.34281	2	2	2	4.10374	2	2.25274	5.41551	2	2.299	3.3263	2	2.22279	2	2.56093	2.70497	3.75153	4.79924	2.91414	2	2	2	4.02039	6.17898	5.35608	2	2	2	2	2.29824	2	3.05064	3.42272	2	3.05945	2	3.35208	2	5.28522	2.29038
AC007193.9	NA	-0.449311	0.17256		6.08575	6.61637	6.45342	6.145	6.64184	5.33908	4.96856	7.37084	4.56877	7.46568	6.69578	7.6608	6.86131	7.25363	6.45658	6.11539	6.42471	6.25058	6.19219	5.90871	5.99211	6.79099	6.51451	5.60915	5.4547	6.13353	5.54082	5.92013	7.1078	5.4666	6.01423	5.27754	3.59128	6.63175	6.95807	7.9766	5.2907	6.17705	5.87812	6.46862	7.28196	5.17357	6.83875	4.86772	6.26923
AC007204.2	NA	1.10015	0.198578		2	3.2412	5.08842	2.27654	4.92686	2.85174	5.49074	3.10242	3.15915	3.36209	2	2	3.27211	2	6.44137	3.17398	5.40894	2.87574	4.82936	4.03172	5.83111	2.89591	2.99527	2	6.675	4.65244	2.32573	2.96738	2.31964	2.34682	2	4.05747	4.62684	3.00125	2.94004	4.88588	7.08749	4.02915	3.90333	3.89155	2.68393	2.33205	3.54927	6.4361	2.29038
AC007228.11	NA	1.04287	0.082081		2.53619	6.08971	6.81115	6.54821	6.56342	7.41192	4.47293	5.90642	5.86452	2.55697	2	5.1766	4.73565	5.34625	7.29383	6.7752	2.31813	5.87708	7.41651	4.98014	5.69735	6.30173	6.51451	4.78582	6.00607	5.06286	2.32573	6.64808	4.0787	5.78369	3.5951	6.10502	6.3412	2.32243	2	7.52415	8.88267	6.08479	6.91813	6.0635	2.9334	6.45699	5.41054	5.97251	2.73888
AC007228.9	NA	-0.348192	0.318682		6.19616	5.90502	6.57197	5.79582	5.9215	4.94591	5.88727	5.7916	5.65451	6.84796	3.48443	5.99409	5.53774	5.47386	6.70608	6.46639	4.89034	5.3483	5.10387	6.30532	5.91385	6.42247	5.28428	5.60915	4.05635	6.66492	6.44428	2.81904	5.98925	6.11312	6.31819	6.002	5.91573	5.80967	6.07429	5.22293	5.25876	6.0115	5.50512	4.79966	6.69304	3.73517	4.95297	5.9067	6.42708
AC007238.1	NA	0.0246425	0.941333		6.84215	6.93053	6.41768	7.26295	6.97182	6.93095	7.51746	6.66217	7.71563	8.02065	6.12429	8.0837	5.96562	5.61897	6.75612	7.16695	6.45748	7.81866	7.01933	7.33782	6.76844	7.62699	6.76698	6.15416	7.03722	6.43892	6.35782	6.30186	6.6614	6.93644	6.92156	6.40336	5.85967	6.04674	6.40659	6.55517	7.05995	6.10841	6.64718	6.35857	6.64138	6.85551	6.51323	6.4361	7.48938
AC007246.3	NA	-0.253047	0.545762		8.83554	8.04721	9.45977	7.96542	6.98047	9.94814	7.42972	9.46175	9.71026	9.57535	9.00746	9.58992	8.07202	8.1795	5.84368	8.55795	10.0934	8.64903	7.90666	8.84614	9.49987	9.67497	8.69383	9.32902	9.44724	7.72038	9.24518	8.03933	8.45626	10.3233	7.70837	9.771	10.5766	8.70637	8.42959	9.77941	10.9015	11.3557	9.98211	9.46459	9.06748	9.63649	7.26943	8.73248	8.77291
AC007255.8	NA	-2.34454	0.000125438		8.69532	7.71395	8.91674	8.51461	2	3.88058	4.27516	5.7675	8.07359	8.90181	4.35329	6.59502	6.34627	7.1713	6.0583	2.81048	10.2001	7.19912	9.7536	2	5.62551	7.26469	9.56952	8.57501	9.86473	4.75426	9.56376	4.43145	7.76352	9.9559	2	3.57366	7.51025	9.34677	8.11279	10.7039	2	9.09373	4.8259	9.42872	8.61086	4.12578	8.80872	7.12703	8.81637
AC007256.5	NA	-0.112538	0.796234		5.32232	5.37534	4.54227	4.78994	4.36498	4.99527	5.33677	4.422	4.73833	5.22096	4.11746	4.94513	4.62968	4.83053	4.54501	4.17559	4.89034	6.86895	5.72412	4.89053	5.2329	4.72139	5.31341	4.90418	4.82285	4.07668	3.92077	5.23367	5.38194	4.55864	5.10086	5.15484	3.28569	4.58704	5.1388	5.42308	4.89311	2.64182	4.88657	5.00843	3.14602	5.08834	4.89187	4.47232	3.87794
AC007276.5	NA	-0.204681	0.581499		7.98514	7.57638	7.48199	8.15273	6.37946	6.85276	8.26597	6.91348	6.26695	7.68853	7.00365	7.03492	5.89875	6.40743	7.46907	5.91369	7.8014	8.74424	6.94453	6.64377	7.42652	6.85676	8.3376	6.84361	4.66597	6.65178	7.3222	6.82382	5.96654	7.3557	7.44109	7.44938	8.10586	6.87277	6.92574	8.89609	7.25876	7.48231	7.57267	7.15754	6.62375	7.45814	6.42971	8.29809	8.21632
AC007277.3	NA	-1.48684	0.0942091		2.29286	2.4233	2	2	2.24939	2	2.99688	2.29799	2.57851	3.27114	12.6327	5.26546	2.30551	2.30466	2.299	2.81048	5.23084	2.22279	2.37621	2	3.72702	2	2	2.91414	2	2.29852	2.81548	2.46688	2	2	2.32498	2	3.28569	2	2	3.25669	2.51458	2.64182	2	2	2.68393	2.82896	2.40176	2.76545	2
AC007279.2	NA	0.000876498	0.99846		3.79733	4.76486	3.65281	4.49782	3.21469	4.07679	3.58081	5.24623	3.57202	3.17406	4.20043	3.72143	4.62968	5.13081	3.25202	4.00547	3.98569	5.56735	4.37045	4.33324	4.78263	4.62403	4.37087	3.30688	3.96949	3.25054	3.33329	5.88325	3.16356	4.74562	4.92005	5.54518	4.05782	3.46102	3.50445	5.22293	2.71622	4.84062	4.39599	4.26137	4.88135	5.04376	3.3816	3.92585	4.90029
AC007282.6	NA	4.72637	0.0234246		2	2	2.61929	2	2	2	2	2	5.23054	2	2	2	2	2	2	2	2	2	2	2	2	2	2	2	2.57148	2.29852	2	5.04618	2.99427	2	2.32498	5.77085	2	2	2	2	6.38742	2	5.00075	2	2	2	2	2	2
AC007285.6	NA	-0.717273	0.0867933		5.11309	3.96288	4.84103	4.44282	4.00692	3.98202	3.43664	4.75183	3.79349	3.27114	5.42774	2.9689	2.30551	4.73186	3.50708	2	5.50612	5.08993	4.28484	4.93603	3.81576	4.46443	5.75676	5.16349	6.9147	3.25054	4.65974	4.6226	5.66186	6.4365	5.65782	5.2175	4.15418	5.617	5.44291	3.68847	5.1234	5.39576	4.94479	4.26137	3.64284	4.68589	4.45828	3.78645	5.02408
AC007292.3	NA	-0.176289	0.623227		4.05344	5.22562	5.1766	5.27243	5.82875	5.043	4.39704	5.53028	5.23054	5.6579	6.03669	4.66929	4.45452	5.31251	6.33015	5.21595	6.52087	6.70313	6.26106	5.10492	5.06201	5.12879	4.71444	4.65687	5.32076	6.1523	5.63207	5.59471	4.69074	4.68594	4.96742	5.39062	2.65553	5.49412	6.20578	6.09743	4.76252	5.88042	5.15668	5.56576	5.15131	4.50039	4.95297	5.3361	4.90029
AC007292.6	NA	-0.464875	0.172271		4.82311	5.48924	5.29952	5.30364	5.27505	3.52485	6.04476	4.9361	3.15915	6.77535	4.11746	4.71207	4.78585	5.56266	5.50629	4.52958	5.59716	5.32445	5.33441	4.79498	5.2003	5.502	5.12911	4.9599	5.28524	6.05589	4.71644	4.21105	4.0787	5.01177	4.47186	2.84047	4.05782	6.46181	5.88545	5.78483	5.1234	5.35684	4.47714	5.00843	4.30519	3.73517	5.94955	4.86772	4.26011
AC007308.6	NA	-1.5417	0.000196287		5.76594	5.25168	4.89402	8.02749	4.85343	3.65342	4.64683	5.64055	3.687	5.85867	6.62245	5.84828	5.77992	5.89459	4.89689	4.46539	6.09052	6.11811	7.13394	6.1206	6.89604	5.12879	5.02731	6.43542	5.86882	6.1523	6.16758	4.53018	5.66186	3.23802	5.10086	5.2175	2	5.4617	5.76876	8.41751	5.70046	6.91339	3.49936	6.9199	6.89769	4.79751	7.06319	4.47232	5.52093
AC007318.5	NA	0.0354487	0.937184		9.43985	8.99828	8.86791	8.98304	8.63666	10.7799	9.06604	8.67169	9.14308	9.39326	8.36505	9.51186	11.2582	7.90731	9.42523	8.93796	7.87603	10.1677	8.57658	9.42293	9.87383	9.97311	7.35533	9.01066	8.09419	10.1415	8.97584	8.01822	8.97161	8.27861	8.59245	8.69743	8.55295	8.16736	8.66979	8.12184	7.62103	7.73844	8.44595	8.1917	8.38869	8.99788	8.53666	8.67435	10.2948
AC007319.1	NA	-0.647009	0.590609		3.70074	2	2.61929	2	4.46698	8.08295	2.19187	5.66685	4.07261	9.56223	2	3.44532	2.77195	2.55607	2	2	2.31813	3.50431	3.69353	2	4.64408	5.29616	5.06205	10.1469	3.55787	2	6.99558	2.81904	6.23706	2.34682	6.53808	4.41914	4.6925	4.70255	5.71931	2	3.65209	3.26348	5.42558	3.05945	5.10121	2.82896	2	6.12497	3.58814
AC007362.1	NA	2.50221	0.00232299		3.59723	3.4356	3.38314	3.42776	9.70701	8.01875	3.51052	8.38136	10.8432	2	11.1258	3.54335	3.12386	7.82593	6.53032	6.59194	5.86483	3.41679	2.53296	11.0973	9.79143	8.22104	9.99282	3.61527	2.57148	8.98841	2.81548	5.59471	9.73173	8.54947	3.00761	11.0657	4.7553	3.46102	3.10314	3.07832	8.17281	5.18972	7.69645	6.19741	3.89891	7.5	2.71566	7.66372	4.04314
AC007365.1	NA	-0.907165	0.218961		4.12962	3.13321	4.32794	2.70828	2.46195	2.85174	2.89021	2	3.89265	2.83616	3.34551	3.22669	2	4.25159	2.54655	2.58739	2.57862	2.73809	2.80308	3.27837	3.17647	2	4.25554	3.30688	5.93908	2.54574	4.01419	3.44335	4.74512	3.06143	2	3.12827	2.65553	2	2.75611	2	2	3.92657	2	5.96678	2.68393	2.60179	2	2.76545	2.91978
AC007365.3	NA	0.862512	0.0566137		2.74434	5.92134	3.77084	3.63824	2.81131	3.52485	5.35694	3.61582	4.93727	3.06998	3.72762	2.65481	3.27211	4.0203	3.25202	5.46606	4.15508	4.11763	3.62551	4.11321	4.49079	4.3473	4.91778	3.98117	5.71712	4.07668	3.18045	4.43145	4.31276	5.01177	2.32498	4.30836	2.65553	3.00125	3.38267	4.71323	6.34241	2.35631	3.14933	5.19077	3.77654	5.21437	2.97331	4.05296	2.53198
AC007375.1	NA	0.175096	0.877905		2.29286	2	2	2.27654	2.24939	2	2.5127	2.93939	2	2.39409	2	2.82039	2	2	2	2.32339	2.79919	7.61745	2.37621	2.30755	2	2.7186	2.26146	2	2	2.75672	2	2.25224	2	2	3.00761	2.4806	2	2	3.61673	2.87474	4.21503	2.35631	2	3.05945	2.38212	2	2.40176	2.43291	2.29038
AC007383.3	NA	0.12	0.732507		5.83583	6.06052	5.84829	5.65773	6.19854	6.82572	6.29525	6.70086	4.23259	6.6089	6.95669	5.57456	5.87576	5.24255	5.38432	5.0508	5.7372	6.19904	5.3764	6.27022	5.54991	6.58652	6.82881	5.11522	4.55102	5.34984	6.08386	7.29321	6.17898	4.80292	7.09154	6.20117	5.74056	6.83529	6.39088	6.29417	7.05065	5.09829	5.54331	5.69215	6.62375	5.40267	7.14402	6.54825	5.54868
AC007387.2	NA	0.10261	0.822437		5.03601	4.34819	3.52427	3.90563	5.15793	3.38369	6.17544	4.22368	5.37473	4.89518	4.61762	5.01514	4.5153	2.95644	5.82035	4.59104	4.73862	4.77498	5.10387	4.98014	5.16695	6.3482	5.47681	3.4693	4.28936	5.50395	6.04011	4.48166	3.45214	7.08244	5.94492	5.2175	5.39103	5.64615	4.80132	3.80779	5.96085	5.43366	5.29739	5.19077	5.04931	5.92922	5.27353	4.93529	5.60264
AC007390.5	NA	0.249503	0.315349		12.0795	11.7736	11.4486	11.0892	11.616	12.0476	11.5712	12.3635	12.2668	11.2992	11.8974	11.6258	11.2004	10.5182	10.7296	11.3303	11.8039	12.2651	11.4288	11.6281	11.732	13.3841	11.5184	10.7049	12.7422	11.6315	11.0146	11.6593	11.3211	11.6896	11.7767	12.2078	12.5746	11.63	11.7305	10.8631	12.7033	11.2561	12.1574	10.0819	11.4368	12.0516	11.5424	12.3857	12.4682
AC007395.4	NA	0.198622	0.822875		2	2.88945	2.34262	3.18124	2.46195	2	2.89021	4.89219	2.99031	3.17406	2	2.65481	2.30551	2	2	2.81048	2.79919	3.0014	2.37621	3.41319	7.00386	2.28119	3.47935	2.66869	2.57148	2	2	2.96738	2.31964	2.62621	2	2	2.65553	3.17131	2	3.80779	3.05064	2.64182	2.38353	2	2	2	3.19185	2.43291	2.53198
AC007405.2	NA	0.561731	0.555121		2	6.72267	3.87993	3.30976	2.81131	6.82572	6.90771	2.54484	2.99031	6.00697	11.0327	7.14831	4.62968	3.63977	3.10532	2	7.9412	3.0014	2	3.85347	4.49079	5.01818	3.84116	4.18198	2.57148	4.48482	4.97067	4.48166	2	3.06143	2.81388	2.4806	5.67711	3.58662	4.70298	5.17934	6.58069	3.42272	6.73229	5.10248	2	8.04914	2	2	2.53198
AC007405.4	NA	0.125613	0.877853		2	3.13321	3.22669	4.19908	2.64718	5.043	4.14201	2.54484	3.15915	5.33762	7.12543	5.94113	2.95861	4.0203	2.94198	3.70549	4.68428	2.87574	2.37621	3.75535	5.60075	3.05379	3.57866	5.06529	3.96949	3.10394	4.71644	3.33826	3.31505	2.86017	2	2.84047	6.12043	4.58704	4.29395	3.55839	5.08748	3.81613	4.12095	3.39298	3.89891	5.53739	3.3816	2.43291	2.53198
AC007405.6	NA	0.383201	0.593942		2.92621	7.66146	6.30481	6.93452	3.52958	8.72256	7.90419	3.71996	5.68249	7.44502	9.64623	8.38741	6.3629	6.80941	5.31924	5.53021	8.16602	6.51574	2.53296	7.8408	8.78699	5.79823	3.9929	7.34003	4.72018	7.27429	8.15818	6.80422	6.39846	3.39534	5.33559	2.84047	8.22713	7.66065	7.1569	7.53284	8.31937	7.37926	7.6447	6.10953	4.54895	8.89183	3.19185	5.12084	2.53198
AC007461.1	NA	1.48818	0.311246		2	2.4233	2.85134	2	2	2.85174	2	2	2	2	3.93567	2	2	6.30818	2	2	2	2	2.80308	7.74178	3.17647	2	2.26146	2	2.31385	5.79426	2	3.71927	2.58115	2	2	2	2	2.32243	2	2	2.71622	2.64182	2	2	3.49546	2	2	2.76545	2.29038
AC007461.2	NA	0.688012	0.546335		2	2.75016	4.32794	2.70828	2	2.6196	2	2.29799	3.89265	2	2.82424	2	2	4.62594	4.07864	5.91369	2	2	3.55412	3.27837	4.82601	2.51641	4.13019	3.61527	2.57148	2.29852	2	5.57172	5.23767	5.43069	4.40461	2	2	2	2	2	2.51458	3.92657	3.78083	4.08828	3.49546	2.33205	2	4.47232	2.53198
AC007551.3	NA	0.449025	0.30317		4.95458	6.03073	4.94513	6.27664	7.05606	6.79817	7.08746	6.96738	6.33906	6.24066	8.5144	4.48421	4.57362	6.42333	6.27972	5.86476	6.99271	5.97224	5.7721	6.08064	7.25462	6.22079	5.50233	5.94915	7.53747	5.53289	4.33706	5.11142	6.25591	5.86666	5.33559	5.72846	5.54115	6.6023	5.41211	7.1816	8.39111	6.85872	7.06973	2.62487	5.15131	7.66362	7.1955	6.2363	5.88981
AC007560.1	NA	0.262049	0.544041		4.33664	5.25168	4.24878	5.70524	4.56224	4.24948	5.87333	4.59632	6.00412	5.22096	3.19178	5.4537	4.57362	4.92289	4.8048	5.13574	4.07287	3.94067	4.09668	6.48444	4.98755	5.41735	4.91778	4.84621	3.55787	3.99584	4.33706	4.37942	3.9914	4.49051	4.33408	5.39062	4.32951	2.32243	3.61673	4.20559	4.76252	4.72312	4.47714	3.89155	4.88135	2.82896	3.83549	3.63213	5.34217
AC007563.1	NA	-3.32518	0.000843495		2	2.22712	4.16503	2.70828	2	2.34281	2.19187	2.29799	2	3.6049	2	3.10354	2.30551	2	2.299	2	2.57862	3.0014	3.55412	2	2	2	2.26146	2	3.96949	2	2	2.25224	2	2.34682	2	2.4806	2	2	2.54527	2	2	2	2	2	2.68393	2	2	2.43291	2
AC007563.3	NA	-4.9524	5.16531e-05		2	2.22712	3.52427	2.88374	2	2	2.19187	2	2	4.2538	2	3.44532	2	2	2	2.32339	2	2.41574	4.45127	2	2.27505	2	2	2	5.79497	2	2	2	2	2	2	2	2	3.00125	2	2.35377	2	2	2	2	3.49546	2	2	2	2
AC007563.4	NA	-4.43262	8.59132e-05		2	2	5.08842	2.5085	2.24939	2	2.64981	2	2	5.46619	2	3.54335	2.5575	2	2.75777	3.00365	2	2.41574	5.53313	2	2	2	2	2.37274	5.57726	2	2.32573	2.46688	2	2	2	2.4806	2	2	2	2.35377	2	2	2	3.39298	4.62184	2	2.40176	2	2.73888
AC007563.5	NA	-5.29715	8.52956e-07		2	3.13321	5.64691	3.82189	2	2	2.19187	2.29799	2	6.11553	2	4.90881	2	2	2	3.00365	2.79919	3.41679	6.15648	2	2	2	2	2	7.36954	2	2	2.65368	2	2	2	2	2.36468	2.58579	2	2.87474	2	2.64182	2	2.62487	5.24658	2	2.97331	2.43291	2
AC007566.10	NA	-0.110361	0.877905		4.99587	4.19547	3.05118	4.32609	4.07311	3.65342	3.64783	5.61376	5.59686	4.62828	6.16618	5.64249	3.6428	5.72538	6.09765	6.36448	4.56905	5.19889	6.53579	6.19735	5.87307	3.75153	4.37087	5.46253	5.82001	6.32771	3.33329	6.10768	4.98997	6.8575	4.40461	4.79281	3.28569	5.32417	4.70298	5.30635	7.13225	5.47059	4.21858	3.39298	6.45448	5.43755	4.89187	5.76535	5.06309
AC007620.3	NA	0.259046	0.737242		9.74695	4.9028	7.92545	8.28761	10.5185	10.0983	9.80114	8.55333	9.688	11.2735	3.72762	8.45194	4.83437	10.7836	8.12158	8.3909	9.13077	11.936	4.82936	10.9226	10.7057	9.45905	6.56382	10.1677	7.84252	11.0665	5.33894	10.1012	8.77979	9.5564	3.00761	11.6636	9.00132	5.88497	9.54876	10.8759	10.1304	7.64461	10.1243	8.68522	7.5851	8.45021	3.54927	9.10309	9.27672
AC007690.1	NA	-0.0469187	0.965012		2.29286	4.08386	4.54227	3.30976	2.95866	3.2272	3.09621	3.61582	3.687	3.87577	2	3.10354	5.01359	4.45087	3.99776	2	3.15934	2.41574	2.80308	5.10492	4.12453	4.07995	3.91903	6.08065	3.77831	6.09523	4.01419	3.33826	6.60371	3.89433	4.33408	2.84047	2.36468	2.58579	2	2	2.8931	2	2.68622	3.6637	2	2.33205	2	3.92585	3.9629
AC007743.1	NA	-1.1281	0.324438		2.53619	2.59596	8.9763	9.47962	4.73575	11.5862	2.77501	2.54484	5.91257	9.6939	2	6.5127	10.3309	8.99435	7.53504	2.32339	2	7.25697	10.9381	2.96379	10.2373	8.4864	2.99527	3.30688	8.08905	5.02261	7.21805	9.90812	2	9.75277	5.56848	7.40968	2	6.6171	7.55241	12.733	2.71622	7.53556	3.14933	8.44607	6.86803	3.73517	4.54021	2.43291	5.60264
AC007750.5	NA	2.872	0.0118782		2	2.88945	2	2.70828	4.77605	2	2	2	4.37659	2.21046	2	2.9689	2	5.34625	3.25202	2.58739	2	2	2.20034	2	2	2.89591	2.48273	5.46253	2	2	2	3.71927	2.80245	2	3.17838	6.26188	2	2	2.54527	2	5.46879	2.35631	2	2	3.49546	7.24825	2	3.63213	2.91978
AC007773.2	NA	0.0415309	0.948948		2.92621	5.37534	4.94513	4.49782	5.62318	6.55648	4.54503	4.70183	2.79905	5.29208	3.93567	5.1766	5.01359	4.45087	5.72306	6.13615	4.37686	5.66554	5.3764	4.52411	6.54003	2.28119	4.37087	5.11522	7.15997	5.02261	4.65974	4.02039	4.51409	6.74504	4.33408	4.41914	5.17835	5.49412	5.47305	5.17934	7.80369	3.92657	5.42558	5.42723	4.3911	3.94366	4.27899	4.86772	4.61543
AC007879.7	NA	3.63585	1.63522e-06		2.53619	4.9028	2	2.5085	5.90342	5.13397	2.36119	2.29799	8.04693	2.83616	2	2	2	4.45087	5.47675	7.23591	2	2	2.37621	2.30755	2.50597	6.68636	4.25554	5.92135	2.79	2.29852	2.32573	3.71927	3.79917	5.19417	3.46911	8.14111	4.7553	2	2.54527	2	7.59568	2.88006	6.64718	4.79966	2.68393	7.84344	2.40176	6.26285	2.73888
AC007952.5	NA	0.161416	0.907572		3.0877	4.34819	2	2	3.09235	2	2	4.0745	3.44708	2.7033	3.61115	3.63513	2.30551	4.62594	2	2.32339	2	2	2	7.13814	2	4.62403	4.25554	3.12383	2.57148	2	2	4.75098	3.69251	4.68594	2.32498	2	3.28569	2.32243	2	2.87474	4.28013	4.21473	4.55396	2	2.38212	4.36199	2	2	2.91978
AC007966.1	NA	-1.38909	0.151278		2.92621	2.4233	2.61929	2	2.46195	2.34281	2.36119	2	2.31806	3.67753	2.82424	2	2.95861	2.55607	2	2	2.99047	2	2.92128	2.77638	2	2	2	2	2.79	2	2	3.22491	2	3.06143	2.81388	2	2	2	2	4.83059	2.51458	2.35631	3.14933	2	4.69122	2	3.19185	3.03552	2
AC007969.5	NA	0.0958225	0.803015		8.61478	9.37389	9.48157	8.68426	8.90092	10.3372	10.9505	9.02423	10.3216	10.3247	8.82991	10.1487	10.1535	7.97898	9.1279	9.55221	9.40096	10.1677	10.0383	8.78218	10.2048	10.7835	8.42694	8.53429	7.91404	8.7809	9.95103	8.22766	8.13844	8.81273	9.50494	8.84363	8.71969	9.05232	8.96322	9.33152	8.17281	8.6137	9.17729	8.52462	9.09654	7.92559	9.61173	8.0155	10.0546
AC007970.1	NA	-0.995208	0.0779975		4.95458	4.02464	3.52427	3.53684	2.64718	2	3.35876	3.81709	2.31806	3.74668	3.93567	3.34014	4.02366	3.2695	3.38518	3.70549	2.31813	4.0021	3.88024	4.52411	4.1924	4.40705	3.57866	2	3.43358	3.50542	2	4.26938	2.58115	3.23802	4.18174	3.36809	2.89746	2.80842	3.38267	5.75545	3.55021	3.56611	2	2.62487	3.64284	3.35208	4.45828	3.92585	6.25245
AC008060.7	NA	-0.63981	0.776887		2	2	2.34262	6.48155	2	2	2	2	2	2.21046	5.07881	2	2	2	2	2.81048	2	2	2	2	2.50597	2	2	2	2.57148	2	2	2	2	2.34682	2	2	2	2	2.29824	2	2	2.64182	2	2	2	2	2	2	2
AC008063.2	NA	2.94125	0.051976		2	2	2	2	2.64718	2	2	3.81709	2.79905	2	2	2	2	2	2.54655	2	2	2	2	2.77638	2	2.51641	3.37269	2	2	2	2	3.10189	3.57732	2	2	2	2	2	2	2	3.32194	2	2	2	2.9334	7.29654	2	2.43291	2
AC008063.3	NA	4.65514	0.011111		2	2.4233	2	2	2	2	2	2	4.44354	2	2	2	2	2.30466	2	3.3263	2	2	2	2	2	2	5.2242	2.37274	2	2	2	2	3.16356	2	2	2	2	2	2	2	2	2	2.68622	2	2	6.63283	2	5.64943	2.29038
AC008069.2	NA	-2.67815	0.116947		2.29286	2.22712	2	2	2	2	2.19187	2	2.99031	2.21046	2	2	2.30551	2	2	2	2	2	3.88024	2	2	2	2	2	2	2	2.81548	2	2	2	2	2	2	4.90905	6.58282	2	2	3.56611	2	2	2.38212	2	2	2	2
AC008088.4	NA	0.703643	0.59743		2	3.68546	2	3.53684	4.56224	2.85174	3.77319	2	2.31806	2.9578	2	4.21348	2	3.2695	2	3.46407	2	2.73809	2.20034	3.12964	2	5.86367	2	3.12383	2	2	3.00948	3.33826	2	4.34377	2	2	2	2	2	6.0254	6.19829	2	2	4.4159	2.38212	4.12578	2.71566	2.76545	2
AC008268.1	NA	-6.13218	2.28652e-14		3.23291	2.59596	7.80611	7.75577	2	2	13.3791	2	2.79905	9.84049	2	3.72143	2	2	2	2	3.68723	5.89338	9.75758	2.56093	3.30467	2.51641	2.8438	5.01356	4.42611	2	5.71789	2	2	3.06143	2.59004	2.84047	2	5.21168	7.47258	11.7118	2.28011	7.06597	2.68622	8.97356	4.21383	2.60179	5.65078	2	4.61543
AC008268.2	NA	-1.75339	0.115894		3.0877	2	2.34262	2.27654	2	2.34281	2.5127	2.29799	2.57851	2.21046	2	2.46774	7.67248	2	2.299	2.32339	2.31813	2.73809	8.48118	4.74472	2.50597	2	2.26146	2.66869	2	3.81914	2	2.46688	2	2	2.32498	2	2	2	2.54527	2.35377	2.28011	2	4.01624	2	6.89769	2	2	2	2.29038
AC008440.10	NA	0.269267	0.704773		3.48571	4.19547	2.61929	4.0598	2	5.51863	3.09621	3.50356	3.98544	3.74668	2.59811	5.11416	3.40654	5.24255	2	2.58739	3.68723	3.11698	4.04554	2.96379	2.27505	2.28119	4.19423	4.18198	3.55787	2.94076	4.10193	3.10189	3.16356	2	2	2.4806	7.55506	3.17131	3.38267	4.02035	2.28011	3.08447	5.50512	4.55547	4.1163	4.90111	3.19185	2.76545	4.26011
AC008592.3	NA	-0.269086	0.646212		4.33664	4.83548	3.38314	4.5508	2.64718	2.34281	4.43549	3.10242	5.23054	4.05003	4.20043	4.79401	3.40654	4.10159	3.99776	3.58982	4.30666	5.52612	4.9455	5.06451	3.30467	6.00573	5.39742	4.65687	5.4547	5.28326	5.10415	5.17384	4.0787	5.01177	2.59004	4.61804	3.84333	4.2499	3.9091	2	3.65209	4.4548	2.93628	4.68272	7.22461	4.79751	4.45828	4.16977	4.76488
AC008592.8	NA	-0.137782	0.92212		2.92621	2.75016	2	2	2	2	2.19187	2	2	2.21046	2	2	2.5575	2.55607	2	2.58739	2	2	2.20034	3.94535	2	4.00459	2.48273	3.30688	2.57148	7.40528	2.32573	2	2.58115	2.62621	2	2	2	2	2.94004	3.07832	3.05064	2.35631	2.68622	2	5.64659	3.84318	2	2	2.53198
AC008697.1	NA	4.05691	7.7912e-06		2.74434	2	2	2	2.95866	2.6196	2	5.09948	3.89265	2.21046	5.67987	3.10354	2	5.09155	2.54655	4.46539	2	2	2	2	4.64408	3.3256	5.28428	2.37274	2	7.10153	2.32573	4.15025	4.45005	4.68594	2	2.84047	2	2	2	2	2	2	5.75335	3.05945	2	3.35208	2	3.63213	2.29038
AC008731.1	NA	-0.364936	0.386168		4.67844	5.14449	5.13318	5.20792	5.5783	6.13995	3.71187	5.83863	5.86452	5.12032	4.94084	4.90881	4.5153	6.43905	6.07811	5.36413	5.98209	5.77518	5.24656	5.3599	5.29596	5.056	4.37087	4.5878	5.0515	5.14013	4.71644	4.6226	5.77072	5.23638	4.47186	6.07149	3.10459	5.00218	4.89337	6.31446	5.52358	4.89597	5.54331	5.96678	8.6722	5.74657	5.94955	3.92585	5.60264
AC008746.12	NA	-0.518318	0.24716		4.12962	5.51098	4.16503	5.90158	2.46195	4.16572	3.71187	4.65004	4.37659	5.35986	4.94084	4.75362	5.01359	5.13081	3.82098	4.17559	5.19242	4.97207	6.34805	2.77638	4.73791	4.67353	6.66897	4.72278	5.0515	5.34984	4.92328	5.66158	4.98997	5.72561	4.76783	4.18836	3.10459	4.58704	4.22475	6.39289	5.79258	4.29927	3.78083	4.90782	5.46041	4.68589	4.54021	3.03552	5.34217
AC008746.5	NA	-0.184835	0.62562		4.45979	4.72821	4.24878	5.17455	3.43206	4.99527	3.35876	4.9361	3.44708	4.80078	4.55594	4.53275	4.39106	4.56991	4.22795	4.17559	4.30666	4.58729	5.41721	2.96379	3.81576	4.85612	5.36996	4.43888	4.35936	5.10201	3.59759	4.6226	4.63422	5.15068	4.0114	3.91351	3.10459	3.80914	3.72091	4.77311	5.38249	4.02915	3.49936	4.4159	4.3911	3.84318	3.69947	3.78645	4.76488
AC008781.7	NA	-0.191264	0.539243		4.20198	4.65199	4.4743	4.44282	4.85343	3.05165	3.64783	4.48248	3.98544	5.63983	4.61762	4.6252	4.25512	5.50407	4.42641	4.86426	4.50779	4.58729	5.05299	4.52411	5.06201	3.8409	5.02731	4.51526	3.96949	5.10201	4.82356	4.43145	5.23767	4.62369	4.09908	4.41914	3.28569	4.39434	4.84808	5.34632	5.08748	4.78307	4.12095	4.4159	5.49962	3.61843	4.45828	4.7223	5.06309
AC008982.2	NA	0.45796	0.232759		5.47613	6.34098	5.55118	5.83906	7.48474	5.13397	5.45376	6.1496	5.30443	6.3558	6.46357	6.47594	6.5633	7.76485	6.60048	6.3107	7.43254	5.08993	6.33746	6.96238	9.48472	5.388	6.46345	5.80445	6.38736	6.52787	6.47747	5.93823	6.49683	4.85803	5.76894	7.43627	4.40978	6.47811	6.55491	7.22513	7.87917	7.53556	6.29103	6.69683	6.83775	4.95024	6.51323	6.41259	6.68641
AC009005.2	NA	0.227072	0.728854		7.53804	5.17204	8.26417	5.8602	9.8389	9.36531	8.58093	9.34445	5.37473	6.82416	9.05561	6.80721	7.24008	5.47386	4.75645	7.28322	7.43254	5.77518	8.06591	4.3997	7.13899	9.2342	7.92142	4.78582	7.59663	5.21347	9.26432	7.49616	5.94347	8.362	4.18174	3.57366	7.74497	8.58367	7.50941	6.14353	5.25876	8.69787	8.13817	7.71415	6.55096	6.15559	9.74079	4.7223	7.15212
AC009014.3	NA	-3.46066	7.22984e-06		2.29286	2.22712	7.41105	8.87292	5.06339	3.2272	2.77501	4.75183	2.31806	3.17406	2.32983	3.54335	10.4832	4.45087	4.60085	2.81048	3.57225	3.58683	2.20034	2.56093	4.59477	3.19609	2.99527	3.61527	2.79	2.54574	3.00948	4.53018	2.31964	2.62621	3.5951	3.36809	2.89746	4.64595	4.9799	7.70411	8.09806	3.81613	2	5.96678	4.1163	2.33205	2.97331	2	2.73888
AC009061.1	NA	-0.524972	0.396471		8.90763	9.33176	8.95152	8.99743	3.09235	4.60792	5.99415	7.72385	6.63954	9.49473	8.30538	10.0142	9.885	9.26963	7.43875	5.21595	8.52412	10.0242	9.94454	8.39511	10.5315	8.36735	7.86844	6.45495	9.2309	10.3901	9.17863	9.84479	10.1191	7.26685	3.91804	4.41914	7.38676	8.04137	7.03082	7.46184	6.55461	7.84072	5.25199	8.11479	9.45178	4.36199	10.1493	8.50124	9.15561
AC009095.4	NA	-0.27441	0.540752		2.74434	5.30242	4.4743	5.4779	5.03045	2.34281	2.89021	5.50134	4.684	5.19645	5.20473	5.04891	4.39106	5.34625	5.06511	4.70661	5.02761	5.79267	4.70304	4.98014	6.04814	3.8409	3.84116	5.2102	5.35543	3.99584	3.71355	4.83063	4.98997	3.6663	4.47186	3.12827	2.89746	5.617	5.1388	5.53107	4.51459	4.78307	4.55396	5.27398	4.69122	3.49139	5.17439	4.37835	4.71676
AC009120.3	NA	-0.107998	0.805031		4.95458	7.76007	5.97665	6.52192	5.43463	5.79439	4.74193	6.64904	3.44708	7.18963	6.26586	7.23154	5.70363	6.34203	6.0583	6.21635	6.09052	6.52624	6.69361	5.73938	7.55454	5.82037	6.57589	6.33363	6.57557	5.53289	5.06101	6.55734	5.4814	6.32355	6.33635	5.33519	3.95455	7.49429	6.39088	7.38717	6.77387	5.98622	5.58051	6.31993	5.93102	4.95024	5.8883	6.59077	4.76488
AC009120.5	NA	-0.0941834	0.841509		4.86828	8.06935	6.41768	7.13867	5.0956	6.07255	4.67923	6.81109	5.15265	7.75297	6.48027	7.29623	5.92139	6.3252	6.426	6.54613	6.33937	7.0102	7.16422	6.45349	8.1571	6.15261	6.87838	5.94915	6.86744	5.97384	5.10415	7.27908	5.41586	6.74504	6.64392	4.61804	3.95455	7.73716	6.85881	7.62508	6.93414	6.44169	4.76257	6.39619	6.0146	5.95353	5.82433	7.11251	5.06309
AC009120.6	NA	-0.0135725	0.979081		3.97302	7.68556	6.55562	6.27664	4.73575	5.13397	3.77319	6.78731	4.50751	6.7918	5.73657	6.89338	5.77992	6.04601	5.69768	5.70717	5.53711	5.87708	6.30521	5.06451	7.21438	5.58195	6.53937	5.97643	6.43677	4.42433	4.26286	5.50044	5.60418	6.1356	6.03661	4.79281	2.89746	6.9682	6.07429	6.83347	6.58069	5.54172	5.29739	6.19741	6.51314	5.8277	5.79125	6.63208	4.98399
AC009133.12	NA	-0.303217	0.203706		8.945	8.98281	9.11946	9.02109	8.63666	8.21383	10.5374	8.31224	8.00875	9.11297	9.60495	8.95331	9.99179	8.67724	9.15146	8.88067	9.25014	9.48391	9.48272	8.79458	8.2947	8.39713	9.75345	8.548	9.82971	8.87996	9.90603	8.55235	9.67158	7.92565	8.46621	7.81621	8.17065	9.57423	9.58199	9.55049	9.02714	8.60543	8.26926	8.8637	9.56701	8.84713	10.3112	8.34853	9.41319
AC009133.14	NA	-0.713938	0.0132829		7.21863	6.52317	6.47096	6.91445	6.70583	5.58462	6.6296	7.0396	5.70995	7.81063	6.98036	7.23154	7.69892	8.39233	6.95131	7.70063	6.62551	7.74421	7.41147	7.79831	7.13899	6.59938	7.07827	7.05027	7.65346	7.28284	7.76674	6.49759	7.35513	6.39982	6.92156	5.96595	4.15418	7.50228	7.48002	8.73982	7.09655	6.63301	5.99294	7.93474	9.46174	6.86835	8.2506	6.18171	7.29005
AC009229.5	NA	4.3923	4.36462e-05		3.23291	4.08386	2	2	2	2	2.36119	2.54484	5.76333	2	2	2	2	4.25159	7.27679	7.46655	2	2	2.20034	2.30755	8.60596	3.44443	3.9929	4.72278	2	3.81914	2.32573	2.65368	7.68919	2.34682	2	9.62552	4.15418	2	2	2	6.11153	4.94927	2	2	4.62184	2	2	5.47879	2
AC009229.6	NA	3.17286	7.83871e-05		2.92621	3.89837	2.34262	2	2	2.34281	2.19187	2.93939	4.50751	2	2	2.25274	2	3.12144	6.26251	5.65056	2.57862	2.22279	2.20034	2.30755	7.41946	2.28119	3.67157	3.86921	2.57148	2.29852	3.18045	2.25224	5.7967	3.53717	2	7.8757	2.65553	2.58579	2	2	4.51459	4.4548	2.68622	3.05945	4.69122	2.82896	2	3.63213	2
AC009234.1	NA	0.998251	0.582626		2	2	2	2.27654	2	2	2.89021	2	4.98299	2.39409	2	3.54335	2	2	2	2	2	2	2.20034	2.30755	2	5.056	2	2	2	3.72196	3.92077	2	2	4.34377	6.42386	2.84047	2	2	2	3.41542	2	2	2.68622	2	2	2	2	2	2
AC009236.1	NA	-0.374875	0.667755		2	2.22712	3.98135	2.70828	3.21469	4.32865	4.88769	2	3.15915	4.95484	3.83539	3.9531	2	3.40376	3.38518	6.44989	3.68723	3.32361	4.91733	2	3.63245	5.23153	4.31436	2.37274	3.55787	4.15324	3.18045	2.46688	2.31964	3.53717	2.59004	2.84047	3.84333	4.64595	2	7.03033	3.74725	4.21473	5.15668	5.96678	3.49546	4.95024	6.75544	2.76545	2.29038
AC009236.2	NA	-0.700839	0.57706		2	2	2	2	3.93754	2	3.51052	2	2	4.10374	2.32983	2.46774	2.95861	2	3.10532	3.81256	2.79919	2	3.82065	2	2.70497	3.75153	3.13235	2	3.77831	3.81914	2	2	2	2.34682	2	2	3.10459	3.32342	2	5.26524	3.19266	3.42272	3.14933	2	2	3.49139	6.03681	2	2
AC009237.11	NA	0.808667	0.217233		3.0877	5.5743	3.98135	5.3641	5.84778	6.65192	5.78677	2.29799	6.24835	5.90479	2	2	3.74785	6.66979	5.64554	4.8136	2	6.13192	5.78775	5.10492	2.50597	4.57277	5.28428	4.72278	2.57148	5.28326	3.82088	6.61472	6.15909	5.97035	2	4.70807	5.6443	5.80967	5.06154	6.60544	4.80738	4.94927	5.10655	3.05945	2.68393	5.25405	3.95978	6.8751	3.08052
AC009237.8	NA	1.1953	0.0593498		6.67426	9.6583	7.28777	8.82264	9.59037	11.7614	9.73429	2	10.2878	9.55622	2.32983	3.10354	7.65232	10.8564	9.25732	8.6761	3.4473	10.1286	9.28883	9.14875	6.44585	8.31372	9.16252	7.51764	5.63484	9.47208	7.36716	11.231	9.79109	9.99484	2.32498	8.45895	9.06778	9.77562	9.1521	10.5097	7.97075	8.6584	9.3515	7.80087	4.21383	9.06076	7.11758	10.4143	5.99442
AC009245.3	NA	0.0109249	0.977448		7.85093	7.36586	7.49062	7.72151	7.78548	8.01875	8.49936	7.20127	8.66022	8.29621	6.90814	8.34726	8.36819	6.02533	8.05318	7.31998	7.15134	8.03618	8.1039	7.74817	9.22397	9.06135	6.78789	6.97112	6.35346	7.73913	7.97859	6.98916	6.432	6.94919	8.20973	7.19293	7.5813	7.93319	7.76837	7.91813	7.52359	6.97894	7.87174	7.39907	6.92675	6.77598	6.90209	6.7113	8.69433
AC009299.2	NA	-0.0662218	0.935519		2.74434	2.4233	2.34262	3.42776	3.21469	4.89479	2	4.65004	4.23259	3.67753	3.01968	5.04891	5.01359	2.30466	3.91208	3.00365	3.57225	5.17241	3.31594	3.65006	4.98755	5.41735	5.97298	3.98117	4.28936	3.72196	3.47148	3.71927	5.27511	2	6.1436	4.18836	4.62684	4.58704	3.99472	3.55839	3.55021	4.12492	4.69633	4.08828	2.38212	2.60179	3.3816	4.37835	4.19135
AC009299.3	NA	0.870685	0.432031		6.16029	2.22712	6.32424	2.27654	2.46195	10.2175	2.36119	8.29126	8.51992	6.22863	2.32983	9.04819	8.19323	2.95644	3.61947	3.00365	6.73648	8.44847	2.80308	2.56093	8.86705	8.59315	10.1873	3.4693	6.46879	7.49626	2	2	9.60697	2.62621	10.3605	3.91351	8.57923	7.92726	8.39457	2.63765	2	6.24257	9.84361	3.05945	2	2.60179	2	6.84027	6.78304
AC009299.4	NA	-0.497223	0.773346		7.22732	7.46942	2.34262	3.63824	2	2	2.19187	6.16813	2.57851	2	2	2.65481	2	2	4.07864	2.81048	2	2.22279	2	2.30755	2	5.98627	2	8.29528	2.57148	2.54574	2	2.25224	2	2	5.53742	2	2	2.58579	3.81807	3.07832	4.85088	2.88006	2.38353	6.23942	2	2.33205	2	2	2.91978
AC009299.5	NA	1.50379	0.0164359		2.53619	2.4233	2.61929	4.99502	5.75	7.50007	4.18777	5.0201	8.07887	6.00697	8.05531	2.65481	4.97083	3.40376	5.02486	6.19671	3.8929	6.87717	7.31219	6.58785	5.85224	7.75323	4.79924	2.37274	5.13369	4.42433	4.82356	5.7045	5.77072	4.68594	6.20417	8.43278	6.9229	3.00125	2.94004	3.25669	7.25876	4.72312	6.73229	4.4159	2.38212	4.95024	2	2.76545	2
AC009302.2	NA	0.0878967	0.875759		3.97302	4.34819	3.52427	4.26398	4.00692	4.24948	3.99532	2.75556	5.44176	4.62828	2.82424	5.20683	3.74785	5.89459	3.72374	4.00547	3.68723	5.25043	5.80322	4.3997	5.06201	4.3473	4.06318	3.86921	3.55787	2.94076	3.47148	3.80064	2.99427	3.78482	4.71329	3.12827	3.59128	4.00187	3.81807	2	3.74725	3.08447	3.78083	4.08828	4.21383	3.35208	2.40176	4.05296	4.04314
AC009336.24	NA	1.77293	0.140876		2.53619	7.01663	2.85134	8.67235	2	5.4136	10.0209	7.21915	2	3.36209	10.3766	3.54335	2.95861	2	2	2	5.02761	2.87574	2.37621	8.7728	3.53124	7.16437	2	3.61527	3.77831	2.29852	4.71644	2	2	2	2	4.30836	8.3287	6.97969	6.34271	5.13439	10.1304	3.69653	3.33494	7.04361	2	8.06038	6.14551	2	2
AC009362.2	NA	0.3297	0.499505		3.97302	4.19547	3.22669	3.73299	3.52958	3.77147	4.85969	2.75556	4.684	3.81267	3.34551	3.44532	2.5575	2.55607	4.42641	4.46539	2.99047	4.46172	4.45127	4.89053	6.06634	4.81259	4.87934	2.37274	3.14739	5.21347	3.82088	3.80064	3.45214	5.60191	5.05774	4.70807	3.44656	4.46147	2.94004	4.99047	4.14686	3.26348	4.39599	4.08828	4.47218	4.36199	3.83549	3.92585	4.85655
AC009403.2	NA	0.167697	0.559708		8.51179	8.31466	8.85126	8.70486	8.19521	9.10637	8.32348	8.82261	9.18525	8.2523	9.07498	8.38741	7.50275	7.19927	7.00403	9.98882	7.58119	8.35149	8.37124	9.17033	8.21127	8.56063	10.199	8.07324	9.50436	8.27279	7.79991	8.3408	7.92535	9.51841	8.45795	7.42304	7.77559	8.79363	8.98954	8.80581	8.82929	8.55903	8.59428	7.81483	8.49437	8.57685	7.96193	8.21218	8.58131
AC009404.2	NA	-0.366761	0.406063		4.39953	7.83092	7.90623	7.58847	7.07234	7.00513	5.87333	9.54917	5.59686	8.71602	7.53009	8.29896	7.51024	8.87515	7.41559	5.91369	9.13837	7.06161	8.41975	8.03104	9.23809	8.5441	8.15255	7.76451	8.61064	8.5491	8.56559	7.39498	7.05496	6.20101	8.9605	7.29815	6.66935	7.5416	6.4527	9.26008	8.31937	8.36183	7.51619	6.60341	7.71571	8.50878	8.22606	5.17774	6.74756
AC009410.1	NA	-0.931076	0.645585		2.92621	2	2	2	2	4.4037	2	2	2	2	6.49678	2	3.5295	2	2	2	2	6.38348	7.84069	2	2	2.7186	2	2	2	2	2	2	2	6.57453	2	2.4806	2	5.13149	5.90769	2	2.51458	4.78307	2	5.63034	6.51314	7.32477	2	2	4.26011
AC009478.1	NA	4.49369	0.00044037		3.23291	2.4233	2.61929	2	2	2	2	2.54484	5.02731	2	2	2.46774	2.77195	2	2.54655	2	2.31813	2	2	2	4.73791	6.77973	5.36996	2	2.31385	2	2	5.90181	2	5.83953	2	2	2	2.32243	2	2	2	2	2	2	2	3.35208	2	3.92585	2
AC009492.1	NA	-0.497045	0.644136		3.36484	6.43495	3.52427	2.70828	2	2.34281	2	2	2.31806	4.20549	2.32983	2.25274	3.12386	2	2	3.00365	2	2.87574	3.99252	2	2	2.51641	2.67453	3.12383	2.79	2.29852	2	4.43145	2	2.62621	2	4.30836	3.28569	2	2	2	2	2.35631	2	3.39298	3.33129	3.35208	2	2.43291	2.53198
AC009495.2	NA	-0.409118	0.644836		4.20198	4.34819	5.04222	2.5085	2	2	4.80201	2	5.02731	4.55306	3.72762	3.34014	3.84577	4.10159	2	2.58739	4.50779	4.22459	5.51445	5.63287	4.05331	4.81259	6.23896	6.51199	4.21579	4.15324	4.60072	4.75098	6.38139	6.36219	2	2	2.89746	3.17131	3.81807	3.91798	3.44059	3.92657	5.42558	3.39298	7.54818	2	3.3816	5.17774	2.53198
AC009501.4	NA	0.830771	0.00790261		7.09107	7.47496	6.58814	5.8176	9.10257	7.06415	5.25315	8.09217	6.80142	6.64558	6.9447	7.10882	7.27565	8.6163	5.9972	8.49906	6.70953	6.53665	6.10745	6.43776	9.21176	7.99632	6.69134	7.40169	6.51552	7.78195	6.2847	7.5442	7.4726	7.3935	8.70852	8.04073	4.40978	6.89723	6.88147	7.64925	8.15556	6.10841	6.69885	6.10953	7.78082	7.03705	7.14402	7.03763	6.82903
AC009502.4	NA	0.204221	0.835396		2.53619	3.83083	2	3.53684	2.46195	3.98202	2.36119	3.24888	4.15482	2	3.34551	2.46774	2.5575	4.96694	2.54655	3.00365	2	3.41679	2.67434	4.26356	2.70497	5.12879	5.31341	3.4693	2	3.3836	2.81548	4.21105	3.31505	5.63384	2	3.57366	4.40978	3.00125	6.49739	2.87474	3.55021	2.88006	4.76257	6.01595	2.68393	2	2.71566	4.86772	2
AC009506.1	NA	-0.617315	0.0727713		5.11309	7.78705	7.69106	7.4489	6.10671	7.55871	7.48575	7.11794	6.30346	5.40334	7.19789	7.08461	6.0706	5.64632	7.20655	6.21635	7.6179	6.92554	8.09135	7.51319	6.31495	7.25659	7.68001	6.736	8.15941	5.79426	7.53418	8.00541	7.64697	6.45449	6.74253	5.63973	6.32058	8.68897	8.11279	8.25903	6.88267	6.71223	5.93667	7.68404	6.74291	6.00094	9.61882	7.32893	5.10108
AC009542.2	NA	0.168162	0.807736		3.59723	4.24819	2	3.04014	3.43206	3.65342	2.5127	5.83863	2.79905	3.81267	2	3.54335	2.5575	4.10159	3.50708	4.25368	4.30666	3.80935	3.13206	4.26356	3.17647	2.28119	3.13235	3.74782	3.87706	2	3.71355	3.63303	3.45214	2.62621	3.17838	3.57366	2.36468	3.00125	2.54527	3.07832	3.19266	2.35631	3.14933	2	2.68393	2.60179	3.69947	3.78645	3.69135
AC009948.5	NA	1.32562	0.00304004		5.92404	8.99057	7.01626	8.13982	10.3393	10.1179	6.47209	10.7575	5.23054	6.92456	9.80711	7.58226	8.71443	9.84116	9.34372	11.3554	8.96688	9.1113	9.60035	10.4267	9.88027	11.4879	9.3071	6.70372	5.86882	9.12536	6.22733	10.6094	9.61247	11.078	10.5582	9.39759	9.84863	6.63175	7.22048	8.58138	11.2623	6.91339	9.61844	9.0225	8.5421	10.7169	7.59108	8.32353	6.63555
AC009948.7	NA	0.47422	0.0786767		5.2215	5.44476	5.08842	5.72842	5.43463	4.54301	6.00697	6.49609	5.56714	5.67574	5.65066	5.4537	2.77195	5.53367	4.85158	6.63635	5.40894	5.56735	5.96334	6.10076	5.29596	6.30173	6.52699	4.84621	5.0515	5.41347	4.40763	5.63964	4.89695	6.01953	5.18342	5.444	4.81548	4.75701	4.75299	5.30635	6.43107	4.84062	5.20512	4.4159	5.4201	6.04684	4.45828	5.12084	5.02408
AC009950.2	NA	0.00928851	0.988737		4.57326	5.42199	5.2597	6.67295	5.15793	6.86609	4.09476	3.81709	5.68249	6.00697	4.4915	6.64003	4.97083	7.44488	6.37887	8.0128	5.47445	8.13547	7.03252	5.29153	5.76578	7.84791	5.36996	6.05529	7.33521	3.25054	4.87428	6.27363	6.93142	7.20442	3.5951	6.16982	7.00272	5.617	4.42311	7.04255	7.21781	4.02915	6.02027	6.46862	7.33711	5.87935	7.09064	6.28891	4.19135
AC009961.3	NA	-0.0588916	0.873726		5.85839	6.08971	5.70737	5.55773	5.35704	4.78679	5.99415	6.77527	5.76333	5.46619	6.88325	6.6064	5.28196	6.10634	4.98345	5.93755	6.00444	7.08309	6.09493	7.30351	7.52852	5.44612	5.99112	6.02948	6.17086	5.28326	6.04011	6.60343	6.36412	6.93644	5.94492	5.49548	4.81548	5.64615	6.59658	7.51541	5.96085	4.94927	5.81708	5.80835	5.68111	5.74657	6.59218	7.12703	6.366
AC010091.1	NA	2.71248	0.00175555		2	2	2	2.5085	2	4.07679	2.89021	2	3.31029	2	2	2	2	2	3.38518	5.81412	2.31813	2.22279	3.03052	3.53648	2.70497	2.89591	2	3.4693	2	2.29852	2	4.79136	2.99427	2	9.44135	4.41914	2.36468	2.32243	2.29824	2.63765	3.65209	2	2.38353	3.05945	2	4.99776	2	2	2
AC010127.3	NA	-1.62613	0.179905		2.53619	2	4.16503	2	2	2.34281	4.09476	2.54484	2	2.83616	2	2	2.95861	2	2.299	2	2	2.87574	5.74029	6.65741	2	4.15157	2	2	2	2.94076	4.60072	2	2.99427	2.62621	2.32498	2.84047	5.85967	2	2	2	4.89311	3.26348	2	2	4.01169	2	2.40176	2.43291	2
AC010148.1	NA	-1.35885	0.320911		4.45979	2	2	6.22867	2	2.85174	2.19187	2.54484	2	2	3.01968	4.66929	4.83437	2	2.299	2.32339	2	2	2.80308	2	2	5.6577	5.71372	2	5.1731	2	2	2.25224	2	4.74562	2	2	4.55805	5.90922	6.25866	2	2	5.57602	3.90333	2	4.47218	2.60179	2	2.76545	2
AC010226.4	NA	0.0910202	0.899416		4.12962	3.60688	2.34262	2.88374	5.84778	3.77147	3.09621	4.70183	5.11207	5.29208	2.82424	3.54335	2.77195	4.45087	4.75645	3.70549	4.62782	3.94067	6.76648	6.48444	4.43584	5.16386	4.31436	6.76757	4.13827	4.22593	3.47148	6.18549	4.63422	4.55864	4.09908	5.08934	5.03385	4.58704	4.9799	5.22293	6.87215	3.81613	3.64695	4.26137	6.16851	5.50487	3.19185	4.47232	3.58814
AC010327.2	NA	0.280121	0.349632		5.7174	7.91892	6.86523	7.30981	7.41627	9.24802	6.88706	7.15557	7.51235	7.33705	7.9692	6.93912	9.10146	7.10385	8.13109	6.92591	7.22932	8.52633	7.44639	7.09867	7.53507	7.35089	8.5544	7.62496	6.90303	7.13022	6.64749	7.36853	7.4726	7.59349	7.49057	8.15718	8.03802	7.66778	7.67419	8.79501	9.12562	7.39855	8.50519	8.28491	8.4699	7.10372	6.87077	7.47229	7.10617
AC010336.1	NA	-0.758083	0.12465		4.67844	4.19547	3.98135	4.44282	4.07311	4.89479	4.47293	4.70183	2.31806	4.43232	3.34551	4.27184	3.5295	3.2695	4.15522	4.7611	4.62782	3.32361	5.33441	4.46325	4.94883	4.15157	4.71444	2.66869	5.32076	5.14013	5.06101	4.43145	3.45214	5.78369	5.05774	3.75357	2.65553	4.17186	4.84808	7.89136	4.28013	2	4.8259	4.55547	3.64284	3.84318	4.82806	2.76545	4.44868
AC010468.1	NA	0.331934	0.356809		6.99251	8.01334	6.38102	6.64885	5.99163	7.7931	8.44387	6.48135	6.40772	7.52593	5.81765	7.1638	7.40976	5.09155	7.43875	6.81438	6.37412	7.39505	7.17616	6.94022	8.63369	8.14411	6.4892	5.64359	5.32076	6.63853	6.83841	6.58057	5.27511	6.48982	6.70109	6.07149	5.91573	6.67482	5.81657	7.92475	6.23159	6.03635	6.61169	5.91588	5.61123	6.80298	6.00831	5.93998	7.79766
AC010492.2	NA	0.574265	0.205102		4.05344	5.11641	4.60718	3.30976	3.86466	4.60792	3.71187	3.9081	3.98544	4.59116	3.61115	4.15266	4.57362	3.84255	5.77253	5.93755	3.98569	6.2121	4.09668	3.85347	6.28417	3.75153	4.31436	4.65687	3.6723	3.61774	3.33329	4.26938	4.23888	5.19417	2.81388	3.57366	3.10459	2.80842	3.10314	3.55839	5.74726	2.64182	5.10655	4.79966	4.69122	3.35208	4.18023	2.76545	4.66698
AC010504.2	NA	0.0345303	0.950347		2.53619	4.14074	4.07611	5.58339	4.07311	6.16173	4.80201	4.48248	4.89005	3.74668	3.83539	4.87155	4.10501	3.74472	3.99776	5.0508	4.84152	5.80995	4.66965	3.65006	5.09784	5.29616	5.02731	5.01356	4.28936	4.42433	3.71355	3.80064	4.57541	4.34377	3.00761	3.57366	5.30968	4.08937	4.15208	6.31446	5.67648	4.89597	2.68622	3.39298	4.21383	3.84318	2.97331	4.79684	3.22512
AC010524.2	NA	-0.502635	0.603481		5.35443	9.07873	2.85134	4.95627	5.03045	6.0258	7.81587	6.46646	3.44708	3.99425	3.01968	4.38193	3.74785	5.09155	8.07798	7.06235	7.42427	4.06102	6.19219	6.17854	4.37872	7.82618	7.52679	4.43888	11.0354	5.58909	2.81548	4.37942	6.61835	7.7619	4.65661	5.39062	5.8308	4.95637	3.10314	2.87474	8.00485	3.92657	3.49936	5.19077	6.75915	2.82896	10.1927	8.0155	3.69135
AC010525.5	NA	0.124105	0.86199		2.53619	4.34819	2.61929	3.04014	2.81131	3.05165	3.09621	2.75556	2.79905	3.6049	3.01968	3.87993	4.68364	4.56991	3.61947	2.58739	3.68723	4.06102	4.52779	3.12964	3.72702	2	2.67453	3.30688	3.43358	2.54574	2.81548	3.33826	2.80245	2	3.71096	2	2	3.17131	3.50445	3.55839	5.81472	2.88006	3.33494	2.62487	3.64284	2	3.54927	3.92585	2.53198
AC010525.6	NA	0.587117	0.223396		5.18626	6.73195	2.34262	4.26398	3.86466	5.13397	3.64783	4.0745	5.07031	5.09403	5.20473	5.1766	6.05021	6.57335	6.26251	4.25368	5.07061	5.94121	6.51714	4.69265	5.26477	4.3473	6.02673	5.94915	6.51552	4.42433	4.26286	5.88325	4.31276	4.62369	5.223	4.30836	3.28569	5.13149	4.93729	5.63153	8.089	5.54172	5.81708	5.75142	5.77997	4.36199	3.95978	5.9067	4.90029
AC010525.7	NA	0.691201	0.107278		4.72829	5.92134	2.85134	3.98478	4.00692	5.043	3.64783	3.9937	4.30639	4.66447	4.61762	5.23644	5.53774	5.84823	5.67185	4.32776	4.93756	5.17241	5.81854	3.94535	5.2003	4.3473	5.57628	5.50061	5.69022	3.72196	3.47148	5.63964	4.89695	3.89433	4.18174	3.75357	3.10459	4.64595	4.9799	5.34632	8.01444	5.18972	5.50512	4.90782	5.46041	4.74278	3.95978	4.16977	4.38852
AC010536.1	NA	-0.348305	0.386168		5.83583	8.42755	7.29764	8.82264	6.24235	7.0871	5.49074	6.34141	6.93538	7.95276	7.39571	6.57197	6.37935	8.2525	6.60048	8.48294	7.68861	7.40645	7.46597	6.7495	7.93737	6.88855	8.45335	7.45114	7.03722	7.41308	6.97248	8.14438	6.61835	7.13917	7.44945	5.08934	7.00272	7.55703	7.60781	6.88865	5.6273	7.30964	6.17421	8.9229	8.08788	7.84344	6.2708	6.15362	5.06309
AC010642.2	NA	-0.512095	0.296523		5.41656	4.34819	2.34262	5.3934	3.32747	2.6196	3.77319	4.22368	3.57202	5.35986	3.34551	5.32179	3.74785	4.17854	4.89689	3.00365	4.98329	4.77498	4.41142	3.41319	2.87983	6.91965	4.87934	3.74782	6.90303	2.94076	4.33706	4.83063	3.16356	3.53717	4.0114	5.02073	3.59128	4.32392	4.65118	5.72545	4.14686	4.89597	3.78083	5.00843	5.15131	3.73517	3.83549	3.92585	4.71676
AC010729.1	NA	-1.18647	0.394761		2	2	5.04222	2	4.41688	2	3.94291	2	2.31806	6.55208	2	2	2	2	4.85158	2.58739	2	2.41574	2	2.30755	2.70497	2	2	2.37274	6.51552	4.75426	4.01419	3.80064	4.69074	2	2	2	2	4.39434	3.72091	2	5.46879	2	2.38353	3.6637	2.9334	2	7.021	4.47232	2
AC010729.2	NA	-2.51479	0.170322		2	2	3.22669	2	2	2	2.36119	2	2	4.34582	2	2	2	2	3.25202	2	2	2	2	2	2.87983	2	2	2	5.0515	2	2	2	2	2	2	2	2	2	2.29824	2	3.32194	3.08447	2	2	2.9334	2	6.06477	2.76545	2
AC010733.5	NA	0.0198488	0.965416		6.31511	5.5324	4.24878	4.78994	4.6516	4.32865	4.54503	5.2807	5.44176	5.7948	5.49502	5.6202	6.05021	5.98305	6.03822	5.67914	5.37503	6.74865	5.81854	5.78982	7.41236	6.09927	5.5274	6.20116	6.1314	6.66492	5.60229	5.78669	6.13892	5.63384	5.05774	5.85209	5.03385	5.617	6.16942	4.77311	5.858	4.4548	4.47714	5.63034	6.14397	5.68984	4.61773	6.48201	6.60944
AC010761.13	NA	-1.04116	0.00140577		6.36324	5.39885	4.78602	5.72842	4.25521	4.47503	4.83114	5.50134	3.31029	5.14615	5.86928	4.08915	6.68734	6.0664	4.48693	3.70549	7.46513	4.97207	5.67449	5.21976	6.50042	4.46443	5.39742	6.13007	6.42049	4.93859	6.81263	5.52459	5.449	4.34377	6.38949	5.15484	3.7228	5.8603	6.07429	6.46728	5.94086	6.38478	5.7204	6.28024	6.91229	3.84318	4.54021	4.47232	6.79468
AC010761.8	NA	-0.659676	0.017783		9.17136	7.44139	8.26417	7.37737	8.48687	7.73616	6.87312	8.38136	7.41563	7.86218	8.04412	7.49919	9.68952	9.25416	7.87783	7.23591	9.4868	7.07596	8.24376	8.11257	9.34633	7.90601	7.43037	7.99538	8.00419	7.95231	9.51064	8.11286	6.70321	7.15025	9.2172	7.80605	7.5726	8.0523	8.34245	8.39863	7.61473	7.85475	8.0744	8.68522	8.5232	7.36156	8.5064	7.22477	9.34162
AC010761.9	NA	-0.838246	0.00224222		7.6522	6.92244	6.2851	6.50859	6.24235	5.51863	5.92828	6.13083	6.21041	5.71077	6.6669	5.97665	7.59011	7.31456	6.20962	6.21635	8.48889	5.19889	7.1278	6.97333	7.41236	6.04387	7.94022	7.30818	7.94282	6.79007	8.01295	6.73345	5.89618	7.18299	6.82199	5.2175	7.27333	6.6889	6.58282	6.63801	4.61893	7.23648	5.68668	7.3033	7.57596	4.50039	6.77249	6.0659	7.86543
AC010883.5	NA	0.0373698	0.954819		3.79733	4.9028	3.77084	3.18124	3.7879	3.38369	3.43664	4.75183	3.89265	3.67753	4.4915	3.34014	2.77195	3.12144	4.07864	5.1764	3.31049	3.0014	3.13206	3.27837	4.98755	5.16386	3.9929	3.74782	5.35543	4.22593	2.81548	3.54131	3.69251	6.84391	3.33105	4.79281	3.84333	6.37741	3.99472	3.80779	4.40212	4.37913	4.39599	3.6637	4.3911	3.02517	4.07422	5.23248	3.69135
AC010890.1	NA	1.15427	0.391336		2	2	2.34262	2	2	2	2.5127	3.50356	2	2.39409	2	2	4.18201	3.84255	4.60085	3.46407	2	2.22279	3.31594	2	3.17647	2.51641	2	2	2	3.61774	2	6.93612	2.58115	2	2	5.81204	2	3.46102	4.42311	2.63765	2	2	2	4.4159	2.9334	3.35208	2	2	2
AC010894.3	NA	0.0104912	0.984943		5.74187	7.40702	5.7654	5.1054	4.5154	6.53994	6.03228	4.89219	3.31029	6.00697	6.71001	6.7773	4.32469	5.00968	4.29718	6.73493	5.65482	6.73061	3.03052	6.55905	5.35638	5.09286	6.55165	4.90418	5.4547	5.24879	5.01655	6.17026	4.63422	6.41828	5.50569	5.77085	5.94296	6.35992	6.13212	7.727	7.33733	5.31684	5.25199	5.75142	5.61123	7.15701	5.82433	5.56663	5.60264
AC010900.2	NA	0.212781	0.699296		3.70074	6.10408	3.22669	3.98478	2.46195	5.043	3.27644	3.9081	3.44708	3.06998	2.82424	2.9689	3.84577	5.0512	4.98345	4.25368	3.4473	4.41731	4.76758	4.11321	3.4224	2.28119	4.91778	3.74782	3.6723	3.25054	3.59759	3.33826	3.9914	5.27739	4.09908	3.57366	2.89746	4.64595	5.17593	5.04006	4.61893	2.64182	2.38353	4.26137	4.88135	5.33027	3.19185	4.99983	3.08052
AC010976.2	NA	-0.245913	0.537172		4.95458	5.22562	5.67746	4.8755	4.36498	2.6196	2.36119	5.21092	3.98544	4.43232	4.89175	5.55118	4.83437	5.31251	4.07864	4.32776	4.37686	5.60743	5.86353	5.10492	5.95351	4.46443	5.83919	4.78582	5.00858	5.56127	4.18464	4.94243	5.31161	5.01177	5.47323	5.27754	3.28569	4.86013	5.34849	5.04006	3.92058	4.4548	5.20512	5.10248	5.33595	4.03759	4.82806	4.93529	4.56196
AC010980.2	NA	-0.464162	0.725663		2.92621	2.4233	2.34262	2.70828	2.24939	2	3.35876	8.16317	2.31806	3.99425	4.94084	3.34014	2.5575	4.51162	5.25108	2	2	2.22279	7.53249	2.96379	7.68396	3.55422	2.26146	2.37274	2.57148	5.41347	2	3.44335	5.27511	3.23802	5.14273	2	2	7.06851	9.33353	7.75696	2.51458	2.64182	4.31001	6.01595	2.38212	5.36692	3.95978	3.78645	2
AC010982.1	NA	-0.0257765	0.985871		2	3.2412	2.85134	2	4.6516	2.85174	2.19187	3.38183	2.99031	2	2	3.44532	2	3.74472	2.299	2	3.4473	2	2	2	3.17647	2	4.19423	3.12383	2.97973	2	2.32573	3.44335	2.31964	3.89433	3.46911	2.84047	2	3.00125	2	2.35377	2.8931	2	2.93628	2	3.64284	2	2.40176	3.63213	2
AC010984.3	NA	0.199263	0.884775		2	2.4233	3.38314	2	2	2	2	2.54484	2	2.39409	2	2	2.30551	2	2.54655	2.58739	3.68723	3.41679	2.67434	2	2	3.44443	2.48273	2	2	2	7.81297	2.81904	2.58115	3.06143	2.32498	2.4806	2	2.32243	2	2	2	2.35631	2	3.05945	2.38212	4.62667	2	2	2.29038
AC010984.4	NA	-2.07137	0.0495075		2.29286	2.59596	2.61929	2	2	2	2	2	2	2	2	2.25274	2.5575	2	2.299	2	4.30666	2.5859	2.67434	2	2	3.19609	2	2.91414	2	2	8.10077	2.25224	2	2.34682	2	2	2	2.32243	2.94004	2.35377	2	2.88006	2	2.62487	2.38212	2	2.40176	2.43291	2
AC011239.1	NA	1.81349	0.143682		2	2.22712	2	2	2	2.85174	2	2.29799	2	2	4.11746	2	2	2.55607	2	2	2	2	2	2	2	2.7186	6.269	2.37274	2	2.29852	2	3.10189	2	2.62621	2	2	2	2.58579	2.75611	2	2.51458	2	2.68622	2.62487	2.68393	2	2	2	2
AC011242.6	NA	1.24796	0.197515		2	6.26625	2.34262	6.03773	2.24939	9.0344	5.25315	6.5536	5.81481	2	7.23772	6.78734	3.5295	2.30466	5.21576	5.00638	2	8.12515	2.20034	6.23424	7.26254	7.77607	8.02189	2.37274	2	4.07668	2	9.69853	2	8.95855	2	6.50732	8.03802	6.71664	7.25559	6.79066	8.52806	5.70558	6.46025	4.68272	2.68393	6.11307	2	7.23821	5.54868
AC011286.1	NA	0.385411	0.811824		2	2	2.85134	2.5085	2	3.05165	2	2	2.57851	2	2	2.46774	3.74785	2	2	5.25445	2.57862	3.22399	2	2	2	4.62403	2	2	3.29757	3.3836	3.00948	2	2	2	2	2.4806	2	3.46102	4.84808	2	3.19266	6.46017	2.93628	3.89155	2	2.60179	2	2	2
AC011290.5	NA	-0.349805	0.211341		7.42921	6.11831	6.4883	6.85249	5.68798	5.48446	4.77228	6.71353	5.19212	7.11313	6.24647	5.82898	6.3629	6.52996	7.34377	6.00683	5.91288	6.2121	7.14004	6.40577	6.70014	7.09339	6.9263	6.10557	7.65346	6.05589	5.87558	6.20056	6.27452	6.74504	6.16407	5.39062	4.92879	5.88497	5.50259	7.3185	7.4406	6.3653	5.93667	5.96678	7.01057	6.13448	5.49514	6.03544	7.1701
AC011294.3	NA	2.89917	0.00242912		2	2	4.89402	3.63824	3.62092	2.6196	2.36119	4.54052	4.44354	2.21046	2.32983	4.08915	2	3.63977	10.8432	5.36413	2.31813	2	3.47901	2.30755	2	8.44424	6.04421	8.54344	2	2	2.59129	2.65368	9.10755	3.53717	2.32498	2.84047	2	2	2.29824	3.91798	5.52358	7.50028	3.49936	3.05945	6.43439	4.03759	2.71566	9.04693	2
AC011322.1	NA	0.314226	0.694315		2.92621	3.4356	6.32424	3.30976	2.64718	4.54301	5.71044	2.54484	4.62753	3.67753	8.27221	3.63513	5.87576	4.17854	4.22795	3.58982	3.31049	4.62683	7.11546	3.94535	5.47013	5.26421	4.95522	4.78582	2.57148	3.10394	4.33706	6.83352	6.09772	4.34377	3.17838	2.4806	2.36468	6.08981	6.71484	4.20559	2.28011	4.37913	2.38353	4.4159	5.57497	2	5.57506	4.27783	4.44868
AC011330.5	NA	-0.303905	0.448497		6.28212	7.1473	5.04222	7.58212	3.43206	5.17739	5.16438	5.13759	6.00412	8.21313	6.6669	5.74905	6.73923	6.85701	5.82035	6.11539	5.34031	6.76646	6.23847	6.7495	7.05944	6.04387	7.2909	4.72278	6.00607	7.14903	6.16758	7.16078	6.87156	6.22217	4.65661	6.13778	5.6443	6.23118	6.29287	8.05105	4.61893	7.19294	5.15668	6.10953	6.06775	5.53739	6.77249	6.18171	6.42708
AC011385.1	NA	-0.658042	0.0942344		3.97302	4.14074	5.1766	5.65773	5.15793	3.98202	2.77501	5.55865	2.99031	6.1024	3.72762	4.94513	3.74785	4.10159	4.22795	5.21595	3.4473	5.37176	5.07865	5.29153	3.97839	3.55422	5.99112	4.43888	6.02773	5.02261	5.68985	4.66667	3.9914	5.35608	4.09908	3.12827	2.65553	5.67472	5.86285	5.56534	4.93413	3.26348	4.21858	3.05945	5.24658	4.20889	3.95978	4.56055	4.81144
AC011525.2	NA	-4.3369	0.00152845		2	2	4.40297	3.63824	2.24939	2	2.19187	2	2	3.06998	2	2	2	2	2	2	6.04812	4.80975	2.67434	2	2.27505	2.28119	2	2	2	2	2	2	2.31964	2	2	2	2	2	2	2.63765	2.28011	3.08447	2	2	2.9334	2	2	2	2
AC011526.1	NA	-1.5474	0.0803923		3.36484	5.22562	6.90449	4.95627	2	2.6196	6.03228	2	2	4.89518	2	4.15266	2.5575	2	2.54655	2	2.99047	3.58683	5.05299	2.56093	2.70497	2.28119	2.48273	3.12383	4.21579	4.84937	4.60072	2.81904	2	2.62621	2	2.84047	2	2	2.29824	2.63765	2	4.37913	2	4.4159	5.04931	2.33205	4.07422	2.43291	3.08052
AC011551.3	NA	0.0350052	0.958829		2.29286	3.13321	3.22669	3.73299	3.09235	4.16572	3.99532	2.29799	4.23259	3.99425	3.61115	3.72143	3.12386	2.55607	3.10532	3.81256	3.98569	3.0014	3.75849	4.11321	3.30467	4.00459	3.91903	3.12383	2.97973	3.61774	3.00948	4.08678	4.74512	5.19417	2	3.57366	4.32951	3.70217	3.99472	4.20559	4.5677	2.35631	4.31001	3.6637	3.64284	3.49139	2	4.27783	2.73888
AC011737.2	NA	0.40692	0.259564		9.29022	9.39451	10.0946	9.14902	8.67978	10.048	10.4224	9.00889	9.78477	9.27242	8.30069	9.01227	9.87779	7.82593	10.0853	9.21669	8.12581	10.6346	9.15348	9.02787	12.059	10.614	8.87325	9.21628	7.42771	9.69171	9.98892	8.53759	9.3723	9.67816	9.67153	8.66407	9.04282	9.8897	9.32322	8.89945	8.35758	7.71555	9.07999	7.85592	7.3586	8.51696	8.97629	8.34232	10.3272
AC011738.4	NA	3.92811	1.49324e-06		2	5.78524	2	2	6.21329	4.94591	2.99688	3.9081	5.30443	2	5.28296	2.65481	2	6.30818	9.23102	9.24325	2	2.41574	2.80308	2.30755	3.30467	3.92506	2.67453	6.10557	2.79	2	2.59129	3.87767	3.45214	2.34682	3.5951	3.12827	5.6443	2.32243	2.29824	2	6.99357	2	8.36831	4.26137	3.33129	5.68984	2	6.67223	2.29038
AC011747.3	NA	-1.25161	0.264517		4.62681	2	3.52427	3.53684	2	2	2.19187	2	2	3.87577	5.46177	3.34014	2.77195	6.50029	4.48693	2	4.93756	3.8765	4.70304	2.30755	2.87983	3.55422	2	2.37274	7.0157	2.54574	3.33329	2	2	6.15773	2	2	2	3.00125	2.54527	4.02035	2	4.4548	2	4.26137	3.49546	2	2	2	3.47699
AC011747.4	NA	-2.12246	0.00573312		6.77257	3.52378	8.2439	8.59563	2.95866	2.6196	5.67875	3.71996	5.02731	7.22641	8.5425	8.0837	5.89875	8.44389	6.2451	2.81048	8.90288	7.0398	7.39113	2.56093	5.5238	7.43941	2	3.12383	10.5253	2.29852	5.10415	2	2	8.81968	2	3.91351	2	5.617	4.54165	7.71941	2.8931	7.42702	2.68622	9.11002	7.24782	3.73517	6.75544	3.26292	6.05373
AC011747.7	NA	-0.645119	0.234369		5.50502	5.0287	6.55562	6.8419	6.02546	4.07679	6.48131	6.51069	4.37659	6.2526	7.01515	6.81704	4.18201	5.50407	7.7039	7.22626	9.06051	5.06136	6.18039	7.27723	7.25462	5.55579	5.57628	5.16349	9.65808	7.17681	5.82491	8.36106	5.51309	7.19374	3.46911	5.63973	3.84333	7.45365	6.40659	7.80077	6.26413	4.29927	3.49936	7.77254	6.30756	3.84318	7.15706	3.92585	5.99442
AC011891.5	NA	-2.9081	0.0149831		3.36484	2	2.61929	2	2	2	2.19187	7.33848	2.31806	6.81614	2	4.32794	4.68364	2	2.299	2	2	3.8765	2.80308	2	2.50597	3.19609	2	2	2	2.94076	2.32573	3.54131	5.03432	2	2	2	2	2	2	2.35377	2	2.64182	2.38353	2.62487	7.14028	2	2	2	7.44576
AC011899.10	NA	-2.96901	0.0200971		2	2	3.38314	3.73299	2	2.34281	2.19187	2	2	2	3.72762	3.72143	2.95861	2.30466	2	2	4.56905	2	2.53296	2.30755	2.50597	2	2.8438	2	2	2	4.92328	2	2	2	2	2	2.36468	2	2	8.47723	2	6.22106	2	2	5.15131	2	2	2.43291	2
AC011899.9	NA	-3.13026	0.00185617		2	2	5.13318	6.35321	2.24939	2.34281	3.09621	2	2.57851	3.87577	5.89442	5.959	4.62968	2	2.299	3.00365	5.98209	2.5859	3.75849	2.77638	3.03576	2	2.99527	2	2	2	6.63284	2	2	2	2	2.4806	2	2.80842	2.29824	7.46184	2.71622	8.18979	2.93628	2.62487	7.50065	3.49139	2	2	2
AC011997.1	NA	0.515066	0.74946		2	3.83083	2	4.0598	2	2	2	3.61582	2.57851	2	4.78826	2	2	2.55607	2.299	2.58739	2	3.41679	4.52779	2	3.4224	2	5.91715	2	2	2.54574	2	4.21105	2	3.99612	3.33105	2	2	4.52562	5.21213	2	2.71622	2	2	2	2.38212	2	2	2	3.22512
AC012065.7	NA	-0.371335	0.6401		3.70074	2.59596	2.85134	2.88374	2	2.6196	2	5.2807	2.57851	2	4.11746	2.46774	3.5295	4.0203	3.10532	2.32339	3.57225	3.22399	2.53296	6.14017	2	2.7186	2.8438	2	2	2.94076	3.33329	2.65368	2	2.86017	3.5951	3.12827	3.28569	2.58579	3.72091	3.07832	6.75109	6.83059	3.33494	3.89155	3.33129	3.02517	2.40176	3.92585	3.22512
AC012074.1	NA	1.26745	0.100136		3.0877	4.96713	3.77084	2	2	2	6.00697	2	2.57851	3.27114	3.93567	3.10354	3.27211	3.40376	4.6546	2.81048	2.57862	3.8765	2.37621	2.30755	4.1924	2.7186	3.37269	3.86921	2.79	3.81914	2	3.80064	3.69251	4.55864	2.59004	2	2.65553	2	2.29824	4.28999	2.51458	2.35631	2	2.62487	2	2	2.71566	4.37835	3.47699
AC012074.2	NA	0.250875	0.795936		4.39953	4.44171	3.05118	3.42776	2	2.6196	5.74146	2.29799	2.57851	2.83616	3.48443	3.10354	3.27211	3.2695	4.48693	2.81048	2.31813	3.11698	2.80308	2.77638	3.81576	2.51641	3.67157	4.35822	2.79	3.25054	2	3.10189	2.58115	5.01177	2	2	2.36468	3.46102	2	4.11594	3.44059	2	2	2	2	2	3.3816	3.92585	3.22512
AC012123.1	NA	2.74897	0.232009		2	2	2	2	2	2	2.36119	5.37942	2	2	6.49678	2	2	2	2.75777	2	2	2	2	2	2	2	2	2	2	2.29852	2.32573	2	2	2	2.32498	2	2	2	2	2.35377	2	2	2	2	2	2	2	2	2
AC012146.7	NA	1.14331	0.0259585		7.41406	6.9703	6.16089	5.79582	9.00421	10.0997	9.3812	7.61325	7.94087	5.35986	10.4227	6.83651	6.42758	5.64632	5.82035	9.23124	6.77599	5.50505	7.57368	10.0485	6.13693	7.00914	8.3482	5.57387	7.81787	7.2657	5.99498	5.01242	6.07667	9.04124	8.62235	8.66969	8.35428	8.97975	8.68597	6.1882	11.2748	4.21473	8.21706	7.88267	5.71482	8.73593	4.54021	8.77459	7.12473
AC012307.3	NA	0.33254	0.0913095		8.02557	8.19218	7.59031	7.27874	8.04662	7.01713	7.46267	8.08244	7.52786	7.58848	7.7388	6.93912	6.61975	7.86719	7.44639	8.36034	6.73648	7.80149	7.49008	7.48285	8.31387	7.02829	7.83869	6.98462	8.16431	7.36561	6.32172	7.93507	7.89561	7.71788	7.84146	7.93283	7.73721	7.62449	7.68711	8.32052	8.11153	6.77263	7.01643	6.50352	7.98802	8.29719	6.70305	8.15664	7.85435
AC012309.5	NA	-0.0757584	0.945278		5.41656	6.74118	7.92545	7.37737	6.44342	9.30297	2.19187	2.29799	5.68249	5.09403	3.01968	6.02835	7.90035	2.55607	6.83971	8.16705	7.32121	5.30019	6.75857	2.77638	7.90739	4.72139	7.01762	2.91414	8.92817	5.931	2	7.5501	5.68985	6.94919	2.59004	4.05747	8.42359	2	2	6.07382	4.89311	5.18972	2	6.35857	5.10121	7.16744	3.95978	6.74934	3.35654
AC012313.1	NA	-0.809816	0.348371		2.29286	4.6906	3.38314	7.69234	2	4.4037	3.18914	2.29799	4.07261	5.35986	2.59811	5.78957	7.47242	2.55607	4.6546	2.32339	4.56905	5.37176	4.37045	2	2.50597	5.55579	6.73505	2.66869	7.62532	2.29852	2.81548	3.33826	7.2926	3.6663	2.32498	2	3.59128	3.17131	4.80132	6.73152	2.51458	3.08447	2.68622	3.6637	3.77654	3.49139	2.40176	4.27783	3.78766
AC012314.8	NA	-0.750427	0.00925435		6.95113	6.73195	6.94272	7.73302	6.05851	6.18319	6.32627	7.71757	6.1314	7.37576	6.63742	7.98685	6.42758	6.74761	7.09432	6.6069	8.42405	8.35149	8.43721	6.54444	7.25462	8.4335	8.31977	6.5488	8.33905	7.11115	6.60307	7.42737	6.87156	6.48982	6.78281	7.04531	5.70918	7.45365	7.82791	7.8981	7.99518	7.79048	6.74873	8.82283	8.89808	6.50711	7.83782	7.18369	7.68338
AC012318.3	NA	-0.384882	0.293657		8.19912	8.51352	7.87363	8.67235	7.08041	7.27871	8.10238	8.69424	7.59566	9.30574	8.62741	8.46763	8.88822	7.54998	8.52302	8.33811	8.20031	7.40645	8.57433	7.87039	9.96275	8.32538	8.43358	8.97052	8.67381	9.56083	9.29023	8.10086	10.3048	9.4728	7.28157	7.66705	7.41621	8.85422	8.46001	8.47272	8.07531	11.1583	7.6447	8.03356	8.04213	7.9439	7.92428	8.91089	8.066
AC012354.6	NA	2.61191	0.00907772		2	2.4233	2	2	2	2	4.9421	2	2	2	2	2	2	2.55607	2.54655	8.42083	2	2	2	2	2.50597	4.46443	4.31436	2	3.29757	6.2072	2	3.33826	2	3.39534	3.00761	2	2	2.58579	2.75611	2.63765	3.65209	2	2.38353	2	2.38212	3.02517	3.3816	5.28522	2.73888
AC012354.8	NA	-0.409663	0.336695		4.57326	3.89837	2.85134	5.17455	5.06339	3.98202	5.67875	3.24888	5.07031	5.81104	3.34551	5.4537	3.6428	2.95644	4.48693	4.09304	3.68723	4.70281	4.41142	4.93603	5.49721	3.44443	3.84116	2.91414	5.00858	4.84937	5.06101	3.80064	2.99427	5.01177	4.18174	3.12827	2.89746	4.46147	3.72091	3.07832	3.74725	4.12492	4.39599	3.39298	4.54895	4.62667	4.82806	3.92585	5.17417
AC012358.4	NA	0.192322	0.536823		6.33133	6.88962	6.90449	6.21232	6.44342	6.68238	7.15237	6.86887	5.62597	6.32221	7.8263	6.24779	6.83771	6.68306	6.07811	6.07294	5.78961	6.67511	6.37937	6.06023	7.44055	7.62699	6.57589	6.53051	7.60386	6.39231	5.68985	7.2504	6.41533	7.01129	7.26271	5.08934	5.70918	7.35116	7.00009	7.37756	8.60947	5.88042	6.1247	6.97066	5.95942	6.21711	6.66703	6.12497	7.01957
AC012358.7	NA	0.00719199	0.99134		2.74434	2.75016	3.65281	3.63824	2.46195	3.98202	2.89021	5.81531	3.15915	4.4737	5.7085	4.38193	5.01359	5.98305	3.91208	5.09389	3.4473	4.27524	3.99252	4.52411	5.26477	4.00459	2.8438	2.91414	4.35936	4.59871	3.82088	5.47587	3.89849	4.91112	5.05774	4.61804	2.65553	3.46102	3.38267	5.81363	4.5677	5.73623	4.12095	4.68272	4.01169	2	4.18023	3.4593	4.81144
AC012360.4	NA	0.160061	0.845059		3.23291	4.93532	3.05118	3.18124	2	4.78679	3.77319	3.61582	2.57851	3.67753	3.93567	2.65481	2.95861	2.55607	2	3.91224	3.98569	3.22399	3.03052	3.27837	3.4224	2.28119	4.57708	2	2.97973	2.75672	2.59129	2.65368	3.69251	2	3.81821	2.84047	2.36468	3.80914	3.50445	5.94958	3.65209	2	3.49936	3.05945	2.38212	3.73517	2.97331	2	3.69135
AC012360.6	NA	1.33867	0.0183233		4.62681	7.76912	2.61929	3.30976	6.48048	5.87572	2	4.15102	5.98177	2.7033	4.42405	5.23644	6.42758	8.18883	4.36324	4.52958	3.4473	3.11698	3.99252	4.89053	8.34029	5.01818	6.39697	7.25348	3.43358	3.91019	4.33706	7.46529	5.82222	5.72561	5.9684	7.79582	6.6026	4.39434	4.9799	3.25669	3.83652	4.78307	4.88657	2.62487	6.35109	4.28747	2.71566	6.36438	4.44868
AC012362.3	NA	3.69535	0.0163807		2	2	2	2	2	2	2	2	2	2.7033	2	2	2	2	3.50708	4.59104	2	2	2	2	4.64408	4.00459	2	2	2	2	2	5.86445	2	3.06143	2	2	2	2.32243	2.54527	2.63765	4.28013	2	2	2	2	2	2	3.4593	2
AC012363.13	NA	-0.0798003	0.963196		2.74434	2.22712	2.34262	2	2	2	2.19187	2.29799	2	2	6.90814	2.46774	2	2.7701	2	3.58982	2	3.11698	2.92128	4.19034	3.63245	2	2.48273	2.91414	2	2.29852	2	2	2.80245	2.34682	2	2	2	2.80842	2	2	2	2.64182	2	2	2.38212	2	2	2	2
AC012414.1	NA	-2.07798	0.247718		3.88785	2	2	2	2	2	2	2	2	2	2	2	2.95861	2	2	3.70549	2	2.22279	2.20034	2	2.27505	6.06258	2	6.02948	2	2.54574	2	2.46688	2	2	2	2	3.10459	2	2	2	3.65209	4.29927	2	2	2	2	2	2	2.91978
AC012487.2	NA	0.657115	0.0249254		6.1235	6.45752	6.07171	6.12766	5.72962	5.7375	5.20945	5.90642	6.50496	5.91983	7.04913	4.75362	5.05512	7.35657	6.01786	6.23572	4.15508	5.94121	6.51714	7.77971	6.97524	6.62477	7.17666	5.83457	5.60634	4.70425	4.97067	7.47152	6.93142	6.38113	5.74196	6.67298	6.36152	6.06843	5.53153	6.00057	6.16421	5.88042	5.87812	5.35264	4.01169	7.60345	5.57506	6.7864	5.80029
AC012501.2	NA	1.3639	0.264591		2.29286	2	2.61929	2	2	4.7296	2	2.29799	6.42439	2.7033	2	2.82039	4.25512	3.84255	2	2	2	2	2.37621	2	2	4.76771	2.26146	3.74782	2	2	4.771	2	6.70321	2	2	4.41914	4.55805	2.58579	2.54527	2.35377	4.80738	8.30673	4.69633	4.08828	6.09361	2.60179	3.3816	3.63213	2
AC012501.3	NA	0.28889	0.815239		2.29286	3.2412	3.22669	2	2	4.60792	2.36119	2.93939	6.28532	4.62828	2	3.54335	4.32469	5.59109	3.91208	2	2	2	2.80308	2	2	6.46526	2	3.61527	2.79	2	5.50908	2	8.88344	3.89433	3.00761	5.96595	5.77128	3.80914	2	3.07832	5.49645	10.4069	5.25199	5.35264	6.5695	2	4.95297	2.76545	2
AC012507.3	NA	0.41841	0.649302		2.53619	2.22712	2.34262	2	2	2.6196	2.89021	3.9081	2	2.55697	8.82011	2.46774	2.5575	2	2.54655	3.70549	2.57862	2.5859	2.80308	4.3997	2.87983	2.28119	2	2	2.31385	2.54574	2	2	2	2	2.32498	2.84047	2.65553	2.32243	2.29824	2.35377	2	2	2.93628	2	2.68393	2.82896	2	2.43291	2
AC012512.1	NA	-2.45794	0.000305858		7.23596	5.39885	3.87993	2	2.46195	4.16572	2.77501	3.50356	3.15915	3.87577	3.93567	3.54335	2	4.0203	3.25202	3.17398	3.15934	2.73809	3.47901	2	3.63245	5.29616	2.8438	3.98117	3.55787	2.54574	3.00948	3.44335	3.31505	7.43939	11.7796	2.84047	7.4259	7.17235	5.71931	2.63765	3.19266	8.90091	2	7.94747	4.1163	5.40267	2.40176	3.26292	6.01446
AC012531.25	NA	-0.821626	0.155201		7.68413	8.52692	9.25475	10.5628	9.68865	7.21763	7.69035	9.71903	4.73833	9.15013	9.05561	9.48897	11.7576	9.99268	7.45399	7.98445	8.44871	6.66565	8.86723	9.85474	9.15761	7.72416	8.20789	7.59007	8.83911	8.76878	7.59593	10.3969	8.47649	7.78341	2	8.31594	5.13177	8.50231	6.24125	8.15034	8.49759	8.22264	3.33494	8.12603	9.1468	7.45814	9.30108	6.85779	8.0898
AC012613.2	NA	-0.182896	0.852895		2.29286	3.01647	2.34262	2.88374	2	3.77147	2.19187	2.75556	2.99031	4.43232	2	2.46774	2.77195	2.95644	2.94198	2	2	5.06136	3.47901	2.30755	2.50597	2.51641	3.25752	2.66869	2.79	2	2	5.17384	3.45214	4.68594	2.32498	6.26188	4.62684	3.32342	3.10314	6.35421	2.51458	3.26348	4.76257	3.89155	4.1163	2.60179	4.07422	2.43291	2.53198
AC013262.1	NA	-0.138353	0.952472		2.29286	2	2	2	2	2	2	2	2.57851	2	2	2.25274	2.95861	2	2.54655	2	2	2	2.20034	2	2	2.51641	2	2	2.31385	2	2	2	2	2	2	2.4806	2	2	2	2	2	7.73844	2	2	2	2	2	2	2.29038
AC013268.3	NA	0.364128	0.737242		3.23291	6.22739	5.55118	2	2.64718	3.05165	2	6.77527	2.79905	6.021	2	4.8333	4.57362	7.61372	4.22795	2.58739	2	4.5048	3.31594	2.77638	7.54808	4.28496	5.09597	7.92712	4.66597	5.64318	5.40942	5.34636	8.40651	5.97035	4.65661	2	3.59128	7.30621	5.50259	2.87474	2	5.67427	2.38353	2	5.57497	2.60179	6.00831	2.76545	3.47699
AC013268.5	NA	0.481593	0.55614		2.74434	7.65171	6.66637	2.88374	3.43206	8.35289	2	9.52601	5.11207	7.98889	4.61762	6.6064	7.91734	9.39987	6.13595	5.73466	2.99047	6.90959	7.14612	6.68433	9.19738	8.31762	7.97253	10.0965	5.71712	9.58521	8.15305	7.57922	10.171	9.19631	9.07305	4.79281	9.00779	7.56468	7.1382	5.75545	2.51458	7.76098	5.87812	5.75142	6.75915	6.36938	6.9175	4.27783	4.61543
AC013271.3	NA	-2.23417	0.327714		2.92621	2.22712	2	2	2	2	2	2	2	2	2	2	2	2	2	2	2	2	2	2	2	2	2	2.66869	2	2	2	2	2	2.86017	2	4.61804	2.65553	2	2	2.63765	2	4.29927	2	2	2	2	2	2.76545	2
AC013394.2	NA	-0.322717	0.115222		10.631	12.3616	12.3804	10.9726	12.0662	11.2719	12.0397	11.5641	11.6784	11.4767	11.1125	10.918	12.7596	11.4581	10.8583	11.8078	11.7131	11.1004	12.3924	11.3928	12.0125	10.304	11.6362	11.2382	11.7953	11.1565	10.7779	11.434	11.174	11.4494	12.8411	10.8965	11.8588	11.7197	11.5927	11.9642	10.817	11.4735	11.185	11.8392	11.7284	11.2936	11.6403	11.318	11.2661
AC013449.1	NA	-0.199492	0.678104		4.91207	4.86953	6.34342	5.75124	4.1364	5.0892	6.41552	4.29286	6.6107	5.44555	4.35329	6.29076	5.21024	3.12144	4.22795	5.86476	4.93756	6.40639	6.72645	6.37306	6.0297	5.60764	4.57708	3.61527	5.35543	4.48482	3.82088	4.75098	5.11913	4.55864	4.92005	4.52201	4.55805	5.42853	5.17593	3.07832	3.74725	3.56611	4.88657	3.6637	3.89891	5.21437	5.01159	3.4593	5.77701
AC013480.2	NA	-0.50912	0.822464		2	2	2	2.27654	2	2	2.36119	2.75556	2	2	2	2.46774	2	2	2.299	2.32339	2	2	2	2.56093	2	2	2	2	2	2	2	2	2	2	2	2	2	2	2	6.16604	2.28011	2	2	3.6637	2	2	2	2.43291	2
AC015849.16	NA	-0.378588	0.554415		6.58237	8.88214	9.1333	7.86962	3.32747	7.29851	8.45092	6.71353	6.90006	9.97265	8.06641	9.13526	6.27775	9.0995	8.01772	8.3064	6.30377	8.53415	4.91733	6.37306	6.81224	5.388	7.1446	5.94915	7.89059	6.24267	6.91308	10.2113	6.23706	6.09028	5.223	2.4806	6.73314	7.42029	7.35608	8.3601	6.35757	8.47065	6.51892	10.1876	4.3911	6.88108	9.02335	6.63208	6.96912
AC015849.19	NA	0.0363595	0.945311		7.05245	8.14081	7.5496	8.60819	6.77706	5.84912	6.71021	8.96717	6.04781	8.46986	8.75298	7.46207	8.59279	7.89025	7.96551	7.80157	6.53629	7.69855	7.87038	7.94463	9.69528	7.381	8.88785	7.13744	6.28317	7.73913	7.02954	8.68953	7.52793	7.43033	8.83841	7.42304	5.03385	7.49429	6.9148	9.29113	7.46179	7.97529	8.04143	9.57123	7.8045	5.53739	8.18207	7.49486	6.91684
AC015849.2	NA	-0.832051	0.261688		2.29286	2.88945	5.21875	2.5085	2.24939	3.2272	2.64981	5.41088	2.99031	3.17406	2.59811	4.66929	2.30551	4.51162	2.299	3.81256	2.99047	3.32361	3.55412	2	2	2.89591	4.42525	3.86921	2.97973	2.54574	2.59129	4.08678	3.31505	6.30384	3.5951	2.4806	2	3.00125	3.10314	2.63765	4.00002	3.08447	2	4.55547	2.38212	3.02517	3.19185	4.47232	2.73888
AC015971.2	NA	-1.49332	3.87464e-05		8.00043	7.92298	6.96765	7.79473	6.49262	6.9561	6.7258	7.5721	6.8392	8.18538	7.32351	7.51136	7.33586	8.39636	7.10402	7.1156	9.78187	8.80583	8.48118	7.42817	7.90739	6.61213	7.38993	7.87008	8.3648	7.99454	8.07389	7.69015	7.69611	7.68015	8.05934	7.17726	5.96969	8.27392	6.97924	9.62955	6.98383	8.81377	6.73229	7.38042	7.69897	5.9045	8.17568	7.64366	8.07079
AC015987.1	NA	-1.09456	0.0213133		5.56112	4.02464	4.99449	6.17905	2.46195	2.85174	2.99688	3.9081	2.31806	4.80078	3.93567	3.87993	3.93745	3.93416	4.15522	4.64998	3.4473	6.00262	7.2401	3.27837	4.82601	4.28496	3.84116	4.5878	2.79	3.10394	3.82088	3.71927	4.8481	4.419	3.17838	5.444	2.36468	4.46147	3.9091	3.80779	3.65209	4.78307	3.49936	4.4159	4.88135	3.73517	4.18023	4.93529	5.84574
AC016292.3	NA	-0.312725	0.351248		5.53334	5.8378	6.52235	6.92452	4.96223	5.4136	7.06923	4.80015	6.1314	7.09998	4.98831	6.83651	5.24654	5.24255	4.94082	7.15683	5.02761	6.76646	6.78998	7.32932	6.61614	5.55579	5.64664	5.42342	5.86882	4.89467	4.97067	5.11142	5.8473	5.10585	6.01423	5.63973	5.39103	5.39457	4.54165	4.02035	5.46879	5.39576	5.25199	5.63034	6.0146	6.23704	5.91925	5.23248	6.48568
AC016582.2	NA	-0.821818	0.462569		2	2.22712	2.34262	4.6019	5.3029	2	2.19187	4.15102	2.99031	2.21046	2.32983	3.10354	7.26684	2	2	2.58739	2.57862	3.8765	2.20034	2	4.59477	3.92506	3.37269	2.37274	2.31385	2	2	6.52179	2.31964	5.05957	2	2.4806	2	2.58579	2.29824	5.56534	2.8931	4.72312	2	4.08828	3.14602	2.60179	2.40176	4.99983	2
AC016586.1	NA	-0.381545	0.292781		4.05344	6.16019	3.52427	4.69899	4.25521	4.07679	3.71187	4.15102	4.30639	5.76178	5.65066	3.54335	5.01359	4.92289	5.56361	5.88944	5.26826	5.46197	5.24656	4.74472	4.94883	3.65625	4.47765	3.86921	4.60964	5.17727	5.37461	5.42546	5.31161	5.66508	4.65661	4.94868	5.6443	6.35992	5.81657	6.43056	4.00002	5.79565	4.88657	4.55547	5.15131	3.61843	3.69947	4.16977	4.44868
AC016629.3	NA	0.0831368	0.919064		2.29286	2	2.61929	2.70828	3.62092	2	2.5127	3.24888	3.15915	2.83616	3.01968	4.27184	2	2.55607	3.38518	2.58739	3.31049	2.41574	3.39978	2.30755	2.27505	7.35848	3.13235	2	3.96949	3.25054	3.47148	2.25224	2	6.11312	2.81388	3.57366	2	2	2.54527	3.91798	2.71622	3.08447	3.64695	2	3.14602	3.19786	2.97331	3.03552	2.73888
AC016629.8	NA	-0.343448	0.376928		8.29735	7.24134	8.26919	7.98481	5.6667	7.6693	8.762	8.02768	6.69554	8.95939	8.75298	9.37545	7.65232	8.92904	8.19597	8.51896	9.7106	9.40508	10.4427	7.26836	6.64064	10.142	10.1902	7.31887	9.82354	7.68858	8.07931	7.87997	8.67514	8.51559	8.51086	6.6043	6.88127	9.44749	8.9579	8.05105	8.29989	8.5803	7.94489	7.78677	8.11338	7.96796	9.26237	7.65372	7.5107
AC016683.5	NA	-2.06852	0.00225217		3.0877	2.22712	3.22669	3.73299	2	2.6196	2	2.29799	2	3.17406	3.48443	2	2	2.7701	2.54655	2	4.15508	3.41679	4.24005	3.53648	2.70497	2.28119	2	2	3.6723	3.25054	3.71355	2.81904	3.57732	2.86017	2	2.4806	2	3.32342	3.24967	4.58547	2.28011	3.92657	2	2.62487	3.33129	2	2.40176	3.03552	2.53198
AC016683.6	NA	0.822086	0.420579		6.04699	12.4125	6.24488	5.06954	13.954	11.2875	4.64683	10.9022	8.50432	5.31503	5.5904	5.52742	5.01359	7.68798	5.88923	8.6034	5.34031	6.32459	6.51714	7.25944	4.54371	13.2802	9.90824	11.9942	10.9508	12.7867	10.8446	7.46529	6.57397	13.9793	13.9019	7.43627	7.65725	12.1401	11.382	6.63801	5.22609	4.94927	12.3629	7.17929	12.3797	14.6136	6.31801	8.74665	7.19666
AC016700.5	NA	-0.0977651	0.880793		5.64137	4.08386	4.16503	5.30364	4.99674	4.89479	5.56197	4.0745	5.65451	3.17406	6.68141	4.8333	4.5153	2.95644	4.07864	3.46407	4.30666	5.17241	5.41721	5.57652	6.20423	4.67353	6.00904	3.61527	5.1731	5.06286	3.92077	5.57172	5.6333	6.45449	6.38949	4.05747	3.10459	5.93307	7.00009	6.23153	6.03816	2	3.14933	5.69215	4.30519	6.6918	5.85667	2	4.98399
AC016700.6	NA	0.0393926	0.955435		3.23291	3.60688	3.65281	2.88374	6.25666	5.13397	3.64783	3.71996	3.98544	3.52842	2.82424	3.54335	4.5153	2.7701	4.29718	3.46407	2.99047	3.32361	3.82065	3.12964	4.43584	3.65625	3.91903	3.4693	2.31385	3.99584	4.10193	2.96738	3.31505	3.6663	4.0114	2.4806	3.59128	4.2499	3.50445	3.68847	4.5677	3.08447	3.14933	3.05945	3.14602	3.61843	3.19185	3.4593	3.08052
AC016708.2	NA	0.10121	0.795936		5.03601	4.48629	3.98135	4.32609	6.27083	5.13397	5.61318	3.9937	4.93727	4.89518	3.93567	5.50327	4.92676	3.40376	5.28556	5.00638	3.15934	4.66532	4.8886	5.21976	5.02526	5.47433	3.47935	4.18198	5.24882	4.54289	5.40942	4.26938	4.63422	4.85803	4.82037	4.94868	4.40978	5.4617	5.21213	4.28999	5.25876	4.02915	4.8259	4.79966	4.99546	4.74278	5.91925	6.00431	5.77701
AC016710.1	NA	1.863	0.65455		4.57326	2	2	2	2	2	2	2	2.57851	2	2	2	2	2	2	2	2	2	2	2	2	7.95688	2	2	2	2	2	2	2	2	2	2	2.36468	2	2	2	3.32194	2	2	2	2.38212	2	2	3.63213	2
AC016712.2	NA	0.571007	0.142167		4.99587	4.61231	3.52427	3.98478	4.19703	5.13397	5.62985	4.0745	5.11207	5.40334	3.83539	4.75362	5.09549	3.74472	5.21576	5.36413	3.57225	4.90931	5.51445	5.63287	7.50869	6.53388	4.42525	3.86921	3.29757	5.17727	3.92077	4.08678	3.57732	5.01177	5.71445	5.27754	4.62684	4.80949	4.15208	5.04006	3.92058	3.56611	4.76257	4.55547	4.1163	4.43285	3.69947	4.05296	5.57591
AC016722.2	NA	1.46651	0.0139418		6.60923	7.34785	3.22669	3.42776	4.89061	7.6994	4.47293	6.09254	6.17145	3.44765	4.02942	3.10354	3.74785	7.30601	6.85127	8.58086	5.11237	3.73892	4.04554	5.8857	6.40352	6.7338	8.22332	8.77855	3.29757	3.61774	2.32573	6.84315	7.07633	6.93644	4.40461	8.23496	8.6635	4.39434	5.06154	6.90212	8.36884	3.69653	4.31001	5.86311	4.88135	7.99163	2.71566	8.64438	5.57591
AC016722.4	NA	0.0985138	0.79129		7.10056	6.46867	5.92667	5.98094	5.80946	5.552	4.99454	7.41029	6.22951	6.70759	6.3591	6.93912	6.5633	7.58574	6.48653	7.31088	6.62551	6.50517	6.88031	7.444	7.18969	7.35848	6.76698	6.87293	7.13025	6.11451	5.85047	7.40802	6.96617	7.50992	6.28118	7.91404	6.16737	7.04681	6.9148	6.7761	7.47576	6.42297	8.13817	6.28024	7.18907	7.11453	7.0352	7.3904	6.07297
AC016725.4	NA	-0.0688153	0.885455		5.28949	5.65462	5.92667	6.09236	3.93754	4.60792	5.37683	5.58647	5.59686	5.38176	7.84576	5.34916	6.70049	4.38745	6.48653	5.59164	5.95939	5.7214	7.68648	5.42518	5.76578	4.67353	4.31436	6.02948	6.04907	5.9948	5.18673	7.1988	6.71688	6.74504	4.82037	4.30836	5.13177	6.78376	6.85881	5.75545	5.41184	5.76625	5.84792	5.96678	4.47218	4.20889	5.32066	6.48201	5.54868
AC016734.2	NA	-0.0278246	0.945741		7.21863	7.16112	7.37423	7.27087	7.59587	7.48286	8.07524	6.34141	7.55082	8.58997	6.44667	8.35065	6.11055	6.21992	6.68039	6.99574	5.40894	7.83141	7.82181	8.03104	8.26348	6.6373	6.96353	7.92712	7.0689	7.07225	7.09515	6.34319	6.67547	5.69566	6.5844	6.55663	6.32058	6.70284	6.85881	5.86956	6.90347	5.96049	7.04332	5.91588	6.75915	7.72137	6.99218	6.61157	8.03199
AC016735.2	NA	2.10239	0.0764082		6.68692	6.54441	2.85134	2.27654	2	4.16572	2.64981	5.81531	11.5744	2.21046	7.29548	2.46774	2	2.95644	2.75777	3.3263	3.31049	2	2	9.15357	5.57555	6.57354	11.0267	9.25577	9.56116	9.06966	3.00948	7.65229	7.21765	6.8575	2	4.18836	10.9748	2.58579	2	2.63765	5.74726	2.64182	2	6.31993	3.33129	3.02517	2.71566	11.1803	8.22495
AC016738.3	NA	0.682041	0.389797		2	2	2.34262	2	2	2.6196	2.5127	2	2.99031	2.21046	3.48443	3.44532	2	3.63977	2	2.81048	2.31813	2.41574	2.37621	2.96379	2.87983	2.51641	2.99527	2.37274	2.57148	2	3.18045	2.25224	2.99427	3.53717	6.59951	4.30836	2.36468	3.00125	2.54527	2	2.28011	3.92657	4.39599	2	2.38212	2	2.71566	3.03552	2
AC016738.4	NA	-0.410255	0.618535		5.78962	4.86953	2.85134	5.33418	2	3.2272	2.5127	4.0745	4.98299	4.62828	6.60733	4.08915	2.5575	6.40743	2.94198	7.18699	5.40894	3.22399	4.24005	5.18248	5.35638	5.056	5.64664	6.87293	3.55787	2.94076	6.50991	3.33826	6.13892	5.99515	9.40095	7.02793	3.10459	5.52584	3.50445	6.71635	6.19829	8.37162	6.94691	6.01595	3.49546	7.02563	2	5.47879	5.06309
AC016739.2	NA	0.495857	0.180404		8.94763	8.87168	8.63873	8.50457	8.48079	8.68168	10.9367	8.93237	10.6974	8.89231	7.56965	9.52691	9.87779	7.92974	9.33345	10.031	6.44119	10.0252	8.48598	9.54543	11.2274	9.97927	8.14852	8.33797	7.39476	8.98318	8.79021	8.42341	8.20785	8.81621	8.93391	8.47826	8.6635	8.73039	8.57567	7.91149	8.42028	7.9428	8.21115	8.1917	7.85072	7.64135	8.09665	7.61304	10.0351
AC016745.3	NA	0.947288	0.183764		2.53619	3.4356	3.65281	2.5085	4.41688	5.9275	2.89021	3.38183	6.06916	3.74668	2.32983	3.10354	2.77195	6.34203	2.75777	2	3.68723	2	4.19382	4.3997	3.4224	3.3256	4.71444	6.05529	2	5.14013	2.32573	4.08678	3.79917	5.35608	4.76783	2.4806	3.59128	3.46102	2.29824	5.53107	4.00002	2	5.05462	3.39298	4.01169	4.56491	2.71566	6.26285	2
AC016747.3	NA	0.696399	0.354467		7.78179	10.1516	10.1501	9.75407	2.81131	11.5557	3.58081	4.15102	2.99031	8.64308	3.34551	10.1103	2.77195	9.23852	9.32726	10.3179	10.0417	2.41574	9.95063	9.96037	10.7737	10.0205	10.2184	9.5311	9.71425	10.6582	6.69058	9.89313	9.15602	10.5069	10.4181	10.1318	10.2321	9.12142	9.382	4.02035	11.9068	7.97529	8.75748	9.08143	6.2853	10.7196	3.19185	10.0737	8.21632
AC016757.3	NA	0.431285	0.73199		4.57326	2	2.61929	2.88374	2	7.33731	5.50888	2	4.30639	2.55697	3.48443	2.46774	2.5575	3.52659	2.299	2.81048	2	3.0014	3.31594	3.65006	2	6.54722	3.13235	3.12383	6.53077	2	6.57268	2.81904	2.58115	2	2	3.91351	2.65553	2.58579	2	2.35377	5.55022	6.54917	2	2	2	3.02517	2	2.76545	5.88981
AC016773.1	NA	0.155381	0.647955		8.83838	9.79859	8.11592	8.7982	8.59784	7.67688	7.20338	10.0364	7.39886	9.21715	9.3173	9.25222	8.8085	9.06192	9.4765	8.52291	8.73595	8.63455	8.23807	8.04149	10.0939	8.50018	8.85851	9.02706	8.70439	9.11103	7.17824	8.73681	8.80561	8.67371	9.1131	8.81859	7.22977	9.05776	8.35059	9.72739	8.81289	7.80502	9.67972	9.58759	7.93894	9.17109	9.14944	7.97594	7.72045
AC016831.7	NA	1.46273	0.00241545		3.88785	4.72821	3.05118	2.88374	5.1271	6.66723	2.64981	6.40529	6.66781	2	5.62084	3.87993	3.6428	5.0512	4.29718	5.43287	4.30666	3.32361	3.13206	5.83856	4.05331	5.09286	5.97298	5.01356	3.6723	4.29514	3.59759	6.07535	3.31505	5.53584	5.14273	4.30836	9.09535	2	2.94004	3.07832	6.05685	4.94927	4.8259	6.31993	3.64284	6.43989	2.40176	4.37835	4.04314
AC016885.1	NA	1.24705	0.478745		3.97302	2	2	2	2	2	2	2	2	2	2	2	2.30551	2	2	2	5.7372	2	2.20034	2	2	5.92627	2	3.61527	2	2	2	3.10189	2.31964	2.86017	2.32498	2	2.36468	2	3.24967	2	6.71623	2	2.38353	4.26137	2.68393	5.25405	2	2	2
AC016995.3	NA	-0.959091	0.181312		3.70074	4.39571	4.07611	5.98094	2.24939	2.6196	2.77501	3.9937	4.56877	4.83294	2	4.57971	5.41551	3.63977	4.48693	2	5.15295	7.42339	3.22693	3.53648	5.87307	5.96655	6.17692	2.91414	5.57726	4.48482	4.47491	2	3.9914	2.34682	2	4.70807	5.80135	3.00125	2.75611	7.26737	4.5677	4.72312	3.49936	7.0197	5.4201	2.60179	3.69947	6.0659	4.11915
AC017002.2	NA	1.02488	0.0475563		4.12962	4.96713	2	3.18124	3.86466	4.94591	2	4.65004	4.37659	2.55697	2	4.57971	2.77195	6.00435	3.25202	4.25368	2.57862	5.08993	3.93747	4.19034	6.43187	4.40705	5.06205	5.2993	4.55102	4.89467	3.47148	5.37321	6.67547	4.74562	6.05865	5.89105	4.7553	5.04658	4.35997	2.35377	5.7701	3.81613	4.69633	3.05945	4.69122	5.43755	4.07422	5.0616	3.58814
AC017048.3	NA	0.941906	0.29434		4.33664	3.4356	6.60413	10.0389	3.21469	10.0524	6.69444	8.35734	4.15482	8.65437	9.33347	7.11681	12.3918	7.06384	2.94198	3.91224	9.78833	10.282	3.31594	9.0971	2.50597	9.11384	3.25752	4.51526	3.87706	2	4.82356	5.61735	5.11913	3.89433	4.09908	11.2296	6.80911	5.95653	6.375	5.81363	9.97075	6.24257	11.1683	8.56648	7.59419	6.02407	2	3.92585	5.46377
AC017048.4	NA	-0.499869	0.650679		2.53619	2	3.87993	5.94181	2	4.8418	4.27516	3.9081	2	5.35986	4.73359	3.44532	6.72643	2	2	2	5.30474	6.04702	2	4.11321	2.27505	4.85612	2	3.30688	2.79	2.29852	2	2.46688	2.31964	2	2	5.63973	3.10459	4.39434	3.38267	3.25669	4.6684	4.21473	5.87812	4.68272	3.49546	3.49139	2	2	2.73888
AC017060.1	NA	-1.73111	0.125822		2	2	3.52427	2	2.24939	2	2	2.29799	2	2.55697	2	3.34014	3.12386	2.55607	5.84368	2.32339	3.8929	2.22279	2	2.56093	3.17647	3.3256	2	5.06529	4.42611	2	7.41076	2	5.19922	2	2	2.4806	2	3.17131	3.99472	2	3.92058	10.0309	2	4.26137	4.62184	2.60179	2	3.63213	3.08052
AC017074.2	NA	-0.979458	0.00510881		6.39445	4.34819	5.55118	4.8755	4.31114	5.21954	3.18914	3.9081	3.57202	5.44555	4.73359	4.87155	4.5153	4.51162	2.54655	2.32339	5.19242	4.58729	4.32828	4.03172	5.41437	5.32743	4.25554	5.25544	5.13369	3.50542	3.71355	4.57713	4.31276	3.89433	5.53742	2.84047	3.10459	5.28764	5.6418	4.88588	3.32194	4.84062	5.00075	5.56576	6.14397	3.61843	5.12214	4.93529	4.50643
AC017076.5	NA	2.27001	0.0678393		2	2	2.61929	2	2.46195	2	2	2	3.44708	2	3.61115	2.65481	2	2	6.07811	3.00365	2	2	2	3.94535	3.63245	2.89591	5.42437	2.91414	5.1731	3.3836	2	2	6.21796	5.75494	2	2	2	2	2	2	8.06149	3.26348	2.68622	3.05945	2	4.95024	2	3.03552	2
AC017080.1	NA	-0.903257	0.230159		3.0877	2	2.34262	2.5085	3.52958	3.05165	2.77501	2	2	2.55697	2.59811	2.46774	2	2	2.54655	2.58739	2	2.22279	2.80308	2	2.27505	2.28119	4.06318	2	2.57148	4.07668	2.59129	3.33826	2	4.34377	4.18174	3.36809	4.15418	3.32342	2	3.41542	3.05064	4.29927	3.78083	3.89155	3.49546	3.49139	3.19185	2	3.47699
AC017099.3	NA	-0.133644	0.765889		7.23596	8.55335	7.45579	7.2227	6.90069	6.74144	8.53077	8.3694	7.69517	8.69649	8.14183	8.27776	7.26684	8.91224	8.2624	6.6069	9.01445	9.39653	8.75232	9.21023	10.276	7.8152	7.78771	7.55431	8.66693	8.72242	7.50229	8.4105	7.96025	8.39032	6.64392	5.63973	5.99594	8.34676	8.27987	9.18768	9.10556	8.04428	6.69885	7.28336	7.88073	7.33405	7.7109	9.01215	8.08033
AC017104.6	NA	-0.922005	0.0533219		5.66716	3.89837	6.18235	5.4779	2.64718	6.00185	4.71092	4.75183	4.07261	5.63983	5.03427	5.959	5.70363	5.56266	3.61947	6.36448	6.69586	6.23787	5.17698	2.56093	3.81576	4.21981	4.62433	3.4693	4.48992	3.50542	5.01655	4.66667	2.99427	4.49051	3.46911	5.49548	4.62684	6.02471	6.03441	7.87096	3.92058	3.26348	5.20512	5.10248	6.58781	5.13159	3.83549	5.3361	6.05373
AC018359.1	NA	-2.60049	0.0654418		2	2	2	2	2.24939	2.34281	2	2	2	2.39409	2	2.25274	2.95861	2	2	2	3.79373	2	2	2	6.97524	2	2.26146	2	2.79	2.54574	2.32573	2	2	2	2	2	2	2	2	2	2	2.88006	2	2	2	2	2	2	2
AC018463.4	NA	0.722117	0.0310511		3.23291	4.93532	3.77084	4.19908	4.00692	3.88058	4.54503	4.29286	4.62753	4.10374	3.83539	4.08915	4.10501	4.73186	4.36324	4.17559	2.31813	4.22459	4.24005	4.19034	4.69176	4.51962	4.19423	4.35822	4.13827	3.61774	3.92077	4.66667	5.03432	3.6663	4.0114	4.70807	2.36468	3.32342	2.54527	3.91798	4.45945	2.88006	4.01624	3.05945	2.38212	4.20889	2.40176	3.26292	4.26011
AC018464.3	NA	4.54499	0.00568101		2	2	2	2	4.41688	7.38439	2	2	3.15915	2	2	2.46774	2	2	3.72374	4.7611	2	2	2	2	2.27505	2	2	2	2	2	2	2	2	2	2	5.02073	6.16737	2	2	2	3.65209	2	4.55396	2	2	2	2	3.63213	2
AC018470.4	NA	3.88767	4.77626e-08		2	5.22562	2.85134	2	4.96223	2	2.89021	3.38183	4.15482	2.39409	3.61115	2.46774	2	3.40376	2.299	3.3263	2.31813	3.94067	2.92128	2.30755	2.27505	9.49047	7.2909	2.37274	2.31385	2	2.32573	6.3567	2.80245	9.49034	3.46911	2.4806	2	2	2.94004	2	7.48958	2.35631	2	2	2	4.03759	2.40176	5.47879	2.29038
AC018641.7	NA	-0.569884	0.643412		5.25589	2.22712	3.87993	3.18124	2	2	2	3.71996	2.31806	2.7033	2	2.46774	3.5295	2.55607	3.25202	2	2.57862	5.82703	4.19382	2	2	5.056	2.67453	2	2.97973	2	2.59129	6.65903	2	6.5243	3.46911	2	2.65553	2.58579	2.94004	2	3.83652	5.14473	2	3.05945	2.9334	2	2	2	4.11915
AC018685.1	NA	0.886433	0.847803		2	2.22712	3.98135	2	2	2	3.58081	2	2	2	7.01515	2	2	2	2	2	2	2	2	2	3.63245	2	2	2	2	2	2	2	2	2	2	2	2	2	2	2	2	2	2	2	2	2	2	2	2
AC018720.10	NA	-0.396546	0.195892		6.91929	6.0156	6.04853	7.2227	5.38337	5.84912	5.25315	6.53944	3.79349	6.08915	5.7085	5.9047	5.44705	5.0512	6.8741	7.44175	5.6828	6.4177	6.96532	7.02688	5.69735	4.81259	5.34196	5.97643	5.98409	7.0221	5.47662	6.46051	6.61835	6.41828	4.92005	4.94868	5.22347	6.89723	6.76445	7.59222	7.16708	6.71223	6.07343	6.72668	6.14397	6.23704	6.03681	5.56663	7.00962
AC018730.1	NA	0.303694	0.911094		2	2	4.72884	2	2	2.6196	2	9.80886	2	2	2.59811	2	2	2	2	2.32339	2.57862	2.73809	2	2.96379	8.31006	2	2	2	2	2	2	2	2	2	2.59004	2	2	2	2	2	2	2	2	2.62487	2	3.73517	2	2	2
AC018730.3	NA	-0.527168	0.731573		2	2.22712	2.34262	2	2	2.34281	2.19187	9.61481	2	2.7033	2.32983	2.25274	2	2	2	2	2	3.0014	3.03052	2	3.72702	2	2.26146	2	2	2	2	2.25224	2.58115	2	2	2	2	2.32243	2	2	2	4.12492	2	2	2	2	2	2	2.29038
AC018737.1	NA	0.195582	0.510646		8.19026	9.75028	8.33294	8.26797	8.4025	9.88733	8.09038	8.67169	7.92923	8.83392	9.47767	8.75019	8.22996	8.47091	8.03809	8.56563	7.34767	8.68693	9.44128	9.79734	8.60907	8.83804	9.10538	8.60591	8.37329	8.23366	6.61803	8.82211	8.68212	9.27689	9.51693	7.9697	8.91112	9.68898	9.09265	9.286	9.21365	7.08991	8.83264	8.45501	7.52936	9.29276	8.38416	8.61378	7.8599
AC018738.2	NA	0.452288	0.234874		3.97302	4.48629	5.21875	4.8755	3.93754	5.2605	6.52653	4.80015	5.40863	5.17152	4.67677	4.43397	5.13476	3.93416	5.61875	4.39822	4.07287	4.5048	5.31294	4.98014	6.22058	6.6373	4.75746	3.61527	4.05635	5.21347	5.10415	4.21105	4.45005	6.73034	4.40461	4.79281	3.44656	4.17186	4.15208	4.11594	4.80738	4.02915	3.78083	4.55547	3.14602	4.20889	4.6913	3.78645	5.24373
AC018742.1	NA	0.684229	0.67214		2.92621	2.75016	2	2	3.52958	2	2	2	2	2	2	2	2	2	2	2.58739	2.57862	3.73892	2	2	2	2	3.75886	2.66869	2	2	2	2	2	2.62621	2.59004	4.41914	6.44008	2.58579	2.54527	2	2	2.64182	2	2	2	3.35208	2	2	2.53198
AC018755.1	NA	-1.44306	0.00771714		4.27088	6.47973	7.95692	7.55644	5.24665	7.01713	6.14096	6.53944	5.59686	7.69729	6.87063	6.99216	6.27775	4.92289	3.38518	5.21595	7.82671	6.18586	8.21222	4.33324	2.70497	4.46443	7.53299	3.98117	8.63906	2	4.53919	5.47587	2	5.63384	5.89679	6.13778	6.12043	4.08937	4.48359	8.2901	6.00002	8.22804	7.4271	7.06712	5.90205	5.4716	6.90209	4.93529	7.39315
AC018755.16	NA	-1.39577	0.00784234		2.53619	3.83083	5.2597	6.87344	5.55533	6.28595	7.21448	4.75183	3.98544	7.05297	5.28296	6.4883	6.31242	3.2695	3.38518	3.17398	4.89034	4.62683	6.50773	3.27837	2.50597	4.00459	5.09597	2.66869	7.17945	2	5.06101	3.10189	2.80245	5.75494	5.29903	5.02073	5.57636	5.70274	6.27587	7.0904	4.89311	7.37926	4.39599	4.79966	6.14397	3.35208	4.07422	2	3.35654
AC018766.5	NA	-0.573551	0.0363858		9.04674	8.12328	9.47071	9.09653	9.56902	7.8745	8.50162	10.2108	7.84507	10.1594	10.9698	10.2538	9.49952	9.94392	9.37006	9.26463	9.40726	10.2586	10.0578	9.06674	9.69382	9.70056	9.81585	9.04649	10.397	9.714	9.16087	9.01133	9.52968	9.49034	9.56006	9.29963	7.87791	10.0551	10.3383	11.5171	8.36884	9.74277	9.78506	10.3641	10.9245	8.3393	9.84521	8.70854	9.41696
AC018766.6	NA	-0.538742	0.124962		4.82311	4.6906	3.05118	4.38563	3.09235	3.2272	3.71187	5.47182	3.79349	4.15551	3.72762	4.21348	5.13476	4.32112	4.60085	3.81256	4.56905	4.32417	5.64043	3.75535	4.49079	4.72139	3.67157	4.5878	4.87157	4.36118	4.60072	3.87767	5.6333	3.99612	3.46911	4.05747	2.65553	4.00187	4.70298	6.21002	3.05064	4.72312	4.01624	3.89155	4.62184	2.82896	4.7613	3.26292	4.44868
AC018804.6	NA	-0.669719	0.336467		2.29286	4.24819	3.65281	3.63824	2.24939	4.24948	2.5127	3.24888	2	5.46619	3.01968	5.11416	2.77195	5.20626	3.61947	3.81256	4.30666	5.11795	6.78998	5.63287	5.2003	3.65625	3.13235	5.5377	2.57148	3.99584	5.63207	2	4.31276	3.99612	5.14273	2	4.24451	4.86013	3.38267	5.45998	2.51458	2.35631	3.78083	2	3.14602	3.19786	4.27899	6.94232	2.53198
AC018804.7	NA	-2.19609	8.79322e-05		10.4291	5.78524	6.13911	6.46784	6.33968	5.95271	7.36647	6.77527	6.8392	8.84776	9.74282	10.5275	4.62968	5.98305	6.44137	6.15662	7.33008	7.89757	6.28331	6.87162	6.88583	6.79099	5.83919	6.15416	6.20928	6.58426	5.87558	5.42546	6.48089	6.50716	6.83482	6.32015	5.8308	11.2015	11.6946	4.20559	6.50101	10.6805	6.33523	7.15754	5.61123	5.92922	8.36181	6.09574	8.44397
AC018816.3	NA	-3.03578	0.000404467		2	3.75997	2.34262	3.73299	3.43206	4.60792	2.36119	3.71996	6.21041	7.41347	5.9673	4.87155	5.62307	5.31251	4.07864	2.58739	4.07287	5.37176	11.9432	3.27837	5.32649	3.44443	5.60012	4.08507	5.1731	2.54574	8.84528	2.96738	6.17898	7.34609	2	4.41914	7.55506	2	3.81807	10.8317	8.11153	3.08447	5.84792	2	8.65059	5.29266	3.3816	4.27783	3.22512
AC018865.8	NA	-0.500121	0.636307		11.4289	12.2905	12.0594	7.75577	2.95866	3.05165	2.36119	9.66623	7.58828	3.27114	8.79028	9.93172	9.99713	11.1126	11.0347	10.3065	5.86483	12.5739	12.0085	2.96379	4.64408	5.16386	6.95431	10.5329	4.35936	3.10394	9.55212	12.7166	7.64697	12.8433	11.0534	10.912	9.76145	5.25016	7.37217	10.7334	3.19266	4.4548	2.68622	11.5119	11.2802	5.74657	7.59108	8.43276	10.4908
AC018865.9	NA	-0.844799	0.3891		9.30467	9.45183	9.89134	6.17905	2	2.34281	2.5127	7.37084	5.15265	2.7033	6.69578	8.16294	7.86576	8.16539	9.16078	6.7619	3.68723	10.8956	10.0202	2.56093	4.73791	4.15157	4.95522	8.12291	3.29757	2	7.60346	10.6402	4.94421	10.743	8.69802	8.6471	7.13848	5.08966	6.70217	8.56454	2	4.5267	2.68622	9.62372	8.95208	4.50039	5.94955	6.4361	8.47323
AC018890.6	NA	0.387476	0.728309		7.92762	10.4804	2.61929	3.04014	2.64718	2.34281	2.99688	2.93939	2.57851	2.7033	4.42405	4.21348	3.12386	4.51162	9.47463	3.81256	2.57862	9.77867	2.37621	3.65006	7.42652	2.89591	2.26146	4.18198	4.96434	3.10394	3.00948	5.14297	2.58115	8.7302	3.46911	3.75357	2	4.80949	5.6418	2.87474	5.98057	2.88006	3.90333	4.26137	2	3.61843	2.97331	3.4593	8.02212
AC018892.9	NA	1.07886	0.0933328		2	4.52953	4.4743	4.19908	2.24939	5.043	5.02006	3.24888	4.15482	4.38972	9.06394	4.6252	5.50814	6.27352	5.69768	5.32849	4.89034	5.87708	4.8886	3.65006	7.0685	5.82037	4.37087	3.98117	2.79	6.17083	4.53919	4.94243	3.79917	5.72561	5.14273	2	5.13177	2.58579	2.29824	4.02035	3.19266	6.78734	3.64695	3.6637	3.89891	6.42258	2.40176	4.05296	2.91978
AC019097.7	NA	0.0912937	0.804007		5.25589	4.19547	5.41279	4.74518	4.77605	4.54301	6.26355	6.27458	5.88874	5.74497	6.39477	5.76945	5.09549	4.78204	5.56361	5.25445	5.19242	5.94121	5.24656	5.78982	6.1877	5.90571	4.71444	5.7101	5.09318	5.24879	4.01419	4.53018	4.31276	5.27739	5.56848	4.52201	5.13177	5.04658	5.0213	5.088	3.44059	4.84062	5.65215	4.55547	4.75742	5.60032	5.27353	4.05296	5.34217
AC019100.3	NA	-0.254517	0.919811		2	2	3.22669	2	2	2	2	7.04963	2	2	2.82424	2.46774	2	3.12144	2	2.58739	2	2	3.31594	2	2	2	2.26146	2	2	2	2	2.25224	2	2	2	2	2	2	2	2	2	2.64182	2	2	2.38212	2	2	2	2
AC019117.1	NA	-0.0947744	0.936883		3.36484	2.22712	2.34262	2	2.95866	2.6196	2.36119	3.24888	3.98544	2	2.59811	4.75362	2.95861	2.55607	9.64033	4.64998	3.68723	2.41574	2	2	3.89937	2.89591	2.48273	4.08507	4.77243	2	5.37461	2	5.8473	2.86017	2	2.84047	2	3.00125	3.24967	2	4.71623	9.70259	2.38353	2	2.38212	2.82896	2	4.05296	3.47699
AC019117.2	NA	-2.75756	0.00261945		2.53619	2	3.77084	2	2	2	2	2.54484	3.57202	2.39409	2.32983	3.63513	4.25512	2.95644	7.03476	3.00365	4.56905	2	2.20034	2.56093	3.03576	2.28119	2.26146	5.42342	5.09318	2.29852	8.55785	2.25224	5.87195	2	2	3.36809	2	3.17131	3.9091	2.63765	4.97403	10.8927	2	3.39298	6.72648	2.82896	2.40176	3.63213	2.73888
AC019118.2	NA	2.88938	0.00635388		2	2.4233	2	2.27654	3.09235	2.34281	7.09948	2.75556	2	2.21046	11.2564	2	2	3.2695	2.54655	2	2.31813	2.22279	2.53296	2	2.50597	2	2	2	2	2.94076	2	2.25224	2	2	2	2	2.65553	2.32243	2.54527	3.25669	2.71622	2.88006	2	2	2.38212	2.33205	2	2.43291	2
AC019118.3	NA	1.24526	0.227967		2.53619	3.13321	2.85134	2.70828	3.09235	2	5.90107	2.29799	2	2	10.3186	2	2	4.32112	2	2	3.31049	2.73809	2.37621	2.77638	2	2.28119	2	2	2.31385	2	2	2.25224	2	3.06143	2.59004	2	2	2	2.94004	3.91798	3.05064	2	2.38353	2.62487	2.38212	2.33205	2	2.76545	2
AC019172.2	NA	3.70954	0.0563812		2	2	2	2	2	2	2	2	2	2.21046	5.42774	2	2	2	2.75777	4.64998	2	2.22279	2	2	2.27505	2	2.48273	2	2	2	2	2.25224	2	2	2	2	2	2	2	2	2	2	2.38353	3.05945	2	6.6918	2	2	2
AC019181.2	NA	-0.422288	0.640959		2	2.88945	3.22669	2.27654	2	2	3.94291	8.74141	2	3.74668	2.59811	3.44532	3.74785	3.2695	2	2.58739	3.15934	2.73809	3.75849	5.51788	3.03576	2.89591	5.2242	2.91414	4.77243	4.42433	4.33706	3.22491	3.31505	2	2	4.52201	2.36468	4.08937	2.29824	2	2	3.26348	2.68622	2	8.25759	2	4.18023	2	2.73888
AC019181.3	NA	-0.203402	0.770058		3.0877	2.4233	3.05118	3.42776	2	2.34281	2.77501	6.53944	2.57851	2.83616	2	3.10354	3.12386	3.52659	2	3.58982	3.31049	3.41679	3.22693	3.53648	3.17647	4.3473	4.57708	3.4693	3.29757	3.3836	3.47148	2.46688	4.0787	2.62621	3.17838	5.2175	2	3.17131	2.94004	2.87474	2.51458	2.64182	2	3.05945	5.57497	3.35208	3.3816	2	3.87794
AC019185.2	NA	3.25219	0.0565588		2	2	2.85134	2	2	2	2	2	2	2	2.32983	2	2	2	4.6546	3.70549	3.31049	2	2	2	6.65274	4.3473	2	2	2.57148	2	2	3.87767	2	3.78482	2	2	2	2	2	2	4.61893	2	2	3.05945	2.9334	2	2	4.47232	2
AC020571.3	NA	-0.0223552	0.988513		2	2.4233	5.08842	2	2	2.6196	2.36119	2.29799	2	2.21046	3.01968	2	2	2	2	2.81048	5.30474	2.73809	2.67434	2.96379	2.50597	3.55422	2.8438	3.98117	2.97973	2	3.71355	2.96738	2	2.62621	2.81388	7.17726	2	2	3.9091	4.02035	5.94086	6.06077	5.10655	7.04361	5.93102	4.03759	2.71566	3.63213	2
AC020594.5	NA	-1.16443	0.0683033		2.29286	3.13321	4.54227	3.90563	2.46195	3.52485	2.77501	3.38183	3.31029	3.44765	3.01968	4.21348	2.77195	3.84255	2	2.58739	6.78893	2.41574	2.37621	3.53648	4.12453	3.19609	2.26146	2.37274	4.87157	3.50542	3.82088	2.65368	2.58115	3.06143	2.81388	3.36809	2	2.80842	2	2.63765	3.83652	2.64182	2.93628	3.39298	2	2.33205	3.95978	2.43291	2
AC020743.2	NA	0.0405179	0.992472		2	2	2	2	2	2	2	2	2.31806	2	6.59205	2	2	2	2	2	2	2.22279	2	2	2	2	2	2	2	2.29852	2	2	2	2	2	2	2	2	2	2.63765	2	2	2	2	2	2.60179	2	2	2
AC020907.1	NA	2.07214	0.0308735		4.45979	2	2.34262	2.27654	3.32747	2	2.19187	2	5.07031	2	5.52752	4.32794	2.30551	8.28332	3.72374	7.45006	4.62782	2.41574	2.80308	7.74178	8.82223	5.70608	7.55145	4.65687	2	8.88277	6.35782	3.54131	8.60335	3.89433	2	2	2.36468	3.32342	2.54527	2.87474	2.51458	6.17705	2	4.08828	7.40063	2	4.89187	5.38525	2.73888
AC020907.2	NA	1.96971	0.00311319		3.0877	3.75997	2.85134	2	6.36632	2.85174	2.19187	2.29799	4.23259	2.9578	2.82424	2	3.40654	4.17854	3.10532	6.13615	2.31813	3.41679	2.37621	2.96379	6.15405	7.24025	5.42437	5.38322	3.29757	4.29514	3.59759	3.22491	4.16101	4.80292	2.32498	4.05747	5.70918	2.32243	2.54527	2.35377	4.71623	2	2.38353	3.05945	3.14602	2.33205	2	6.59077	4.11915
AC020910.2	NA	0.142975	0.753171		5.47613	7.65659	7.62206	7.3251	4.56224	7.81389	6.60451	5.31436	6.02613	8.33602	7.59287	7.76098	7.11801	6.84525	6.54463	7.06235	7.38222	7.30651	7.4365	4.46325	8.00499	7.32014	7.72406	6.29081	6.26505	5.53289	6.88862	7.15306	6.32895	7.43939	4.71329	6.07149	7.71369	6.77059	6.55491	8.30539	8.93666	7.14805	6.48007	5.56576	7.17703	6.36938	6.57284	7.49486	4.44868
AC021016.7	NA	-1.92129	0.000805456		8.24694	4.99824	7.39276	4.49782	3.52958	4.16572	6.12928	3.24888	5.7893	5.35986	3.93567	10.0594	5.17299	2.95644	5.17955	5.25445	3.4473	5.30019	5.15302	4.69265	6.47339	5.84218	4.06318	3.74782	5.4547	5.21347	4.40763	3.87767	2.80245	5.27739	5.47323	3.91351	6.66935	3.80914	4.29395	4.02035	4.51459	4.66057	4.12095	4.4159	3.89891	4.62667	3.95978	3.92585	8.94202
AC021016.8	NA	-2.03825	0.0193853		4.82311	3.01647	2	2.5085	2	2	2	2	3.15915	2.39409	2.59811	2.65481	2.77195	2.30466	2.54655	2	2.99047	2	3.03052	2.77638	2.27505	2	2	2.91414	2	2.29852	2.81548	2.96738	2	2.62621	2.59004	2	4.05782	2.32243	2.54527	3.07832	3.74725	4.84062	2	2	2	2.60179	2	3.03552	4.85655
AC021188.4	NA	1.37092	0.104628		3.79733	2.4233	2.34262	2.27654	3.62092	5.76622	2.89021	2.54484	2	2.39409	4.89175	2.9689	2	2.55607	7.52064	3.3263	3.15934	2	2.37621	2.30755	2.87983	4.15157	2	2.37274	2.31385	2	2	2.25224	2.58115	3.23802	5.59888	3.57366	2	2	2	2.63765	4.76252	2	2.68622	3.05945	2	4.03759	2	3.26292	2.73888
AC021218.2	NA	3.73187	1.63253e-07		2.74434	4.39571	2.61929	2.5085	2.81131	4.94591	2.36119	4.35888	7.45672	2	6.79256	2	2	4.10159	4.07864	8.1157	2.31813	2.73809	2.80308	2.96379	3.4224	3.65625	5.47681	4.9599	3.43358	2	2	3.44335	2.99427	2.34682	5.10086	2	3.95455	2.80842	2.54527	2	3.44059	3.69653	8.54808	3.6637	2	7.92559	2	3.78645	3.08052
AC021860.1	NA	0.279209	0.764105		2.53619	2.22712	4.72884	4.49782	4.31114	3.05165	4.39704	8.81086	2.31806	2.55697	5.5593	2.82039	6.84956	4.45087	5.91148	3.91224	5.23084	2.41574	5.80322	3.85347	3.72702	3.3256	4.83985	3.61527	5.48633	2.54574	4.01419	5.01242	4.98997	6.60707	3.81821	3.12827	2	4.64595	3.38267	5.04006	4.00002	2.88006	2.68622	6.43286	4.54895	2	2.97331	2.76545	2.53198
AC022007.5	NA	-0.23786	0.499556		7.92762	9.22071	8.72899	8.76775	8.59502	7.15384	7.62116	8.50313	7.82638	9.56582	8.21848	8.04657	7.70546	9.59672	8.10236	9.16963	8.93814	7.83564	9.69569	7.8348	7.81891	7.93675	8.5142	8.0218	9.28586	7.90881	7.31304	9.78605	7.61812	8.57025	6.61447	7.04531	8.62198	8.95376	8.45624	9.09688	8.5314	8.88047	7.09565	8.96106	7.08979	9.36927	9.08947	6.4361	7.71434
AC022182.2	NA	0.775916	0.00439957		5.61511	6.63629	6.34342	6.44003	6.31253	4.7296	7.38623	6.7261	6.50496	6.12855	6.10288	6.06182	6.09071	5.13081	8.99617	7.21654	5.44206	6.19904	7.06499	6.99499	7.23061	6.3482	6.43722	5.60915	6.96047	6.1523	5.06101	6.77431	6.29289	5.81188	6.79599	6.73854	6.55044	5.67472	5.34849	4.20559	6.18135	5.47059	6.74873	5.86311	6.14397	7.14651	6.2946	6.03544	5.80029
AC022210.2	NA	-0.0381425	0.918478		6.17833	5.39885	6.32424	5.75124	5.84778	6.36319	7.32611	5.90642	6.02613	6.37777	5.24438	6.39947	6.16846	4.83053	6.13595	6.43321	5.15295	6.83559	6.04373	6.54444	7.30148	7.13816	5.60012	5.74224	5.24882	6.87163	6.74611	5.14297	5.87195	5.60191	5.79544	5.54518	5.46804	6.51018	5.99339	6.60544	5.19267	5.67427	5.61678	6.66636	5.10121	5.9045	6.22198	5.52338	6.8736
AC022311.1	NA	-2.20418	0.160834		2.53619	2.22712	2	2.27654	2	2	4.88769	2	2	2	2	2.25274	3.12386	2	2.299	2	2	2.5859	2.53296	2	2	3.65625	2	3.30688	2	2.29852	2	2	2	7.31688	2	2	2.65553	2	2	2	2.28011	2	2	6.46862	2	3.35208	2	2.76545	2.53198
AC022400.1	NA	-0.340616	0.394467		4.57326	4.02464	3.87993	3.73299	3.52958	3.52485	2.77501	5.21092	2	3.67753	4.27888	3.54335	5.62307	3.52659	3.91208	3.3263	3.57225	4.32417	3.03052	3.41319	4.37872	3.75153	3.57866	4.18198	3.87706	4.89467	3.59759	3.54131	4.51409	3.99612	3.81821	2.4806	2.65553	3.90872	3.50445	4.20559	3.55021	4.5267	4.01624	3.89155	4.01169	3.73517	4.18023	3.92585	4.94275
AC022431.1	NA	0.805009	0.017953		8.34206	8.28342	7.49062	7.64439	8.70087	8.97719	9.94881	7.32203	10.0345	8.2788	6.95669	8.71906	8.36819	6.9367	8.25806	8.74531	6.76294	8.17935	8.81856	8.70542	10.1027	10.4655	7.65747	7.66742	6.04907	9.09171	7.93745	7.09779	6.78336	7.68015	8.44963	7.72211	7.87084	8.14201	8.18743	7.75696	8.33478	6.63301	7.87174	6.81267	7.03746	8.80768	6.06477	6.7113	8.84743
AC022498.1	NA	-0.0035614	0.995633		2.53619	4.48629	3.38314	3.73299	4.99674	3.98202	2.36119	3.9937	5.81481	2.9578	2.59811	2.9689	3.40654	4.0203	4.89689	3.58982	3.98569	3.8765	3.39978	4.26356	5.02526	4.28496	4.95522	4.78582	3.55787	3.81914	3.82088	3.54131	4.16101	4.55864	5.05774	4.30836	2.65553	2.80842	4.89337	4.36972	3.92058	3.69653	3.14933	3.6637	6.26268	2	3.83549	3.26292	2.53198
AC022532.1	NA	0.676695	0.143352		4.51764	5.46717	5.6157	4.13112	3.09235	4.67004	6.87312	4.65004	3.98544	3.99425	7.91496	4.57971	4.73565	5.75081	7.22443	3.81256	5.19242	6.96464	4.24005	5.06451	5.6738	4.15157	2.8438	4.78582	4.87157	5.95258	5.44341	5.54835	5.15973	5.72561	4.18174	4.79281	2.89746	4.08937	3.10314	4.99047	4.5677	5.39576	4.69633	4.4159	5.64659	3.19786	5.85667	6.31451	4.32575
AC022596.6	NA	3.29771	2.98647e-05		3.70074	4.9028	2.85134	2.5085	2.81131	2.6196	2.89021	2.29799	4.44354	2.83616	2.32983	3.44532	2	7.5998	5.50629	6.51476	2.31813	2.87574	3.39978	6.89485	3.97839	6.66204	9.41853	2.37274	4.05635	4.15324	2.59129	6.20056	7.63261	9.97004	3.00761	9.8767	3.10459	2	2.29824	2	5.15845	2.35631	4.6269	3.05945	6.82237	2	2	12.9198	4.81144
AC022819.3	NA	0.452016	0.366427		3.23291	5.90502	3.87993	3.53684	2.24939	3.05165	2.5127	5.41088	3.57202	3.17406	2	3.87993	4.78585	4.62594	4.48693	5.83966	4.56905	3.41679	3.03052	3.53648	5.32649	3.65625	4.87934	3.4693	4.48992	5.50395	4.18464	6.07535	3.9914	5.39386	5.89679	4.05747	3.7228	5.64615	5.28192	4.28999	3.83652	4.78307	4.6269	3.6637	2.68393	4.68589	4.27899	4.37835	3.58814
AC023490.1	NA	-2.06129	3.9878e-06		4.82311	4.44171	8.64647	7.3021	3.93754	2	4.47293	4.65004	4.30639	5.58425	5.12202	6.23317	5.50814	5.69951	5.38432	4.86426	7.55115	6.49453	8.22664	5.42518	4.37872	6.30173	6.41051	4.27279	4.77243	7.20405	7.06272	5.29111	4.16101	5.10585	4.0114	5.2175	5.43005	6.02471	7.4271	7.10212	4.51459	9.28469	5.58051	7.66875	7.30427	4.36199	7.33975	6.03544	6.48568
AC023490.2	NA	-1.58712	0.016069		3.88785	2.88945	3.38314	3.53684	2.46195	2	2.19187	3.24888	2.99031	2.83616	4.61762	2.9689	2.30551	3.63977	3.25202	3.46407	4.98329	2	5.83369	2.56093	2.50597	2.89591	3.84116	2.66869	2.31385	5.47442	3.92077	3.10189	2	3.39534	2	2	2	3.80914	5.69394	4.83059	3.74725	5.93429	3.49936	5.42723	4.75742	2.33205	5.61342	2.43291	3.47699
AC024560.3	NA	-0.129933	0.661457		11.3365	10.1516	11.2515	11.1623	10.5745	10.8612	10.5538	11.0606	11.1998	11.3407	11.585	10.6631	10.9427	11.1732	10.3238	9.38662	10.8428	11.4374	12.4458	10.7793	11.2339	11.8187	12.9969	11.1124	11.7007	11.1062	10.4721	11.12	10.934	11.4821	11.2965	10.8342	10.3714	10.7789	11.2402	11.4162	11.6428	10.5235	10.6687	10.5404	11.0371	10.3154	11.7072	10.6348	11.3058
AC024580.1	NA	-1.04146	0.000805897		6.94059	6.22739	6.47096	9.23449	5.1271	6.41853	5.27451	7.14626	5.07031	7.49109	6.6669	8.01702	6.57762	7.03309	6.85127	5.67914	7.39919	6.97233	7.22868	5.90871	7.81353	7.2154	7.33417	5.25544	8.92529	6.42355	7.11638	6.87168	5.74427	6.5243	5.94492	5.81204	5.26722	7.27855	7.33161	8.18382	7.05065	8.1448	6.39909	7.97259	6.94106	5.8277	6.96277	5.93998	7.0968
AC024592.9	NA	-0.0371076	0.97561		3.48571	3.52378	3.05118	3.18124	2.24939	2	2	5.83863	2.31806	2.39409	2.32983	3.63513	3.93745	2.55607	4.36324	4.32776	2.57862	4.37149	2.80308	6.14017	3.53124	4.46443	4.42525	4.35822	2	8.65162	2	2.65368	3.9914	4.91112	2	2	3.28569	2.32243	2.29824	2	2.71622	3.08447	2	2	3.89891	2	2	4.27783	3.35654
AC024937.4	NA	0.84918	0.0375004		4.39953	7.20845	4.78602	4.38563	4.36498	3.65342	4.27516	3.10242	4.23259	4.66447	4.89175	3.80286	4.18201	5.31251	5.50629	3.91224	3.68723	4.54664	4.70304	4.3997	5.29596	4.46443	6.82881	4.9599	4.13827	5.10201	2.32573	3.44335	5.8473	2.62621	4.40461	4.05747	2.65553	4.00187	3.9091	4.36972	4.89311	4.02915	4.12095	5.19077	3.14602	4.62667	5.85667	3.92585	4.50643
AC024937.6	NA	-0.0829992	0.857958		6.17833	7.55038	6.00101	6.56118	4.6516	6.47182	4.71092	6.76313	5.23054	6.3558	5.94342	5.78957	6.61975	7.39738	7.00403	4.46539	6.44119	6.97999	6.36901	6.15948	7.09534	6.13504	7.87822	6.47421	6.75508	6.34413	5.33894	5.99119	7.90161	7.29707	6.16407	5.81204	4.24451	6.51018	7.47258	7.01801	7.27482	5.39576	5.10655	6.10953	5.49962	5.29266	7.00667	5.12084	6.366
AC024940.1	NA	0.326729	0.397142		4.77648	5.8718	5.41279	5.60859	4.73575	6.26598	6.47209	6.07301	4.89005	4.89518	6.81906	3.87993	4.02366	3.63977	5.69768	5.46606	4.68428	4.73934	5.45689	5.48764	6.85475	5.35803	4.19423	4.08507	5.21145	5.24879	6.18778	6.07535	4.38304	5.91944	5.79544	3.36809	4.81548	4.75701	5.31559	5.63153	3.74725	4.72312	4.12095	4.4159	4.82071	6.23704	4.95297	4.56055	4.44868
AC025016.1	NA	-0.822757	0.66042		3.70074	5.5324	2.34262	2	2	2	2.36119	2	2.31806	2	2	2	3.5295	2	7.14215	2	2	6.90959	6.14438	2	2	6.02493	2	3.98117	5.74354	2	2	2	5.41586	2	2	2.4806	5.03385	2	2	2.35377	2.28011	2	2	5.91588	7.05072	2	2	2	3.58814
AC025165.8	NA	1.0841	0.0850176		4.57326	6.25341	2	5.53161	5.72962	8.72622	5.18709	7.64667	2	4.80078	5.91912	3.80286	5.28196	7.09395	5.9972	7.07316	2.31813	4.41731	2.67434	6.19735	5.64986	6.83517	5.39742	4.08507	4.48992	6.2072	3.59759	6.18549	3.79917	7.01129	6.03661	8.5099	6.96336	5.617	5.24745	8.23794	7.71819	6.66522	2.93628	6.01595	2.9334	6.31414	4.54021	3.03552	3.58814
AC025171.1	NA	-0.931288	0.00872518		3.48571	7.52389	8.7507	8.23597	6.89155	8.39488	7.98092	7.31373	5.81481	8.14432	6.93262	9.17976	8.42473	6.78501	7.11364	6.81438	8.21954	7.62235	9.57352	5.81439	8.00026	8.55404	8.35522	7.94103	8.36905	6.26008	5.63207	7.30022	7.33754	8.25827	6.49023	5.96595	5.39103	8.13688	8.40243	9.51367	7.25876	7.23648	6.79694	8.31469	8.36234	7.20841	8.3897	6.31451	5.62888
AC025335.1	NA	0.649733	0.0249673		7.70295	9.67765	8.83441	8.72517	9.81975	9.53139	9.57876	9.88784	9.14056	8.56865	10.7703	8.77562	8.63791	10.0717	8.80736	9.17465	9.17823	8.92362	9.17595	9.84285	8.06052	10.112	8.49526	7.45114	9.27232	9.41881	7.17824	7.6302	8.6361	7.56892	6.75608	9.29601	9.39558	8.97975	8.88409	9.19317	9.45828	7.12508	9.43003	8.06893	7.69897	8.8341	9.63523	9.79779	7.54555
AC025627.9	NA	3.65731	8.1847e-07		2	2	2	2.27654	2.46195	2	2.19187	2.54484	4.37659	2	7.93932	2.46774	2.30551	4.17854	4.29718	3.17398	2	2	2.20034	3.65006	3.72702	3.75153	4.25554	2.37274	2.57148	2.75672	2.32573	3.10189	4.31276	6.65454	2	5.2175	2.65553	2	2.29824	2.35377	3.05064	2	2	3.05945	3.89891	2.82896	2.40176	5.0616	2.73888
AC025750.6	NA	0.843046	0.361902		3.23291	2.4233	2	2.88374	3.43206	2.6196	3.09621	3.71996	2.99031	2.21046	2.59811	2.82039	3.40654	2	2	2	2	2.73809	2.53296	3.27837	4.05331	2	3.37269	2	2.97973	2.29852	3.00948	2	2.58115	2	2	2	2	2	2	2	3.05064	2	2	2	2.9334	2.60179	2	2.76545	3.08052
AC025811.3	NA	-2.23867	0.264749		2	2.22712	2	4.13112	2	2	2	2	2	2	2	2	4.92676	2	2	2	4.15508	2	3.82065	2	3.72702	2	2	2	5.0515	4.15324	2	2.46688	2	2	2	2	2	2	2	2	3.05064	2.64182	2	2	2	2	2	2.76545	2
AC026150.5	NA	3.09547	0.0117612		2	2.4233	2	2.88374	2.24939	2.34281	2.19187	2.93939	2	2.21046	2	2.25274	2	2	6.89659	2	2	2.22279	2	2.56093	3.30467	2.28119	2.26146	2.37274	2	2	2	6.44793	2	2	2	2	2	2	2	2	4.00002	2	2.68622	3.05945	2	5.66061	2	2	2
AC026202.3	NA	0.881377	0.111226		5.56112	5.08776	3.38314	3.73299	3.32747	4.78679	3.27644	2.93939	4.93727	3.06998	4.89175	2.25274	3.93745	3.12144	2.54655	5.65056	2.79919	3.11698	4.14607	4.11321	3.4224	6.3482	6.88809	3.86921	4.60964	3.50542	2.32573	4.15025	3.9914	5.63384	2.59004	6.07149	5.67711	3.90872	4.22475	4.20559	5.83652	4.66057	3.49936	3.39298	4.3911	5.97743	4.18023	4.64369	5.7293
AC026271.5	NA	0.00606058	0.985531		7.76398	8.91716	9.80405	8.33747	8.58938	9.58478	8.44151	8.51404	8.75551	8.63398	7.93327	8.47075	8.31362	7.86137	8.24059	8.0128	8.37772	8.36909	8.88734	8.18503	8.69931	8.89393	8.15657	9.17567	7.92562	7.76985	8.13756	8.02247	7.92535	8.81273	8.22443	8.20435	7.70576	7.14197	7.85105	7.41563	7.32966	7.53556	7.84141	7.9219	7.64753	7.77008	7.99862	7.76002	7.79186
AC026310.1	NA	1.2196	0.342508		2.29286	2	2	2	2.81131	2.6196	2.19187	6.27458	2	2.39409	2	2.25274	2	2.55607	2.54655	2	2	2	2.37621	2	2.27505	2	2	2	2	2	2	2	2.80245	3.23802	2	2	2	2	2	2.35377	2	2	2.68622	2	2	3.49139	2	2	2
AC026740.1	NA	0.548284	0.147153		8.35005	10.3777	7.15297	6.24484	7.14338	7.88764	7.14658	6.82283	7.13085	7.85044	7.04913	7.17148	5.75494	9.00231	7.99185	6.96125	7.276	6.96464	5.83369	7.76717	7.79181	7.54292	8.80311	9.87702	7.05841	8.20697	7.1883	8.42662	9.20292	7.31688	7.28157	7.31257	7.15022	7.26921	8.44868	6.76139	6.75109	7.10172	7.19495	8.08054	6.26268	8.28766	8.27474	7.27779	7.83758
AC026806.2	NA	-1.75969	0.00116813		3.0877	6.43495	7.58226	9.02577	5.21768	4.67004	5.33677	5.37942	8.6028	8.53483	2.32983	7.74562	9.42029	6.29096	5.44659	3.17398	9.46279	8.97815	8.64904	5.99723	6.80141	8.67747	7.08673	7.21964	8.33471	7.78195	8.52648	4.6226	7.82162	7.50129	2.32498	7.77514	6.45907	9.22164	9.30029	8.58973	4.80738	8.37649	6.68183	5.35264	8.82665	3.49139	5.06792	6.65229	4.04314
AC026904.1	NA	2.53546	0.00370176		2	2.22712	2	2	4.25521	2.6196	2.36119	2	2	2.21046	2.32983	2.25274	2	2.55607	2.54655	5.13574	2	2.41574	2.20034	2.77638	2	2.51641	2	2	2.31385	2.54574	2.32573	2.25224	2.80245	3.53717	2.32498	5.39062	2.65553	2.32243	2.54527	2	8.26815	2	2.38353	2	2.38212	3.02517	2	2	2
AC027119.1	NA	-3.05566	0.0857515		2	2	2.34262	2	2	2.6196	3.09621	2	2.31806	2	2.59811	2	2	2	2.75777	2	2	3.66488	2	3.75535	2	2	2	3.98117	2	2	2	2	2	6.5243	2	2	7.54621	2	2.29824	4.02035	2	4.12492	2	2	2.68393	2	2	5.17774	2
AC027307.3	NA	0.520985	0.238269		4.86828	6.62636	5.92667	3.73299	7.26164	7.19668	5.57924	6.25737	6.06916	4.98378	3.72762	3.54335	7.36092	4.51162	6.69329	7.5921	5.65482	5.87708	5.24656	3.75535	4.59477	4.89837	5.66934	5.86408	4.05635	5.24879	6.16758	5.50044	4.0787	5.35608	5.94492	5.54518	5.99594	5.08966	4.80132	6.80507	4.6684	5.50659	7.24214	6.19741	5.29196	4.43285	6.22198	6.26285	6.14746
AC027601.1	NA	0.194242	0.560604		6.88673	6.06052	6.68152	6.89409	5.93935	6.50628	5.9417	6.85749	6.02613	7.76968	6.95669	6.921	7.07828	8.58131	6.8741	9.03514	6.50528	7.30041	7.91736	7.22319	8.44138	7.35089	7.43037	7.01124	7.75433	8.22482	7.16811	7.3416	6.82182	7.46625	6.87264	7.28358	5.22347	6.9682	7.23814	7.59222	8.11153	6.404	6.69885	7.06712	8.39909	5.95353	7.22056	6.65229	7.33855
AC027612.1	NA	-0.0268043	0.93538		4.51764	5.0287	5.04222	6.11012	4.92686	4.32865	5.23146	5.41088	5.26796	4.73424	4.94084	5.88614	4.8813	3.74472	5.74801	4.91321	5.19242	5.80995	5.33441	5.68711	5.57555	5.41735	5.16151	4.84621	5.89262	5.34984	4.771	5.17384	5.11913	3.89433	5.33559	5.02073	4.62684	5.25016	4.29395	4.51707	4.61893	4.02915	4.47714	5.56576	4.69122	5.80116	5.49514	4.64369	5.17417
AC027612.4	NA	-0.273184	0.664853		5.11309	4.9028	3.87993	6.29228	3.09235	2.85174	5.37683	3.10242	5.07031	6.03489	2	5.6202	4.02366	3.63977	4.42641	4.52958	4.23286	6.03237	4.37045	4.5825	4.90904	4.28496	3.75886	3.4693	5.69022	4.07668	4.33706	4.32545	3.89849	2.34682	2	4.94868	4.55805	5.25016	3.50445	3.07832	3.19266	2.64182	3.90333	4.26137	2.68393	6.6177	4.61773	4.7223	5.62888
AC027612.6	NA	1.21197	0.0294306		8.67321	10.4055	10.1031	10.1342	8.64212	11.499	9.62834	10.4282	9.55051	7.96369	7.78657	7.61644	9.66458	7.83784	3.61947	11.7064	7.07948	10.3611	10.228	9.58703	8.75368	9.3699	2.99527	7.60762	7.40307	10.7642	7.57308	10.5048	8.50041	8.59073	9.73449	12.1427	10.8246	9.88818	9.703	9.09101	10.9548	7.50028	11.3509	9.37791	8.62865	12.3099	2.97331	8.18468	7.85435
AC027763.2	NA	0.34958	0.186067		7.71536	8.11265	7.99985	7.98961	8.95239	8.42672	8.94468	7.9495	8.47262	8.08548	7.9088	7.28919	7.24008	8.49744	8.39464	9.76381	8.77222	8.09375	8.76423	9.14633	7.79181	8.99961	9.35516	8.16501	8.5853	8.95137	7.4779	7.94852	8.01107	10.0313	8.75987	8.59496	7.40646	9.04139	8.72094	7.99558	9.58284	7.51803	8.51483	7.41749	8.59736	9.24925	7.60066	7.36613	7.76845
AC034193.5	NA	0.395213	0.242		9.37678	11.9273	10.6501	9.31709	10.5103	8.89504	8.88169	10.7628	9.45842	10.1482	10.5897	10.2993	10.5519	12.372	10.6697	11.0551	11.0054	10.0778	10.366	9.64126	10.5909	9.62551	11.0267	10.23	9.89156	9.72971	9.19119	11.5923	9.6663	9.77083	9.23424	7.79582	10.6984	10.9109	10.527	10.2275	10.2223	9.97254	10.0516	10.7217	9.21022	11.7795	11.4111	8.802	9.48856
AC034220.3	NA	-0.417165	0.441581		6.67426	8.60985	7.84026	8.69018	3.62092	7.22799	6.28476	7.86115	7.94087	8.84382	8.64233	8.11592	5.72951	8.38423	6.09765	6.56156	8.51247	7.99522	9.68633	5.95365	6.70014	9.69458	10.1178	7.95481	8.03125	8.36822	7.75325	7.67404	7.43173	9.9175	3.46911	4.52201	7.38676	6.37741	7.0708	10.3333	7.21781	7.38894	7.1829	7.43567	9.54375	7.39743	5.57506	8.23246	7.0587
AC034243.1	NA	-2.15508	0.000568408		3.48571	3.2412	4.24878	4.99502	3.93754	2.85174	3.35876	6.03313	4.44354	4.92532	3.01968	4.71207	2.5575	3.2695	2.299	4.86426	3.79373	4.90931	7.79883	4.26356	2.27505	2.51641	3.47935	6.2241	5.32076	4.48482	2.81548	3.54131	3.31505	3.06143	2.81388	2	2	6.80976	6.95807	3.68847	3.44059	3.92657	2	5.56576	8.29707	3.73517	4.7613	2.43291	2
AC046143.3	NA	0.178859	0.584125		5.11309	5.98486	5.44865	6.75426	6.32617	5.552	4.88769	6.46646	6.7886	5.93473	7.31423	5.959	5.85239	7.50587	6.15472	5.09389	5.91288	6.844	7.52317	5.8857	6.77951	7.08427	7.40354	6.37521	5.98409	5.90909	6.4274	6.76421	6.74384	6.97435	7.23394	7.47525	5.50506	6.95661	6.94738	6.63801	7.29858	5.73623	6.19835	6.35857	7.43137	6.04684	6.47207	6.15362	5.60264
AC051649.6	NA	0.0431982	0.970254		4.62681	2.75016	4.4743	3.30976	2.81131	2.85174	2	2.54484	2.31806	2.55697	6.7241	2.25274	4.57362	2.7701	2	5.59164	2	5.41757	2.53296	4.26356	3.03576	5.388	5.02731	4.18198	2.57148	4.93859	2.32573	3.44335	2	7.33642	2.81388	5.02073	3.44656	4.17186	3.38267	3.25669	3.74725	2.35631	2.68622	3.05945	2.38212	2	2	2	3.78766
AC053503.4	NA	0.0638035	0.921242		3.36484	3.34167	3.87993	4.38563	2.81131	4.8418	6.7716	2	4.73833	4.83294	5.20473	4.15266	4.78585	5.31251	5.10428	6.19671	4.62782	4.70281	5.51445	3.65006	4.05331	4.89837	4.37087	4.65687	5.00858	4.48482	4.18464	3.71927	4.57541	5.94512	2	4.18836	5.50506	5.42853	5.21213	6.07382	4.71623	4.4548	3.14933	3.05945	3.64284	5.97743	3.69947	5.47879	4.19135
AC060834.2	NA	-0.865075	0.408393		3.79733	6.2916	4.78602	5.42212	2	2	7.27932	3.38183	2	2.39409	2	5.42827	6.44331	3.93416	5.77253	2.58739	5.23084	4.62683	6.27223	5.25609	3.81576	6.31739	5.12911	3.98117	7.23637	6.88291	3.92077	2	2.80245	6.11312	2.32498	2	6.23503	2.58579	2	2	3.65209	9.07587	2	3.6637	2	3.35208	3.19185	6.0659	4.38852
AC061961.2	NA	-4.58167	0.00650319		2	2.22712	2.34262	2	2	2	2	2.29799	2	2	2	2	2	2	2	2	2	2.41574	6.0823	2	2	2.28119	2	2	2	2	2.32573	3.22491	2	2	2	2	2	5.97961	6.71484	2.63765	2	5.88042	2	2.62487	3.14602	2	2	2	2
AC061992.2	NA	1.39526	0.159181		2	5.08776	2	2	2.81131	7.36575	2	4.89219	4.30639	2	4.61762	2	3.6428	3.2695	2	6.07294	2.31813	6.27567	2.20034	2.96379	2	4.97934	3.9929	5.2993	2	2	2.59129	4.15025	5.27511	4.18039	2.81388	3.91351	6.74866	3.32342	3.81807	2	6.03816	3.42272	4.76257	3.6637	2.68393	4.90111	2.40176	3.26292	2.29038
AC062017.1	NA	0.224571	0.703744		3.48571	5.35144	4.89402	4.6019	4.19703	7.5422	5.20945	5.13759	4.44354	4.20549	5.52752	4.43397	2.95861	3.63977	3.10532	7.25502	4.07287	5.17241	5.60554	5.57652	2.87983	4.97934	5.06205	2.91414	4.77243	6.52787	4.18464	4.79136	4.57541	6.1356	3.71096	5.72846	5.26722	6.17228	5.6681	7.0904	6.86155	4.59519	4.55396	4.68272	5.15131	4.43285	5.65078	5.60863	4.38852
AC062028.1	NA	-3.58912	1.82909e-06		3.88785	2.4233	3.77084	7.98961	2.46195	2.34281	2.99688	2.54484	2.31806	3.44765	4.84093	6.17319	9.54214	4.17854	4.07864	3.46407	2	6.56746	3.88024	2.77638	3.81576	4.76771	2.8438	3.30688	5.79497	3.61774	4.47491	3.54131	2.31964	3.53717	2	2	3.28569	4.52562	5.58772	3.25669	5.38249	6.26376	2	4.55547	2.9334	2	2	2.76545	3.69135
AC062029.1	NA	-0.431413	0.233188		7.08151	8.34523	7.80611	8.14414	6.80655	9.28074	7.1978	7.44109	7.76881	7.51606	8.68257	8.1199	6.61975	8.15114	6.5588	8.81135	9.42601	7.3544	9.69258	7.67625	7.62991	8.41906	9.18042	8.00865	9.60324	8.1474	7.05174	7.97943	8.68908	8.88084	7.26271	6.32015	8.71969	9.41187	8.92829	8.82007	8.35002	7.50028	6.84359	7.74364	7.98802	8.51696	6.82247	7.18369	7.0968
AC063976.7	NA	0.0671961	0.931235		4.91207	2.4233	5.41279	5.96151	6.27083	3.05165	2.5127	5.17472	4.7907	6.36683	4.84093	5.68607	3.84577	6.9367	4.94082	5.59164	5.93632	6.01757	6.09493	6.1206	6.06634	5.23153	6.46345	5.16349	4.87157	6.05589	6.01772	5.17384	6.64719	4.34377	3.17838	9.24804	4.05782	4.75701	6.13212	8.22728	6.56771	5.82446	5.4659	5.10248	8.10704	4.56491	3.69947	4.37835	4.26011
AC064836.3	NA	-1.25617	0.0168204		3.48571	4.02464	5.04222	3.04014	2.81131	2.34281	3.27644	4.54052	4.37659	5.22096	3.48443	4.15266	4.62968	3.84255	3.10532	3.3263	3.68723	2.87574	3.03052	4.11321	4.49079	4.15157	4.62433	4.90418	2	2	5.22632	3.44335	2	3.53717	3.5951	3.36809	2.36468	4.00187	4.54165	5.34632	4.14686	4.4548	3.49936	4.55547	6.16851	2	5.94955	2	3.35654
AC064850.4	NA	0.0295886	0.954376		5.11309	5.48924	5.37601	4.38563	4.46698	6.77008	4.61369	4.89219	5.11207	5.29208	4.78826	5.94113	3.40654	5.82449	4.85158	6.44989	3.68723	5.30019	6.98581	5.02294	4.94883	5.35803	5.77782	4.84621	5.09318	5.58909	3.82088	4.48166	5.15973	4.96232	6.10175	4.79281	4.48582	6.11087	6.1131	4.93912	5.25876	2.64182	4.39599	4.79966	3.33129	4.62667	5.01159	3.92585	5.2773
AC064872.1	NA	1.34982	0.46292		4.99587	6.63629	2	2	2	2	2	2	7.04722	2	6.10288	2	6.05021	2	2.54655	2	2	2	2	2	2	6.66204	2	2.91414	2	6.49883	2	2	2.58115	6.28385	2	5.49548	4.7553	4.52562	4.84808	2	2	2.64182	2	6.0635	2	5.80116	2	2	3.58814
AC064875.2	NA	3.18396	0.00232591		2	2	2	2	2	2	2	2.75556	2	2.21046	6.56098	2	2.5575	2.30466	2.54655	8.46663	2	2	2.53296	4.11321	2.50597	2.51641	2.48273	2.37274	2	2.94076	2	3.33826	2	2	10.3097	6.69517	3.10459	2	2.29824	2	3.32194	2	2.68622	2	3.49546	3.35208	2	4.05296	2
AC066593.1	NA	-1.89793	0.333165		2	2.22712	3.05118	6.33822	2	2	8.55934	2	2	6.50296	3.34551	2	2	2.30466	4.15522	2	4.44381	3.0014	2	2	7.52852	2	2	3.4693	2	2	7.29453	2	2	2	2	2	2	2	2	3.41542	2	8.72104	2	2	2	2.60179	2	2	2
AC068039.4	NA	0.140533	0.832336		3.36484	3.68546	5.1766	4.19908	4.96223	5.61652	3.18914	5.0201	4.23259	4.55306	5.07881	4.21348	3.5295	5.67316	3.99776	3.81256	6.9357	4.80975	4.52779	4.5825	6.47339	4.15157	2.99527	3.12383	6.53077	6.43892	5.01655	4.43145	3.69251	4.18039	4.59762	5.49548	2	3.58662	3.61673	6.07382	4.61893	5.31684	6.79694	5.42723	5.04931	3.61843	4.54021	5.43278	3.69135
AC068134.10	NA	0.0789415	0.876858		5.50502	6.38873	5.21875	5.17455	4.1364	5.67828	5.62985	5.34726	3.89265	4.69978	7.27648	5.57456	5.59518	6.62924	5.02486	5.09389	3.98569	6.68451	5.15302	4.46325	5.44252	5.01818	4.06318	4.43888	4.21579	3.81914	4.10193	5.78669	3.89849	7.50129	4.25992	3.75357	4.05782	5.25016	4.80132	5.63153	5.35254	4.4548	4.31001	5.91588	5.64659	5.29266	5.17439	5.23248	5.75335
AC068134.5	NA	0.654302	0.507805		2	2.4233	2	2.5085	2.46195	2	2.99688	2.29799	2.79905	2.55697	5.7085	3.10354	4.10501	2.95644	2.299	2.32339	2	3.8765	2.53296	2	2.70497	6.2699	5.64664	2.37274	2	2.54574	4.26286	2.25224	2.31964	8.52413	2.32498	2.84047	2.65553	2	2	3.25669	3.05064	5.67427	3.78083	2.62487	2	2.33205	2	4.64369	2.53198
AC068134.6	NA	1.36878	0.198061		2	2.4233	2	2	2.46195	2.34281	2	2.29799	2.31806	2	4.55594	2	3.40654	2.55607	2.75777	2	2	3.0014	2.37621	2	2.87983	4.51962	4.25554	2.37274	2.31385	2.29852	3.33329	2.96738	2	6.41828	2	2	2	2	2	3.41542	2.71622	3.81613	2	2	2	2	2	3.26292	2
AC068137.13	NA	-2.06619	0.000279843		6.02721	2.4233	5.37601	3.63824	2	2.6196	3.18914	2.29799	3.79349	3.17406	3.19178	7.1405	2.95861	2	2.94198	2.58739	2	3.80935	5.62309	2.96379	3.97839	3.8409	3.47935	2.91414	4.35936	3.91019	3.82088	3.54131	2.31964	5.39386	3.5951	2.4806	5.17835	2.58579	2	5.13439	3.44059	2.35631	3.49936	3.05945	4.3911	3.02517	2.97331	3.03552	6.41205
AC068138.1	NA	2.4279	0.0590141		2	2.22712	2	2	3.52958	2.6196	2	2	4.15482	2	2	2	2.77195	6.27352	2	4.59104	2	2.41574	2.53296	2	2.50597	2.51641	2	2.66869	2	2	2.32573	2.46688	2	3.06143	6.26231	2	2	2	3.50445	2	5.41184	2	2	3.05945	2	4.56491	2	2	2
AC068279.3	NA	-1.46829	0.420971		3.59723	2	2	2	2	2	2	2	2	2	2	2.65481	2	2.55607	2	5.21595	2.57862	2	2.20034	2	2.27505	2.28119	2.48273	2	2	2	2	2	2	2	2.32498	2	2.65553	3.70217	4.35997	6.58888	2	2	2	2	4.93953	4.50039	2	2	3.58814
AC068282.3	NA	0.779127	0.343664		3.23291	6.97813	3.52427	2.70828	2.64718	7.13193	4.0459	3.38183	2	6.89441	4.02942	3.54335	2	9.19288	5.38432	6.25483	4.37686	3.0014	3.99252	5.45675	3.72702	4.51962	4.67009	5.60915	4.35936	8.91885	2.59129	8.08877	4.74512	3.39534	7.76309	3.12827	7.54621	3.46102	2.94004	7.14807	5.92059	2.64182	3.64695	6.60341	4.88135	4.36199	5.65078	3.03552	2.91978
AC068499.10	NA	0.779859	0.304937		2.53619	3.2412	2	3.30976	2.46195	4.16572	2.99688	3.24888	2	2.7033	2.32983	2.65481	2.30551	2	2	5.96101	3.31049	2.87574	3.75849	3.27837	2.50597	3.05379	4.13019	3.74782	3.6723	4.29514	2.32573	2	2.31964	3.39534	2.59004	2.84047	3.7228	3.58662	2.29824	3.80779	4.21503	2.35631	2	3.39298	2	2	2	2	2.53198
AC068538.4	NA	0.101118	0.969081		2.92621	2	2	2.5085	2.24939	2	3.18914	2	2	2	2	2	2	2	2	2	2	2	2	2	2	2	2.26146	2	2	2.29852	2	2	2	2	7.07	2	2	2	2	2	2.51458	2	2	2	2	2.33205	2	2	2.53198
AC068580.5	NA	-1.89062	0.000255362		6.49867	4.34819	3.05118	6.21232	2.64718	2.85174	2.64981	3.24888	4.23259	3.6049	3.19178	4.27184	6.94102	3.93416	4.42641	3.46407	6.69586	4.11763	3.99252	3.85347	3.30467	3.55422	5.31341	2.91414	3.43358	5.50395	5.01655	5.07917	4.0787	4.09119	4.18174	4.41914	2.65553	5.70274	6.65034	4.65076	3.19266	8.54611	6.1247	5.42723	5.29196	5.4716	3.19185	3.03552	6.01446
AC068580.6	NA	-2.15566	6.51164e-06		10.0301	6.37694	5.33828	9.23651	5.35704	4.24948	4.23213	5.71805	6.68174	6.93941	4.61762	7.08461	9.65954	6.68306	6.51587	6.19671	10.3451	7.38355	7.29039	5.68711	5.91385	6.50683	8.00414	6.35457	7.08964	7.72038	8.25226	8.26398	6.74384	6.45449	6.49023	5.85209	5.17835	8.67843	9.45746	6.90212	6.16421	11.3916	8.87817	8.14826	8.33007	8.12064	5.3663	6.15362	9.10277
AC068580.7	NA	1.85862	0.00432696		2.53619	2.88945	2.61929	3.42776	2	3.38369	2.89021	2.29799	6.00412	2.55697	4.27888	2.82039	2.95861	4.78204	3.10532	3.00365	3.31049	2.41574	2.53296	3.12964	3.4224	4.15157	7.01762	4.35822	3.14739	2.94076	2.59129	3.63303	4.0787	5.86666	2.59004	2.4806	2.36468	3.46102	4.70298	2	2.28011	6.96607	6.53795	4.4159	3.14602	3.35208	2.40176	7.29075	2.29038
AC068610.3	NA	-0.240608	0.806507		5.90248	2.22712	2	4.19908	5.03045	5.82201	2.36119	3.38183	4.23259	2	2	4.75362	2	3.74472	2	5.21595	2.57862	5.25043	4.14607	4.3997	2.87983	3.19609	3.91903	3.61527	3.14739	2	2	2.96738	5.03432	2.62621	3.00761	3.57366	2.89746	6.55698	3.50445	3.41542	2.8931	3.92657	2.68622	3.89155	5.74776	3.02517	3.54927	5.0616	4.38852
AC068620.1	NA	-1.02037	0.161048		2	3.4356	3.22669	2.5085	2.64718	4.07679	2.64981	2.54484	2.99031	3.44765	3.01968	2.9689	3.27211	2.7701	2.94198	2	4.30666	3.0014	5.22374	2.30755	3.89937	2.28119	4.37087	3.61527	3.87706	2	3.00948	3.63303	2.31964	4.09119	2.81388	2	3.10459	2	3.24967	6.35421	3.32194	2	2	4.55547	3.64284	2.82896	3.19185	2	3.08052
AC068831.10	NA	-0.103713	0.865285		3.70074	5.17204	5.29952	4.69899	3.32747	4.89479	5.62985	3.38183	3.98544	4.89518	5.49502	4.27184	5.17299	5.64632	3.99776	5.6214	4.37686	5.50505	4.91733	3.85347	4.31925	5.6577	5.25455	5.11522	3.77831	5.02261	4.10193	4.66667	3.79917	6.83019	3.17838	2.4806	6.2569	6.52595	5.6418	4.02035	5.38249	4.29927	3.64695	4.4159	3.14602	4.99776	3.54927	2.76545	3.08052
AC068831.6	NA	-0.0420613	0.916476		5.07506	5.76729	3.98135	4.6019	3.70683	4.07679	4.54503	5.9499	5.50581	5.03995	5.9908	5.50327	5.35028	5.09155	5.88923	6.11539	4.37686	4.66532	5.39695	5.99723	6.52695	4.85612	5.60012	4.65687	5.74354	5.58909	4.26286	4.90612	5.68985	5.56925	4.76783	4.79281	5.08364	5.8603	6.05449	5.088	5.44059	5.14473	5.00075	5.86311	4.93953	5.29266	5.17439	4.37835	5.82319
AC069213.1	NA	0.362879	0.687356		7.79939	9.16866	8.66183	8.65128	3.52958	2	3.99532	5.0201	8.68118	5.46619	7.07134	5.01514	4.68364	7.88452	7.62531	6.51476	6.59638	6.15914	4.19382	3.12964	7.46133	10.54	11.4983	11.667	7.93138	8.16137	4.771	2	8.48051	5.50163	3.00761	2	7.31562	5.58725	4.9799	4.02035	6.50101	9.20475	3.90333	6.01595	5.04931	3.02517	7.60066	6.00431	7.07788
AC069277.2	NA	0.700208	0.606518		6.16029	2.22712	2.61929	2.27654	4.60761	2.6196	2	2	2.57851	2	2	3.10354	2.77195	2	2.299	2	4.23286	2.22279	4.14607	2	2.50597	7.91633	2	5.80445	2	2	2	6.68069	2	4.49051	2	2.84047	5.13177	2.58579	2	2.63765	7.04129	2	2	3.6637	3.33129	4.03759	2	3.92585	3.47699
AC069278.4	NA	-0.447664	0.245356		4.67844	6.84752	7.22712	6.17905	5.95699	5.70819	5.49074	6.66217	5.68249	6.3558	6.34093	6.66201	6.60584	6.78501	6.03822	4.70661	6.06948	6.28806	7.76367	5.25609	5.38567	3.75153	4.91778	5.50061	5.76948	5.47442	6.32172	5.6832	4.98997	3.99612	4.71329	5.02073	5.22347	4.2499	5.10069	6.57212	5.1234	6.26376	4.69633	5.75142	6.62375	5.43755	6.19694	6.8922	6.51412
AC069282.6	NA	0.258024	0.322072		7.02279	7.08344	6.68152	6.78775	6.92778	5.76622	6.33646	7.18316	6.24835	6.1024	7.57743	5.84828	6.88454	8.36789	6.57282	6.56156	6.39118	6.53665	6.78998	6.55905	6.59121	6.31739	6.09542	7.14947	6.11125	6.802	6.08386	5.8454	7.68224	6.60707	6.86014	6.03716	5.80135	6.1521	6.16942	7.48888	8.10705	7.37926	6.96108	7.20071	7.56676	6.88108	7.07698	7.19751	7.53171
AC069513.4	NA	0.0202093	0.97496		5.44666	6.8979	5.33828	7.62599	5.1271	5.2605	5.90107	6.03313	6.17145	4.20549	6.01393	4.79401	5.05512	5.82449	6.48653	5.65056	4.89034	6.1456	6.85825	6.19735	5.32649	6.31739	8.38639	5.893	7.50695	4.8026	6.1471	5.92013	2.80245	6.36219	5.01329	5.77085	3.95455	5.58725	5.99339	5.088	5.15845	6.0115	3.90333	3.6637	3.14602	4.12578	6.19694	4.47232	5.20937
AC069547.1	NA	0.135091	0.750914		4.57326	4.8006	6.76922	6.49513	6.57488	6.20434	6.83768	6.48135	5.62597	6.57127	6.12429	5.01514	5.59518	6.40743	6.61411	6.39926	5.86483	8.28508	6.65147	4.52411	6.82298	6.77973	5.77782	5.16349	6.63322	6.57037	5.10415	6.86223	6.15909	6.1356	5.44004	6.95626	5.30968	6.46181	6.90377	5.088	2.8931	6.03635	6.79694	6.63523	7.65623	6.80298	6.1191	5.97251	4.94275
AC072052.7	NA	-1.60212	0.0110804		2.53619	3.01647	3.65281	4.74518	2.24939	2	4.23213	2.54484	2.79905	4.10374	3.72762	2.25274	2.5575	3.12144	3.50708	2	3.15934	4.54664	4.85928	2	4.1924	5.55579	3.25752	4.27279	4.35936	2.29852	3.47148	2.96738	2	5.53584	3.00761	2	5.08364	4.52562	4.07554	5.34632	3.19266	4.37913	2	2.62487	2.9334	2.33205	2.40176	4.47232	3.22512
AC072062.1	NA	0.567972	0.203997		5.44666	6.40042	5.21875	3.63824	6.96312	6.13995	5.87333	7.0793	7.35606	4.73424	5.5593	5.64249	4.83437	6.95868	6.47163	4.39822	4.30666	7.34258	5.62309	7.05809	6.88583	6.15261	6.63477	4.51526	7.04785	6.26008	3.18045	7.73224	8.28329	6.09028	6.24319	5.39062	5.6443	6.23118	6.39088	6.70102	4.5677	6.0115	4.8259	5.42723	4.1163	5.21437	5.06792	7.60269	5.57591
AC073043.1	NA	1.55135	0.000217867		3.23291	6.17388	4.54227	2.5085	3.32747	4.4037	3.09621	5.71805	2.79905	3.52842	4.67677	3.54335	4.39106	6.04601	5.84368	6.39926	4.50779	3.80935	3.13206	5.63287	3.4224	4.21981	6.42393	3.74782	2.31385	4.65244	3.00948	5.14297	4.51409	2.62621	4.47186	4.30836	2.65553	4.17186	4.65118	4.51707	6.97403	3.08447	3.49936	3.89155	4.1163	4.68589	4.54021	4.79684	4.38852
AC073046.25	NA	0.0160722	0.974742		7.57256	7.84382	7.47331	7.95071	5.99163	6.30565	9.15079	7.08906	6.17145	7.88536	7.95135	7.74562	7.81226	7.6681	7.98137	6.81438	7.8014	8.51056	6.88031	7.07852	9.29129	7.28075	6.79822	7.01124	8.53704	7.64947	7.27579	8.46144	7.61081	7.41203	7.26271	5.49548	8.35428	8.32889	7.82791	7.50662	6.5414	6.88632	6.07343	7.89587	5.33595	6.77598	7.35114	7.62332	7.25679
AC073052.1	NA	-0.0229858	0.969094		3.79733	4.9028	3.98135	3.98478	3.86466	3.52485	2.77501	4.22368	4.07261	4.55306	3.19178	3.80286	4.62968	3.40376	3.38518	5.09389	4.15508	5.56735	4.52779	3.41319	3.63245	3.44443	3.9929	3.4693	2.57148	4.48482	3.82088	4.70944	5.15973	4.96232	4.25992	4.52201	2	4.00187	4.48359	5.94958	4.93413	3.26348	4.01624	4.4159	4.3911	3.84318	4.07422	4.47232	2.29038
AC073063.10	NA	-0.214227	0.560774		3.79733	3.34167	4.32794	4.8755	4.19703	4.8418	4.27516	4.54052	3.79349	4.20549	4.27888	4.94513	3.5295	3.74472	4.54501	5.73466	4.56905	4.54664	5.56979	6.01854	4.90904	4.21981	3.91903	3.74782	4.60964	4.42433	3.33329	4.43145	5.11913	4.85803	3.71096	3.75357	3.95455	4.95637	4.22475	4.58547	4.00002	3.69653	3.90333	4.26137	4.62184	3.94366	3.3816	4.37835	5.13808
AC073072.5	NA	5.12204	9.13963e-12		2.29286	2.59596	2	2.5085	3.09235	5.4136	2.19187	2.75556	4.7907	2.39409	2.32983	2	2	4.25159	2.94198	5.36413	2	2.41574	2	2.56093	2	2.28119	4.67009	2	2.31385	2	2.59129	4.90612	2	7.8324	2	7.34099	2	2.32243	2	2.35377	6.47344	2.35631	4.21858	2	2.38212	5.08834	2	2.43291	2.29038
AC073109.2	NA	-0.374533	0.619541		4.86828	3.52378	2	3.73299	2	2.34281	3.43664	3.10242	3.57202	2.7033	2	3.34014	2	2.95644	3.50708	2	3.4473	5.19889	3.99252	3.65006	3.03576	3.92506	3.84116	2.91414	4.72018	2.54574	2.81548	3.80064	3.31505	4.18039	3.00761	2	2	3.32342	2	2	3.32194	2.88006	3.14933	2	4.01169	2.60179	3.19185	4.16977	2.91978
AC073115.6	NA	1.92507	0.00664103		2.53619	7.16112	2	2.27654	2	3.05165	2	2.54484	2.57851	2	2.82424	2.25274	2	2	2.299	4.32776	2.31813	2	2.37621	2.96379	2.27505	2.7186	3.84116	2.37274	2.31385	2.54574	2	3.22491	3.45214	2.86017	3.00761	2	2.65553	2.32243	2.54527	2.35377	4.97403	2	2	2	2	3.49139	2	2	2.53198
AC073130.1	NA	1.72962	0.0999033		2	2	2	2	3.09235	5.21954	2.19187	4.0745	4.93727	2.39409	2	3.10354	2	3.93416	2.299	4.25368	2	2.73809	2	2.56093	2.50597	3.55422	6.3695	3.86921	2	2	2	3.10189	5.3472	6.1356	4.53611	2.84047	3.95455	2.80842	2	2	3.55021	2	9.88509	6.84023	2.38212	3.49139	2	5.64943	2
AC073130.3	NA	1.47965	0.0215873		3.0877	2	2	3.30976	3.43206	5.87572	2.36119	3.61582	2.99031	2.39409	3.72762	2.25274	3.12386	4.83053	3.72374	5.6214	3.15934	3.73892	2.20034	3.94535	3.72702	4.89837	6.04421	3.74782	3.6723	2.75672	2.32573	3.95079	4.74512	6.57453	3.00761	4.79281	4.81548	3.70217	2.54527	2.35377	4.07531	3.08447	7.33214	4.90782	3.33129	2.33205	3.19185	4.93529	3.08052
AC073135.3	NA	1.10973	0.408753		2	2	2	2.5085	2	2	2.64981	2.29799	2.99031	2.21046	2.59811	7.28211	2	2	2.75777	2	2	2.22279	2.80308	2.30755	2.70497	3.92506	2	2.37274	2	2	2	2	5.5441	2	2	2	3.44656	2	2	2.35377	2	2	2.93628	2	2	2	2	2	2
AC073218.2	NA	2.95638	0.0676878		2	2.22712	2	2	2.46195	2	2	9.64489	2	2	5.52752	2	2	2	2.54655	2.58739	2	2.41574	2	2	2	2	2	2	2	2.29852	2	2	2	2	2	2	2.65553	2	2.29824	2	2	2	2	2	2	2.60179	2	3.26292	2
AC073236.3	NA	-1.01016	0.120758		8.37373	3.13321	4.84103	5.1054	4.31114	3.38369	4.39704	5.0201	5.56714	6.50296	3.01968	4.87155	5.21024	4.51162	5.74801	4.32776	4.23286	13.5547	5.41721	3.85347	5.02526	10.483	2.99527	5.16349	5.21145	4.59871	5.68985	2	2.31964	4.85803	3.81821	7.84626	3.10459	3.58662	2.54527	5.42308	3.44059	4.84062	3.49936	3.05945	8.945	3.02517	4.89187	4.37835	2.91978
AC073254.1	NA	0.0679592	0.887297		6.44004	5.63496	7.39276	4.38563	4.85343	4.67004	5.91474	5.97117	5.40863	5.40334	5.35716	5.86734	7.37739	5.75081	5.93339	7.00706	5.98209	6.22504	5.26903	6.25234	6.28417	4.76771	4.42525	5.25544	4.87157	8.21146	6.08386	6.55734	5.07734	5.39386	5.59888	3.57366	4.6925	5.13149	5.41211	6.46728	6.5414	4.59519	5.42558	5.69215	6.04142	6.66261	6.19694	5.80201	6.96912
AC073257.2	NA	-3.26298	0.00297203		5.11309	2	2	2.27654	2	2	3.27644	2	2	2	2.59811	3.34014	2	2	3.25202	2	2.31813	3.32361	2	2	4.1924	2.89591	2.26146	2	7.71483	2	4.92328	2.96738	2	2	2	2	2	4.08937	3.10314	2.35377	2	5.54172	2	3.05945	3.77654	2	2.71566	2.76545	5.13808
AC073283.4	NA	-0.0598593	0.948771		4.12962	4.9028	2.61929	4.0598	2	2	6.08159	4.48248	4.84123	4.15551	4.27888	4.21348	4.32469	4.32112	3.10532	2.32339	4.23286	5.14544	4.8886	3.85347	6.96558	6.04387	5.66934	4.65687	7.25485	5.88684	3.33329	5.86445	4.79753	8.14094	2.59004	2.84047	6.07192	4.39434	2.94004	5.13439	4.00002	2.88006	3.33494	5.49816	4.69122	3.84318	2	6.5265	3.35654
AC073283.7	NA	1.33269	0.066795		3.97302	5.27727	2.34262	2	2.24939	6.11783	2	2.54484	2.99031	2.9578	2	3.54335	3.27211	3.93416	3.38518	2.58739	2	3.22399	2.92128	2.77638	2.87983	3.92506	6.11209	3.61527	2.57148	2	3.00948	3.10189	4.94421	4.55864	2	3.57366	4.98227	2.32243	2.54527	2	3.44059	2	5.20512	2	2.68393	3.19786	2.40176	2.76545	3.08052
AC073316.1	NA	-0.533914	0.781754		2	2	2	2.88374	2	3.2272	2.36119	2	2	2.21046	2.82424	2	2	2	2.299	2	2.79919	2.22279	3.39978	2	2	2	2.48273	2	2	2	2	2	2	2	2	2	2.65553	5.04658	6.24125	2	2.8931	3.42272	2.93628	2	2	3.49139	2	2	2
AC073316.2	NA	1.5359	0.358391		2	2	2	2.27654	2	2.34281	2.19187	2	2	2	7.09322	2	2	2	2	2	2	2	2	2.30755	2	3.3256	2	2	2.31385	2	2	2	2	2	2.59004	2	2	2.58579	4.80132	2	2.28011	2	2	2	2	3.94366	2	2.43291	2
AC073331.2	NA	0.107525	0.859321		6.28212	4.34819	2.85134	4.13112	3.70683	4.07679	4.83114	3.50356	5.15265	4.55306	3.48443	4.02273	4.25512	2.95644	6.27972	4.46539	4.56905	5.19889	5.22374	5.14422	6.33009	5.44612	4.79924	4.08507	2.57148	7.0221	5.97188	5.39957	3.69251	4.09119	6.12282	4.61804	4.32951	4.32392	4.48359	4.77311	5.6521	5.14473	3.78083	4.4159	2	4.62667	4.89187	3.92585	6.9996
AC073343.1	NA	-0.030862	0.97418		2.53619	5.37534	4.78602	4.91645	6.50466	2	3.94291	6.59528	2	3.99425	3.48443	3.10354	3.40654	2.7701	6.37887	3.70549	4.93756	5.08993	3.69353	7.26836	5.35638	3.05379	3.47935	4.72278	3.43358	3.10394	4.33706	3.44335	3.69251	5.23638	2.32498	3.12827	4.62684	3.80914	3.38267	4.71323	3.65209	5.88042	2.38353	5.27398	2.38212	4.85024	3.54927	3.63213	2.29038
AC073343.13	NA	0.0239874	0.97125		3.59723	5.8885	5.33828	5.24054	6.51661	2.6196	4.67923	6.84603	2.99031	4.76789	6.01393	2.9689	4.62968	4.56991	6.09765	5.36413	5.98209	5.77518	4.19382	7.31216	5.83111	5.26421	5.09597	5.60915	4.13827	3.72196	5.22632	5.42546	2.80245	6.7005	4.09908	3.91351	5.80135	4.64595	4.80132	6.55517	6.88267	6.10841	3.49936	5.96678	4.3911	5.36692	3.95978	4.7223	3.58814
AC073464.11	NA	-0.268221	0.934746		5.88061	6.11831	2	2	2	2	2	2	2	2.9578	2	2	2	2	2.299	2	2	2	2	2	2	2	2	2	2	2.75672	2	2	2	2	2	2	2	2	2	2	2.51458	2	2	2	2	2.33205	2	2.43291	3.22512
AC073464.7	NA	-1.77738	0.221041		8.01557	8.55335	2	2	2	2	2	2	2	3.06998	2	2.82039	2	2	3.50708	2	2.57862	2.41574	2	2	2.70497	2	2	2.37274	2.31385	2.75672	2	2	2	2.34682	2	2	2	3.00125	2	3.07832	2.51458	3.56611	2	2	2	2	2	2	4.38852
AC073479.1	NA	-5.15057	1.746e-05		5.90248	2.88945	8.97937	2	2.24939	2	4.77228	2	2	5.76178	2.32983	2	2	2.30466	5.02486	2	2	2	2.92128	2	2	2	2	4.43888	7.55994	3.91019	8.063	3.71927	2	2	2	2	2	2.58579	2.54527	2	2	6.06077	2	5.42723	4.54895	2.60179	10.8809	2.43291	6.03423
AC073551.1	NA	-3.24668	0.0324429		3.79733	2	2.61929	2	2	2	2	2	2	2	3.83539	2	2	2	2	2	2.79919	2	4.63547	2	2.50597	2	2	3.4693	2	2.54574	2.59129	2.96738	2	4.49051	2	2	2	2	2	7.03033	2	2	2	3.89155	3.14602	2	2	2	3.22512
AC073850.6	NA	-2.84547	0.0375364		3.0877	2	2	2.5085	2	2	2	2.54484	2	2	2.59811	2.46774	2	2.30466	2	2	2.31813	3.41679	2	3.65006	2	2.51641	2	2	2	2	2	2	2	2	3.46911	2	2	2	2.94004	2	3.55021	5.00067	2	3.05945	6.23971	2	2	2	2.91978
AC073869.1	NA	0.771294	0.121053		4.77648	8.86114	10.7965	5.42212	5.33023	4.89479	5.14131	5.21092	6.04781	5.91983	5.76411	5.59756	4.78585	2.95644	6.54463	5.1764	4.68428	6.65613	7.78331	5.10492	4.1924	8.03471	4.71444	4.51526	4.35936	4.98121	4.87428	8.88875	4.38304	4.80292	6.68701	6.43006	5.03385	5.80967	6.03441	6.98041	4.61893	6.51423	4.12095	6.86728	3.89891	6.82948	4.61773	5.43278	5.62888
AC073869.20	NA	-0.273345	0.430356		7.68413	5.0287	5.92667	5.7737	5.5783	5.30033	6.78654	5.24623	6.58127	6.6546	4.55594	6.71556	4.92676	5.89459	6.19156	5.49849	5.56745	7.50524	5.97706	6.33958	6.74603	6.54722	5.02731	5.5377	6.02773	5.86425	5.18673	4.57713	5.74427	5.27739	6.1436	5.77085	4.92879	6.34222	5.88545	4.28999	4.89311	5.39576	6.26841	6.75592	5.8423	5.71848	5.8883	5.56663	7.17901
AC074091.13	NA	0.790905	0.466213		2.29286	2.59596	2	3.30976	3.52958	2.85174	2.19187	6.67518	5.81481	2.83616	2.32983	3.80286	2	6.02533	4.60085	5.86476	2	3.80935	3.13206	4.3997	4.86812	3.75153	5.31341	2	3.14739	3.25054	2.59129	4.90612	5.31161	8.74489	8.30038	3.91351	2	2	2.29824	2	4.14686	2	4.55396	2	3.14602	3.61843	2	4.56055	2.53198
AC074117.10	NA	-0.373586	0.161549		10.5124	10.2719	9.845	9.67425	10.4138	9.62061	9.26326	10.2018	9.12535	10.0921	10.3405	10.0666	9.91209	9.52854	9.14912	9.68497	10.8327	9.15083	9.39734	11.135	10.9297	10.5164	9.70619	9.75828	11.2101	11.3944	10.5839	10.2462	9.67508	10.6611	10.1079	8.82866	9.4005	11.5619	10.9512	11.0607	10.1512	9.81813	9.35687	10.2861	8.56538	8.67877	9.84923	10.1034	10.2522
AC074138.3	NA	0.0693622	0.879195		6.86461	7.75552	7.06329	6.94446	6.39248	8.00676	6.84483	6.63578	7.82009	7.36481	6.39477	8.35065	6.37935	5.84823	7.64536	7.93198	8.40317	7.68457	7.44145	6.06023	7.29377	6.98973	8.12817	7.11306	9.22857	6.84879	6.67636	6.87168	6.87156	7.20442	6.61447	5.92899	7.02837	6.86039	7.33981	6.84747	9.07608	6.28465	6.22208	6.60341	6.62375	5.17357	7.16999	8.37918	7.34648
AC074183.4	NA	-0.199021	0.741037		3.70074	4.99824	3.77084	5.55773	3.09235	3.77147	4.88769	3.38183	5.11207	6.07577	3.19178	4.66929	2.95861	2.55607	3.82098	4.17559	3.4473	4.1721	3.55412	5.5475	6.3746	4.51962	3.9929	3.30688	4.05635	4.07668	4.18464	3.22491	3.89849	3.06143	4.33408	2	2.36468	3.90872	3.9091	3.07832	2.28011	4.78307	3.90333	3.39298	3.14602	2.60179	4.37142	4.16977	5.34217
AC074212.5	NA	-0.10343	0.834972		6.04699	6.63629	6.22433	6.12766	6.6309	5.84912	6.03228	8.08244	5.62597	6.32221	3.93567	6.89338	5.65042	4.38745	6.51587	6.72125	5.34031	4.90931	6.4791	4.74472	5.5238	6.43688	7.00875	5.94915	4.60964	6.79007	5.90026	5.01242	6.94309	6.94919	5.18342	6.45628	4.87324	6.35992	6.24125	8.03279	4.76252	7.05386	6.19835	5.49816	5.24658	5.97743	5.53566	6.20926	6.38151
AC074212.6	NA	-0.573717	0.040189		5.53334	5.98486	5.95188	5.8176	5.90342	4.67004	4.80201	6.64904	4.56877	6.04865	5.35716	7.01797	6.09071	5.77579	5.59144	5.43287	5.65482	6.31251	6.38966	4.93603	4.73791	5.01818	6.77747	5.92135	6.11125	5.10201	6.33988	6.12358	5.82222	6.54124	5.01329	6.86134	4.32951	6.1521	6.46776	7.55859	5.19267	5.23335	5.4659	6.01595	7.24782	4.95024	5.41054	6.09574	6.05373
AC074286.1	NA	1.35544	0.0393006		2.29286	5.8378	4.72884	4.91645	5.6667	8.39947	3.43664	7.21915	6.4892	6.06227	8.20849	6.91185	4.62968	7.97359	4.54501	7.54629	3.79373	4.22459	6.09493	5.10492	7.50202	8.99231	6.04421	4.65687	3.29757	5.34984	3.18045	5.7045	6.97757	8.32825	8.48261	7.50067	7.326	2.80842	2	8.46367	7.753	6.30524	7.66215	4.26137	6.09361	8.63811	2.71566	7.12703	2.73888
AC074289.1	NA	2.33514	0.00400199		5.47613	4.99824	3.38314	3.90563	2.95866	2	2.77501	8.3164	3.98544	3.44765	3.01968	4.08915	2.95861	3.2695	3.25202	2	3.8929	7.47305	4.76758	4.03172	2.70497	8.85959	7.11182	2.37274	2	8.38815	2	6.82382	5.92002	6.62306	2	2.84047	3.44656	2.58579	3.9091	3.68847	7.80369	2.35631	3.64695	3.6637	2	3.84318	2	6.2363	3.78766
AC074389.5	NA	-0.714274	0.712695		2	2	2	2.5085	2.24939	2	2	2	2	2	2	2.25274	6.32944	2	2	2	2	2	2	2	2	2	8.09919	2	2	2.29852	2	2	2	2.62621	2	2.4806	2	2	2	7.11375	2	2	2	2	2	2	2	2	2
AC074389.9	NA	1.23994	0.307007		4.05344	7.58666	2	4.69899	4.00692	10.2058	2.64981	4.48248	3.687	2	10.0599	2.25274	5.31652	3.52659	2.75777	2.32339	2	6.03237	2.80308	8.35798	2	3.05379	2.48273	2.37274	3.96949	2	2.81548	2	2.58115	8.0785	5.29903	4.94868	8.44756	2.58579	2.75611	2.35377	5.08748	2	3.14933	7.62188	2	8.37573	2.40176	4.05296	4.98399
AC074391.1	NA	0.44198	0.68603		3.36484	3.2412	2	2	2.95866	3.77147	2.19187	5.81531	2.99031	2.21046	5.32054	2	4.62968	2.30466	2	3.58982	2.31813	2	3.13206	2.77638	2.50597	2	3.57866	2.66869	5.0515	2	2.32573	2.46688	2	6.11312	6.7695	3.36809	3.84333	3.00125	3.24967	2.87474	5.87917	4.02915	4.69633	3.05945	4.01169	6.25671	2.40176	4.16977	2
AC078852.2	NA	-1.35963	0.0212592		4.95458	2.75016	2	3.30976	2.64718	2.34281	2.19187	2.75556	3.31029	3.52842	6.24647	3.54335	2	2.55607	2.299	2.32339	3.15934	2.41574	3.22693	2.77638	2.50597	2.89591	2.48273	3.30688	3.29757	2	2	2	2	3.06143	3.5951	3.12827	2	2	2.54527	3.41542	2.71622	2	2.68622	4.08828	2.9334	3.02517	2	2.76545	3.22512
AC078899.1	NA	0.350002	0.224201		6.48424	7.00135	6.24488	7.25499	6.56342	6.96852	7.34643	6.32499	7.69517	7.07331	5.5904	7.24617	6.24224	5.47386	6.80448	6.34678	5.26826	7.6514	6.38966	7.28604	7.37634	6.92987	5.75676	6.58469	6.71559	6.52787	5.40942	6.12358	6.64719	5.75494	6.90949	7.65578	5.77128	5.64615	6.18772	5.26524	6.34241	5.60952	6.24543	5.63034	4.99546	6.60241	5.53566	6.09574	7.01957
AC078899.3	NA	0.337416	0.723822		2	2.88945	2	2.27654	2.81131	2	6.48131	2.75556	2.31806	2.21046	2	2.25274	2	2	2.75777	2	2.31813	2.87574	3.13206	2.30755	2.27505	2.28119	2	2	2	2.94076	2.32573	2	2.31964	2	2	2.4806	2	2.32243	2.29824	2	2.51458	2.35631	2.38353	2	2.38212	2	2.71566	2	2.29038
AC078942.1	NA	-4.45437	0.00069059		2	2.22712	2.34262	4.0598	2	2	2	2	2	3.17406	4.42405	7.65533	7.61115	2	2	2.81048	4.15508	2	2.20034	2	2	2	2	2	2	2	4.771	2	2	2	2	2	2.36468	2.58579	2.94004	4.36972	2	5.76625	2	2	5.37864	2	2	2	3.87794
AC079135.1	NA	1.82703	0.0405546		2	4.86953	2.61929	2.5085	2	5.61652	2.89021	5.0201	2	2.7033	8.42666	2	3.27211	4.92289	2	4.64998	3.31049	3.66488	2	4.11321	4.1924	3.55422	2	3.30688	2.57148	2.29852	4.33706	2.46688	2	2.62621	4.76783	5.77085	4.62684	4.95637	4.29395	2.63765	4.61893	2.35631	2	6.15414	2	5.21437	2	3.26292	2
AC079145.4	NA	-0.123853	0.86254		2.74434	3.68546	2	3.90563	2.64718	3.77147	4.09476	4.29286	4.07261	3.36209	5.49502	4.02273	2.30551	4.25159	2.94198	4.09304	4.30666	3.11698	4.04554	2.96379	3.97839	2.28119	3.47935	3.61527	3.6723	4.22593	3.59759	5.11142	2.80245	6.80236	2.32498	3.75357	3.7228	3.90872	3.9091	5.45998	5.2907	3.69653	2.93628	3.39298	4.69122	3.61843	2.97331	4.05296	3.78766
AC079210.1	NA	-1.04579	0.0361082		4.39953	5.8885	7.36487	6.29228	2	4.4037	4.27516	5.06034	3.79349	5.99281	7.26689	5.55118	5.38326	8.40439	6.8741	5.56126	8.86674	7.88131	7.12164	5.39291	6.26854	6.45114	5.95461	7.01124	6.30107	5.44427	7.90122	6.74378	4.63422	6.55798	3.81821	4.87285	4.05782	6.04674	7.41162	7.83629	7.49645	7.14805	5.42558	8.80895	5.81147	4.68589	7.77998	5.47879	5.2773
AC079250.1	NA	0.362293	0.269882		7.73987	7.41856	6.07171	6.9043	6.92778	7.73616	8.74489	5.83863	7.31195	7.54061	5.8437	7.46207	7.25797	5.67316	8.55163	8.43347	6.15188	7.48386	7.1278	6.60203	8.94535	8.09953	7.20024	6.79847	6.02773	8.09013	8.31327	5.97375	6.38139	8.36676	7.70138	7.5502	7.22977	7.66778	7.12876	7.41563	7.35254	6.69673	6.94691	6.31993	6.06775	7.58023	6.87077	7.35383	8.39512
AC079466.1	NA	0.380233	0.535565		3.59723	3.60688	3.05118	4.38563	5.18811	4.7296	2.99688	4.22368	3.687	2.7033	4.02942	2.82039	7.16619	4.17854	4.42641	4.8136	4.89034	4.37149	5.10387	4.11321	2.27505	2.89591	3.37269	9.56294	4.55102	3.99584	4.71644	5.7045	5.03432	11.1439	3.33105	8.04073	4.40978	3.46102	4.89337	4.02035	11.0652	4.5267	5.15668	4.90782	5.19974	4.28747	3.3816	6.20926	5.02408
AC079586.1	NA	-0.683305	0.690893		4.33664	2.4233	2.34262	2	2	2	2.36119	2	2	2.21046	12.4346	2	2	2	2	2	2	2.41574	2.20034	2	2	2.89591	2	2.91414	2.57148	2	2	2	2	2	2	3.36809	2	2	2	2	2.28011	2.64182	2	2	2.68393	2.60179	2	2	2
AC079602.1	NA	-0.0579919	0.929048		2.53619	2.4233	2.61929	2.70828	2.46195	2.6196	2.19187	8.41278	2.57851	2.21046	2.59811	2.65481	2.77195	2.30466	3.25202	3.00365	2	2.87574	2.53296	2.56093	3.30467	2.89591	2.67453	3.61527	2.79	2.94076	2.59129	2.25224	2.80245	2.62621	2.32498	2.84047	3.10459	2	3.10314	2	2.51458	2.35631	2.68622	2	6.41401	2	2.40176	2.43291	2.53198
AC079613.1	NA	1.34153	0.51313		2	5.74911	2	2	2	2.34281	2	2.29799	2	3.36209	2	2	2	2	2	2.32339	2.31813	2	2.37621	2	2	2	2	2	2	2	2	4.94243	2	2	2	2	2	7.86664	7.85105	2	3.83652	2.35631	2	2	2.38212	2	2	2.76545	2
AC079776.2	NA	-3.38837	0.00179508		2.29286	2	2.85134	2.27654	2	4.32865	2.19187	2	2	8.24932	2.32983	2.46774	8.07707	2	4.60085	2	3.15934	3.22399	2.80308	2	2.27505	2	3.13235	2	2	2.29852	3.00948	2.96738	2	2	2	4.52201	2.65553	3.00125	2.94004	7.71941	4.6684	2.64182	2	2	4.47218	2.33205	2	2.43291	2
AC079776.3	NA	-3.99658	0.00448973		2	2.4233	2.61929	3.30976	2	2	2	2	2	4.69978	2.32983	2	5.35028	2	2.94198	2	3.15934	2.5859	2.67434	2	2.50597	2	2	2	2	2	2	2	2	2	2	2	2	2	2.94004	5.94958	2	2	2	2	2	2	2	2	2.29038
AC079776.7	NA	-4.14799	7.14121e-07		3.48571	7.27983	8.31362	4.0598	2.24939	2	3.99532	2	2.57851	9.97265	2	8.95331	8.27019	3.12144	5.50629	2	9.0336	7.44014	7.48529	2.56093	3.17647	3.19609	2	2	2.97973	3.50542	6.33988	5.72549	2	3.23802	2	2.4806	6.47781	5.4617	7.35608	11.522	2.28011	6.06077	2	6.9199	8.76764	5.36692	8.52664	3.92585	4.26011
AC079779.6	NA	1.71585	0.150411		2	2.4233	3.52427	2	2	2	2	2	2	2.7033	5.62084	3.54335	2	2.30466	2	2.32339	2.31813	2	2.20034	2	4.69176	2.89591	2	3.30688	2	2	2	2	2	2	2	5.15484	2.36468	2	2.54527	3.07832	2.71622	2	2.93628	3.05945	2	6.11307	2	2.43291	2
AC079807.2	NA	0.286545	0.432749		5.90248	5.7307	4.78602	4.69899	4.96223	5.0892	4.09476	6.40529	4.93727	4.10374	5.07881	4.8333	4.8813	5.31251	3.61947	5.88944	4.79099	5.30019	5.24656	5.25609	5.6738	5.32743	6.41051	5.38322	5.82001	5.79426	4.01419	6.39651	5.60418	5.63384	5.89679	5.27754	5.30968	5.67472	5.21213	6.07382	6.77387	4.4548	3.49936	4.55547	5.53779	4.62667	4.27899	5.60863	5.93256
AC079922.2	NA	0.181594	0.701503		5.9662	4.86953	5.1766	5.20792	6.90069	5.0892	5.90107	4.35888	6.24835	5.50663	4.27888	3.72143	5.24654	3.63977	6.48653	5.46606	3.68723	7.05437	5.3764	6.21591	6.50042	6.04387	5.2242	4.27279	4.87157	7.45148	5.90026	4.86887	4.63422	6.06708	7.04814	6.73854	5.85967	4.2499	4.48359	5.9753	6.61893	6.24257	5.20512	5.63034	3.77654	5.13159	4.7613	4.86772	6.09195
AC079922.3	NA	0.616109	0.0570553		7.20108	8.27709	7.37423	7.11247	7.87634	6.85276	6.9875	6.16813	7.47284	5.87421	8.45227	7.48075	6.3629	7.15235	6.74377	6.98433	6.80174	7.6939	8.13481	8.28072	7.01327	7.33559	7.84369	6.43542	7.45993	8.29408	5.10415	7.14529	9.07076	8.18472	7.45777	10.0885	7.98004	7.4287	7.1569	8.31549	9.57637	8.10426	7.71329	7.58976	5.8423	7.87559	7.09064	8.6891	7.31451
AC080125.1	NA	0.583261	0.479775		4.39953	3.4356	2	2.88374	2.46195	2	3.77319	2.29799	2.31806	3.81267	3.01968	3.44532	2.5575	2	4.29718	2.58739	2.57862	2.73809	2	2.96379	3.4224	6.2859	3.91903	2.37274	2.79	2	2	2.46688	2.80245	2	2.81388	2.84047	3.10459	2.58579	2	2	3.44059	2.64182	2.93628	3.05945	4.3911	2.60179	2.71566	3.03552	2.91978
AC083799.1	NA	0.0497354	0.902567		7.29505	9.50561	8.31848	7.68643	8.61738	7.00513	8.42488	8.09217	8.25227	8.51267	8.57006	7.35141	9.38408	8.24805	8.88531	8.36475	9.09477	8.34558	7.7597	8.72823	9.19738	8.90434	9.3233	8.43456	8.46345	8.52769	7.23756	9.50422	9.94567	8.56611	9.4827	8.0233	8.12382	8.73039	8.22777	7.85719	8.46296	9.03331	8.87068	7.48888	9.8957	7.69998	8.37861	7.3904	7.00962
AC083843.1	NA	0.259163	0.599867		9.54095	10.2687	10.5649	9.70525	9.74558	7.75061	6.10563	10.1327	8.80727	9.71455	10.9586	9.16251	10.6819	12.4204	10.2796	10.8884	9.34951	12.1557	9.9968	12.0505	10.3447	10.043	11.2375	9.0497	10.0652	11.532	10.6132	8.40726	9.93109	10.3098	9.01506	9.65411	8.55737	9.13176	9.22699	8.14469	11.854	9.49646	9.46278	9.80949	9.77705	10.5456	11.0712	8.40324	10.0738
AC083873.4	NA	-0.109083	0.723112		5.98682	6.18745	6.16089	6.09236	6.19854	6.0258	5.5268	6.51069	7.04722	6.89441	4.98831	6.47594	5.62307	5.89459	6.39475	6.51476	6.42471	6.39498	6.06956	7.89365	6.94605	6.86743	5.50233	5.60915	7.35248	6.52787	6.37553	4.83063	6.64719	6.15773	6.31819	6.37615	5.6443	5.64615	4.89337	5.9234	6.12931	6.19922	5.68668	5.86311	6.41401	5.95353	6.42971	5.38525	6.38151
AC083884.8	NA	-0.536005	0.204496		5.2215	5.11641	5.41279	6.145	4.81526	2.6196	3.35876	4.59632	2.99031	4.98378	5.49502	4.79401	3.93745	4.78204	6.13595	4.64998	5.23084	5.08993	5.56979	5.42518	5.76578	5.44612	4.67009	5.38322	5.21145	5.34984	3.18045	5.9561	5.89618	5.19417	4.0114	4.87285	2.36468	4.90905	5.06154	7.6005	4.28013	4.84062	4.31001	4.4159	4.93953	4.03759	4.6913	4.27783	5.02408
AC083899.3	NA	0.269555	0.318129		9.25239	8.7649	8.46576	7.23084	8.98928	9.13693	7.23097	9.08887	7.91751	7.59787	8.21848	8.29193	8.14115	9.93425	7.35193	7.77534	8.24323	7.67987	7.82561	7.98307	7.8296	8.3059	8.0263	8.40475	7.94851	9.06224	8.57711	8.06426	8.55089	8.36676	9.03743	8.16515	9.61675	8.27392	8.47499	7.38717	8.05685	7.21487	8.77363	8.00948	7.88073	9.09939	8.80043	8.95225	9.0308
AC084018.1	NA	-0.674658	0.0259424		10.1899	9.73073	9.64119	11.1813	8.72681	8.58826	9.78821	10.6187	9.33161	8.90937	10.4964	9.49664	10.8365	9.62277	9.53679	10.1697	10.1102	9.04352	11.2079	9.27142	9.76659	10.3889	9.83732	9.41378	10.5023	10.1555	10.3089	10.5751	9.83407	9.45279	9.63348	8.03204	8.32353	10.3244	10.3414	12.5957	10.5154	9.80192	7.97314	11.1303	11.504	9.08845	10.6374	8.37918	9.52918
AC084125.4	NA	-0.818097	0.0468439		4.67844	4.08386	4.78602	5.79582	4.00692	3.52485	3.99532	4.422	4.15482	6.26444	4.84093	3.63513	5.05512	5.47386	6.2451	5.53021	7.91784	3.80935	6.56332	5.83856	5.80966	4.51962	6.06149	3.12383	6.11125	6.26008	7.44472	4.83063	4.79753	6.57453	4.33408	4.70807	3.7228	5.08966	5.90769	5.088	4.89311	4.72312	4.94479	5.10248	4.01169	5.08834	5.57506	3.63213	4.66698
AC084219.3	NA	-0.148751	0.66558		7.19223	7.99031	8.06484	7.27087	6.73679	6.98082	5.31631	8.37739	6.7886	7.81063	7.80658	8.13177	7.92296	7.98434	8.5085	7.06235	8.28947	7.99899	8.3291	5.95365	7.27824	8.80511	7.78252	7.42168	7.89649	5.21347	7.14764	7.79812	7.96599	7.23597	7.49057	8.13301	6.27844	7.24083	7.79845	8.46367	6.77387	7.80502	7.52576	7.13546	8.05535	6.02407	7.44984	8.26565	7.1701
AC084219.4	NA	0.658064	0.136643		4.57326	8.03975	4.94513	5.4779	6.05851	6.83931	4.50943	7.00909	6.15156	5.52643	5.5904	7.1405	5.09549	6.04601	5.9972	4.25368	6.78893	6.0901	5.7721	2	4.37872	6.68636	6.25406	5.16349	6.68866	4.22593	3.00948	7.53829	5.03432	5.10585	4.40461	5.27754	7.0156	5.28764	3.81807	6.12066	6.61893	4.59519	5.15668	5.96678	5.29196	5.25405	5.27353	6.59077	3.35654
AC087163.2	NA	-0.156954	0.746433		3.97302	4.8006	4.89402	4.91645	3.93754	4.78679	5.23146	5.55865	2.79905	4.05003	4.73359	5.68607	5.94367	5.64632	5.21576	5.0508	6.80174	4.87688	4.76758	5.32612	5.95351	5.32743	4.91778	4.27279	4.13827	5.17727	3.59759	4.79136	3.69251	5.15068	3.71096	4.61804	4.55805	3.80914	5.10069	7.04255	5.49645	4.12492	4.12095	4.79966	5.04931	4.36199	4.82806	3.26292	4.11915
AC087294.2	NA	-0.0688286	0.872182		4.72829	5.48924	5.73668	5.94181	6.13798	5.44947	4.83114	6.18643	5.88874	5.6579	5.79113	6.7773	6.11055	6.04601	4.6546	5.49849	5.37503	4.54664	6.33746	6.23424	4.94883	6.57354	6.56382	5.46253	6.53077	5.06286	4.33706	5.74618	5.07734	5.86666	6.35428	6.13778	4.05782	5.83521	6.39088	5.26524	5.01284	4.12492	4.8259	5.42723	4.99546	4.03759	4.18023	3.92585	3.87794
AC087380.14	NA	-1.12992	0.2113		4.91207	6.3041	4.84103	2.88374	2.64718	2.34281	2	3.50356	3.15915	2.9578	2	2.46774	4.97083	4.56991	5.56361	2.58739	3.15934	6.93344	7.75573	3.12964	2	3.65625	2.67453	3.4693	3.29757	2	2	3.44335	4.31276	5.94512	2	3.75357	2.89746	2.58579	2	2.35377	4.61893	2.64182	3.33494	4.68272	6.91229	2.60179	2	3.92585	5.93256
AC087393.1	NA	1.91587	0.162856		2	2	2	2	2	2	2	2	2	2.21046	2	3.34014	2	2.30466	2.54655	2.58739	2.57862	2	2	2	2.87983	2.28119	2.99527	2	2	2.54574	2	2	2	2.62621	2	5.02073	2	2	2.29824	3.25669	4.61893	2	2.68622	2	2.68393	2	2	2	2
AC087491.2	NA	-1.51583	0.0639249		5.11309	2.88945	5.90101	3.63824	2	2	5.56197	2.93939	3.44708	2.21046	6.60733	6.34614	3.74785	2.30466	2	4.00547	5.23084	2.41574	2.67434	8.59982	3.17647	6.37837	3.75886	7.17324	3.96949	4.42433	4.92328	2.96738	2.80245	2.86017	3.17838	2	4.15418	2.58579	3.24967	3.25669	2	3.81613	2.38353	2.62487	4.21383	2	2.71566	2.76545	5.10108
AC087499.10	NA	-0.258435	0.933667		2	2	2	2.5085	2	2	2	2.29799	2	2	2	2	2	2	2.299	2	2	2	2	2	2	7.70643	2	2	2	2	2	2.25224	2	2.34682	2	2	2	2	2	2	2	2.35631	2	5.10248	2.9334	2.33205	2	2	2
AC087499.5	NA	-0.293492	0.72211		2.53619	3.13321	2	3.82189	2.24939	3.2272	2.5127	2.29799	4.23259	3.36209	2	3.22669	2.30551	2.30466	3.91208	3.70549	2	2.73809	3.75849	3.27837	2.50597	9.12278	2.8438	2.66869	2.31385	2.54574	2	3.33826	2.58115	3.53717	2	2.4806	3.84333	2.58579	2.54527	2.63765	2.51458	2.35631	2	5.91588	2	2.82896	2	3.4593	2.53198
AC087499.7	NA	-0.794746	0.551205		2.53619	2.22712	2	2	2	2	2.19187	2	2	2	2	2.46774	2	2	2.299	2	2.57862	2	2	2	2	6.7338	2.26146	2.37274	2.57148	2	2.32573	2	2	2.34682	2	2	2	2	2	2	2.28011	2	2.38353	3.05945	2	2	2	2	2.29038
AC090044.1	NA	0.699211	0.786763		2	2	2	3.82189	2	2	2	2	2.57851	2	2	2	2	3.2695	2.299	2	8.28491	2	2.67434	2	3.63245	2.51641	2	2	2	2	2	6.6699	2	2	2.59004	2	2	2	2	2	2	7.20395	2	2	2	2.60179	2	2	2
AC090044.2	NA	2.88047	0.035396		2	2	2	2	2.46195	2	2.36119	2	4.30639	2.39409	2	2	2	4.96694	2.75777	2	7.22932	2	2.37621	2	3.03576	2.51641	2	2	2.57148	2	2	5.29111	2	2	2	2.84047	2.36468	2	2.54527	2.63765	2	6.03635	2	2	2	2.60179	2	2	2
AC090505.5	NA	2.39848	0.0233504		2.53619	3.4356	2.61929	2.5085	2.24939	5.043	2	2	2	2.7033	2	2	2	6.3751	3.25202	3.00365	2	2.5859	2	2	2.50597	5.94655	4.79924	5.7101	2	2	2	3.22491	7.23676	3.89433	2	2	4.32951	2.32243	2	2.35377	5.74726	2.35631	5.15668	4.90782	2	2.33205	2	3.78645	2.91978
AC090505.6	NA	1.47629	0.00846994		2.74434	3.60688	3.52427	3.82189	3.21469	3.2272	2.64981	2.93939	2	3.27114	4.4915	2.65481	2.95861	5.69951	3.61947	3.81256	3.31049	3.80935	4.73567	3.94535	2.27505	5.55579	6.91684	5.01356	3.14739	5.28326	2	3.87767	6.51259	3.6663	2	2.84047	4.24451	4.00187	3.24967	2	5.41184	2	3.90333	3.6637	4.01169	3.35208	2.71566	3.4593	2.91978
AC090587.2	NA	-0.695417	0.0749838		8.49028	8.26754	7.00426	8.46371	5.55533	5.7375	7.31585	8.14458	5.93601	8.00662	9.85431	8.04239	8.30934	7.2713	7.11364	7.1051	7.53588	8.17935	8.79359	6.72378	8.65189	5.32743	6.52699	7.07572	8.65654	8.12856	7.72589	5.72549	7.65409	7.21501	6.5844	7.22379	4.40978	7.6318	7.24689	9.34144	7.16708	8.72868	6.07343	6.50352	7.52936	6.29525	8.05545	6.9091	7.87094
AC090587.4	NA	0.509046	0.130214		6.26533	6.2916	3.65281	4.49782	5.03045	5.13397	6.79396	6.20449	6.02613	4.76789	5.46177	4.79401	4.78585	6.1259	5.25108	5.83966	5.71026	6.0901	6.30521	6.61608	5.35638	3.65625	5.36996	5.7101	6.51552	4.8026	5.54082	5.63964	6.15909	5.75494	4.65661	6.95626	4.48582	4.17186	5.21213	5.53107	6.68051	5.64225	6.1247	4.08828	4.82071	5.21437	4.07422	5.56663	4.90029
AC090602.2	NA	-0.213154	0.657785		4.67844	3.01647	4.16503	3.04014	4.25521	3.65342	5.85926	3.24888	4.50751	3.99425	3.72762	4.48421	4.32469	2	3.61947	3.70549	3.79373	4.06102	4.14607	4.26356	5.69735	3.75153	3.37269	2.66869	3.87706	4.42433	5.01655	3.33826	3.31505	4.34377	5.01329	3.75357	3.84333	4.32392	3.72091	4.65076	4.61893	4.78307	4.39599	3.39298	3.14602	3.73517	4.07422	4.37835	5.75335
AC090616.2	NA	-1.58833	0.000275551		3.97302	6.07519	7.10883	5.72842	2.24939	4.54301	4.71092	3.9937	4.7907	6.52281	5.32054	4.8333	7.07828	3.2695	5.38432	4.7611	4.68428	5.7214	7.17616	2.96379	3.17647	4.40705	5.5274	6.82872	6.99386	4.07668	7.21805	4.83063	6.57397	5.89329	4.33408	3.36809	6.66935	5.04658	4.54165	3.07832	3.74725	5.93429	5.29739	5.10248	5.61123	4.20889	5.61342	5.38525	5.24373
AC090627.1	NA	0.2294	0.824538		2	2	13.2944	2.70828	2.24939	2.34281	2.77501	2	2.99031	2.55697	3.34551	2.46774	2	2.30466	2.75777	2.58739	3.15934	2.41574	2.20034	2.30755	2.27505	3.05379	3.91903	2	2	2.29852	3.00948	2.65368	3.16356	3.39534	2	2	2.36468	2	2	2	2	3.08447	2.38353	2	2	2	2	3.03552	2
AC090945.1	NA	1.01944	0.00134376		6.0665	7.36586	5.37601	5.65773	6.78696	8.80793	6.04476	6.23996	5.11207	5.4246	6.18667	6.50055	6.48948	7.42922	6.0583	7.651	4.50779	6.31251	7.77548	7.48285	7.67212	6.97005	6.58786	5.06529	6.15126	7.75764	4.92328	8.07657	6.29289	6.4365	6.10175	5.54518	6.09638	6.58735	6.71484	6.14353	7.92568	4.02915	6.0471	6.31993	4.54895	7.15701	5.79125	5.76535	6.45668
AC091133.1	NA	-1.28938	0.00108237		3.48571	4.44171	6.47096	5.06954	4.1364	3.88058	3.99532	5.09948	3.89265	4.66447	4.20043	7.05998	3.84577	5.16903	4.36324	4.17559	6.53629	5.46197	4.9455	4.33324	5.16695	4.76771	4.71444	4.35822	7.05841	3.99584	8.04097	4.79136	3.79917	3.6663	4.40461	4.41914	3.7228	4.90905	5.34849	5.38521	4.71623	4.5267	4.88657	5.69215	5.4201	4.43285	5.65078	4.16977	3.58814
AC091633.2	NA	0.351052	0.308376		4.86828	5.11641	3.38314	3.53684	4.73575	4.24948	4.54503	3.71996	4.15482	3.06998	3.83539	4.38193	4.83437	3.40376	4.54501	4.59104	4.07287	3.66488	3.31594	4.26356	5.64986	4.62403	5.66934	4.27279	4.60964	5.53289	5.06101	4.37942	4.57541	4.96232	5.68642	5.89105	4.40978	4.64595	4.84808	5.78483	4.5677	3.81613	4.47714	4.4159	4.1163	4.68589	3.3816	4.27783	4.94275
AC091729.9	NA	0.143069	0.72344		8.1947	9.75939	9.38076	9.51338	8.42168	9.09509	10.442	8.38533	8.72892	9.79836	9.42904	8.32676	7.44924	9.15054	10.188	9.98454	9.56782	8.89557	9.11058	9.14391	9.06333	10.8789	10.8473	9.14894	10.1639	8.73804	7.67673	9.44376	10.4305	11.1038	8.76658	7.62144	8.32353	10.2751	10.0934	8.81652	9.38619	9.70647	7.95908	9.20848	9.05766	7.21847	9.23803	9.73044	8.36812
AC091801.1	NA	0.739867	0.516506		2.53619	2.4233	2	2	2.24939	3.88058	2.99688	2	2	2.39409	4.78826	2.46774	2	4.78204	3.10532	2	2	3.32361	4.70304	2.56093	2	6.3482	2.48273	2.91414	2	2	2	2.25224	4.0787	3.78482	2	3.36809	2	2	2.94004	3.80779	2	2.64182	2	2	2.68393	2.33205	2	2	3.08052
AC091814.2	NA	-0.89319	0.603111		2	2.22712	2	2.27654	2.24939	2.34281	2	2	2	2	2	2.46774	2	2	2.299	2	2.31813	2	2	2	2	6.58652	2	2.91414	2	2	2	2	2	2	2.32498	2.84047	2	2	2	2	2	2	2	3.05945	2	2	2	2	2
AC091878.1	NA	-0.542366	0.659232		2.29286	2.4233	5.37601	6.05617	5.90342	5.70819	2	2	2.31806	6.6089	2	3.80286	2	7.09395	3.10532	3.17398	4.79099	2	2.37621	2.77638	2.50597	2.89591	2.99527	2	4.05635	2	3.00948	2.81904	2.80245	4.49051	2	2	2.36468	6.44532	7.30671	6.73152	5.35254	2.88006	2.68622	5.42723	2.38212	5.60032	2.40176	2	3.78766
AC092071.1	NA	-7.03106	6.74879e-07		2	2.75016	2.34262	8.54103	2	2	2.19187	2	2	2	2.32983	8.40055	5.41551	2.55607	2	2	5.15295	4.46172	2.37621	2	2	3.65625	2	4.18198	2	2	2	2	2	2	2	2	2	2.58579	2.29824	2	2.28011	2.35631	2	5.86311	3.14602	2.33205	2	2	2
AC092168.2	NA	0.380833	0.668544		2.29286	3.4356	2	2.5085	2.64718	2	2.19187	2	3.31029	2.39409	3.01968	2	2	3.74472	2	3.70549	2.99047	2.22279	2.53296	2	3.63245	3.05379	3.25752	3.74782	2	2	2.81548	2.25224	2.99427	3.06143	6.96889	4.05747	2	3.17131	2.29824	2.87474	3.32194	2.64182	3.64695	3.05945	2	2.82896	2	2	2.29038
AC092171.2	NA	-0.857118	0.0213377		5.32232	4.99824	4.24878	5.55773	4.00692	3.52485	5.35694	3.9081	3.15915	4.89518	3.01968	3.9531	5.35028	3.2695	4.6546	4.96054	4.98329	4.87688	4.70304	4.5825	4.43584	5.55579	5.34196	3.4693	6.30107	3.99584	4.771	3.80064	5.15973	4.18039	4.40461	4.41914	3.44656	4.70255	5.21213	5.38521	3.55021	5.09829	5.05462	3.6637	3.33129	3.35208	6.2466	4.47232	5.40425
AC092171.4	NA	-0.348617	0.220106		12.278	11.8336	11.9515	12.0701	10.9552	10.5117	12.0704	10.1221	10.213	11.2565	11.2454	10.8284	12.0671	11.3598	11.4718	10.669	11.3581	10.4526	9.77731	10.4514	9.97123	11.2103	11.2667	10.949	12.7391	10.2047	11.5434	9.79601	11.9402	11.027	10.6599	10.6786	11.5845	12.2292	11.318	9.43939	11.0761	12.3097	11.0946	11.0441	11.1399	12.548	11.3082	11.5786	12.3163
AC092198.1	NA	-1.33395	0.0625819		3.36484	2	3.05118	5.27243	2.24939	2.85174	4.18777	3.71996	2.57851	3.06998	11.5597	5.32179	4.02366	2.95644	3.10532	3.81256	3.15934	3.41679	2.67434	5.66025	2.50597	3.55422	3.47935	3.4693	2	2.54574	2.59129	2.46688	2	2.34682	2	2	2	3.17131	2	2.63765	2.28011	5.54172	2.38353	3.6637	4.01169	2.33205	2.71566	2.43291	2
AC092295.7	NA	0.374008	0.389797		6.52712	8.17526	7.8335	7.97998	7.69379	8.42221	6.97451	7.71757	8.71882	7.78209	4.42405	8.65472	7.56157	6.85701	8.57273	8.54637	8.59579	8.39508	9.15951	6.83605	8.89277	4.81259	8.7535	8.30607	9.67705	7.37363	7.31304	8.50761	7.84671	8.84719	7.47426	7.40968	9.08316	5.49412	6.30968	8.06309	11.0295	7.25776	8.49548	7.5402	7.95313	7.20841	7.80505	9.1465	7.32257
AC092301.3	NA	-0.540672	0.100059		5.56112	5.80298	4.54227	5.17455	4.36498	3.65342	3.77319	5.7916	4.30639	5.48655	5.89442	5.66444	5.21024	6.16425	5.53524	4.8136	5.91288	6.39498	6.13218	5.42518	6.67663	4.76771	5.5274	5.25544	4.21579	5.81797	5.50908	6.04227	5.5441	5.4666	6.08036	5.49548	3.28569	5.73022	6.48265	7.47091	4.28013	5.54172	4.76257	5.19077	6.67603	3.94366	5.61342	5.52338	6.03423
AC092338.5	NA	-0.189863	0.688205		4.45979	3.68546	4.72884	3.98478	5.03045	2	3.09621	4.15102	3.57202	4.38972	3.34551	4.53275	4.68364	4.78204	4.29718	5.46606	4.37686	3.73892	3.47901	4.46325	4.25722	3.44443	4.62433	4.18198	3.55787	4.54289	4.10193	4.21105	5.19922	3.78482	4.47186	3.12827	2	3.90872	4.29395	5.75545	3.92058	4.37913	2	3.05945	4.93953	3.02517	3.83549	4.16977	3.87794
AC092415.1	NA	-1.02052	0.633406		2.29286	4.83548	2	2	2.24939	2	2	2.29799	2	2	2	2.46774	3.6428	2	2	2	2	5.46197	2	2	2	6.66204	2	2	2	2	2	2	2	5.69566	2	2	2	2	2.29824	2	5.01284	2.64182	2.68622	2.62487	4.30519	3.02517	2	2	2
AC092535.3	NA	0.457582	0.510646		2.74434	3.4356	3.05118	5.20792	2.64718	2.34281	4.14201	2.54484	4.23259	3.52842	5.81765	2.46774	3.27211	2	3.25202	3.3263	2.99047	3.0014	2.67434	5.32612	4.31925	2.89591	2.67453	2.37274	3.14739	2.54574	2	7.65776	2	2.62621	3.5951	3.91351	2.65553	2.80842	2.75611	3.25669	3.05064	2	3.33494	3.39298	2.68393	3.61843	2.40176	3.03552	2
AC092594.1	NA	-1.34131	0.000620662		6.83078	6.59617	6.30481	4.6019	4.77605	5.33908	4.99454	3.9081	5.5368	5.01214	6.9447	7.87833	5.53774	6.78501	4.36324	5.00638	7.17124	6.79277	4.97313	5.48764	4.86812	6.4931	3.67157	4.27279	5.4547	3.99584	4.40763	4.6226	6.13892	8.4089	6.52231	5.2175	6.32058	8.44955	7.36415	6.1882	4.85088	7.5953	5.4659	6.89383	6.94106	5.17357	4.18023	4.93529	7.53171
AC092614.2	NA	1.62879	0.00139689		2	6.14637	4.54227	3.98478	5.38337	4.54301	6.83048	6.01277	4.37659	2.83616	5.16397	2.46774	3.5295	4.96694	4.48693	6.7752	3.57225	3.58683	3.99252	3.27837	4.43584	5.35803	6.00904	5.16349	5.28524	2	4.40763	5.80653	5.4814	5.66508	2	5.59323	5.30968	6.3243	4.65118	3.07832	5.15845	4.37913	6.19835	2.62487	3.14602	6.02407	2	4.56055	2.29038
AC092619.1	NA	-0.361204	0.644998		2	5.51098	5.51781	4.6019	2.64718	2.34281	3.83201	2.54484	2.31806	2.7033	3.72762	4.38193	4.32469	4.83053	3.99776	2	4.56905	2.41574	4.19382	3.41319	2.70497	2.51641	2.48273	2.66869	2.31385	3.10394	4.01419	4.86887	2	2.62621	2	2	2.36468	2.58579	2.54527	5.78483	3.55021	4.59519	2.68622	3.05945	2.9334	3.35208	3.83549	3.78645	3.08052
AC092620.3	NA	-2.05504	0.00129779		2.74434	2.88945	4.60718	3.18124	3.21469	2	2.99688	2.54484	3.15915	3.74668	3.48443	2.82039	2.5575	2.55607	3.72374	2.81048	3.57225	3.58683	2.92128	2	2.27505	2.51641	2.67453	2	3.77831	3.25054	4.40763	2.46688	2.58115	2	2	2.4806	2.65553	3.32342	3.61673	3.80779	2	3.08447	2	2	6.67603	2	5.41054	2.43291	2.53198
AC092661.1	NA	0.00753177	0.997865		2	2	3.05118	2	2	2	2	2	2	2.21046	3.34551	2.25274	2	2	2	2	2	2	2	2	2	2	6.55165	2.66869	2	2	2	2	2	2.34682	2	2	2	2	2	2	2.51458	2	2	2	2	2	2	2	2
AC092667.2	NA	-4.22539	2.52016e-05		2	2.22712	5.37601	7.30981	3.09235	2	2.77501	2.29799	2	6.96139	2	2.25274	2	2	2	3.00365	2.57862	4.70281	8.68916	2	3.30467	2.28119	2	2.37274	2	2	6.41032	2	2	2	2.32498	3.75357	2.65553	4.00187	4.29395	10.7943	3.83652	2	2	6.69683	4.47218	3.49139	2	2.43291	2
AC092669.3	NA	-2.74842	0.0203843		3.88785	2.75016	2	2.5085	2	2	2	2	2	2	2	2	2.30551	2	2	2	2	2.87574	2.37621	2	2	3.75153	2	4.18198	6.43677	2	2.59129	2.25224	2.99427	3.06143	2	2	2	5.21168	4.93729	2	3.44059	2.88006	2	3.6637	4.30519	2	2.71566	2.76545	5.13808
AC092675.3	NA	4.58522	0.000146014		2	2	2	2.5085	3.7879	3.38369	2	2	3.687	2	2	2	2.30551	2.95644	2	5.78812	2	2	2.20034	2.30755	2	2	2	2.66869	2.31385	2	2	3.44335	2	2.62621	2	6.80125	2.36468	2	2	2	5.98057	2	6.14967	4.08828	2	4.79751	2	2	2
AC092798.2	NA	0.0391571	0.94414		3.79733	3.4356	3.52427	3.53684	4.6516	2.34281	3.88853	4.59632	3.57202	4.05003	3.48443	3.34014	3.27211	4.56991	3.10532	4.46539	3.31049	5.00245	4.24005	2.77638	5.87307	4.3473	3.13235	3.61527	4.35936	4.29514	3.59759	4.02039	3.9914	4.34377	4.18174	4.41914	2.89746	5.17214	3.99472	4.71323	4.80738	4.4548	4.21858	3.6637	2.9334	3.94366	4.27899	2.76545	4.11915
AC092811.1	NA	0.268712	0.598436		6.6486	5.5743	6.02497	6.38273	6.10671	6.00185	4.85969	8.05781	5.7893	4.66447	7.00365	4.38193	7.01654	5.56266	8.71551	7.30172	5.81512	6.31251	6.9515	9.18218	7.37634	7.19011	8.20789	6.91583	7.40307	6.99115	5.01655	6.89965	7.70984	6.41828	6.62927	5.59323	4.48582	6.79682	5.6681	7.30842	8.47691	5.64225	6.71567	6.23942	4.1163	6.29525	6.38606	5.72774	6.11069
AC092835.2	NA	0.690215	0.296878		5.83583	2.4233	3.05118	7.52369	7.25453	8.57208	8.04759	3.81709	7.49668	7.88152	5.5904	6.64003	8.58218	8.72612	3.50708	5.6214	5.23084	5.95681	7.43153	7.84676	8.62451	6.90936	7.13648	2	7.0157	8.36822	4.26286	8.18662	6.79629	7.42121	3.5951	6.37615	7.85659	5.42853	4.54165	8.60628	7.02239	6.17705	2	5.19077	5.10121	6.80298	3.19185	7.94349	6.48568
AC092933.3	NA	-0.095265	0.879195		4.62681	4.02464	4.99449	5.17455	3.21469	4.16572	6.17544	3.24888	4.93727	3.81267	3.19178	5.9047	4.25512	2.7701	4.29718	5.25445	2.31813	5.86059	6.0041	3.94535	6.57859	5.58195	3.84116	3.74782	4.42611	3.91019	4.82356	4.08678	3.79917	4.34377	3.5951	2	4.05782	4.17186	4.42311	4.71323	3.83652	4.29927	4.01624	3.39298	2.9334	2.82896	3.3816	3.4593	5.17417
AC093106.5	NA	-0.818305	0.108522		7.3115	4.14074	4.07611	4.26398	5.33023	4.54301	3.51052	3.61582	4.62753	6.021	3.19178	8.12386	3.6428	4.0203	3.50708	5.83966	4.73862	6.00262	5.22374	5.93135	6.31495	4.89837	4.99172	3.30688	3.29757	5.382	3.92077	4.6226	3.79917	5.23638	5.56848	6.07149	5.13177	4.00187	4.54165	3.07832	4.71623	2.35631	4.94479	4.55547	4.93953	5.74657	4.7613	3.4593	7.61938
AC093106.7	NA	0.551983	0.12259		6.04699	6.18745	6.13911	5.70524	6.00864	6.589	7.51297	5.17472	7.03642	6.54239	5.24438	6.37305	6.78931	4.0203	6.58672	6.23572	4.50779	6.34843	6.14438	6.32255	8.7952	6.64972	5.64664	4.9599	4.48992	6.42355	5.87558	5.39957	5.19922	4.49051	6.88502	6.03716	5.17835	6.00234	5.8399	6.09743	5.98057	4.94927	6.37812	4.08828	5.37864	5.74657	5.45346	5.12084	6.88453
AC093110.3	NA	0.460511	0.348481		5.32232	5.08776	4.54227	3.73299	5.55533	5.2605	3.94291	6.79925	5.83988	3.27114	6.49678	4.27184	3.40654	7.30601	3.82098	4.00547	4.68428	4.62683	3.88024	6.94022	6.86518	6.4931	5.83919	5.97643	5.54758	5.95258	4.65974	5.86445	6.68941	6.67002	5.50569	7.23897	4.24451	4.64595	4.65118	5.53107	5.52358	6.49643	6.51892	5.49816	5.93102	4.90111	5.32066	5.38525	4.76488
AC093157.1	NA	-0.278382	0.447908		6.21376	4.6906	5.95188	5.63337	4.73575	3.88058	4.23213	6.68808	5.19212	6.66357	5.62084	6.38632	6.3956	5.50407	3.99776	5.73466	5.76364	5.32445	5.20055	5.25609	6.40352	5.01818	6.8686	5.34187	5.89262	6.39231	5.9484	5.37321	6.90777	5.43069	5.29903	5.39062	4.05782	4.80949	4.65118	6.99305	6.40212	4.4548	5.54331	6.19741	5.74776	5.25405	6.36373	5.3361	5.91134
AC093162.5	NA	-0.4757	0.353139		5.78962	6.80416	6.38102	7.33268	5.5783	4.07679	4.74193	3.50356	6.9237	6.26444	6.18667	7.24617	7.8001	7.39738	5.25108	5.21595	8.49679	8.21221	5.15302	6.58785	6.17098	8.93764	7.38307	7.21964	7.40307	7.06236	5.85047	7.89394	7.39819	8.44984	4.82037	4.87285	7.07835	7.26921	6.96869	5.66352	4.45945	7.43638	4.94479	7.65329	6.06775	3.19786	8.16925	6.36438	5.77701
AC093323.3	NA	-0.714268	0.000214515		12.1077	11.4009	11.5517	11.9101	11.2588	11.624	11.6662	10.5958	10.3622	12.4993	10.7202	12.3705	11.3255	10.6774	10.1891	9.83856	12.3216	12.2953	11.2452	10.5716	10.9458	10.4611	11.6311	11.0623	11.0427	11.4697	11.4981	11.835	10.6414	10.982	11.6902	10.3433	11.5517	12.7165	11.9936	11.933	11.3704	10.9263	10.1005	11.9238	11.3067	11.5417	11.2809	10.905	11.0256
AC093326.3	NA	-3.18298	0.0905515		3.48571	2	3.22669	2	2	2	2	2	2	2	2.59811	2	2	2	2	2.32339	2	2.41574	2	2	2.50597	6.66204	2	2	2	2	2	2	2	6.68534	2	2	2	5.42853	4.65118	2	2.71622	2	2	3.89155	2.38212	2	2	2	4.04314
AC093375.1	NA	-2.84777	0.0320699		8.37373	2.4233	8.41227	2	2	2	2	2	2	2.39409	6.46357	3.10354	2	2.55607	2.94198	2.58739	7.46513	2	9.09652	2	6.31495	2	3.13235	7.10072	2	7.66916	6.16758	7.6302	2	8.77026	2.59004	2	2	2	2	10.8247	2.71622	2	2.68622	8.25451	8.43998	2.60179	2	2	7.50363
AC093388.3	NA	1.93798	8.78587e-05		3.36484	5.17204	2.34262	2.88374	4.25521	4.07679	4.9421	5.09948	4.44354	2.39409	5.7085	2.25274	2.5575	3.2695	5.44659	4.32776	3.31049	3.0014	4.37045	5.06451	3.72702	4.97934	7.57569	3.74782	2.97973	5.21347	3.47148	5.80653	6.6614	5.72561	6.01423	3.75357	4.24451	3.80914	3.10314	4.02035	5.1234	3.81613	3.49936	3.89155	2.9334	4.79751	2.40176	6.12497	2.53198
AC093391.2	NA	0.136182	0.762891		5.83583	6.0156	5.67746	4.38563	4.60761	4.47503	5.98122	6.07301	5.86452	4.59116	8.07193	3.87993	4.78585	6.39135	4.22795	6.00683	6.50528	5.95681	6.4597	5.90871	6.35991	3.8409	5.47681	6.49322	5.82001	6.2072	5.85047	5.86445	6.64719	7.01129	6.88502	6.86134	4.05782	6.34222	6.95807	6.68552	5.46879	4.5267	5.50512	5.91588	4.99546	6.06925	5.57506	5.83776	5.80029
AC093415.2	NA	0.141043	0.826818		8.80101	5.44476	6.97996	6.63665	6.77706	5.90184	9.26193	8.6322	8.07359	6.64558	7.63822	6.18842	7.52509	6.72214	4.22795	8.38224	8.49679	7.0398	7.6948	7.84676	6.86518	9.26682	7.57569	4.43888	8.62846	5.24879	4.60072	6.31577	6.432	9.35081	3.00761	6.93777	9.20064	5.4617	2.94004	7.43429	8.63768	7.00435	6.98902	6.86728	5.77997	5.71848	6.83875	8.4731	7.46045
AC093510.1	NA	-0.520615	0.335049		2.29286	3.75997	2.61929	3.30976	4.5154	3.2272	2.99688	3.9081	2.99031	3.17406	3.48443	3.34014	2.30551	2.7701	2.54655	3.3263	3.4473	3.73892	4.37045	4.03172	3.81576	2.7186	3.91903	3.12383	3.14739	2.54574	3.59759	2.96738	3.79917	2.62621	3.91804	2	2	4.08937	3.99472	5.89673	2.51458	3.26348	3.33494	3.05945	3.77654	2.82896	3.19185	2	2.91978
AC093616.4	NA	1.37457	0.00232414		7.811	8.22871	6.22433	4.26398	7.53845	7.5422	6.30566	7.77914	7.55082	5.74497	5.5904	6.45089	6.72643	8.02137	4.8048	9.11314	7.10038	8.33666	7.1702	7.52812	8.01439	6.68636	8.05676	8.4541	6.22811	6.79007	6.35782	6.49759	8.46033	8.91698	7.90974	11.9004	9.03335	8.3775	7.89626	7.34833	8.79907	6.77263	8.66526	6.50352	6.51314	9.80457	7.91663	9.03157	7.61283
AC093620.5	NA	-0.578143	0.16745		4.72829	4.6906	3.65281	5.20792	4.31114	2.85174	5.98122	5.06034	3.79349	4.20549	2.59811	4.08915	5.35028	3.52659	5.38432	4.46539	4.44381	4.97207	4.37045	4.89053	3.89937	6.02493	5.16151	4.5878	6.40402	3.81914	3.33329	4.26938	5.11913	3.53717	4.76783	3.91351	4.24451	4.70255	5.17593	5.22293	3.55021	5.82446	4.88657	3.6637	2.9334	4.50039	6.1191	4.86772	6.66121
AC093627.10	NA	0.868287	0.316274		8.54694	9.38276	8.36614	6.73149	8.44374	6.66723	9.74294	5.71805	2.79905	4.05003	9.30329	5.68607	3.5295	8.88667	10.9765	12.0335	3.31049	4.58729	3.22693	11.7305	9.60166	7.00914	11.1951	11.4651	2	10.5605	7.61096	9.91727	11.4814	10.7458	3.91804	4.05747	4.24451	6.97969	5.38065	9.18768	7.32195	10.087	7.53527	5.86311	6.37237	7.97391	8.34481	2	9.00097
AC093627.7	NA	3.52175	0.00268495		2	2.88945	2	2	2	2	2	2	7.52013	2.39409	2.59811	2.65481	2.30551	2.30466	2.54655	8.09994	2	2	2	3.27837	2	2	5.36996	4.35822	2	2	2	3.22491	5.68985	3.99612	2	3.57366	2.36468	2	2	2	5.6521	2.64182	3.78083	2	2	2.82896	2	4.16977	2
AC093627.8	NA	0.759748	0.617417		2	2.4233	2	2	2.24939	2	2	2	4.37659	2.21046	2	2	2	2.30466	2.94198	6.02921	2	2	2	2.96379	2.50597	2.7186	2.99527	2	2	2	2	2	2.80245	4.09119	2	2.4806	2.89746	2	2	2	2.51458	2.88006	2.68622	2	2	2.60179	2	2	2
AC093627.9	NA	0.362508	0.420304		5.50502	6.70391	6.30481	5.8176	7.06422	5.90184	6.15254	6.3737	6.06916	6.21649	6.60733	4.94513	6.00853	6.3252	6.01786	7.30172	5.19242	4.84371	5.72412	6.88328	6.1877	7.8152	8.06106	7.20818	4.13827	6.88291	5.26484	6.49759	6.77031	8.95223	5.47323	3.36809	5.8308	6.04674	6.42212	5.9753	7.14977	6.404	6.96108	5.75142	4.3911	7.87559	6.59218	2.43291	6.1655
AC093642.3	NA	-1.88701	0.00162499		8.72631	4.76486	8.08777	8.95137	3.86466	5.44947	7.50847	5.37942	2.79905	8.62712	8.69335	6.50055	8.61726	7.03309	5.06511	7.64376	8.73595	8.87929	10.1858	6.27022	2.70497	7.65807	4.06318	7.27561	8.78609	8.85725	6.20769	6.00842	7.25561	8.75582	3.17838	6.58066	3.84333	6.77059	7.8453	8.64686	7.95089	7.76841	5.29739	8.00948	6.30756	5.36692	9.63523	2	8.19453
AC093642.4	NA	0.199092	0.910466		2	2	2.34262	2	2	2	2	2	2	2.7033	2	2.46774	2.77195	2	2.54655	3.3263	2.57862	2.22279	4.19382	2.56093	2	2	2	2	2	4.22593	2.81548	2	2.31964	2.34682	2	2	2	2	2.29824	2.87474	2	2	3.49936	2	2	2	2	2.43291	2
AC093642.5	NA	-0.36117	0.291469		7.24455	8.75355	9.14154	8.27192	6.22789	7.88108	9.86767	6.20449	7.89974	8.42573	8.15228	7.89235	7.98874	8.16065	7.25955	8.28332	8.90288	8.87108	9.65042	7.30351	7.14756	7.12932	6.43722	7.62496	8.66001	8.0305	8.16329	7.96626	7.93123	8.13538	7.84146	9.26297	7.94005	7.57987	7.96682	8.61858	6.5146	8.2653	6.90353	8.47273	7.85828	7.63385	9.64452	9.02771	7.7082
AC093668.2	NA	0.207634	0.83272		2	2	2.34262	3.42776	2	4.07679	3.35876	2.54484	2.99031	2.7033	4.98831	3.10354	2	2.55607	4.89689	4.25368	2.57862	3.73892	4.19382	4.03172	2.27505	5.92627	3.13235	2	2.97973	3.61774	3.71355	2.46688	3.69251	5.05957	2.32498	5.02073	2.36468	4.70255	3.61673	6.81934	4.45945	4.5267	2.68622	2	3.14602	3.02517	2	3.63213	3.47699
AC093673.5	NA	0.672405	0.11027		8.24694	8.85265	5.21875	6.50859	9.1144	8.63183	6.71802	8.13989	8.57321	6.92456	7.39571	7.26784	4.10501	7.96275	7.23329	9.30415	7.45705	5.73955	6.65147	8.996	6.60373	7.09339	8.15255	9.38608	8.25891	7.14903	7.73278	8.49849	9.54701	9.62751	7.42421	9.37716	8.8149	7.57987	6.94738	6.7761	9.92822	9.35303	8.67818	8.12603	7.11526	9.00952	4.37142	8.60343	7.47498
AC093677.1	NA	-0.0937941	0.894029		3.48571	4.48629	3.22669	3.42776	4.07311	3.88058	4.88769	4.65004	3.79349	3.99425	4.89175	4.02273	2.30551	3.63977	2.299	5.1764	4.30666	3.50431	7.09674	3.75535	4.25722	3.05379	4.06318	5.06529	3.96949	5.14013	3.47148	3.95079	5.11913	3.06143	4.33408	3.36809	3.10459	3.17131	3.50445	6.83347	4.85088	3.92657	3.90333	4.08828	4.01169	4.20889	3.83549	4.27783	4.04314
AC093690.1	NA	-0.388976	0.460672		4.57326	4.44171	4.40297	4.6019	2.46195	4.8418	3.35876	5.24623	2	3.44765	5.67987	4.75362	4.97083	5.8716	3.10532	5.59164	6.11127	4.90931	4.60046	3.65006	5.83111	5.01818	4.13019	4.35822	5.38928	5.21347	3.18045	3.71927	4.94421	4.18039	7.09154	5.39062	3.28569	5.25016	5.24745	5.94958	4.76252	4.37913	5.15668	5.19077	5.57497	3.73517	4.6913	4.86772	4.81144
AC093698.2	NA	0.313384	0.517612		3.59723	3.52378	3.87993	3.90563	3.7879	3.2272	4.85969	3.61582	4.56877	3.87577	2.32983	3.22669	3.27211	2.30466	4.70642	4.46539	2.79919	5.52612	3.93747	4.26356	6.41777	4.97934	4.25554	4.18198	3.55787	5.06286	4.87428	4.32545	3.31505	5.01177	4.71329	4.05747	3.7228	5.00218	3.99472	4.28999	3.83652	4.12492	4.31001	2	3.14602	3.73517	3.19185	3.4593	4.11915
AC093702.1	NA	-0.182386	0.928066		2	2	2	2	2	2.6196	3.18914	2	2	2.21046	2	2.25274	2.30551	2	2	2	3.15934	2.22279	2	2	2.50597	4.93942	2	2	3.87706	2	2	3.80064	2	2.62621	2	2	3.10459	2	2	3.07832	6.5414	4.59519	3.14933	2	2	2.60179	5.12214	2	2
AC093724.2	NA	-0.112183	0.79981		8.19912	9.03813	7.59831	7.52369	6.68481	7.20719	7.23642	6.97792	7.72911	8.51763	8.49399	8.25262	7.07828	7.13314	6.75612	7.54629	8.18082	8.78194	9.59258	8.51989	7.95701	7.6395	7.53299	7.67577	7.0689	6.802	5.87558	7.40151	7.62538	5.97035	7.8478	9.29238	7.37681	8.59866	8.59637	9.23635	8.49759	6.83059	8.76961	7.28336	5.93102	6.53958	8.12347	6.99076	8.53697
AC093818.1	NA	1.19895	0.0132454		3.79733	5.22562	3.98135	4.26398	5.77009	5.90184	3.71187	7.52974	6.26695	3.36209	6.32252	4.21348	3.12386	5.50407	2.54655	7.39082	5.15295	3.0014	5.17698	5.86232	5.09784	7.06585	7.05259	5.60915	3.77831	7.36561	3.71355	4.6226	4.74512	5.78369	7.29091	7.28358	4.81548	3.58662	4.15208	6.70102	6.41667	5.35684	8.56209	5.86311	7.66488	6.78954	6.14551	6.18171	2.91978
AC093838.4	NA	-0.160365	0.541211		11.4056	12.413	12.2944	11.7878	10.7922	11.2053	10.7328	12.1173	10.9194	10.717	12.7619	10.9361	12.0579	12.2796	12.2564	11.0934	11.7651	12.1614	13.0786	11.5201	12.5885	11.7818	11.7876	12.0689	11.8219	12.3935	11.6363	12.191	11.7292	11.4876	12.5346	11.9996	9.92915	12.0014	11.9746	12.6566	11.7919	12.0318	11.2441	12.5563	12.2769	11.272	12.1782	12.079	11.4247
AC093850.2	NA	1.53656	0.310311		2	2	2	2.5085	2	2	2	3.10242	2.31806	2	2	2.25274	2	2	2	3.46407	2	2.22279	2	2	2	2.28119	2	2	2	2.29852	2	2	2	2	2	3.36809	2	2	2.29824	2	8.3538	2	2	2	2	2.33205	2.40176	2	2.29038
AC093901.1	NA	0.381107	0.604908		3.0877	4.19547	3.38314	5.8602	3.62092	3.38369	3.09621	3.81709	3.89265	2.21046	4.61762	2.46774	2	3.52659	3.25202	4.32776	5.30474	3.32361	5.80322	3.75535	4.82601	3.55422	5.95461	3.61527	2.97973	2	3.00948	5.88325	5.07734	5.91944	4.25992	2	4.62684	3.32342	2.29824	2.35377	2.8931	3.08447	4.47714	3.05945	2.9334	5.08834	3.54927	4.37835	2
AC094019.4	NA	-2.1979	9.21522e-07		6.29871	2.88945	3.65281	4.8755	2.24939	2.34281	2.89021	3.38183	2	5.58425	4.67677	4.71207	4.73565	3.74472	3.38518	2.81048	4.62782	4.11763	3.93747	3.41319	3.89937	4.72139	2.8438	4.18198	3.43358	2.54574	5.68985	2.46688	3.31505	2.34682	2.81388	2.4806	2	5.55687	5.41211	3.55839	2.51458	5.00067	2.93628	4.68272	4.54895	3.49139	5.49514	3.03552	5.52093
AC095067.1	NA	-0.148166	0.894908		4.72829	5.5324	2.61929	2.5085	2	3.38369	2.36119	4.70183	2	2.21046	3.01968	4.90881	5.70363	5.96144	2.299	4.52958	2.57862	3.32361	2.53296	2.30755	2	3.65625	6.55165	3.98117	6.45287	3.10394	2	4.57713	2.99427	2.62621	13.1488	3.75357	2	2.58579	2	3.07832	3.44059	5.09829	2.93628	3.39298	3.33129	3.84318	2	5.80201	3.9629
AC096559.1	NA	2.65996	0.00210086		2	2.4233	2	2.5085	2.81131	3.05165	2.19187	3.61582	2.79905	2.39409	2.59811	2	2.30551	2	2	6.05124	2	2.22279	2	2	2	2.89591	2.26146	2.91414	2	2.54574	2	2.46688	4.23888	2.86017	8.70503	4.18836	3.95455	2	2.54527	2	5.96085	2.64182	6.51892	3.6637	2.38212	2	2	2.43291	2.29038
AC096574.4	NA	-0.574405	0.215182		3.36484	3.52378	3.98135	4.69899	2.81131	3.2272	4.27516	3.38183	3.89265	3.44765	6.89575	4.08915	4.62968	3.12144	4.29718	4.25368	5.02761	4.66532	4.7988	4.46325	4.12453	4.15157	3.37269	3.30688	4.05635	2.75672	3.82088	3.95079	4.38304	2.62621	4.25992	3.75357	3.28569	4.80949	4.35997	5.81363	3.83652	3.56611	3.33494	4.55547	5.81147	3.94366	5.32066	3.4593	3.9629
AC096574.5	NA	-1.11671	0.132664		2.74434	2.22712	6.16089	5.98094	4.46698	4.16572	6.17544	4.75183	2	3.27114	2	5.01514	6.67408	2	2.75777	3.00365	2.99047	3.80935	6.42009	2	3.4224	2.7186	3.37269	3.12383	3.55787	2.94076	2.81548	5.63964	2	5.75494	3.81821	3.36809	2.65553	3.32342	3.50445	6.12066	5.6521	3.81613	2	3.05945	3.89891	3.49139	2	2.76545	4.19135
AC096579.13	NA	0.244334	0.868481		4.27088	2.4233	2	2	2.24939	2	2.64981	2	2.99031	2	2	2.25274	2	2	2	2.32339	2.57862	2.87574	2.37621	2.30755	5.32649	2.51641	7.94022	2.66869	2.31385	3.61774	3.00948	2.65368	6.88373	5.10585	2	2	2	2	2	2	2	3.69653	2	2	2.9334	2	2	3.63213	2.53198
AC096582.7	NA	0.205341	0.633449		4.12962	5.11641	4.99449	4.44282	3.70683	4.32865	4.67923	5.06034	3.89265	4.4737	4.84093	4.21348	3.93745	7.09395	5.17955	5.0508	5.23084	4.0021	4.76758	4.33324	4.94883	3.8409	5.12911	4.72278	5.00858	3.99584	4.71644	4.37942	3.79917	5.75494	3.91804	2.4806	4.15418	4.90905	3.99472	4.71323	5.38249	3.69653	3.49936	5.00843	3.14602	4.99776	3.54927	5.12084	4.04314
AC096669.3	NA	0.0422523	0.987096		2	2.4233	2	2	2	2	2.19187	2.29799	2	2	2	2.46774	2	2.30466	2.54655	2	2	2.22279	2	2	2	7.85865	2	2	2	2	2	2	2	2.34682	2	2	2	2	2	2	2	2	2	2	2.9334	2	2	2	2
AC096670.3	NA	-0.751794	0.330095		3.23291	3.4356	3.38314	3.18124	2.81131	3.2272	5.14131	2.54484	4.73833	3.06998	7.88392	3.54335	3.27211	4.0203	3.72374	2.32339	3.31049	2.87574	3.39978	2.96379	5.26477	5.88484	3.13235	2.37274	4.42611	2.29852	4.771	3.33826	4.45005	7.50992	2.32498	2	2.65553	5.617	3.9091	2.87474	3.65209	6.38478	3.78083	2	3.89891	3.19786	2	2	2
AC096677.1	NA	1.67269	0.0423053		4.20198	8.3239	2.61929	3.04014	2.46195	2.6196	2.89021	2	5.44176	2.21046	8.57784	3.22669	2.95861	3.74472	5.93339	7.57699	2.99047	3.50431	4.04554	2.96379	2	5.47433	7.59361	7.19662	2.97973	4.29514	2.81548	3.33826	8.11797	5.01177	5.76894	9.40097	8.62198	3.17131	4.15208	5.30635	7.97075	4.12492	7.55409	6.15414	2.38212	5.68984	2.71566	6.80458	3.35654
AC096772.6	NA	1.1567	0.000106296		4.33664	7.56604	6.96765	6.41166	6.64184	7.86125	7.67034	9.04944	7.52786	6.22863	8.43096	5.64249	6.87297	7.7586	7.59126	6.85252	5.15295	6.90959	5.72412	8.18031	6.68843	7.87989	6.90732	6.87293	6.5902	7.10153	5.01655	8.05185	7.60347	6.97435	7.75636	8.1966	7.19621	6.79682	6.03441	6.98041	7.05995	5.79565	7.39614	6.57088	7.02408	6.3512	6.87077	8.0915	3.69135
AC097374.2	NA	-1.19317	0.0897464		9.92049	11.1157	2.85134	3.42776	2.64718	2.85174	2.89021	4.22368	4.07261	3.06998	2	2.65481	2.95861	2.55607	4.15522	3.58982	2	3.8765	3.39978	2	2.70497	3.75153	2.67453	2.91414	4.13827	2.94076	2.32573	2.81904	2.58115	4.49051	3.33105	4.30836	2.89746	2.80842	2.54527	5.86956	2.71622	2.35631	2	2	2	3.49139	2	3.63213	7.34648
AC097461.4	NA	-0.368132	0.380856		3.0877	3.34167	3.77084	3.30976	3.43206	3.52485	3.51052	2.75556	4.15482	3.74668	4.35329	3.63513	3.74785	5.20626	4.85158	3.58982	6.17176	4.1721	5.45689	4.03172	4.1924	3.92506	4.13019	4.35822	2.79	4.42433	3.18045	4.08678	4.31276	2.86017	3.91804	5.02073	2.89746	4.95637	4.75299	4.71323	3.65209	4.02915	4.55396	4.26137	5.4201	3.19786	3.54927	3.78645	3.87794
AC097468.4	NA	-1.25702	0.121338		2.92621	2.88945	2.61929	4.5508	2.24939	2	6.83048	2	2	4.05003	5.35716	3.54335	3.93745	4.10159	2.54655	2.32339	4.37686	6.80144	3.62551	2.96379	2.70497	3.75153	3.25752	2.37274	2	2	2	3.44335	2.31964	2.34682	2	2.4806	2.65553	3.90872	2.94004	4.58547	2	2	2	3.6637	3.77654	3.02517	3.69947	2	2.29038
AC097499.1	NA	-4.0779	0.000874009		2	2	3.38314	2.5085	2	2	2	2.29799	2	2.21046	2	2	2	2	2	2	2.99047	2.5859	3.22693	2	2	2	2	6.17785	2	2	3.00948	2	2.80245	2	2	2	2	2.32243	3.38267	2	2	3.08447	2	3.39298	2.9334	2	2.97331	2	3.08052
AC097500.2	NA	0.333923	0.35284		4.05344	4.29906	4.40297	3.63824	4.36498	4.47503	3.77319	5.50134	4.30639	3.44765	4.84093	3.72143	3.27211	5.24255	4.75645	4.52958	4.30666	3.11698	3.93747	4.03172	4.43584	5.47433	5.16151	4.65687	3.43358	3.91019	3.59759	5.07917	4.45005	4.96232	5.01329	4.52201	4.55805	5.13149	4.65118	6.68552	4.97403	5.23335	3.49936	4.26137	5.04931	4.99776	4.07422	5.3361	4.19135
AC097523.2	NA	0.423265	0.105324		5.28949	6.49072	5.55118	6.05617	6.10671	6.11783	6.74888	5.44167	7.4486	5.54596	5.12202	5.86734	5.31652	5.0512	6.0583	5.86476	4.68428	6.10417	5.84869	6.87162	6.04814	5.01818	5.62356	5.97643	5.96176	5.61639	4.33706	4.75098	5.41586	5.89329	5.59888	6.16982	5.61073	5.58725	5.21213	5.49596	4.85088	5.31684	5.75335	5.42723	4.88135	5.77412	5.06792	5.28522	5.06309
AC097639.8	NA	-0.353917	0.364359		4.39953	3.83083	4.07611	3.82189	3.86466	3.98202	4.99454	2.93939	8.59177	4.15551	3.83539	4.53275	3.93745	3.12144	3.91208	4.00547	4.07287	4.06102	3.62551	4.11321	5.64986	5.47433	2.99527	3.98117	4.21579	4.29514	4.47491	3.95079	3.31505	3.6663	4.76783	3.75357	3.95455	4.52562	4.70298	3.55839	4.07531	4.37913	3.49936	3.39298	5.98728	4.03759	4.95297	3.26292	6.01446
AC097658.1	NA	-0.177859	0.696276		5.11309	5.7307	3.65281	6.33822	3.93754	4.07679	5.74146	5.47182	3.687	5.67574	2.32983	5.32179	5.17299	4.17854	5.28556	4.25368	5.50612	5.52612	4.82936	5.95365	6.13693	4.62403	6.47638	3.30688	6.00607	5.24879	5.68985	5.6832	5.38194	5.05957	3.33105	5.444	4.87324	5.70274	4.54165	5.72545	4.85088	4.59519	4.39599	4.68272	3.33129	3.61843	4.7613	3.92585	4.38852
AC097662.2	NA	0.0916443	0.817714		4.45979	6.34098	6.22433	5.20792	5.15793	6.43651	6.26355	6.23996	6.06916	6.3994	5.49502	5.4537	5.89875	6.30818	5.25108	6.80144	6.30377	5.98751	6.15648	6.61608	5.85224	5.23153	4.47765	3.86921	4.87157	5.382	5.99498	6.81405	5.07734	5.91944	5.71445	5.63973	7.78314	4.52562	4.54165	6.80507	4.93413	6.56633	5.78557	5.00843	5.68111	7.11453	5.22481	6.50443	5.40425
AC097721.2	NA	-0.835452	0.00872518		4.67844	5.11641	6.24488	6.07438	4.19703	6.09537	5.02006	4.59632	5.50581	6.22863	4.89175	5.68607	4.97083	6.86866	3.91208	5.09389	6.32168	7.27574	6.53579	5.02294	4.90904	5.01818	5.62356	4.35822	6.00607	5.02261	6.47747	5.23367	6.21796	5.53584	5.40605	3.36809	4.40978	6.26915	6.87018	6.9418	4.97403	5.39576	4.55396	5.56576	4.47218	4.43285	5.91925	5.0616	5.40425
AC097724.3	NA	0.191167	0.737147		4.05344	3.75997	4.72884	5.17455	2.95866	4.24948	4.47293	5.21092	5.02731	3.99425	5.46177	3.34014	3.84577	6.74761	6.07811	5.43287	5.6828	5.79267	4.7988	6.3895	10.2954	7.46774	5.66934	5.16349	6.26505	6.05589	4.60072	4.43145	5.94347	6.80236	5.59888	3.12827	5.46804	5.73022	5.34849	3.80779	6.19829	3.42272	4.6269	5.35264	5.49962	3.73517	2.97331	5.80201	3.58814
AC098614.2	NA	0.963321	0.00533275		6.51296	7.38364	5.48365	7.62599	8.39928	8.46226	6.09366	6.85749	8.6101	8.04487	7.25723	8.06319	6.84956	7.2713	7.91133	8.0184	7.66074	6.32459	7.58268	8.26298	6.28417	8.21269	8.13634	7.14947	5.79497	5.58909	6.9009	9.57676	7.39819	8.0958	7.97494	10.2841	7.99963	6.9911	8.14592	6.52065	9.64285	7.11345	8.2405	7.43567	6.09361	7.73546	5.79125	7.3904	6.95881
AC098820.3	NA	-0.221014	0.554423		4.57326	3.01647	4.24878	4.26398	2.95866	4.67004	3.77319	4.70183	4.73833	5.24506	4.35329	3.72143	4.57362	4.62594	4.85158	4.96054	4.15508	5.77518	6.0567	4.33324	4.12453	4.00459	4.91778	4.84621	5.48633	5.44427	3.47148	4.32545	5.19922	5.10585	4.59762	3.12827	4.40978	4.70255	4.15208	5.38521	5.44059	4.12492	4.47714	5.86311	4.30519	5.08834	2.71566	4.99983	4.50643
AC098823.3	NA	1.27573	0.110326		7.10056	7.33572	3.05118	2.27654	2.46195	2.85174	2.89021	2.29799	5.83988	2.9578	4.02942	4.21348	3.12386	4.83053	3.50708	6.3107	4.50779	3.11698	2.80308	2.30755	3.4224	7.5024	7.67441	5.34187	3.87706	2	3.00948	2.81904	4.0787	7.28707	2	2.84047	10.9715	3.00125	2.94004	2.63765	3.05064	4.02915	2.93628	3.39298	4.54895	2.60179	2	7.29075	5.40425
AC098828.2	NA	-1.12992	0.209888		5.25589	2.88945	3.22669	3.42776	2	2	2	2	2	3.17406	3.83539	3.44532	4.02366	3.12144	3.91208	4.39822	3.68723	3.66488	2.37621	2.56093	4.37872	2.28119	3.57866	3.4693	9.37727	2.54574	6.82558	2.96738	2.80245	2.86017	2	2	3.10459	2	2.54527	2	2.8931	3.08447	2	2	2.9334	2	2	3.03552	4.32575
AC098973.2	NA	-0.296111	0.877663		7.39875	8.02472	2	2	2.46195	2	2.36119	2.54484	2	2	2.59811	3.80286	7.60417	2	2.54655	2.58739	2	7.93742	2	2	2.27505	10.6775	2	2.66869	2	2	2	4.83063	2.31964	6.01953	2	2	2.36468	2	2.54527	3.07832	5.1234	2	3.14933	2	5.61123	2.33205	2	2	2.53198
AC099522.2	NA	0.0401112	0.939784		5.07506	4.83548	3.87993	5.27243	6.09082	5.67828	5.91474	5.88418	6.47327	5.96406	4.94084	5.9047	6.31242	4.10159	5.38432	4.96054	4.15508	7.25065	6.68528	5.51788	6.1877	5.35803	4.06318	5.42342	5.28524	4.15324	4.18464	5.23367	5.51309	3.6663	4.0114	4.30836	3.84333	4.00187	5.31559	4.20559	5.70046	3.81613	4.47714	4.79966	3.77654	4.68589	6.57284	4.86772	5.40425
AC099552.4	NA	2.44916	0.204022		2	2	2	2	3.43206	2	2	2	3.89265	2	2	2	2	2.95644	2	6.3107	2	2	2	2	2	2	2	2	2	2	2	2	2.58115	2.62621	2	2	2	2	2	2	2.8931	2.64182	2.38353	2	2.68393	3.02517	2	2	2
AC099684.1	NA	-1.74469	0.0015217		2.92621	3.01647	4.99449	5.17455	3.52958	2.34281	3.35876	2	2.31806	4.05003	2	3.72143	4.32469	3.52659	3.10532	4.59104	5.40894	3.58683	3.99252	3.94535	3.4224	2.7186	3.67157	2.37274	2.57148	4.07668	3.92077	2.46688	3.31505	3.06143	2	3.12827	2	4.46147	5.41211	4.88588	3.32194	3.08447	2	5.35264	4.75742	2.60179	4.18023	3.03552	2.29038
AC099850.1	NA	0.380659	0.317419		4.95458	6.45752	8.83441	5.33418	7.26872	7.12086	6.10563	6.76313	7.4486	6.69889	6.84508	7.58801	5.05512	8.35552	5.69768	7.04049	5.6828	7.19254	6.86564	5.60497	8.69347	7.18158	6.91684	6.0032	6.11125	7.55387	5.99498	7.27197	6.46478	7.40279	6.55369	5.85209	6.95	11.5832	11.9581	7.21437	8.13811	4.37913	7.37512	6.99539	6.32949	5.74657	5.12214	6.20926	5.34217
AC100830.4	NA	-0.0871213	0.84091		5.07506	6.18745	4.78602	5.83906	5.21768	4.8418	5.77182	7.09875	4.15482	5.74497	6.08115	5.4787	6.02952	6.95868	5.64554	6.00683	5.6828	4.94103	5.12866	5.86232	6.25273	4.81259	4.99172	5.16349	5.74354	5.28326	5.71789	5.57172	5.92002	4.74562	4.92005	5.81204	3.28569	5.52584	5.69394	7.25693	5.41184	5.43366	5.00075	5.27398	5.8423	5.63078	5.01159	4.05296	5.91134
AC103563.2	NA	-2.2173	0.629165		7.3115	7.23482	2	2	2	2	2	2	2	2	2	2	2	2	2.299	2	2	2	2	2	2	2	2	2	2.79	2	2	2	2	2	2	2	2	2	2	2	2	2	2	2	2	2	2	2	4.66698
AC103563.3	NA	-1.47363	0.762014		6.6356	6.68491	2	2	2	2	2	2.29799	2	2	2	2.25274	2	2	2	2	2	2	2	2	2	2	2	2	2	2	2	2	2	2	2	2	2	2	2	2	2	2	2	2	2	2	2	2	4.11915
AC103563.8	NA	3.25618	0.0789812		3.36484	2.22712	2	2	2	5.33908	2.36119	5.21092	7.21947	2	2	2.25274	2	2	2	2	2	2	2	2.30755	2	2	4.71444	2	2	2	2	2	2	5.66508	2	2	2	2	2	2	2	2	2	2	2	2	2	3.03552	2.73888
AC103563.9	NA	1.32744	0.548978		2.53619	2.4233	2	2	2	2.85174	2	6.01277	5.95907	2	2	2	2	2	2	2	2	2	2	2	2.50597	2	4.52822	2	2	2	2	2.25224	2	3.23802	2	2.4806	2	2	2	2	2.28011	2	2	2	2	2	2	2	2
AC103965.1	NA	0.0270363	0.95714		8.37373	8.33613	10.05	8.73665	9.02526	9.65365	11.0193	10.0059	10.0707	9.49599	9.0968	9.46572	9.37386	10.3681	8.57273	9.42298	10.1571	7.98003	10.6452	11.0721	11.5716	10.4968	7.91669	9.3343	8.19334	10.1832	10.409	10.6144	10.7551	11.2103	9.43505	9.25179	10.1858	9.86667	10.4334	10.0285	9.6521	10.4981	9.33255	10.5107	10.4981	10.0707	6.22198	9.44771	8.69433
AC104131.1	NA	2.02719	0.085374		2	6.2916	2	2	2.24939	2.34281	2	2	2	2	2.59811	2	2	2	2.54655	2	2	2.41574	2	2.56093	2	2	2	2	2	2.54574	2	2.46688	2.58115	2	2	2.4806	2	2	2	2	2.28011	2	2.38353	2	2	3.02517	2	3.03552	2
AC104135.2	NA	1.14299	0.158289		2.74434	4.83548	2.34262	5.4779	3.70683	4.60792	4.64683	3.9081	2.31806	2.39409	3.34551	4.6252	2.77195	2.55607	2	2	2.31813	2.87574	2.80308	2	6.22058	4.46443	5.47681	4.27279	3.55787	2.29852	2	3.54131	2	2.34682	4.25992	4.70807	2	2	3.10314	3.68847	3.19266	3.08447	2	2	2	4.20889	2.71566	3.78645	2.29038
AC104135.3	NA	1.11843	0.130159		5.92404	9.14627	3.38314	8.31084	9.39718	10.5212	9.00024	8.4549	5.47414	2.83616	5.46177	9.96195	6.73923	5.0512	2.75777	6.73493	3.4473	3.73892	4.82936	5.10492	10.4602	9.31246	10.0823	8.46858	9.29928	5.21347	3.18045	9.73392	3.79917	2.86017	9.78329	9.63989	3.44656	5.90922	7.44242	8.15034	7.80922	6.08479	6.66461	7.75816	4.30519	8.52509	8.85347	8.32353	5.80029
AC104135.4	NA	-0.00167366	0.99859		5.18626	5.22562	2	7.1813	8.17651	8.86879	2.5127	3.9937	5.37473	2.7033	5.65066	10.3811	7.09828	4.73186	2.299	6.82721	3.4473	2.22279	5.24656	5.32612	5.87307	4.40705	4.19423	5.67723	4.28936	5.84129	2	4.6226	3.31505	2.34682	3.5951	8.47826	2.65553	6.46181	7.79249	2.63765	6.6684	5.85271	7.55409	8.49891	4.69122	6.3512	2.71566	5.23248	6.14746
AC104297.1	NA	-0.163195	0.752401		4.95458	3.96288	4.32794	4.19908	3.86466	4.54301	5.16438	3.10242	5.30443	3.99425	4.4915	5.0819	4.73565	2.55607	4.6546	3.17398	2.99047	5.46197	5.10387	4.26356	5.09784	4.28496	3.47935	3.86921	3.96949	6.09523	4.60072	2.96738	3.16356	4.18039	4.76783	4.18836	4.98227	3.46102	3.50445	2.63765	2.71622	3.42272	3.49936	3.6637	4.01169	4.28747	4.07422	4.47232	5.80029
AC104389.28	NA	-1.68161	0.130757		7.48827	3.01647	2	2	2	2.85174	2	2.75556	4.37659	2.39409	2	2.25274	2.5575	2.7701	3.50708	2	2.79919	2.22279	4.52779	2.56093	2	6.96011	2.48273	2.91414	5.28524	2	2.59129	2	2	2.62621	2.59004	2	2.36468	2.58579	2	2	2	3.56611	4.21858	10.4605	3.14602	2	2	3.92585	4.19135
AC104472.1	NA	-1.78513	0.0294306		4.27088	2	2	3.04014	2.24939	2	3.43664	2.93939	3.15915	3.93623	2	2.46774	3.27211	2	2.299	2.81048	3.8929	3.66488	2.92128	2	3.81576	3.44443	2.8438	2	3.55787	3.81914	3.18045	2.81904	2	2	2	2	2.36468	3.00125	3.24967	2	2	3.08447	2.38353	2	5.15131	2	3.83549	2	3.22512
AC104532.4	NA	-0.922902	0.0236523		3.23291	3.2412	2.61929	4.19908	3.09235	2.34281	4.0459	3.10242	3.31029	3.74668	3.93567	3.22669	4.10501	3.12144	4.07864	3.70549	4.98329	4.54664	5.15302	4.3997	4.12453	3.44443	3.57866	2.91414	4.35936	4.89467	4.33706	3.33826	2.58115	3.53717	2	2.4806	3.7228	4.08937	2.94004	4.77311	4.40212	4.89597	3.14933	4.79966	2.38212	2.82896	3.83549	4.27783	3.78766
AC104534.2	NA	-0.935492	0.0160626		7.76398	9.76053	4.16503	4.99502	3.62092	3.38369	3.77319	4.35888	3.44708	3.81267	4.20043	4.94513	4.92676	4.87745	3.61947	4.17559	4.50779	3.94067	3.93747	4.98014	4.78263	4.21981	4.57708	4.35822	4.96434	3.81914	4.771	4.6226	4.69074	3.39534	2.81388	4.18836	2.36468	5.28764	5.1388	4.58547	5.41184	5.43366	3.90333	3.05945	4.75742	3.02517	8.68811	4.05296	9.66534
AC104654.1	NA	0.45823	0.85087		2.53619	2	2.34262	2	2	2	2	2	5.44176	2	2	2	2	2	2	3.00365	2	2.22279	2	2	2.27505	2.51641	2	5.46253	2	2	2.59129	2	3.45214	3.6663	2	3.12827	7.36679	2	2	2	2	2	3.33494	2	2	2	2	6.26285	2
AC104654.2	NA	1.87167	0.118347		2	4.24819	2	2.5085	5.33023	2.6196	2	2.29799	4.23259	2.21046	2	2	2	2	2.94198	8.78858	2	2	2	2	2	2.51641	5.95461	4.27279	2	2.29852	2	4.26938	3.16356	4.34377	2	2.84047	3.95455	2	2	5.42308	4.61893	2.35631	2	2	2	6.31414	2	4.64369	2.29038
AC104655.2	NA	2.18405	0.0786908		3.23291	2.88945	2	2	2	3.38369	2	2	3.15915	2	2	2	2	3.84255	3.10532	2	2	2	2.20034	2	2.50597	4.67353	5.66934	2	2	2.29852	2	3.10189	2	3.23802	2	2	6.93651	2.32243	2	2.63765	2	2	2	2	2	2.60179	2	2.43291	2.53198
AC104655.3	NA	-3.25598	0.000143298		3.23291	2.75016	4.40297	7.37737	2	3.05165	2.64981	8.3164	2	2.9578	2	2	3.5295	2.7701	4.15522	2	2	8.74648	2.92128	2	4.49079	2	2	2.91414	4.42611	2.94076	3.47148	3.10189	2	2	2	2	5.46804	6.42864	5.10069	3.91798	4.51459	3.81613	2.68622	3.05945	2	3.02517	2.71566	2.76545	5.65465
AC104667.3	NA	-1.21214	0.0417921		7.27841	9.45183	8.66564	8.23597	2	6.28595	7.64186	2.54484	6.52055	7.21425	8.42234	7.38485	7.33586	5.34625	5.47675	2.58739	8.71577	8.40649	9.51833	4.98014	5.69735	6.3482	6.56382	7.1614	8.60704	7.64285	7.99014	7.65776	6.79629	7.24633	2	3.36809	8.55737	8.62452	9.02304	8.71332	4.00002	8.20631	2.68622	7.09027	7.54818	2.60179	7.53223	8.83775	8.02212
AC104695.3	NA	-0.468163	0.502406		4.57326	5.08776	6.20349	3.90563	5.0956	6.24572	2.99688	3.50356	6.15156	3.67753	2	5.1766	5.53774	4.96694	4.75645	6.6217	5.15295	6.59763	4.91733	2.77638	4.86812	7.39583	4.62433	5.38322	7.1202	3.3836	5.47662	6.84315	6.57397	9.20431	6.64392	7.35499	8.11786	5.28764	6.4527	2.63765	4.07531	4.89597	3.90333	4.68272	3.14602	4.95024	2.71566	4.64369	4.66698
AC104697.1	NA	-0.494582	0.303105		7.35181	4.65199	4.07611	4.8755	6.00864	3.05165	4.61369	3.50356	5.02731	3.6049	5.89442	4.38193	4.18201	2.95644	5.59144	4.00547	5.34031	4.87688	4.56459	5.21976	6.96558	4.62403	5.09597	4.08507	3.29757	6.65178	7.09515	5.26268	3.79917	6.15773	5.92106	5.72846	6.04703	6.52595	6.09382	6.62182	6.99357	6.08479	5.05462	5.56576	4.54895	5.68984	6.06477	4.7223	8.00219
AC104782.3	NA	-0.663982	0.491004		2	2	2	2.5085	2.46195	2.34281	2.19187	2	2.57851	2.39409	7.3419	2	2.30551	2	2	2.32339	2	2.22279	2.80308	2.56093	2.50597	2	2	2	2	2	2	2	2.31964	2	2.32498	2	2	2	2.54527	2.87474	2.51458	2.35631	2.68622	2	2	2.33205	2	2	2.29038
AC104801.1	NA	1.12567	0.109133		3.88785	4.14074	2	2	3.70683	3.05165	3.35876	3.38183	2.31806	2	5.28296	4.15266	2	3.40376	6.91872	5.25445	4.62782	2.73809	3.13206	5.71348	5.64986	5.16386	2.99527	3.61527	7.13025	5.14013	2.81548	7.12963	3.57732	2.34682	3.46911	3.91351	2.36468	3.32342	3.99472	3.41542	7.08749	3.26348	3.14933	5.42723	3.33129	5.71848	3.19185	3.4593	2.91978
AC104809.2	NA	-2.68263	0.0112423		2.29286	2	2	2.27654	2.46195	2.6196	2.5127	2.75556	2.31806	2.55697	2	2.9689	4.68364	2.30466	2.94198	3.70549	2.99047	2.73809	2	2	2	2.28119	2	2.37274	2.79	2	2	2.46688	2	2	2.32498	2.4806	2	2	2	3.07832	2	2.64182	2	4.90782	2	2	2	2	2.91978
AC104809.3	NA	-2.13109	0.00425212		3.59723	2.4233	2.61929	4.19908	4.56224	2.6196	4.80201	2.54484	2.99031	2.9578	3.34551	3.44532	4.8813	2.55607	2.94198	5.53021	8.54333	2.87574	3.55412	2.77638	2	2.28119	2	2	6.1902	2	2.32573	2.25224	3.69251	2.62621	3.91804	2.4806	2.36468	2	2.29824	4.77311	2.28011	5.09829	2.93628	5.10248	3.77654	3.02517	3.3816	2.43291	2.91978
AC104843.3	NA	0.00295275	0.995652		4.33664	3.60688	3.65281	3.90563	4.1364	3.98202	3.83201	3.10242	4.62753	4.05003	3.72762	3.9531	3.6428	2.55607	5.1424	4.09304	2.31813	4.54664	3.47901	3.94535	5.87307	4.72139	3.67157	3.4693	3.43358	3.81914	3.47148	2.46688	3.31505	5.10585	4.96742	3.91351	4.62684	5.32417	3.81807	4.28999	4.00002	4.21473	4.39599	3.05945	2.38212	3.84318	3.83549	4.37835	5.24373
AC105020.1	NA	0.132753	0.766898		6.99251	7.58666	6.22433	7.26295	6.55185	7.0871	7.49488	8.17696	6.96985	6.76705	5.39288	7.01797	7.49523	7.01222	8.31342	6.98433	5.23084	7.85658	7.33899	6.7495	7.63601	7.32789	7.26876	8.10449	6.2467	5.86425	5.66125	6.50974	6.91964	8.33312	4.09908	8.77238	7.06602	8.81945	7.64138	5.49596	7.25876	7.53556	7.08275	6.63523	6.06775	5.8277	5.27353	7.7318	6.92745
AC105053.3	NA	0.402554	0.690502		2.74434	2.4233	3.05118	2	5.62318	2.6196	2.36119	3.10242	2.57851	2.9578	2.59811	3.10354	2.77195	2.55607	5.88923	5.29194	2	2.5859	2.53296	3.41319	2	4.57277	3.67157	3.98117	3.87706	4.22593	3.00948	5.14297	2.58115	2.62621	2.32498	4.94868	2	2.80842	2	3.07832	2.51458	5.60952	3.33494	2.62487	7.16488	2	2.71566	2.43291	2.53198
AC105053.4	NA	-1.08024	0.167676		2.74434	2.22712	4.16503	2.5085	2	2.6196	4.88769	2	2.57851	4.95484	2.59811	2.46774	2.30551	2.55607	2.75777	4.00547	4.07287	3.0014	3.93747	2.56093	2	4.67353	5.7354	3.74782	4.21579	3.61774	4.87428	2	2	3.06143	2.81388	2	3.44656	3.00125	2.54527	5.26524	4.45945	5.18972	3.14933	6.0635	6.4743	3.35208	3.19185	2	2
AC105339.1	NA	0.876807	0.276681		2.53619	2.4233	2.34262	2.5085	2	2	2.89021	3.71996	2	3.6049	5.32054	2.46774	2	3.74472	2.54655	2.58739	2.57862	3.22399	3.39978	2.77638	3.17647	2.51641	2.48273	2	2	2.94076	2.59129	2.81904	2	2	2	3.36809	2	2	2.29824	7.91149	2.51458	2.64182	2	2	3.49546	2.60179	2	3.26292	2.29038
AC105344.2	NA	0.04501	0.95421		7.02279	5.8549	4.24878	3.53684	3.62092	4.78679	6.87312	3.9937	3.31029	5.74497	11.426	4.79401	4.32469	5.59109	2.94198	6.07294	3.98569	6.61739	3.88024	5.3599	5.09784	4.62403	4.79924	4.90418	5.24882	7.97358	7.12687	5.54835	2.31964	3.99612	4.82037	4.41914	3.7228	4.00187	3.99472	5.84186	4.34241	5.85271	4.69633	4.79966	4.30519	5.85376	2	4.7223	7.2141
AC105760.2	NA	0.264203	0.54261		4.67844	6.18745	5.64691	6.61193	4.81526	7.35633	6.50861	5.24623	4.37659	7.30875	7.46447	4.15266	6.91869	6.6962	4.60085	8.06787	6.83953	6.18586	6.6429	6.1206	4.25722	6.36336	4.99172	6.02948	6.02773	6.77803	5.7454	7.35513	5.7967	7.28707	6.68701	6.29131	6.2569	6.06843	6.48265	5.69482	7.2011	4.72312	5.00075	5.49816	4.54895	6.86835	4.95297	5.56663	5.06309
AC106786.1	NA	-0.915672	0.249324		2	6.11831	7.42912	4.32609	4.56224	3.65342	2.19187	7.88934	2	7.0867	3.61115	4.79401	3.5295	5.443	4.98345	3.17398	5.07061	8.44017	7.72762	2.56093	5.41437	2	4.91778	5.5377	4.42611	5.24879	3.59759	3.22491	2.58115	5.89329	2.81388	7.3962	6.32058	8.91536	7.76837	7.84329	8.18561	7.51803	3.33494	7.28336	3.77654	6.70618	7.32826	4.64369	2.53198
AC106869.2	NA	-1.29739	0.256903		2.53619	2	2	3.73299	2	2	4.74193	2	3.31029	2.21046	2	2.82039	2	2	2	2	2.31813	3.22399	2.53296	2.77638	2.70497	2.51641	2	3.74782	3.6723	3.61774	2	2.25224	2.31964	3.78482	2.32498	2	2	2	2.54527	6.43056	2	2	3.64695	2	3.64284	3.02517	2	3.92585	2.91978
AC107021.1	NA	1.63513	0.00789145		3.88785	2.4233	3.05118	2	4.19703	3.2272	3.43664	2.54484	5.70995	3.74668	3.83539	3.22669	4.25512	6.02533	2	5.1764	2.99047	2.87574	4.70304	4.33324	4.69176	2	3.84116	4.72278	3.6723	3.3836	2.32573	4.26938	5.41586	2	3.33105	7.3826	4.48582	3.46102	4.93729	2.35377	4.5677	2.64182	3.78083	2	2.68393	2.82896	3.3816	4.7223	3.35654
AC107081.5	NA	-0.0167472	0.97608		3.79733	5.11641	3.77084	4.49782	5.18811	3.98202	3.09621	5.09948	2.79905	4.34582	3.93567	3.22669	4.18201	5.50407	4.07864	4.39822	5.56745	4.87688	4.04554	4.74472	6.35991	3.65625	3.9929	4.18198	3.29757	3.81914	4.26286	4.15025	4.0787	4.49051	5.82145	3.91351	2.65553	5.00218	4.84808	5.69482	4.85088	3.42272	4.55396	2.62487	4.30519	4.62667	5.06792	3.92585	3.08052
AC107983.4	NA	0.50401	0.203355		4.51764	4.6906	4.94513	5.33418	3.86466	5.4136	7.20338	5.0201	6.35653	5.94947	4.27888	5.82898	5.56675	4.45087	6.07811	5.46606	3.98569	5.37176	6.13218	5.3599	6.553	7.14695	5.42437	4.51526	3.87706	5.34984	5.54082	5.01242	4.16101	6.96182	5.29903	5.39062	4.6925	5.00218	4.80132	3.91798	5.22609	3.69653	4.55396	3.89155	3.33129	4.62667	4.54021	4.16977	5.82319
AC108142.1	NA	1.90821	0.0712737		3.23291	3.2412	6.63559	5.14039	2.64718	11.0387	2.64981	2.93939	2.79905	8.67891	3.34551	2.46774	11.1717	3.52659	2.299	9.32239	2	2.73809	2.37621	3.27837	4.86812	2.89591	2.67453	3.4693	2.97973	2	4.71644	2.96738	2.31964	3.23802	8.27707	9.5423	6.40134	6.37741	8.44868	2	11.1879	2.88006	5.3414	8.23387	3.14602	9.20185	2.71566	3.92585	2
AC108448.2	NA	0.580769	0.518494		2.53619	4.24819	3.38314	5.03276	2	3.05165	4.39704	2.29799	2.57851	2.21046	9.73762	2	2	3.12144	4.85158	3.58982	2	3.32361	3.88024	2	4.98755	2.28119	2	3.74782	3.14739	2.29852	2.81548	2.25224	2.58115	3.23802	2.59004	3.91351	2.65553	3.46102	2.54527	3.80779	5.25876	2.88006	2.68622	3.05945	2	2.33205	2.40176	3.78645	2
AC108463.1	NA	3.09027	1.32591e-08		3.70074	2.88945	2	2	5.9215	5.21954	2	4.97872	4.37659	2.21046	2.59811	2.82039	3.12386	4.51162	2.94198	5.1764	2	3.32361	3.03052	2.56093	4.37872	2.89591	2.48273	3.4693	2	2.54574	2.81548	4.6226	3.9914	2.34682	4.09908	7.28358	3.7228	3.32342	2.75611	2	5.67648	2.64182	5.84792	2.62487	2.38212	5.92922	2.71566	4.93529	2.91978
AC108463.2	NA	2.74475	1.74489e-05		4.27088	3.2412	2	2	5.77009	5.37682	2	5.69268	5.11207	2.21046	2.59811	2.65481	3.84577	5.31251	3.10532	5.70717	2.31813	2.41574	3.22693	3.12964	4.69176	2.7186	2.8438	2.91414	2	2.54574	2	4.37942	3.16356	3.78482	5.44004	7.66705	2.65553	2.58579	2.54527	2.35377	5.94086	3.08447	6.62954	4.26137	3.14602	6.6478	2	5.12084	3.78766
AC108479.2	NA	-0.662028	0.108381		5.50502	5.30242	5.41279	6.8838	3.21469	5.84912	7.00678	4.29286	5.76333	5.94947	4.55594	6.80721	5.13476	3.40376	3.82098	4.91321	5.65482	6.9569	7.2401	5.78982	6.23674	6.37837	4.37087	3.74782	6.83095	3.99584	5.06101	4.86887	4.57541	5.27739	4.92005	5.2175	3.84333	5.32417	5.34849	6.33447	5.32195	5.54172	2.68622	5.27398	5.24658	4.12578	5.06792	3.92585	5.46377
AC108488.3	NA	0.433083	0.168294		9.20696	11.0166	10.0398	9.0943	10.6119	10.9916	10.9148	9.8738	8.94071	10.0021	9.67734	9.29506	8.79324	9.57909	9.28741	10.3504	9.74086	9.11304	9.3507	10.3394	10.3724	8.07211	10.2337	8.96031	11.1935	10.0766	8.73981	9.64445	8.52003	9.73632	10.276	9.6877	11.0018	9.41187	9.42119	10.0131	10.7788	8.82094	10.4981	10.1795	7.45151	11.5517	10.2787	10.4907	9.65739
AC108488.4	NA	0.844048	0.00948024		7.42165	8.82471	7.88676	6.38273	7.42263	7.91995	6.10563	9.36868	7.43221	6.86361	6.10288	8.09587	6.72643	8.89524	6.7805	8.17711	6.88842	5.27553	7.07139	7.63546	8.04225	8.18736	8.17653	5.86408	6.64728	7.22194	6.2847	8.11684	5.23767	8.38564	6.40677	7.895	8.12976	6.06843	5.21213	8.24852	9.23638	7.41759	9.22506	7.99729	5.93102	8.00331	7.51207	6.80458	7.8149
AC108676.1	NA	0.904197	0.323237		8.61478	4.19547	9.47289	3.42776	10.0447	5.21954	3.09621	2.93939	5.68249	2.21046	2.32983	2.82039	4.5153	4.32112	2.94198	5.1764	3.8929	5.9095	5.60554	3.65006	2.70497	6.74542	8.45335	5.25544	3.77831	4.65244	3.82088	4.48166	5.03432	6.4365	5.50569	5.59323	12.6306	2	2.75611	5.63153	12.3486	3.69653	4.12095	8.39122	4.21383	4.28747	4.18023	10.5659	8.45501
AC108868.3	NA	1.10245	0.233854		2.29286	3.01647	2	3.04014	2	2.34281	2.5127	2.93939	2	2	2	2	2	2.30466	2	2.32339	2.31813	2.73809	2	2	3.03576	2.51641	3.13235	2.91414	2	2.75672	2	2.25224	2.31964	2.62621	6.65843	2.84047	2.36468	2	2	2.63765	2.28011	2	2	2.62487	2	2	2	2	2
AC108868.6	NA	-0.196376	0.96377		2	2	2	2	2	2.34281	2	2	2	2	2	2	2	2	2	2	2	2	2.20034	2	2	2	2	2	2	2.54574	2	2	2	2.34682	6.42386	2	2.65553	2	2	2	2	2	2	2	2	2	2.40176	2	2
AC108938.2	NA	0.927403	0.167739		2.29286	4.57152	2.61929	2.70828	2.46195	4.7296	2	6.09254	3.31029	4.51393	2.32983	4.32794	4.10501	4.73186	2.94198	2.58739	2	4.27524	4.49004	4.52411	6.77951	5.26421	3.25752	5.94915	2.79	4.42433	3.71355	4.02039	5.8473	4.419	4.76783	2.84047	4.40978	3.32342	3.24967	2.63765	2	3.42272	3.33494	2	2.38212	3.49139	3.95978	2.76545	2.53198
AC109309.4	NA	-1.2546	0.612658		2.29286	2	2	2	2	2	2.19187	2	2	2	6.76556	2.25274	2.5575	2	2.299	2	2	2	3.69353	2	2	2.28119	2	2	2.31385	2	2	2	2	2.34682	2	2	2	2	2	2	2	2	2	2	2	2	2	2	2
AC109826.1	NA	2.21326	0.0252521		2.29286	2.22712	2	2.5085	3.09235	2	2	2	2	2	4.4915	2	2	3.93416	8.62078	9.23124	3.15934	2.73809	2	3.53648	6.85475	2	4.52822	5.7101	2	3.81914	4.40763	2.46688	2.99427	2.62621	2	2.84047	2	3.46102	2.75611	2	9.22403	2.64182	2	2	2	2	2	6.5265	2.91978
AC109828.1	NA	-0.210324	0.585528		4.62681	4.83548	4.07611	4.19908	4.41688	3.2272	3.27644	4.75183	3.57202	4.69978	4.27888	4.27184	3.5295	5.00968	3.91208	5.21595	5.56745	5.30019	4.66965	5.73938	6.10207	5.388	4.37087	4.27279	5.42236	5.21347	4.65974	3.80064	4.38304	4.80292	4.59762	5.08934	2.36468	4.86013	5.10069	6.14353	4.34241	4.12492	4.69633	3.05945	4.99546	3.94366	5.6872	4.64369	4.85655
AC109829.1	NA	0.637342	0.439601		3.0877	5.48924	3.38314	3.82189	2.24939	3.2272	2.99688	2.29799	2.57851	3.67753	2.82424	3.22669	3.84577	2.30466	2	3.00365	3.79373	3.11698	2.92128	2	2.50597	4.97934	4.13019	2	2.31385	2.75672	2	6.65903	3.16356	4.49051	4.59762	5.33519	3.10459	3.17131	3.50445	5.42308	2.51458	3.26348	2.68622	2	3.33129	2.60179	2.40176	3.4593	3.47699
AC110619.1	NA	-5.68842	2.28069e-21		12.5782	5.37534	8.91993	10.6057	3.21469	3.05165	3.77319	3.81709	4.56877	4.55306	5.5593	12.0407	9.76811	3.63977	4.85158	6.36448	10.3925	6.81861	4.8886	3.53648	3.03576	6.13504	3.37269	6.88737	7.30892	3.61774	11.2614	7.1988	4.16101	7.68015	4.65661	3.57366	6.83841	7.84794	5.38065	9.05528	3.32194	7.63651	3.90333	10.1956	8.19328	3.73517	2.97331	5.17774	13.3175
AC110619.2	NA	-5.39934	2.28069e-21		12.7373	6.13241	9.88153	11.4216	4.00692	3.52485	4.67923	4.70183	5.62597	4.92532	6.76556	12.864	10.2359	3.74472	4.98345	7.19691	10.8923	8.23158	5.22374	5.18248	3.81576	7.49554	4.52822	7.98198	8.20289	4.29514	12.0742	7.92603	5.3472	9.6877	5.29903	3.91351	7.89195	8.51026	6.95807	9.55902	4.6684	8.62603	4.01624	11.0217	9.4138	4.68589	4.45828	6.0659	13.7186
AC110771.1	NA	1.48281	0.0343955		2	4.61231	2.61929	2.27654	3.21469	4.78679	4.18777	5.99212	2	2.39409	6.08115	2.65481	2.30551	2.30466	4.60085	2.58739	2.99047	2.87574	2	2.96379	2	4.28496	5.25455	2	2	3.25054	3.00948	2.65368	3.69251	4.419	3.91804	3.12827	2.36468	4.2499	4.07554	5.63153	4.6684	2.88006	3.78083	3.6637	2	4.79751	2.40176	2.43291	2.53198
AC110781.3	NA	0.172467	0.721496		3.97302	4.39571	4.99449	4.5508	4.96223	2	3.43664	4.75183	2.57851	3.44765	4.84093	3.87993	3.12386	4.62594	3.61947	4.17559	3.98569	4.87688	4.70304	4.63863	6.06634	4.15157	4.83985	3.86921	4.60964	3.81914	3.59759	5.01242	4.45005	3.6663	3.71096	4.94868	2	4.64595	4.29395	5.38521	4.34241	3.92657	4.39599	3.6637	4.1163	4.28747	3.54927	3.26292	3.78766
AC111155.1	NA	-0.733165	0.0455878		4.57326	4.08386	4.32794	3.90563	3.43206	3.38369	3.83201	3.24888	4.73833	4.10374	4.27888	5.01514	4.02366	2.95644	4.54501	4.7611	3.79373	4.54664	4.9455	3.12964	4.31925	4.15157	4.83985	2.91414	4.87157	4.15324	5.68985	5.76658	2.80245	5.23638	6.35428	5.02073	4.87324	6.82258	5.76876	4.36972	4.89311	5.47059	5.4659	5.63034	4.54895	3.49139	4.37142	3.63213	5.06309
AC111200.7	NA	-0.481048	0.252435		5.32232	5.42199	5.97665	6.92452	3.86466	6.13995	7.20894	5.0201	5.98177	6.31084	4.61762	7.03492	5.50814	2.7701	5.44659	5.88944	5.26826	6.81861	7.31759	5.66025	6.54003	6.16996	4.75746	4.51526	7.30892	4.22593	4.47491	4.90612	4.31276	5.43069	4.65661	5.27754	4.92879	4.75701	5.41211	5.9753	5.15845	5.14473	4.01624	5.56576	5.49962	4.36199	5.6872	3.03552	5.62888
AC112229.1	NA	0.202416	0.833267		5.38583	8.03225	6.16089	3.30976	3.43206	4.4037	2	7.45625	7.35606	7.36481	4.35329	7.37822	5.09549	8.0777	5.53524	6.25483	2.79919	4.46172	5.00025	3.65006	9.51651	4.51962	7.87333	10.2855	4.60964	8.39998	7.74646	7.10581	9.52386	7.6414	8.86991	4.87285	7.07835	8.18237	6.15089	4.83059	2.51458	7.29941	5.81708	3.89155	6.64138	3.19786	7.74585	5.72774	5.49263
AC112229.4	NA	-1.66202	0.0423263		2.74434	2.4233	3.22669	2.5085	2	3.05165	2.5127	2.54484	3.31029	2.39409	2.59811	2.82039	2.5575	2.55607	3.25202	2	2.31813	2.22279	2.20034	2.56093	2.87983	3.19609	2.26146	2	4.55102	2	3.33329	2	2	4.49051	2	6.71702	5.96969	3.46102	2	3.07832	2	5.14473	2	2	2.68393	2.82896	2	3.26292	2
AC112229.7	NA	0.277079	0.717242		3.59723	8.25472	6.13911	3.04014	5.86656	7.04083	2.89021	8.92966	7.161	7.67085	4.67677	7.22417	6.83771	6.95868	4.94082	6.54613	3.8929	4.46172	6.4791	6.71075	9.99042	5.77574	7.98163	9.22767	4.82285	9.09899	8.07389	7.87997	8.59597	8.23763	9.84483	6.26188	9.28819	7.66778	6.24125	6.46728	4.00002	6.75776	7.6447	5.80835	7.54818	7.46661	7.85393	5.52338	5.75335
AC112715.2	NA	3.06322	0.00879056		2.29286	2.4233	2	2	2	2.34281	2	2	2.31806	2.55697	2.59811	2	2	2.7701	2	5.13574	2	2	2.20034	2.30755	2.50597	2.89591	2	2	2	2	2	2.25224	2	2	2	4.18836	2.36468	2.32243	2	2	5.87917	2.35631	2	2	2	2.33205	2	2	2
AC112721.1	NA	1.41772	0.0737527		2.53619	2.22712	3.22669	3.30976	3.62092	2	2.36119	2	2.31806	2.39409	3.19178	2.82039	2.30551	2.7701	3.91208	5.39891	2.57862	2.87574	3.03052	2	2	3.05379	2	2	2.31385	2.29852	2	3.10189	2.31964	2.86017	2.81388	8.3721	2	3.90872	2.94004	3.25669	7.858	3.08447	6.51892	4.4159	2	2.82896	2.40176	2.76545	2
AC112721.2	NA	3.38256	0.00348843		2	2	2.61929	2.27654	2.24939	2.6196	2.36119	2	2	2	4.27888	2.25274	2	3.40376	2	5.46606	2.31813	2	2	2	2	2	2	2.66869	2	2	2	2.65368	2	3.06143	2.32498	6.99254	2.36468	2.58579	2.75611	2	8.47344	2.35631	7.39614	4.68272	2.38212	2	2	2	2.29038
AC113189.5	NA	-0.378222	0.407917		8.97886	7.83523	8.80704	9.20173	7.42896	7.9702	9.12162	7.78516	8.76863	7.53573	10.4345	7.1405	7.17564	9.09455	8.68354	9.96436	10.0604	6.56746	7.22868	9.18924	6.43187	8.30197	8.21176	8.62758	11.4048	8.90508	8.22809	4.94243	8.80881	9.92235	7.38985	9.17098	9.23685	9.42874	8.80926	8.27465	9.47054	7.13661	6.90353	8.97977	8.06192	8.40686	9.82288	7.95167	7.8206
AC113607.2	NA	-0.637685	0.90351		2	2	2	2	2	2	2	2	2	2	2	2.46774	2	2	2	2	2	2.73809	2	2	2	2	2	2	2	2	2	2	2.58115	2	2	2	9.48631	2	2	2	2	2	2	2	2	2	2	2	2
AC113607.3	NA	-0.861993	0.755768		2	2	2	2	2.24939	2	2	2	2	2	2	2.82039	2	2	2	2	2	2.22279	2.20034	2	2.27505	2	2	2	2	2	2	2	2	2	2	2	9.45591	2	2	2	2	2	2	3.89155	2	2	2	2.43291	2
AC113617.1	NA	1.32031	0.602428		2	2.22712	2	2	2	2	2	2	5.98177	2	2	2	2	3.74472	2	2.58739	2	2	2.20034	2	2	2	2.48273	6.24668	3.29757	2	2	3.22491	3.57732	6.7005	2	2	2	2	2	2	2	4.29927	4.12095	2	2	2	2	2	2
AC114494.1	NA	-1.00604	0.0686773		5.2215	5.39885	4.32794	5.33418	2	2	4.0459	3.38183	3.44708	5.19645	3.48443	4.48421	4.32469	4.73186	4.6546	3.3263	5.44206	5.22489	4.45127	3.12964	4.43584	3.8409	4.52822	5.2993	5.00858	6.48408	5.18673	2.46688	6.36412	4.34377	2	2.84047	2.36468	5.58725	5.06154	7.21437	2.8931	5.2757	4.39599	3.89155	5.46041	2.33205	4.54021	3.4593	5.82319
AC114730.11	NA	-0.264582	0.584365		4.86828	5.08776	5.08842	5.03276	5.1271	3.38369	3.83201	5.61376	3.79349	4.92532	5.52752	5.04891	5.50814	7.42922	3.38518	3.81256	5.02761	5.86059	5.67449	5.39291	4.64408	4.21981	3.57866	4.27279	4.55102	4.84937	4.26286	4.86887	5.8473	4.18039	4.25992	5.02073	2.36468	5.28764	6.58282	6.33447	5.81472	4.37913	4.76257	5.35264	5.87248	4.99776	5.32066	5.72774	5.40425
AC114730.3	NA	-2.55799	0.00028912		3.48571	2.22712	6.16089	8.49446	3.62092	2	9.79376	2.54484	2.31806	3.06998	9.81536	3.63513	5.87576	2.55607	5.74801	3.00365	9.58831	3.22399	4.7988	4.3997	3.17647	3.19609	2	2.91414	6.37051	2.54574	8.22809	3.44335	2	3.39534	2	3.75357	2	4.2499	3.61673	3.68847	2	5.50659	3.14933	6.9455	2	4.68589	3.83549	4.64369	2.53198
AC114730.5	NA	-0.259803	0.834685		2	2.59596	5.48365	6.38273	2	2	7.52193	2.75556	2	2.39409	7.66768	2.46774	3.6428	2	5.21576	2.58739	7.55115	2.73809	5.31294	4.19034	2.87983	3.05379	2	3.4693	4.48992	3.10394	7.31304	2.81904	2.31964	3.53717	2	2	2	2.80842	3.61673	3.07832	2	3.92657	2.68622	5.69215	2.68393	3.35208	2.97331	3.4593	2.29038
AC114752.2	NA	-0.412943	0.289427		6.95113	4.52953	3.98135	4.99502	5.0956	3.52485	5.61318	4.422	5.7893	5.56523	5.73657	5.1766	5.80448	3.40376	5.86663	5.25445	6.66813	5.00245	5.12866	5.18248	6.87554	5.6577	5.31341	3.98117	5.38928	5.77015	7.46141	5.29111	3.16356	6.11312	6.37199	5.27754	5.96969	5.13149	5.47305	5.13439	6.28013	5.39576	6.02027	5.69215	4.75742	5.17357	5.65078	5.23248	7.13392
AC114776.1	NA	0.467488	0.0547666		5.07506	5.35144	4.40297	4.44282	5.43463	5.21954	4.57977	4.422	5.65451	5.17152	6.10288	4.98056	3.84577	4.51162	5.28556	5.1764	4.07287	5.08993	4.32828	6.08064	6.1877	6.00573	5.34196	4.35822	4.28936	5.74563	4.10193	5.34636	4.69074	5.60191	5.33559	5.02073	5.13177	4.80949	4.65118	5.22293	5.83652	4.78307	5.3414	3.89155	4.99546	4.12578	4.45828	4.56055	5.99442
AC114788.2	NA	1.0073	0.527401		2	2	2	2	2.64718	2	2.64981	2.29799	2	2	2.59811	2	2	2.30466	4.94082	5.78812	2	2.22279	2.53296	3.41319	2.27505	2	2	2	2	2	2.59129	2.81904	2	2.62621	5.74196	5.63973	2	2	2	2	4.85088	2	4.12095	3.05945	2	3.02517	2	3.92585	2
AC114803.3	NA	2.20454	0.140876		2	2	2.61929	2	3.32747	2	2.89021	2.29799	2	2.21046	8.2529	2	2	2	2	3.91224	2	2.22279	2.80308	4.26356	2	2	2	2	2	2.75672	2	2	2	2	2	6.50732	2	2	2.29824	3.80779	3.92058	2	3.49936	2	2.68393	2.60179	2	2	2
AC115617.2	NA	0.33284	0.37869		5.66716	5.05853	4.78602	5.24054	4.25521	4.24948	4.27516	6.09254	5.62597	5.35986	4.35329	4.90881	4.32469	3.40376	6.01786	3.81256	3.8929	5.41757	5.49552	5.57652	4.54371	4.72139	4.62433	3.86921	4.82285	5.931	5.30237	4.48166	4.94421	5.94512	4.82037	4.94868	3.28569	5.25016	4.93729	4.44528	6.75109	4.21473	4.21858	3.89155	5.15131	6.04684	2	5.0616	4.85655
AC115618.1	NA	-0.294162	0.237246		6.40981	6.35307	5.29952	6.54821	6.31253	5.9275	6.30566	6.03313	6.52055	6.34469	6.01393	7.05167	5.56675	5.47386	5.31924	6.00683	6.47359	7.25697	6.76648	6.14017	5.26477	5.47433	5.8787	6.33363	5.60634	6.49883	6.30333	5.76658	5.03432	5.01177	6.93354	7.01034	5.8308	6.63175	6.76445	6.9418	7.7064	6.63301	6.17421	6.19741	6.09361	6.09133	6.42971	6.00431	6.63555
AC116366.6	NA	0.807476	0.0314079		6.21376	6.16019	5.21875	6.39727	7.20372	6.18319	4.74193	6.30838	6.09021	5.96406	5.7085	7.28919	5.13476	8.35552	8.73747	6.86502	5.76364	5.14544	6.11987	6.17854	7.50202	7.97674	8.32693	7.17324	7.1891	6.40801	6.81263	6.81405	8.6646	8.23763	5.26151	5.81204	6.68556	5.08966	5.47305	7.29827	7.95089	6.44169	7.00279	5.75142	8.22871	6.52344	4.18023	7.91867	6.73553
AC116407.2	NA	0.138095	0.760804		5.18626	4.86953	4.40297	4.38563	6.25666	5.82201	3.83201	4.48248	3.98544	4.98378	3.72762	3.63513	4.57362	4.32112	5.1424	4.59104	4.15508	3.80935	4.14607	4.33324	4.37872	4.40705	3.25752	3.61527	4.72018	3.61774	4.26286	4.02039	3.79917	4.34377	5.62865	3.75357	2.36468	3.90872	3.72091	4.11594	3.55021	4.37913	4.76257	3.39298	4.69122	4.36199	4.89187	4.79684	4.32575
AC116614.1	NA	-0.514494	0.701036		2.74434	2	3.05118	2	2.24939	2	2	2	2.31806	2.21046	2	2.9689	2	2.95644	2	3.00365	2	2.22279	2	2	6.41777	4.72139	2	2.37274	2	2	2	3.22491	2	2	2.32498	2.4806	2	3.32342	4.84808	2.35377	2.28011	2	2	3.05945	2	2.60179	2	2	3.35654
AC117395.1	NA	1.32938	0.00773021		4.99587	5.25168	5.97665	6.87344	7.99634	8.74077	6.5176	7.88375	6.09021	4.05003	11.1078	5.82898	5.53774	6.43905	7.04486	8.02954	6.52087	6.60754	6.68528	7.64234	8.44486	7.09339	5.50233	3.98117	6.35346	6.802	4.92328	9.30598	7.68224	7.22553	8.61865	5.85209	7.78314	7.65349	6.85881	7.54147	8.46996	4.37913	4.55396	7.13546	6.94106	5.5692	4.27899	4.47232	4.85655
AC118138.2	NA	-0.397099	0.264134		6.19616	4.29906	5.55118	5.92184	5.1271	4.4037	6.06942	4.54052	4.98299	5.62154	5.35716	5.55118	4.02366	2.95644	5.44659	4.59104	4.23286	4.97207	5.43719	6.15948	3.81576	4.72139	4.31436	4.72278	6.0701	4.70425	4.26286	5.52459	4.8481	4.419	5.44004	4.79281	3.95455	4.75701	4.9799	4.20559	3.92058	4.89597	5.00075	5.86311	4.30519	5.21437	4.95297	4.7223	6.81767
AC122129.1	NA	-0.544167	0.0921214		5.58837	6.52317	5.29952	6.24484	4.56224	5.9275	5.14131	6.05321	4.56877	5.54596	4.11746	7.04332	5.50814	6.43905	4.60085	5.1764	7.97554	6.34843	6.36901	5.42518	4.90904	6.33288	5.2242	4.90418	5.57726	4.42433	5.66125	6.28782	5.41586	5.72561	6.89731	6.62756	4.62684	6.30615	5.81657	6.88865	6.76252	5.76625	4.69633	5.19077	5.53779	4.03759	5.41054	4.64369	5.3101
AC123023.1	NA	-0.251273	0.893762		2	2	2	2	2	2	3.43664	2	2	2.21046	2	2.82039	3.84577	2	2.94198	2	2.31813	2	3.03052	2	9.92585	2	2	2	2	4.93859	2.81548	2.46688	2	2	2	3.12827	2.36468	2.32243	2.75611	2	2	3.69653	2	3.89155	2	2	2	2.43291	2
AC123768.4	NA	0.411815	0.327576		3.0877	4.08386	4.24878	4.26398	4.07311	4.4037	4.61369	5.31436	4.30639	5.12032	6.08115	4.15266	3.74785	4.56991	4.75645	5.25445	3.4473	4.37149	3.62551	3.53648	3.97839	5.94655	6.23896	4.90418	5.21145	3.3836	3.82088	4.26938	5.66186	5.39386	4.18174	5.2175	3.84333	5.00218	4.70298	3.91798	6.05685	5.76625	3.14933	3.6637	6.26268	5.21437	4.18023	4.47232	3.47699
AC124789.1	NA	3.24936	0.000400951		2.29286	3.60688	3.87993	2.5085	2.64718	10.3609	2.5127	9.89063	4.7907	3.17406	9.96672	3.72143	3.12386	3.2695	3.91208	2.32339	2.99047	3.0014	3.13206	3.12964	2.70497	10.7919	8.80568	3.30688	2.79	2.54574	2.32573	2.46688	3.31505	11.67	2.32498	7.56232	8.71575	2	2	2	4.71623	7.08991	7.24214	7.78677	4.01169	4.20889	2	7.15564	3.58814
AC124861.1	NA	1.48094	0.185475		3.48571	3.13321	2	2	2	5.82201	2	3.38183	2.57851	2	2.59811	2.82039	3.93745	3.40376	2	2	2	3.58683	2	2.30755	2	6.69837	5.25455	2.66869	2	2.75672	2	3.22491	2.80245	6.15773	2	2	2.89746	2	2	2	2.28011	2	2	2	2.38212	2.60179	2	3.26292	2.91978
AC124890.1	NA	-0.434392	0.511425		4.05344	2.4233	3.98135	3.53684	2	3.98202	3.27644	3.50356	3.15915	3.87577	3.61115	4.48421	3.5295	5.69951	3.72374	3.17398	4.30666	4.22459	3.55412	4.5825	4.12453	5.29616	3.47935	4.43888	2.57148	3.91019	2.81548	3.22491	2.58115	3.53717	2.81388	2.84047	2.89746	3.17131	3.61673	6.65402	4.07531	2	3.14933	2	2.68393	2	3.19185	3.03552	3.47699
AC124944.3	NA	-2.56256	1.5852e-05		3.0877	2.59596	3.98135	3.42776	2	2.85174	2.64981	2	2.79905	2.39409	3.01968	4.02273	2	2.30466	2.75777	2.32339	4.30666	3.66488	2.80308	2.30755	2.50597	3.05379	3.37269	2	3.77831	2.94076	3.00948	2.65368	2.31964	2.34682	2	2.4806	2	4.46147	3.50445	5.72545	2	3.92657	2.38353	3.6637	3.33129	2	5.41054	2.76545	3.22512
AC124944.4	NA	-1.58338	0.316011		2	2	2	2.5085	2.24939	2	2	2	2	2	2	2.46774	2	2	2	2.32339	2.99047	2.41574	3.99252	2	2.27505	2.28119	7.63458	2	2	2	2	2	2	5.91944	2	2	2	2	2.29824	2	2	3.08447	2.38353	2	2	2.60179	2.71566	2	2
AC124944.5	NA	-1.35806	0.118812		2.29286	2.75016	2	3.04014	2.24939	2	2.19187	2.75556	2.57851	2.55697	2	2	2	2.7701	2	2	2.57862	2.22279	5.47633	2	3.03576	2.7186	9.05238	4.08507	2.31385	2.54574	2	2.25224	2.80245	7.08244	2.32498	2	2.36468	2	2	3.07832	2	2.35631	2	2.62487	2.68393	2	2.40176	2.43291	2.29038
AC125232.1	NA	0.255266	0.354911		9.09978	9.98488	8.07635	8.26004	8.40571	9.33687	9.84196	8.96982	8.35582	7.76552	8.23333	8.53471	9.37386	8.90942	8.32175	8.93204	8.4199	7.91763	7.24578	9.12684	9.46599	8.09045	9.08441	8.32211	9.34744	9.07705	8.12715	8.80495	7.4726	10.0886	9.55425	9.04708	9.59546	8.59118	8.26271	8.9747	7.89484	7.86172	8.51963	8.43707	7.4212	8.88868	8.63316	9.47066	8.86409
AC126365.1	NA	-1.46698	0.00546951		2.92621	2.88945	3.65281	3.04014	2.81131	2	3.64783	3.10242	2.99031	3.27114	2.82424	4.6252	2.77195	2.55607	2.54655	2	2.57862	3.22399	3.55412	3.12964	3.72702	9.95195	2.8438	3.4693	3.14739	2.94076	5.22632	3.63303	2.99427	3.78482	5.92106	4.52201	3.10459	6.00234	5.6418	2	3.19266	2.35631	2.68622	5.27398	3.77654	3.19786	3.3816	2.43291	3.47699
AC127496.1	NA	0.301974	0.534892		6.02721	7.87768	6.32424	7.64439	4.1364	8.44015	7.91783	6.13083	5.37473	6.69889	7.71077	7.69852	6.963	7.66142	7.71659	7.1156	5.78961	8.46493	9.26247	5.81439	6.553	7.58233	6.53937	5.86408	8.29953	7.27429	6.83841	9.03254	5.60418	7.84609	6.62927	7.8757	8.04432	7.65349	6.73986	5.088	7.13225	6.93997	7.90878	6.10953	5.37864	6.6918	7.14402	6.94232	6.71118
AC127904.2	NA	-0.602975	0.11175		5.38583	4.93532	4.78602	6.24484	5.77009	3.2272	4.27516	5.34726	5.23054	6.52281	5.7085	5.20683	5.72951	6.86866	5.02486	4.7611	6.90038	6.74865	6.80543	5.21976	6.62844	5.26421	7.61131	5.57387	6.1902	4.93859	5.47662	5.66158	6.1986	5.4666	6.2998	5.444	2.89746	5.64615	6.40659	6.76139	5.38249	5.76625	3.78083	5.19077	5.98728	4.68589	5.45346	4.05296	5.10108
AC128709.2	NA	1.94902	0.13076		2	2	2	2	2	3.38369	2	2	2.31806	2	2	2	2.77195	2.30466	2.299	2.58739	2.57862	2	2.53296	2	2.87983	4.00459	5.39742	3.12383	2	2	2	2.25224	2	6.77399	2	2	2	2.58579	2	2	2	2.35631	4.55396	2	2	2.33205	2.40176	2	2
AC129492.6	NA	0.42976	0.559708		4.45979	2.4233	3.38314	2.70828	4.25521	4.4037	3.43664	7.11794	3.57202	6.61816	6.28499	4.38193	4.73565	6.78501	3.10532	5.78812	5.30474	3.50431	4.04554	2.30755	5.83111	6.64972	3.67157	4.90418	2.31385	3.81914	3.33329	4.57713	2.99427	4.09119	7.05911	2	5.94296	3.00125	3.61673	3.41542	5.22609	5.00067	3.49936	5.19077	5.53779	5.87935	6.42971	3.26292	4.50643
AC129929.5	NA	-0.097212	0.876591		3.88785	3.83083	4.72884	4.74518	4.77605	3.98202	3.88853	3.61582	2.31806	4.43232	4.94084	3.44532	4.02366	3.2695	4.94082	4.70661	2.79919	3.0014	3.13206	4.26356	3.17647	4.15157	3.37269	3.61527	3.55787	4.42433	4.92328	3.54131	2.31964	6.24302	2.81388	5.68477	3.44656	4.58704	3.72091	5.49596	5.72405	4.66057	3.49936	2	3.14602	4.56491	3.69947	2.76545	4.19135
AC130710.1	NA	-5.35983	3.44334e-07		2.53619	2	3.87993	2.88374	2.24939	2	2	2	2	4.59116	5.5593	3.44532	2	2.30466	2	2	5.62628	2	4.32828	2.56093	2	2	2	2	3.96949	2	3.00948	2	2	2	2	2	2	2	2	2	2.28011	3.92657	2	6.75592	3.14602	2	4.07422	2	2.73888
AC131025.8	NA	2.03254	0.00835728		2.53619	2.4233	2	2.70828	2.24939	2.34281	2.77501	5.69268	2.99031	2.21046	2	2.46774	2.5575	2.30466	2.94198	6.44989	2.99047	2.41574	2.20034	3.53648	3.17647	2	2	2.37274	2	2.75672	2.81548	2.25224	3.45214	2	2.32498	9.63416	2.89746	2.32243	3.50445	2	9.6413	2	2	3.05945	2.68393	2	2	2	2.53198
AC131056.3	NA	-0.575174	0.706622		2	2.59596	2.61929	2.5085	2	4.94591	2.99688	2	2	2.55697	2	2	2	2	2	2	2.79919	2	4.28484	3.41319	2	3.19609	2.48273	2	2	3.3836	2.32573	3.22491	2	2	2	2	3.10459	2	2.54527	6.39289	2	2.88006	2	2	2.68393	2	2.40176	2	2
AC131056.5	NA	-0.509079	0.924429		2	2	2.34262	2	2	2	2	2	2	2	2	2	2	2	2	2	2	2	2	2	2	2	2	2	2.31385	2	2	6.43525	2	2	2	2	2	2	2.29824	2.35377	2	2	2	2	2	2	2	2	2
AC131097.3	NA	-1.57498	0.00174459		8.1858	5.96924	6.74058	7.98961	4.25521	5.76622	6.32627	3.9937	2	7.52593	7.378	5.04891	7.61809	6.62924	4.15522	6.25483	8.11558	8.05079	8.84497	4.84355	2	6.71027	3.47935	6.47421	7.16975	8.09499	5.18673	5.72549	5.87195	7.97634	4.59762	5.89105	4.15418	5.83521	6.7522	6.88865	6.37258	6.34556	4.6269	6.72668	5.37864	4.43285	8.3391	4.37835	7.62591
AC131180.3	NA	0.300806	0.835764		8.37373	9.04746	8.93897	2	2.24939	2	2.19187	3.71996	2	2	3.72762	5.2939	5.56675	3.12144	5.50629	6.82721	2.79919	6.17257	6.75857	2	2	11.0069	2.26146	7.06305	2	2	6.16758	9.58827	2.58115	4.09119	7.8478	2.4806	6.19028	3.00125	4.07554	2.87474	2	2.88006	2	5.96678	4.3911	6.31414	2.71566	4.16977	5.97409
AC131180.4	NA	1.30172	0.357703		9.40004	10.5118	10.4579	2.70828	2	2.34281	2.5127	5.24623	2	2.55697	2.32983	2.82039	2.77195	2	7.01434	7.97871	2.57862	7.08309	4.76758	2	2	12.2912	2.48273	8.28441	2.97973	2	5.99498	10.6298	2	2.62621	8.96634	3.12827	7.10271	2	2.54527	2	2	2	2	6.46862	4.1163	7.20841	2.40176	2.43291	5.97409
AC131971.1	NA	-0.469741	0.220106		6.33133	6.75946	6.34342	6.96412	5.62318	5.33908	5.50888	7.12744	5.5368	6.56171	6.56098	6.47594	7.49523	6.66979	5.41579	4.86426	6.15188	7.51053	6.95842	5.86232	7.46819	5.41735	4.67009	5.5377	4.87157	7.41308	5.40942	6.42245	6.432	6.30384	6.40677	5.49548	2.65553	5.4617	5.69394	8.37949	6.12931	6.26376	5.61678	5.27398	6.4743	3.73517	6.90209	6.2363	6.21829
AC132008.1	NA	-1.58051	0.166491		2	2.88945	4.60718	2	2	2	2.19187	2.29799	2	2.39409	2.59811	5.23644	3.6428	5.09155	2	2.58739	4.15508	3.73892	2	2.56093	3.72702	3.92506	2	2	2.79	2	2.59129	2	2	2	2.32498	2	2	2	2	6.09743	2.28011	3.69653	2.68622	3.05945	2	2	5.94955	2	2.53198
AC132872.1	NA	-0.266521	0.341771		8.25121	7.21509	7.99985	8.06894	6.90069	7.59919	6.7258	8.13047	8.53918	8.41515	8.06087	8.08777	7.10818	9.46276	7.13271	8.94386	8.2526	8.26642	8.9974	8.22224	9.09914	7.95688	8.32336	9.09396	8.34768	8.42336	7.88276	8.61837	8.09722	9.26164	7.76309	7.3826	7.07835	8.36441	8.37475	8.74356	8.96416	8.54178	7.85666	7.55691	9.27944	6.93089	7.99135	7.46087	8.51954
AC132872.2	NA	-0.46961	0.117469		7.47373	5.92134	7.61419	7.70408	6.24235	6.74144	5.56197	7.14626	8.56195	7.17716	7.78657	7.40454	6.78931	7.94634	6.09765	7.2925	7.16132	7.6514	8.08186	7.27723	8.26348	6.89899	7.06976	8.49239	7.53747	7.41308	6.70466	8.31334	7.81528	8.99896	6.74253	6.71702	6.12043	7.14197	7.24689	8.08097	7.17566	8.13334	6.66461	7.06712	7.62997	5.85376	6.96277	6.61157	8.19892
AC133528.2	NA	-0.0947755	0.792299		6.44004	7.15422	6.75497	6.58678	7.09641	8.51399	8.21991	7.15557	6.21041	6.86361	7.69655	6.68367	7.80619	7.50587	6.53032	7.68662	7.81411	7.99144	7.50435	7.21399	5.60075	7.08427	6.34149	6.05529	6.99386	7.8352	6.81263	7.13748	7.91945	6.4365	7.98072	7.83631	7.49192	7.69593	7.64138	7.91813	7.2907	6.6492	7.14615	7.48888	8.03548	8.38469	7.1828	6.38869	7.04902
AC133680.1	NA	-1.22424	0.396565		2	2	4.78602	3.30976	2	2	6.47209	2.93939	2	4.10374	2.32983	3.10354	2	2	2	2.32339	2.99047	2	4.37045	5.86232	3.4224	2	2	2	2.31385	2.75672	2	2.81904	2	2	2	2	2	2	2	2	4.51459	2.35631	2.38353	2	2	2	2.71566	2.43291	2
AC133785.1	NA	2.34709	0.000266615		5.64137	3.13321	2.85134	2.27654	2.24939	4.89479	4.74193	2.29799	7.161	2.39409	8.19843	4.48421	3.40654	8.26137	4.42641	3.3263	2	5.11795	3.13206	6.67093	5.2329	8.41543	6.80849	5.25544	2	3.81914	4.53919	4.02039	4.8481	5.05957	2.81388	2	5.43005	3.17131	4.07554	3.41542	7.39724	2.35631	5.20512	3.39298	3.14602	5.43755	2.40176	6.03544	4.76488
AC135178.1	NA	0.0334463	0.951669		6.48424	7.37181	8.00588	6.9043	5.62318	6.89239	7.84115	8.66192	5.98177	8.23736	8.22344	7.46833	5.01359	8.29632	7.25085	7.89591	6.66813	6.67511	8.05948	7.03736	6.85475	5.68209	7.50801	6.736	8.67037	5.66949	4.92328	8.06837	5.4814	7.23597	5.14273	5.08934	4.24451	7.28783	7.23814	8.04499	8.27215	6.51423	5.61678	7.20071	7.20101	7.72843	7.47088	7.48362	6.55574
AC136289.1	NA	-0.997123	0.0546067		3.48571	2.75016	2.61929	3.18124	4.1364	2.6196	3.58081	4.0745	3.44708	3.52842	3.61115	2.82039	4.25512	4.25159	3.82098	2.58739	4.44381	3.73892	2.20034	2.56093	4.25722	2.89591	2.67453	3.74782	2.57148	3.81914	3.47148	3.33826	2.31964	3.39534	3.46911	2.84047	2	5.70274	5.34849	4.71323	3.44059	3.42272	3.49936	3.05945	3.14602	3.61843	3.95978	3.03552	3.87794
AC137932.1	NA	0.190435	0.535374		7.27841	8.06935	7.23741	8.0825	7.38404	7.69193	5.91474	8.95655	7.66041	7.6664	8.48574	7.88302	7.87738	8.67724	7.69109	8.83377	7.48116	7.69855	8.89096	7.87039	8.86964	8.88608	8.81334	8.2174	7.57473	7.87531	6.52586	8.20168	8.87127	7.45735	8.97216	9.26297	7.84941	9.03865	8.87283	8.02049	6.68051	7.90957	8.04809	8.40051	8.77964	8.10445	7.2452	8.32353	7.13392
AC137932.5	NA	0.227579	0.51012		5.07506	5.7307	4.32794	6.16212	5.27505	5.17739	5.11786	5.83863	4.15482	5.54596	5.46177	5.32179	3.74785	6.23801	5.31924	6.57683	4.37686	4.06102	6.5265	5.51788	5.83111	6.81325	6.2838	5.60915	4.48992	4.8026	4.33706	5.26268	6.07667	5.89329	6.24319	5.63973	4.55805	6.6023	6.09382	5.38521	4.76252	6.19922	5.54331	5.35264	4.93953	4.79751	4.07422	6.09574	4.90029
AC137932.6	NA	1.55026	0.000576118		3.79733	5.35144	3.52427	3.18124	5.03045	3.88058	3.35876	3.81709	3.98544	2.21046	5.81765	3.54335	2.95861	3.63977	2.94198	6.15662	2.57862	3.0014	3.03052	4.03172	4.25722	3.19609	5.60012	3.30688	2	3.25054	2.81548	4.21105	5.5441	3.06143	3.00761	4.79281	4.15418	3.58662	4.07554	4.28999	2.8931	3.56611	6.37812	5.91588	3.14602	5.60032	2	3.78645	3.08052
AC137934.1	NA	-0.401093	0.327493		4.20198	5.5743	5.95188	4.44282	4.6516	4.24948	6.41552	2.93939	4.73833	5.01214	6.44667	4.98056	5.21024	5.47386	4.36324	5.86476	6.53629	5.60743	6.13218	3.65006	3.4224	3.55422	4.42525	4.18198	5.69022	5.53289	5.40942	5.07917	4.31276	4.96232	5.10086	5.49548	4.24451	4.58704	4.70298	6.04981	3.44059	6.06077	5.15668	5.69215	5.87248	5.04376	6.93275	5.43278	4.38852
AC138035.2	NA	-0.0835844	0.877922		6.52712	5.69316	7.91907	3.98478	4.60761	3.77147	4.35755	6.95676	3.687	5.62154	6.37704	4.87155	6.22414	5.443	5.41579	5.13574	4.93756	4.66532	4.76758	3.65006	4.69176	7.24844	5.06205	6.05529	5.69022	4.89467	4.47491	5.04618	5.57445	5.63384	5.62865	5.27754	3.59128	4.52562	4.89337	4.93912	5.01284	4.4548	5.20512	4.4159	5.15131	4.62667	5.82433	5.72774	6.20091
AC138783.12	NA	-0.252347	0.663091		7.02279	6.53383	4.66929	6.49513	4.00692	4.16572	4.80201	6.78731	5.15265	4.51393	2	4.43397	4.57362	3.52659	5.74801	6.13615	4.23286	3.73892	5.3764	5.66025	2.87983	4.28496	7.03521	4.84621	6.02773	3.99584	4.92328	4.6226	2.58115	4.91112	3.33105	4.05747	5.30968	4.80949	4.59746	5.49596	4.28013	4.5267	4.94479	5.91588	5.57497	5.68984	5.97923	5.43278	6.8403
AC138969.4	NA	-0.685459	0.0681293		6.72425	6.27898	6.69651	5.90158	6.82587	6.32509	5.88727	5.74299	2.79905	7.05297	7.27648	7.15607	7.05799	7.66142	6.68039	6.93778	5.62628	5.19889	6.84336	4.69265	7.18136	6.37837	4.13019	5.893	6.79352	5.24879	5.66125	6.15487	7.15877	5.31727	5.37125	5.77085	5.61073	7.94497	6.8124	8.31045	6.05685	7.60364	5.58051	7.45363	7.49096	6.06925	6.4928	5.3361	5.84574
AC139099.3	NA	-0.62668	0.231522		6.37893	5.27727	5.67746	5.60859	3.43206	2.85174	5.67875	3.71996	6.1314	4.76789	5.89442	4.08915	4.73565	5.443	3.99776	3.70549	4.56905	4.77498	6.06956	4.11321	4.31925	5.01818	5.25455	5.38322	7.39476	5.50395	7.21805	3.80064	5.82222	3.99612	3.91804	5.33519	6.85284	7.88509	7.16615	4.44528	4.07531	7.29941	4.01624	4.55547	4.47218	3.61843	6.17146	7.9998	5.3101
AC139099.5	NA	-0.996501	0.11521		4.45979	5.48924	4.78602	4.95627	2	2.85174	4.43549	2.54484	5.76333	2.83616	4.94084	6.18842	4.83437	3.2695	3.61947	3.58982	3.31049	3.58683	3.03052	4.19034	3.53124	3.65625	3.91903	6.10557	5.96176	4.42433	4.47491	3.10189	6.27452	4.18039	2.32498	4.61804	3.7228	8.47007	6.22363	2	2.51458	5.00067	3.14933	3.39298	2.38212	4.03759	3.83549	4.27783	4.11915
AC139100.2	NA	-1.15063	0.00987922		6.76064	5.8549	8.35673	9.01403	7.3775	7.89416	7.45801	8.46242	5.26796	8.20086	6.39477	6.18842	7.63188	8.59891	7.31902	6.00683	8.96688	7.99899	10.0999	8.82211	8.10962	7.80413	6.73505	6.15416	8.70103	8.59442	9.02156	7.7166	6.15909	7.30701	7.0147	6.82156	4.32951	5.78367	5.47305	10.0254	5.25876	7.38894	6.02027	7.0197	7.10258	8.72185	8.59533	6.2363	7.1701
AC139100.3	NA	-1.64491	0.00535826		3.79733	2.75016	7.44696	7.53688	5.6667	3.65342	6.26355	6.5536	2	5.99281	4.02942	4.6252	4.8813	6.1452	5.44659	3.00365	7.71596	5.17241	7.55094	6.51475	5.09784	3.65625	3.13235	2.66869	5.24882	5.44427	6.32172	4.57713	2	4.55864	3.00761	3.75357	2.36468	4.08937	3.61673	8.11028	2.8931	6.42297	3.33494	5.27398	4.1163	5.08834	4.45828	4.16977	4.50643
AC140481.1	NA	-2.43793	0.00600357		3.97302	5.30242	4.40297	2.5085	2.24939	2	2.19187	3.71996	2.99031	6.50296	2	3.22669	2.77195	3.52659	4.36324	3.46407	6.32168	7.8058	4.45127	2.77638	2.70497	5.47433	2	3.61527	2	3.50542	9.72444	4.90612	2	4.68594	3.33105	2.4806	3.44656	2.32243	4.15208	3.55839	2	6.92674	2	4.4159	7.4212	6.94308	2	2.43291	3.9629
AC140481.7	NA	0.596959	0.645401		2.74434	6.43495	4.84103	2.27654	2.24939	2	2	2	2.31806	2	2	3.10354	2.30551	2.30466	2.75777	5.25445	4.79099	4.41731	3.75849	2	2.50597	5.60764	2	3.12383	2	2	8.18354	4.02039	2.31964	2	2.81388	2.4806	2	2	2	2.35377	2	5.57602	2	4.26137	3.14602	2.82896	2	3.03552	3.35654
AC141586.5	NA	-0.145937	0.566403		9.22444	8.85052	9.10829	8.84137	8.43747	8.82509	8.37631	8.03779	7.72238	7.39204	9.43119	8.42004	8.87669	9.93978	8.31759	8.64746	9.46883	8.74424	8.44216	8.98792	8.82223	7.92146	8.6258	8.22878	8.44345	8.17978	9.66806	9.36903	8.52003	8.60288	8.78982	8.97184	9.21747	8.85422	8.62686	8.12759	8.17709	9.51426	8.2405	9.22426	8.7103	9.74316	8.2445	8.2722	8.51603
AC141928.1	NA	-0.542846	0.634999		2	7.45266	7.73528	9.64865	2	4.07679	3.77319	2.29799	2.57851	7.03926	9.95631	5.99409	5.82863	2.30466	2	4.59104	2.31813	7.17264	7.81419	4.69265	4.64408	3.05379	7.03521	5.5377	4.60964	6.82559	5.33894	8.01396	2	2	5.223	2	4.81548	8.3108	8.46001	8.37467	9.58284	7.9296	3.90333	8.06893	9.37479	9.84573	6.2708	2.76545	2
AC141930.2	NA	-2.4354	0.00201469		4.12962	3.01647	6.11699	5.30364	2	2	3.94291	2	3.31029	4.51393	2	5.72836	5.28196	5.24255	2	3.81256	3.31049	7.05437	3.82065	2.30755	6.28417	2.28119	2.26146	2.66869	6.09082	2.29852	5.92453	3.63303	2	2.62621	2	2	2	6.47811	4.42311	2	2.71622	4.21473	2	5.75142	4.1163	2	3.54927	3.92585	4.44868
AC142293.3	NA	-1.55126	0.259436		2.53619	2	2.85134	3.53684	2	2	2	2	4.56877	2	2	2	2.77195	2.55607	2	2	3.8929	3.58683	5.41721	2	2	2	2.8438	4.08507	2	2.29852	2	2	2	4.62369	3.33105	2	3.95455	5.64615	3.61673	2	2	4.66057	3.90333	6.10953	2	5.13159	2	2.43291	2
AC144450.1	NA	-3.07457	7.17368e-05		8.61478	3.68546	9.32638	8.74235	2	2	7.39601	2	4.23259	7.85044	2.59811	8.45194	8.28772	7.42132	2	3.58982	8.94971	9.5663	6.69361	2	8.61835	2.51641	4.57708	4.51526	8.79243	3.3836	9.02998	5.97375	2	4.68594	2	2.84047	2.36468	8.80013	6.8124	2.63765	2.51458	8.34203	3.64695	10.1822	5.61123	2.60179	7.73719	5.60863	8.50545
AC144450.2	NA	-3.05783	0.000177653		9.26933	4.44171	10.0832	9.50166	2	2	8.00028	2	5.44176	8.66781	2	9.37378	9.07898	8.54907	2	2.81048	10.2984	10.4464	7.64842	2.56093	9.58598	2.51641	5.6917	5.25544	9.95227	2.94076	10.0782	6.44793	2.58115	5.75494	2	2	3.28569	9.83695	8.15525	3.07832	2.8931	9.34559	3.14933	11.0352	6.21636	3.49139	8.18207	6.6919	9.12137
AC144521.1	NA	-0.768631	0.555597		3.97302	5.30242	2	2.5085	3.93754	8.01875	2	2.54484	3.31029	2	2	2.46774	5.67727	2.55607	3.10532	2	2.79919	6.26318	5.65756	4.89053	3.63245	7.71828	4.13019	3.4693	6.68866	3.10394	2	4.57713	2	8.46767	7.43268	3.12827	2	4.08937	4.22475	2	2.51458	2	2.93628	5.96678	5.10121	2	2	2.76545	2.73888
AC144530.1	NA	0.3452	0.394284		7.67144	6.78645	7.43806	7.2227	6.90978	7.41192	8.5352	6.7261	8.06299	8.26119	7.02657	7.67709	7.67248	5.82449	9.56513	9.0379	6.61102	8.23798	9.20391	7.88787	10.1126	7.9718	6.89774	6.43542	6.37051	8.64169	8.30405	6.88106	6.31103	8.21142	8.90683	8.81859	6.58542	7.8098	7.34797	8.87233	7.55022	7.07799	7.6708	7.15754	6.82237	7.39743	7.00667	7.05292	7.95111
AC144652.1	NA	0.430463	0.227233		7.70295	8.76716	9.2292	8.078	8.0175	7.41192	8.97762	7.21024	7.7818	7.05978	10.2039	7.33096	8.10205	6.3252	6.11693	10.5828	7.07948	8.45123	7.76367	8.50487	8.31006	8.42991	9.73608	8.38961	8.90202	9.09899	7.9134	7.39498	8.5547	9.11945	7.25318	7.66705	7.66545	9.56281	9.19795	8.58138	8.15556	8.05647	7.82601	7.55691	7.49096	8.97728	7.44984	7.40239	7.04902
AC144831.1	NA	-1.66083	0.0212542		8.33404	7.02421	6.00101	10.473	2	4.94591	8.33369	3.61582	4.07261	9.80648	6.48027	8.52275	9.73495	2.7701	7.23329	2.58739	2.57862	7.28195	7.15821	3.75535	8.03302	4.3473	6.2237	7.45114	5.96176	2.29852	6.61803	6.34319	9.47643	9.19364	3.46911	5.92899	3.10459	9.35121	7.77444	6.91547	8.84013	10.8661	2.68622	4.68272	6.14397	6.43989	4.07422	4.99983	9.75741
AC145110.1	NA	-2.23789	9.2849e-05		3.48571	2.59596	3.22669	3.82189	2.46195	2	3.09621	2.75556	2.31806	2.39409	2.59811	3.34014	2.5575	2.30466	2.299	2.58739	8.2526	2	3.03052	2.56093	3.30467	2	2.26146	3.4693	4.48992	2.29852	3.18045	2	2.80245	2	2.32498	2	2.36468	3.00125	3.50445	5.84186	2	3.08447	2	5.19077	4.01169	3.61843	3.69947	2.43291	3.47699
AC145343.2	NA	0.556532	0.370772		2.53619	4.65199	3.65281	4.44282	3.93754	5.7375	5.06979	3.81709	5.19212	4.73424	8.26258	3.10354	2.77195	6.10634	2.54655	5.43287	4.89034	5.64643	5.58778	4.89053	4.54371	7.34326	6.59973	5.25544	6.76801	2.29852	2	5.04618	5.7967	6.32355	4.47186	2.84047	5.70918	6.97969	6.01405	4.65076	6.00002	3.08447	5.65215	5.56576	4.1163	3.73517	5.7574	4.56055	5.40425
AC145676.2	NA	-0.309768	0.703131		4.77648	8.12328	6.26513	5.42212	6.07476	2.34281	5.87333	2.54484	4.44354	5.52643	2.59811	5.37601	5.31652	5.50407	4.07864	7.49094	2	5.27553	2	3.41319	5.44252	4.51962	7.07827	4.90418	8.00419	5.10201	4.87428	6.32954	6.60371	6.39982	2.59004	5.63973	3.44656	4.52562	3.38267	2.63765	5.32195	4.37913	5.3414	5.63034	6.70985	4.95024	5.22481	5.83776	9.01844
AC147651.3	NA	1.20237	0.107281		2.53619	7.82225	4.89402	7.69822	2.64718	5.30033	3.58081	5.41088	3.15915	4.76789	10.2026	4.32794	3.5295	5.0512	3.38518	6.21635	2.31813	5.80995	6.14438	4.63863	4.82601	9.1116	7.49536	5.25544	3.14739	4.89467	5.40942	4.15025	3.89849	7.01129	6.08036	9.42772	4.6925	8.96247	9.47619	5.66352	10.292	6.34556	4.55396	5.80835	2.68393	6.74846	5.06792	6.12497	3.22512
AC147651.4	NA	0.640373	0.489336		2.53619	2	3.77084	2.70828	2.81131	2	3.09621	2	2.57851	2.9578	11.0397	2	2	2.30466	2.54655	2.32339	2	2	2.20034	2.30755	3.03576	2.89591	2	2	2.57148	2.54574	3.18045	2.25224	2	2	3.71096	4.30836	2.65553	2	2.29824	3.07832	4.34241	2	2	2	2	4.03759	2.71566	2.76545	2
AC147651.5	NA	-0.0569714	0.921258		5.11309	4.39571	4.24878	4.69899	2.64718	2.6196	3.88853	2.54484	3.44708	4.43232	6.52924	3.34014	3.12386	2.30466	4.8048	3.58982	3.15934	3.73892	4.04554	3.65006	4.78263	4.00459	5.06205	2.66869	5.00858	4.54289	3.33329	4.15025	4.23888	5.15068	3.33105	4.52201	3.95455	4.70255	4.22475	4.20559	4.14686	5.2757	3.78083	4.90782	3.89891	3.49139	3.54927	3.92585	4.94275
AC156455.1	NA	2.11088	0.000438216		6.36324	5.5948	3.05118	2.70828	2.24939	5.552	2.64981	7.33028	3.89265	2.7033	8.16267	3.22669	3.5295	9.08208	2.75777	5.76163	2.99047	3.41679	3.99252	4.19034	3.17647	8.01084	3.25752	5.42342	3.77831	4.22593	3.47148	4.32545	2.99427	4.74562	4.40461	4.30836	8.50807	5.04658	5.24745	4.93912	5.01284	3.69653	4.39599	5.35264	5.04931	4.12578	2.40176	3.03552	3.87794
AC159540.1	NA	0.340231	0.627586		5.92404	9.47136	9.66234	8.97821	8.32651	7.19668	8.09639	7.64667	9.74717	9.72315	9.91392	9.94411	6.27775	9.18358	9.68944	6.25483	10.6012	10.2649	9.83586	8.99868	12.7992	5.056	5.97298	8.29528	8.26348	11.3169	7.67673	10.0604	8.78629	9.43024	7.53055	5.15484	5.74056	7.32436	8.43725	10.7577	7.75872	9.85177	7.40653	8.10346	9.22784	7.88194	7.99862	9.50164	7.63888
AC195454.1	NA	2.06166	0.0323984		2.53619	3.89837	2	2.27654	2.46195	2	2.36119	2.75556	2.57851	2.21046	2	2	2.95861	2	2.54655	4.39822	3.79373	2	2.20034	2	2.27505	2.51641	2.48273	2.66869	2	2	2	2.46688	3.9914	3.6663	7.9633	2.4806	2	2	2.29824	2	4.21503	2.64182	2	2	2	5.04376	2.40176	2	2
AC226118.1	NA	0.69066	0.568274		4.95458	2	6.02497	5.83906	2.24939	3.05165	5.54449	3.24888	2	2	10.2593	2.46774	2	2	2.94198	4.70661	3.4473	4.66532	2.20034	2.77638	3.97839	4.00459	3.67157	4.51526	5.0515	3.25054	2	8.45517	2.58115	4.91112	2	2	2	2.58579	2.29824	2	2.71622	4.4548	2	2	2	2	5.6872	4.05296	4.19135
AC226119.4	NA	-0.0838047	0.947639		2.29286	5.5743	3.98135	2.88374	2	2	2.99688	2.54484	2	5.38176	3.34551	4.71207	2	2.30466	2	2.81048	3.68723	4.41731	2.20034	4.03172	2.70497	2.28119	2.67453	5.01356	2.79	2	3.47148	2.46688	2	3.06143	3.46911	2	5.39103	4.2499	3.9091	4.83059	2	3.56611	6.79694	2.62487	2.38212	4.85024	3.3816	2	2.53198
AC226150.4	NA	-0.643358	0.257734		2.74434	4.96713	6.39947	6.11012	4.56224	4.99527	4.74193	4.59632	4.7907	4.10374	3.83539	6.5367	6.37935	5.27795	5.47675	3.91224	5.53711	4.0021	5.15302	5.3599	6.04814	5.84218	2.48273	5.34187	6.70219	5.17727	4.33706	4.97785	4.45005	2	3.5951	2	5.30968	3.32342	2.54527	6.46728	4.71623	5.76625	4.12095	5.00843	5.71482	4.79751	5.61342	4.7223	5.65465
ACN9	NA	1.14358	0.109547		11.5761	10.308	4.24878	10.1801	11.0316	11.217	2.99688	11.076	11.0995	3.87577	11.3146	4.79401	2.95861	9.97121	11.0654	11.3709	3.79373	10.795	3.03052	10.113	11.6012	10.1321	10.7307	11.1615	10.5508	11.6147	9.75521	11.4852	10.2542	9.00507	11.2179	11.1555	9.97439	4.32392	3.81807	3.68847	10.8197	10.3646	11.1529	10.7583	5.37864	11.4438	10.1863	9.22284	11.4771
ACPL2	NA	-0.0422069	0.945229		7.73987	9.31332	12.0938	11.603	11.3248	8.84206	9.74868	12.0543	12.6483	11.0965	11.3598	10.7153	11.4045	12.0067	10.4171	9.33816	6.47359	9.96761	11.3314	9.8913	11.3246	11.8074	10.8075	10.6487	10.6536	11.8582	9.96864	11.5187	10.8954	13.2536	10.794	11.0572	12.5724	10.5513	8.41413	11.1188	10.2449	12.5727	8.46597	10.5042	10.4527	8.09902	10.403	10.681	8.94202
ACPP	NA	-0.20672	0.829587		9.61901	10.6639	9.41062	6.79874	3.09235	3.05165	7.94806	5.69268	9.0655	5.44555	3.83539	5.94113	6.44331	6.00435	6.45658	3.91224	8.82026	7.14568	7.7597	8.91309	3.81576	6.04387	8.97474	9.98	6.30107	3.3836	6.18778	5.57172	10.0343	7.34609	3.00761	2.4806	8.03169	7.61715	8.12708	3.68847	2.28011	7.62017	3.14933	8.45501	8.83434	9.63462	6.51323	9.25294	8.02212
ACRC	NA	0.0808926	0.846322		6.59587	7.27983	8.48747	7.13867	8.48687	8.66653	5.23146	8.16317	7.53555	7.32013	8.2529	8.50461	9.01991	8.99435	8.53023	7.86514	8.54333	7.37777	7.42654	7.68294	8.66389	6.23735	8.06106	8.07324	7.39476	9.10141	8.06846	6.98916	7.94291	6.8575	8.29111	7.79582	5.61073	8.03588	7.69992	8.06309	8.65312	7.23648	6.14967	7.96009	8.56538	8.21915	8.99094	8.6842	6.68641
ACTBP13	NA	-0.442188	0.525157		3.23291	5.5948	2	3.63824	2.81131	2.34281	4.14201	2.93939	4.684	3.6049	5.91912	3.10354	4.32469	4.56991	2.75777	2.58739	2.79919	5.08993	5.70777	2.30755	4.73791	3.55422	4.06318	3.86921	6.53077	3.25054	6.82558	4.79136	4.31276	3.53717	2.59004	3.12827	4.62684	4.75701	2.29824	2.35377	2.51458	3.92657	3.78083	3.05945	4.93953	2.33205	3.83549	2.76545	3.22512
AD000090.2	NA	0.145944	0.659157		10.1239	10.3865	10.6712	10.3058	9.36286	10.8043	10.0752	10.8918	9.11768	11.4179	10.1396	10.8321	10.7211	10.8454	9.64532	12.0147	9.45267	10.6592	10.4635	9.46234	12.2463	10.3712	11.7072	11.2501	10.8008	10.8063	10.5037	10.9223	9.50429	11.4881	11.1838	9.47015	10.85	10.3278	10.1388	10.9221	11.7573	10.2176	9.6162	10.2936	10.6474	9.17626	9.82696	10.8645	10.6378
AD000092.3	NA	0.109055	0.787415		6.37893	5.80298	5.87489	6.09236	5.88511	5.76622	6.78654	5.74299	7.08964	6.93201	4.61762	5.84828	5.94367	4.67987	6.58672	6.29231	5.86483	6.57759	7.44145	6.92901	8.27527	6.59938	6.74577	5.06529	6.09082	7.56091	6.44428	5.78669	5.74427	6.1356	6.35428	6.07149	4.62684	5.73022	6.09382	7.29827	5.94086	5.70558	4.47714	6.31993	5.77997	6.13448	5.57506	5.64943	6.542
AD000684.2	NA	0.105959	0.813428		6.45492	6.54441	6.47096	6.79874	4.60761	4.32865	5.06979	6.23996	6.40772	6.06227	6.37704	6.93009	6.64717	7.01222	6.70608	5.36413	6.00444	7.21866	6.94453	5.60497	8.39172	7.7704	7.45672	7.2974	7.23637	7.38161	6.10525	6.98916	7.05496	5.89329	5.05774	4.18836	4.81548	6.42864	6.76445	7.64925	7.7123	6.69673	4.88657	6.0635	6.82237	4.36199	6.45105	7.06805	6.23547
ADC	NA	1.44717	0.00257497		4.20198	7.03175	6.99216	9.12301	9.70571	9.71203	8.86418	9.45422	6.53597	8.73103	8.58172	7.00942	9.08902	8.67059	9.84059	10.6062	6.72307	9.2789	9.41508	10.0197	9.91835	10.0548	8.18837	5.74224	9.3388	9.49616	8.87982	9.55641	6.44848	9.42112	7.95157	9.92912	9.48399	7.79686	6.03441	9.79934	13.2114	8.68614	10.278	8.45501	8.77165	9.70251	5.53566	7.82381	4.76488
ADCK3	NA	-0.141451	0.740651		13.6261	11.7013	12.1288	12.408	11.5427	11.3433	14.1312	11.5663	12.9472	11.8075	12.9116	12.2309	12.7802	12.0906	12.9416	11.5249	12.5319	10.9473	11.8605	13.2744	13.1089	12.5429	11.6023	11.9083	12.9368	14.4092	14.7699	11.098	11.6552	11.8847	12.6074	10.3468	11.9187	12.391	12.2057	12.401	11.6647	11.6619	11.7666	11.8099	11.1865	11.7236	13.4378	11.9765	12.788
ADCK4	NA	-0.265242	0.174253		11.585	12.1075	11.1773	11.5299	10.7743	11.2825	12.1845	12.1754	11.143	10.9846	11.6301	12.0564	11.516	10.8469	10.6508	10.9781	11.6436	11.6758	11.3031	10.8509	10.1016	11.1361	11.2847	11.8792	11.2441	11.5669	11.6966	10.6655	11.6654	11.0405	11.7583	11.2456	11.309	11.3086	11.6651	11.3991	9.96085	11.5078	10.3831	11.1594	12.2485	10.9879	11.9443	12.0267	11.804
ADPRHL2	NA	0.292696	0.163122		11.6398	11.2188	11.8458	11.7008	12.3937	11.8991	12.0818	11.6072	12.2855	11.7343	11.19	11.6857	11.8075	11.4672	12.869	11.5416	12.0924	12.1291	11.9662	11.9728	11.493	11.2869	11.1203	12.0709	12.8166	12.4382	12.5568	11.9065	12.4459	12.0817	11.6123	12.6923	12.0032	11.6754	11.3805	10.7087	11.9664	10.9689	12.7541	11.8349	12.4147	12.7032	12.4678	13.3074	11.9155
ADRBK1	NA	-0.585734	0.0110686		14.2586	13.3903	14.4223	13.8089	12.5462	13.1139	14.1524	12.9513	13.8976	13.1283	14.7348	13.5751	14.2795	13.5737	14.1138	14.2564	15.2608	14.1387	13.804	14.3803	13.3131	14.5622	13.8197	13.6938	14.1045	14.1264	13.9094	13.9981	14.2984	14.4944	13.7707	13.9767	14.0663	14.492	14.2568	15.6093	13.0184	15.6026	13.2268	13.9038	16.031	14.1257	14.4871	13.9146	14.1908
ADRBK2	NA	0.172601	0.83279		4.57326	4.96713	9.76369	10.7422	7.16631	9.09226	10.8929	9.58409	6.19106	10.6689	13.1378	9.0934	10.5673	10.684	10.8655	12.5086	8.43643	10.5896	12.7555	12.8019	10.2252	11.1537	8.11168	9.2502	4.55102	9.93337	8.35405	11.6695	5.68985	10.2672	11.8724	10.6262	8.50807	9.20705	10.592	11.7383	12.4288	10.6835	9.97514	10.4381	11.4042	10.0693	9.31569	11.4844	4.61543
ADSS	NA	-0.0875789	0.730307		13.1846	13.3186	14.0191	13.7293	12.4401	13.8707	14.2503	12.6406	13.3976	12.6242	13.9087	13.8359	13.5906	13.4411	12.7872	12.5922	13.3221	13.1834	13.9361	13.6386	13.4629	13.0282	12.6376	13.9084	13.2677	13.9885	14.4624	13.7141	13.9641	12.5756	12.8618	12.6443	13.3657	13.0347	12.672	12.5408	13.4012	14.4704	13.4992	13.2773	12.5992	13.0656	13.7516	13.675	13.1721
ADSSL1	NA	0.0175691	0.979694		8.30558	8.85052	10.1636	9.42746	7.69379	7.6463	10.3855	8.2131	7.23845	7.68413	10.9527	10.604	9.72373	11.0595	12.032	10.2131	7.6179	9.85349	8.55846	7.28604	7.97157	8.88345	10.5165	8.18269	11.1826	6.71629	9.79195	9.71961	8.67163	9.83405	10.1483	10.148	7.29463	11.6683	10.8557	8.36983	9.99519	10.3097	5.7204	10.8442	8.59284	8.55319	7.96193	8.67435	8.06119
AE000661.37	NA	-1.23203	0.188481		2.92621	2.4233	3.52427	2.27654	2.24939	2	2.5127	5.44167	2.57851	2.21046	6.60733	4.57971	2.30551	3.40376	3.61947	4.17559	6.37412	2.73809	2.37621	2	3.03576	2.7186	3.67157	3.30688	3.96949	2	3.59759	5.72549	3.16356	6.83019	2	3.75357	2	2.32243	2.29824	3.25669	3.74725	2.35631	2.93628	7.09027	2.38212	2	4.95297	4.99983	5.57591
AES	NA	-0.255346	0.222923		13.7585	14.1115	14.3147	14.1393	13.7105	13.8678	15.3385	13.4148	13.9819	14.9826	15.1605	13.545	14.4271	13.0936	13.9433	14.0129	14.8989	14.6662	14.8101	14.1935	13.9465	14.3299	14.1006	13.4362	14.5596	13.7857	14.7086	14.099	14.1162	13.9919	14.2499	14.3185	14.0746	14.0612	13.3456	14.7047	12.8093	14.9937	13.8036	14.2252	13.9623	13.3406	15.0218	14.1403	14.6111
AF001548.5	NA	-0.498176	0.239608		5.66716	6.07519	6.95524	5.94181	4.36498	4.32865	6.04476	4.29286	6.00412	6.96865	4.73359	6.921	6.91869	5.27795	6.27972	8.03508	7.70235	5.86059	5.56979	4.69265	6.34508	5.86367	5.09597	6.05529	6.1902	6.55634	5.63207	7.06522	7.22724	6.22217	8.24859	2.84047	6.09638	5.49412	4.48359	6.57212	3.44059	5.93429	4.55396	5.49816	6.70985	5.17357	5.22481	4.86772	6.55574
AF003625.3	NA	-0.951194	0.851095		2	2	2	2	2	2	2	2	2	2	2	2	2	2	2	2	2	5.92544	2	2	2	2	2	2	2	2	2	2.46688	2	2	2	2	2	2	2	2	2	2	2	2	2	2.60179	2	2	2
AF011889.2	NA	-1.77132	0.00147144		3.0877	4.29906	3.52427	3.73299	2	3.2272	2.5127	4.422	3.98544	4.62828	3.72762	3.10354	4.73565	3.12144	4.42641	4.17559	4.50779	4.58729	4.41142	4.63863	4.37872	4.76771	2.26146	3.4693	6.22811	3.99584	4.18464	4.15025	2.80245	4.09119	2.32498	2.4806	2	3.32342	4.29395	6.52065	3.32194	4.21473	2.93628	4.79966	4.75742	4.36199	3.69947	4.37835	2.91978
AF064858.6	NA	-1.20655	0.0798126		3.59723	2.88945	2.34262	2.5085	3.09235	2.85174	2.5127	2.29799	2	2.7033	2.59811	2.65481	2	3.2695	2.54655	3.17398	2.31813	2.22279	3.39978	2.56093	2.27505	3.75153	5.02731	5.34187	2.57148	2.54574	3.18045	3.10189	2.58115	3.39534	2.32498	2	2.36468	4.08937	5.34849	2.35377	2.8931	2.64182	2.68622	3.05945	3.33129	2	2.40176	3.92585	4.11915
AF064858.8	NA	0.35329	0.755779		3.23291	3.13321	4.24878	2	2	3.2272	2	2.54484	2	4.43232	8.81682	4.43397	3.40654	4.25159	2	3.58982	2.57862	2.41574	2.53296	2	2.70497	5.63289	4.67009	3.98117	2	3.10394	2.32573	2	4.31276	5.01177	2.32498	2	4.15418	2.58579	2	4.36972	3.44059	2.35631	2	2	2	3.73517	2	2	3.35654
AF064860.5	NA	-1.28086	0.213244		2	2.22712	2.61929	4.0598	2.95866	2.34281	2	2	2.57851	5.7948	2	2	2.30551	2	3.91208	3.58982	2.31813	3.50431	5.10387	2	2	2.28119	4.42525	3.98117	2	2.29852	3.59759	2.96738	3.89849	5.35608	2	2	2.89746	2	3.50445	6.1882	2.28011	5.09829	4.76257	2.62487	2	2.60179	2	2	2.29038
AF064860.7	NA	-1.9386	0.0736047		2.74434	2	3.05118	5.72842	4.25521	2	2	2	2	8.09214	2.82424	2.25274	3.27211	2	6.71875	3.17398	2.57862	6.04702	6.80543	2	2.50597	3.44443	4.19423	3.74782	2.31385	2.94076	6.12633	3.63303	6.09772	5.66508	2	2	2	2	4.93729	8.17829	2.71622	6.77263	3.90333	2	6.21636	2	2	2	2.29038
AF121898.3	NA	0.478798	0.775712		2.53619	2.22712	2	2	2	2.34281	2	2	3.44708	2	2	2.82039	2	2	3.50708	2	4.93756	2.41574	2.37621	2	2	2	2	2.66869	2	2	2.32573	2	2	2	2.32498	4.30836	8.85846	2	2.54527	2	5.25876	2.64182	3.64695	3.05945	2	2	2	3.78645	2.29038
AF127577.11	NA	-0.219787	0.809505		2	3.2412	2	2	2	2	2	2.54484	2	2.55697	3.01968	2	2.95861	4.17854	3.50708	2.32339	3.57225	3.41679	3.88024	2.56093	2.50597	2.7186	3.13235	3.61527	2	2.54574	3.00948	3.44335	2.80245	3.23802	2	2.4806	2.65553	3.46102	3.61673	6.80507	3.05064	3.42272	2	2.62487	2.9334	2.60179	3.54927	2	2.53198
AF127577.8	NA	-4.17536	4.85679e-05		5.83583	2	2	2	2	2	2.19187	2.93939	5.88874	2.39409	2	7.41105	2	2.95644	2	2	3.31049	2.22279	6.0823	2	2	2	3.37269	7.10072	3.29757	2	2.59129	2.46688	2.80245	6.11312	2.59004	2.4806	3.10459	9.16989	9.34172	4.44528	2.71622	4.78307	2	2	2.68393	2	2.40176	4.05296	8.62107
AF127936.7	NA	-0.699751	0.23424		9.56516	10.6107	8.72534	8.87032	5.90342	8.35289	8.32091	10.0033	11.3572	7.29149	6.87063	5.80941	9.19963	11.2177	7.76627	8.05702	10.5451	10.1104	11.1421	7.36302	7.40523	9.38111	10.3991	9.45799	5.28524	6.29429	10.0089	8.05185	8.50041	10.4676	6.83482	8.97638	12.5954	8.49432	9.05079	12.77	9.44237	10.8023	5.78557	8.10346	9.32108	8.12064	10.4475	10.2614	8.94202
AF129075.5	NA	-0.206505	0.516864		6.17833	5.63496	5.33828	4.44282	4.81526	4.32865	4.18777	6.5536	5.5368	5.24506	5.03427	4.87155	6.00853	5.61897	4.8048	4.8136	5.47445	5.66554	5.81854	6.03954	6.01103	5.88484	5.47681	6.5488	4.77243	4.93859	6.22733	5.01242	4.98997	4.91112	5.10086	5.54518	4.48582	4.39434	4.65118	6.31446	6.61893	5.54172	5.25199	5.63034	5.98728	5.08834	6.1191	5.80201	5.62888
AF131215.2	NA	1.47927	0.123942		2	6.2916	2.61929	2.88374	4.36498	9.07801	2.19187	2.54484	6.99238	2.55697	11.1502	2.9689	3.5295	7.55721	9.85931	3.17398	9.51821	3.0014	2.37621	7.98307	7.54159	6.85676	3.57866	4.18198	2.79	7.82354	2.59129	8.1904	2	2.62621	9.01506	6.84159	6.53262	7.55703	7.75002	2	5.1234	6.56633	8.12564	6.43286	3.77654	9.36021	3.19185	8.52336	5.62888
AF131215.3	NA	1.11246	0.38527		2	4.24819	2	2	2	3.52485	2.19187	2	3.31029	2	7.19789	2	2	3.52659	4.22795	2	5.91288	2	2	4.74472	4.12453	3.19609	2.8438	2.37274	2	5.47442	2	5.11142	2	2	4.96742	4.70807	2.89746	4.80949	4.65118	2	2.8931	2.64182	4.01624	4.08828	2	4.20889	2	3.92585	2
AF131215.5	NA	0.89182	0.534867		2	4.14074	2	2	2.24939	3.38369	2	2	2	2.21046	6.81906	2	2	4.32112	4.70642	2.58739	6.09052	2	2	4.3997	4.05331	3.05379	2.48273	2	2	4.59871	2	4.48166	2	2	5.26151	2.84047	2.65553	3.58662	3.9091	2	2	2.35631	3.64695	2	2	3.73517	2	4.64369	3.22512
AF131215.9	NA	2.11615	0.0205012		3.48571	5.63496	2	2.5085	2.46195	8.27508	2.64981	2.54484	5.88874	2	9.87813	2.46774	2	6.25588	8.69321	3.3263	8.14606	2	2	6.87162	6.60373	6.06258	3.57866	2.91414	2	7.13022	2	7.13748	2.31964	2	7.76978	5.81204	5.77128	6.64625	6.18772	2	4.76252	5.31684	6.68183	3.89155	3.33129	8.55319	2.71566	7.46087	4.26011
AF131216.5	NA	-1.86468	0.0765672		2.74434	6.54441	5.87489	5.70524	2	2	2	2	2	2	2.32983	6.04518	2	2	7.74164	2	7.91194	7.51053	2	5.60497	3.30467	4.85612	2.48273	3.98117	5.91604	2	5.47662	5.07917	2	3.06143	2	2.4806	3.10459	7.31531	7.89626	7.30842	2.28011	7.01689	2.38353	5.27398	2.68393	3.35208	7.00667	2	2
AF131216.6	NA	0.377424	0.379989		5.2215	5.42199	4.84103	5.03276	7.06422	5.2605	3.09621	6.42082	3.89265	5.72797	6.03669	5.34916	4.57362	6.43905	5.79663	4.70661	6.9357	6.25058	5.96334	5.5475	5.99211	6.09927	6.11209	6.08065	4.9187	3.81914	4.47491	6.49759	4.0787	6.45449	5.76894	8.15718	3.84333	5.04658	5.69394	5.9753	6.21504	5.60952	5.87812	3.6637	6.55096	6.4906	4.37142	5.60863	4.81144
AF131217.1	NA	-0.407435	0.613735		3.23291	2.4233	5.6157	5.17455	2.24939	2.85174	4.80201	4.35888	4.15482	6.90956	3.61115	4.21348	4.5153	3.63977	6.45658	2.58739	6.04812	5.75748	5.87822	4.19034	3.17647	5.92627	2.26146	2.37274	3.87706	4.07668	5.33894	3.54131	2	4.96232	3.17838	7.3826	2.65553	3.70217	4.29395	4.02035	5.70046	6.6492	2	4.68272	3.49546	3.19786	4.37142	3.63213	2
AF146191.4	NA	1.53772	0.00656299		2.53619	4.8006	3.65281	3.53684	4.00692	5.17739	6.87312	4.59632	3.687	6.08915	6.83212	3.44532	3.6428	5.41147	3.61947	3.70549	3.79373	2.22279	3.39978	6.32255	2	4.57277	5.02731	2.37274	4.35936	8.22038	3.82088	6.18549	3.45214	4.80292	3.5951	2.4806	4.05782	4.00187	3.50445	5.30635	4.76252	4.12492	2.93628	3.39298	2.68393	7.04837	2.97331	2.76545	2.91978
AF165138.7	NA	0.860361	0.480318		3.36484	2.88945	2	2	2	2	2	2	2	2.7033	2	2.46774	2.30551	4.62594	2.299	2.32339	2.79919	2	3.22693	2.56093	2	3.19609	3.25752	2.37274	2	2	2.81548	2	2.31964	3.23802	2	2	2.36468	2	2.54527	5.75545	2	2	2	2	2	2.60179	2	4.05296	2.73888
AF186192.1	NA	-0.300591	0.770464		3.36484	2.4233	2	2.70828	2	3.2272	4.67923	2.29799	2.99031	2.55697	2.32983	5.1766	4.68364	2	2	3.17398	2.99047	2	2.53296	2.77638	3.03576	2	2.99527	2	2.31385	2	3.00948	5.7045	2	3.23802	2.59004	2.4806	2.36468	2	2	6.50308	3.32194	2.35631	2.68622	2	2.9334	2.60179	2.40176	2	3.35654
AF186192.5	NA	-0.137539	0.883034		3.36484	3.34167	4.16503	4.5508	4.41688	6.48915	6.00697	2.29799	4.56877	3.36209	2.32983	7.24617	6.31242	3.52659	4.22795	4.91321	5.65482	2	4.28484	3.65006	5.99211	3.05379	4.31436	2.91414	2.57148	2.94076	2.59129	9.06995	2.31964	5.75494	2	2	2.65553	2.80842	3.10314	10.2567	4.34241	3.92657	3.64695	2.62487	4.3911	2.60179	2	2.43291	5.49263
AF186192.6	NA	-0.791601	0.34668		2	3.34167	4.40297	4.74518	5.06339	2	3.64783	3.10242	3.57202	3.67753	2	4.66929	4.73565	3.84255	6.82806	3.91224	6.78893	2.22279	4.09668	5.63287	4.1924	2.89591	3.13235	2.37274	4.21579	3.3836	4.40763	2.65368	2.58115	2.34682	2	3.57366	3.59128	2	4.54165	5.17934	3.92058	5.14473	2.68622	2.62487	2	3.02517	2.40176	3.4593	2.73888
AF196972.9	NA	0.376077	0.467298		3.0877	4.19547	4.16503	3.04014	4.56224	5.7375	3.51052	3.24888	4.73833	3.17406	4.73359	3.44532	2.5575	3.93416	3.25202	5.1764	3.31049	4.5048	4.97313	2.77638	2.27505	4.89837	4.57708	4.5878	4.21579	4.65244	3.59759	3.44335	4.16101	4.74562	3.91804	4.30836	6.21283	4.64595	4.15208	4.71323	5.22609	3.92657	5.87812	3.89155	4.30519	4.03759	2.40176	4.37835	2.29038
AF207550.1	NA	-0.228093	0.632503		4.51764	4.96713	4.24878	4.91645	5.15793	4.54301	3.51052	6.18643	4.44354	4.43232	5.20473	5.2939	4.97083	4.73186	5.77253	4.00547	4.84152	4.46172	5.58778	4.26356	4.90904	5.056	4.37087	4.72278	4.35936	4.15324	4.40763	4.66667	3.89849	5.43069	5.89679	5.33519	3.28569	5.13149	5.0213	6.74654	6.85088	5.96049	6.07343	4.68272	4.3911	5.08834	4.27899	4.56055	4.11915
AF230666.2	NA	-0.283287	0.507572		4.27088	5.46717	5.37601	6.48155	6.33968	4.8418	3.71187	5.64055	4.07261	6.11553	5.28296	5.1766	5.31652	6.78501	5.21576	5.13574	5.11237	6.94913	6.23847	5.76482	7.45443	4.72139	5.1932	5.64359	5.0515	5.97384	5.30237	4.02039	5.51309	5.39386	5.47323	5.81204	3.95455	5.28764	5.76876	4.99047	6.56771	6.404	4.76257	5.42723	6.4743	5.08834	5.17439	5.12084	4.26011
AF277315.13	NA	-1.36953	0.294947		6.44004	2.22712	2	2.5085	2.24939	2	2.64981	2	2.99031	2.55697	2	2	5.80448	2.30466	4.89689	2	2	4.1721	2	3.27837	2.50597	4.07995	2	2.37274	2.57148	2.29852	2.32573	2.25224	2	5.56925	2	3.36809	2	2.58579	2	2	4.07531	2	2	2	2	3.35208	2.71566	2	5.99442
AGAP10	NA	0.324278	0.254534		4.20198	4.61231	4.89402	5.03276	5.53198	4.67004	4.14201	5.44167	3.79349	4.73424	4.35329	5.34916	4.92676	5.80034	5.47675	4.7611	3.57225	5.19889	4.49004	4.98014	5.35638	5.01818	4.47765	3.4693	3.14739	5.14013	4.92328	5.93823	4.94421	4.09119	4.65661	5.15484	4.40978	4.64595	4.59746	5.56534	3.44059	4.29927	5.7204	4.26137	5.74776	5.36692	4.07422	4.47232	5.10108
AGAP7	NA	-1.46165	0.0148387		3.88785	4.57152	5.08842	4.49782	5.38337	3.38369	3.64783	4.35888	3.31029	5.40334	10.9232	5.14572	4.8813	5.98305	6.47163	4.00547	5.65482	5.8439	6.4597	4.26356	4.82601	4.93942	8.35872	3.61527	4.13827	5.69532	4.18464	5.52459	3.79917	3.78482	5.10086	5.49548	2.65553	8.52603	8.59637	9.7217	4.5677	5.88042	4.69633	5.10248	9.61466	4.74278	5.8883	4.64369	4.32575
AGAP8	NA	0.127674	0.832336		6.34737	6.35307	9.45757	9.06273	8.19149	6.99303	5.14131	9.17156	5.07031	6.76705	9.12628	6.91185	6.77695	9.86318	8.90762	6.46639	8.08969	7.69855	8.48838	6.76219	6.91625	8.11753	6.79822	5.80445	7.29112	10.113	8.72607	9.17668	6.61835	6.38113	8.32787	6.58066	5.22347	7.95665	7.83953	6.9418	6.98383	6.26376	6.76497	7.04361	7.92461	8.7112	8.1034	6.7113	6.86259
AGPAT6	NA	0.102367	0.789072		12.8497	12.4441	13.1611	14.4083	14.7081	14.9235	13.1889	13.0884	12.9972	14.9839	13.6615	12.6043	11.5299	13.174	13.3726	12.7915	13.3409	13.1683	13.2027	14.3218	13.6795	11.97	13.0616	13.634	12.7093	12.4043	12.4441	13.9041	11.1294	12.9088	13.2655	14.113	13.8484	12.0363	12.516	11.8498	13.7432	13.2213	13.4425	13.2551	12.7748	12.9721	13.1374	12.2413	12.9262
AGPAT9	NA	0.659805	0.375077		8.29322	9.62005	8.41681	7.90057	9.24577	11.922	6.49956	10.504	12.5509	10.0804	4.11746	9.73182	9.77434	11.3695	5.59144	13.504	8.48889	5.87708	5.33441	12.7347	9.57012	10.4309	10.5359	9.49147	6.53077	12.5797	9.29954	12.4871	8.10244	10.6553	13.9429	9.63702	10.3537	8.61349	10.3434	8.3843	6.50101	10.5081	13.174	11.3726	10.9308	9.76048	6.47207	8.84215	10.0339
AHSA2	NA	0.246091	0.470619		12.9882	12.2709	11.5878	12.236	11.7109	11.8909	10.4561	13.5171	12.167	12.0951	13.2897	11.9391	12.5907	13.7719	11.0918	12.6102	12.2468	11.3728	12.9126	12.4017	13.6211	13.6592	12.9591	11.8449	12.6973	13.4191	11.5177	13.7445	12.4174	14.1701	13.1173	13.3125	11.0574	12.938	12.7769	13.3568	14.1612	12.2658	10.9609	12.6911	12.7281	12.5673	11.7535	12.4055	12.5656
AIM1	NA	-0.299879	0.648305		14.9697	14.6906	13.9204	11.1739	11.7148	9.93871	9.03351	10.5338	14.369	12.9932	7.89018	13.4277	15.2827	13.4732	9.13737	13.3068	14.4998	13.4593	13.0054	12.8654	11.5652	12.8878	13.9416	14.8033	13.8327	12.9678	12.5348	14.5642	15.0224	13.1077	6.26231	6.32015	12.08	11.8981	12.43	11.6149	12.1959	12.7503	13.0289	13.7183	13.3356	12.6414	14.3543	14.8294	13.6269
AIM1L	NA	0.618924	0.362455		9.12093	10.4335	7.40193	9.74558	4.46698	6.82572	7.22549	10.2795	11.4005	8.40983	9.25073	10.3992	9.0638	8.37608	6.86273	7.68662	9.87427	9.90365	7.38085	6.99499	8.13571	10.3399	11.7554	9.43605	9.16158	8.22038	10.708	8.14438	13.1723	11.3998	3.17838	4.41914	10.3814	7.83534	6.52644	9.85061	4.93413	11.2049	6.87387	8.23387	9.88278	7.47503	9.12641	12.0417	9.98012
AJ003147.9	NA	0.282684	0.648963		3.59723	5.22562	3.22669	3.18124	2.46195	5.2605	2.99688	5.64055	3.89265	3.6049	3.34551	4.57971	3.74785	5.09155	2.75777	5.32849	3.8929	4.1721	3.47901	3.27837	4.1924	6.25372	3.84116	4.51526	4.28936	2.94076	5.68985	4.6226	4.98997	4.55864	5.14273	2.4806	2.36468	3.90872	2.94004	3.55839	4.21503	2.35631	3.33494	3.89155	7.21286	4.99776	3.54927	3.92585	3.47699
AJ006998.2	NA	-0.580624	0.584821		8.24694	2.4233	3.05118	2.5085	2	2	2.36119	2.75556	2	2.39409	2	2	3.5295	5.09155	4.42641	2.58739	2	2.87574	2.20034	4.19034	2.50597	2.51641	2.48273	3.4693	2	2	2	3.33826	2	2	2	2	2	2	2.94004	2.87474	2.51458	2	2	3.05945	3.14602	2	2.40176	2.76545	2
AKAP2	NA	2.0946	0.00109796		13.1605	11.9087	7.80611	10.1611	14.494	14.1093	10.2612	12.3951	11.4854	6.62736	11.4119	8.50461	9.74451	11.5514	12.666	12.7647	6.73648	6.13192	9.41003	13.7557	8.50615	12.5607	13.2531	13.1941	9.00933	10.3871	8.13756	14.3703	12.7105	14	10.5716	14.7858	14.155	8.79037	6.01405	7.64925	13.0755	11.9887	15.7271	11.5531	8.68076	15.5928	5.49514	13.6873	10.8352
AKR1CL1	NA	0.57066	0.605446		2	2.22712	2	2	2	2	2.36119	4.15102	2.57851	2.9578	3.19178	2.82039	2.30551	5.20626	2.54655	5.49849	4.15508	2.22279	2.67434	2.30755	2	3.8409	2	2.91414	2	2	2.81548	2	2.58115	2.34682	4.65661	2.84047	2	2.58579	2	3.25669	7.25066	3.26348	2.68622	3.39298	4.3911	3.84318	2	2.76545	2
AL009178.1	NA	-1.56093	0.177967		8.52947	3.34167	3.38314	3.30976	2.24939	2	2.77501	2.29799	7.01457	2.55697	2	2	2	4.45087	2.54655	3.3263	3.15934	3.11698	2.80308	5.95365	2	3.05379	4.79924	3.4693	2	2.54574	4.18464	6.12358	3.16356	5.39386	2	2	2	3.58662	4.59746	2	2	2.64182	2	2.62487	2.38212	2.60179	2	3.4593	7.90891
AL020996.1	NA	-0.103267	0.768446		4.77648	5.22562	4.66929	4.95627	4.77605	5.64773	5.09403	5.37942	5.11207	5.12032	5.39288	5.66444	4.8813	4.25159	5.72306	4.25368	5.40894	5.75748	5.72412	4.52411	4.78263	5.09286	5.60012	4.9599	5.48633	4.70425	5.10415	4.32545	5.98925	6.59089	4.65661	5.15484	3.10459	5.55687	5.38065	5.26524	5.1234	5.00067	5.58051	4.26137	4.30519	3.84318	4.89187	6.41259	5.52093
AL021068.1	NA	-1.28907	0.000182435		7.78179	6.49072	9.90754	9.76252	5.82875	6.41853	7.45801	6.35765	6.4892	7.43458	6.3591	6.81704	7.07828	6.4546	5.41579	6.96125	8.98946	9.27424	7.89587	7.64234	6.22058	5.88484	7.95416	7.54523	7.76727	7.17681	7.56539	7.8129	8.27408	7.71042	5.9915	5.27754	7.73721	8.10574	9.68056	8.16718	4.71623	7.90957	5.68668	7.93474	7.24782	8.51696	6.90209	7.21121	7.39315
AL022341.1	NA	-0.338136	0.535344		3.97302	2.88945	2.85134	4.5508	2.24939	2.85174	3.94291	3.24888	2.31806	3.6049	3.72762	2.65481	4.18201	3.2695	3.82098	2.32339	3.68723	3.32361	3.82065	3.75535	4.31925	3.44443	3.13235	2.37274	3.43358	4.48482	3.00948	3.95079	3.16356	3.53717	3.00761	4.18836	2.65553	4.2499	4.42311	5.81363	4.21503	2.64182	2.68622	3.6637	3.33129	4.12578	2.71566	2	2.29038
AL022344.4	NA	0.846513	0.557999		6.66149	2	2	2.5085	2	2	2	2	2.31806	2.21046	2	2.25274	2	2.30466	2	2	2	2	2.20034	2.56093	2	4.21981	2	3.12383	2.57148	2	2	2	2.31964	2	2.32498	7.70034	7.00272	2	2	2	2.71622	2.35631	2.68622	4.26137	6.58781	4.68589	2.71566	2	2
AL022393.7	NA	-1.897	0.036651		2	2.59596	4.24878	2	2.24939	2.85174	2	2.93939	2.99031	2	2.59811	3.80286	2.95861	2	2.54655	2.32339	2.57862	2	3.82065	3.12964	2.70497	3.05379	2.48273	2	3.6723	2	2.32573	2	2	4.26439	4.71329	2.84047	2	2	2	3.55839	3.44059	5.47059	2	3.05945	2.68393	2.82896	2.97331	3.63213	3.08052
AL022476.2	NA	-0.430938	0.350604		2	2.75016	4.07611	3.63824	4.1364	3.52485	4.27516	3.81709	2.57851	3.99425	4.67677	3.22669	3.74785	2.55607	3.82098	3.91224	3.15934	3.8765	4.37045	4.33324	3.89937	3.19609	3.47935	3.4693	3.14739	3.25054	3.71355	4.02039	4.16101	3.89433	3.33105	2.4806	3.95455	3.17131	3.38267	5.86956	2.71622	5.2757	3.14933	4.08828	4.01169	2.82896	4.07422	3.92585	2.53198
AL031663.2	NA	-1.79898	0.000415807		3.48571	5.63496	6.32424	8.20738	3.21469	4.47503	5.31631	4.22368	4.7907	6.75871	4.02942	5.2939	5.59518	6.1259	4.75645	3.91224	9.98377	7.92954	5.3764	5.21976	6.51374	5.63289	5.1932	3.61527	4.55102	3.61774	3.59759	5.37321	5.31161	5.50163	3.33105	3.12827	4.48582	5.08966	5.9296	7.59222	5.15845	6.6492	5.29739	6.99539	7.11526	3.84318	6.17146	4.05296	4.90029
AL031666.2	NA	-0.751613	0.0517314		5.32232	6.73195	6.76922	4.91645	4.25521	5.33908	4.57977	4.48248	5.65451	4.34582	4.02942	4.98056	5.89875	3.93416	4.36324	3.17398	6.42471	4.80975	4.14607	5.5475	4.37872	3.55422	5.02731	5.2102	4.9187	4.54289	4.53919	3.80064	5.77072	3.78482	4.33408	4.30836	6.02171	6.3243	6.03441	6.68552	2.51458	4.72312	3.33494	5.19077	5.10121	4.50039	5.22481	4.47232	5.80029
AL035610.1	NA	-3.14699	0.0238236		2	2	2.85134	3.53684	2	2.34281	2	4.35888	2.57851	2	2	2	5.85239	2.30466	2.299	2.32339	2	8.18598	6.19219	2	2.27505	3.8409	2	2	2.31385	2	2	2	2	3.39534	2	2.84047	2	2	2.94004	2.35377	3.65209	2	2	2	6.77522	2	2	2	2
AL035610.2	NA	-2.315	0.0558513		2	2	5.08842	7.1644	4.46698	2	2	2.54484	2.57851	3.27114	2	2	2.5575	2.55607	5.17955	2	3.31049	10.9962	8.44216	2	4.1924	6.83517	2	2	6.15126	2	2	2.46688	2	6.65454	2	3.36809	2	2	3.72091	2	3.92058	3.08447	2	3.89155	5.61123	2.82896	2	4.79684	2
AL049542.1	NA	-0.638074	0.398429		4.27088	3.68546	2.85134	3.42776	3.09235	2.85174	4.31694	4.84691	2	2.83616	6.16618	4.75362	6.18726	2.30466	2	2.58739	2.79919	4.46172	4.49004	4.63863	3.81576	4.28496	2	2	2.31385	5.95258	3.59759	3.71927	3.31505	2.62621	3.33105	3.12827	2.36468	4.90905	4.75299	5.34632	5.55022	3.26348	4.55396	3.6637	4.30519	4.43285	2.40176	3.92585	4.11915
AL049840.1	NA	0.334228	0.334107		7.5996	7.54512	6.95524	5.8176	7.08041	6.45427	7.44394	7.62671	6.02613	7.0867	8.81353	6.57197	7.21281	7.92974	9.10395	6.91393	7.18108	6.80144	6.873	6.08064	7.04115	6.16996	6.94503	6.58469	7.56735	6.86026	7.13729	6.68069	7.06568	5.72561	6.53808	5.85209	4.15418	7.84165	7.43478	8.18382	8.63768	6.60006	7.29905	6.31993	7.54818	6.58696	7.92428	7.09784	7.06832
AL109659.1	NA	-0.210594	0.970052		2	2	2	2	2	2	2	2	2	2.21046	2	2	2	2	2	2	2	2	2	2	2	2	2	2	2	2	2	2	2	2	2	2	2	2	2	2	2	2	2	2	2	2	2	2	2
AL109761.5	NA	0.104727	0.905935		3.59723	2.59596	2.61929	2.70828	2.81131	2	2.5127	2.93939	2	2.39409	2	2.82039	2.5575	4.78204	3.50708	2.58739	3.4473	3.32361	3.93747	5.81439	4.86812	3.44443	3.57866	5.2102	3.14739	3.72196	2.59129	4.02039	2.99427	7.0473	3.00761	2.84047	2	2.32243	3.50445	2	3.74725	3.26348	2.68622	3.6637	2.68393	2.60179	2.71566	4.99983	2.53198
AL109763.1	NA	-2.3738	0.601627		2	2	2	2	2	2	2	2	2	2	2	2	2	2	2	2	2	2	2	2	2	2.28119	2	2	4.96434	2	2	2	2	2.34682	2	2	2	2	2	2	2	2	2	6.01595	2	2	2	2	2
AL109763.2	NA	0.0451281	0.983396		2.92621	9.44761	2.34262	2.27654	2	2	2	2.29799	2.99031	2	2	2.25274	9.66123	2	3.10532	2.58739	2	2	2.53296	6.61608	2	9.80975	2	6.97112	7.51464	2.29852	2	2	2.31964	9.23587	2	3.75357	7.5726	3.70217	4.42311	2	5.52358	2.88006	2	5.80835	7.25929	5.08834	2	2	3.08052
AL118506.1	NA	-0.524325	0.0897271		6.39445	7.7646	6.74058	7.41358	6.5402	5.552	6.1175	6.20449	3.89265	7.52593	5.91912	7.68248	7.10818	6.46999	6.79254	6.82721	8.28034	7.5927	7.22868	6.96238	7.39806	5.23153	7.05259	5.60915	6.15126	7.53968	7.1883	6.23024	6.38139	6.59089	4.47186	6.23185	4.40978	7.38614	7.85105	7.71178	6.64388	6.13166	6.94691	6.9199	6.35109	6.52344	5.65078	6.26285	7.07788
AL121578.2	NA	-1.3701	0.218961		3.88785	3.34167	2.34262	4.13112	2	2	2	2	4.07261	3.67753	2	4.15266	5.89875	4.62594	2.54655	3.17398	2.31813	6.42893	4.56459	2.56093	2	2	2	3.61527	4.77243	2	2	6.70203	5.07734	3.23802	2	2	2.65553	5.88497	7.88509	2.35377	5.60206	5.73623	2	6.53759	5.87248	2	2	2	4.11915
AL122127.25	NA	-2.85242	0.516565		2	2	2	2	2	2	2	2	2	2	6.73805	2	2	2	2	2	2	2	2	2	2	2	2	4.51526	2	2	2	2	2	2	2	2	2	2	2.75611	4.20559	2	2	2	2	2	2	2	2	2
AL132709.1	NA	0.436435	0.701036		2	2	2	2.27654	2.46195	2	2.19187	2.29799	2	2.21046	11.0446	2.46774	2.30551	2.30466	2	2	2	2.41574	2.37621	2	2.50597	2.51641	2.26146	2.37274	2	2	2	2.81904	2.31964	2.34682	2.59004	2	2	2.32243	2.29824	2	2	2	2	2	2	2.33205	2	2	2
AL132709.5	NA	1.95175	0.126802		2	2	2	2	6.46823	2	2	2.54484	2.31806	2	2.59811	3.22669	2.5575	2.7701	2.54655	2	2	2	2.20034	2.77638	2.27505	2	2	2	2	2	3.82088	2.46688	2.31964	2	2.32498	8.40612	2	2	2	2	3.05064	2.88006	2	3.05945	2.38212	2	2	2	2
AL132709.8	NA	1.65096	0.41862		2	2	2.61929	2.5085	5.15793	2	2	2	2.57851	2.21046	2	2	2	2.30466	2	2	2	2	2	2.30755	2	2	2	2.37274	2	2	2	2	2.31964	2	2.59004	7.12918	2	2	2	2	2	3.26348	2	2	2	2	2	2	2
AL132989.1	NA	-0.232924	0.52606		5.28949	5.19908	5.08842	5.72842	5.5783	4.8418	3.51052	5.64055	3.98544	5.01214	5.79113	4.71207	5.65042	4.78204	3.91208	4.25368	4.44381	5.25043	5.75628	4.84355	4.64408	4.89837	5.25455	4.35822	4.55102	5.06286	4.47491	6.02544	4.79753	4.91112	5.47323	4.05747	4.32951	5.00218	5.21213	5.78483	5.19267	4.72312	4.31001	4.90782	4.75742	3.94366	3.83549	4.64369	3.9629
AL133373.1	NA	-1.76505	0.00974715		4.27088	3.01647	8.49177	3.73299	2.81131	6.22518	4.64683	3.38183	2.99031	4.10374	5.5904	6.43821	3.84577	2.55607	7.05489	3.81256	7.06891	3.11698	5.43719	2	4.59477	2	3.75886	5.64359	6.54586	5.24879	6.71861	3.33826	4.38304	2.62621	2	2	2	4.95637	4.59746	6.65402	2.71622	6.54917	2	5.56576	4.69122	2.60179	7.81332	4.7223	5.34217
AL133458.1	NA	-0.519299	0.310159		8.13126	6.93857	7.67601	6.58678	3.86466	6.8793	7.00678	9.73154	4.15482	6.42072	6.62245	8.00416	7.31891	6.84525	6.27972	4.46539	9.11031	6.73966	8.71394	7.32932	8.09196	8.95526	5.39742	6.02948	6.42049	7.96298	8.63709	4.21105	5.8473	6.30384	6.20417	8.60084	6.32058	7.5416	7.18449	9.19864	6.18135	8.5971	6.07343	8.02157	4.1163	6.04684	7.93189	6.54825	7.7802
AL133493.2	NA	-0.452644	0.678278		7.37547	4.57152	2	2.70828	4.69429	2.34281	2.36119	2.75556	5.81481	2.55697	6.71001	2.46774	4.5153	5.41147	2.75777	5.86476	2.57862	2.22279	2.80308	4.03172	2.27505	6.06258	2.26146	2.91414	4.96434	2.29852	2.59129	4.75098	5.11913	5.83953	5.47323	4.79281	8.8038	2	2.29824	2	4.5677	2	2	6.81267	3.14602	5.92922	2	3.78645	6.23547
AL136115.1	NA	-0.399498	0.33668		5.32232	4.93532	5.21875	6.32307	5.0956	4.78679	3.88853	6.75089	5.50581	6.27618	6.56098	6.1578	6.14941	7.11368	5.97624	5.81412	6.58159	6.06152	7.42153	6.03954	6.3746	6.50683	5.95461	5.80445	5.79497	4.93859	6.08386	4.43145	7.11814	5.81188	5.89679	7.02793	3.10459	5.17214	5.41211	7.59222	6.14686	6.51423	6.37812	5.96678	6.83775	6.06925	7.26943	5.97251	5.06309
AL136531.1	NA	0.0167818	0.976519		5.41656	5.71206	4.54227	5.75124	4.77605	4.24948	3.27644	4.70183	3.57202	4.98378	4.35329	2.82039	5.01359	4.56991	4.42641	4.39822	3.57225	3.66488	5.00025	6.46905	4.78263	5.19809	5.93601	5.01356	3.6723	4.54289	4.33706	6.89965	4.0787	4.68594	4.59762	4.52201	3.44656	4.75701	4.9799	5.75545	5.08748	4.89597	4.12095	4.26137	4.88135	3.35208	4.54021	4.16977	5.13808
AL137059.1	NA	-0.23884	0.44967		5.50502	5.82049	5.84829	6.22867	5.75	4.32865	4.71092	6.45141	4.07261	6.4101	6.22681	5.99409	6.5633	5.77579	5.69768	5.65056	6.33937	5.86059	5.33441	5.48764	6.50042	5.98627	6.31293	5.16349	5.69022	6.86026	4.47491	4.83063	5.71732	5.94512	5.05774	4.61804	4.15418	6.57224	6.16942	6.41185	4.76252	5.09829	5.65215	6.46862	6.19263	5.66061	7.4604	6.20926	5.91134
AL137224.1	NA	-1.63801	0.304455		2.29286	2	2	2.88374	2	2	2	2	2.31806	2	2	2.25274	2.30551	2	2.75777	2	2.57862	3.58683	2	2.30755	2.27505	2	2.99527	2	2	7.40528	2	3.71927	2	2.86017	2	2	2	2	2	2	2	3.26348	2	2.62487	2	2	2	2	2
AL139099.1	NA	-0.0199486	0.96863		4.39953	5.19908	4.24878	4.49782	3.93754	4.60792	3.83201	5.41088	4.37659	4.62828	4.11746	5.32179	4.62968	4.32112	3.72374	5.65056	4.23286	5.08993	5.29115	3.41319	4.25722	4.07995	6.17692	4.90418	4.13827	4.15324	4.87428	6.47297	4.63422	5.05957	4.92005	4.94868	3.59128	6.00234	6.09382	6.23153	4.40212	4.66057	5.3414	4.79966	2.68393	4.20889	4.95297	3.63213	3.87794
AL139147.1	NA	4.96148	0.00278083		2	2	2	2	2	3.77147	2	2	2	2	2	2	2	2.55607	8.58316	4.7611	2	2	2.20034	2	5.87307	2	2	2	2	2.29852	2	2.65368	2	3.6663	2	6.32015	2	2	2	2	6.85088	2	2	2.62487	2	2.60179	2	2	2.53198
AL161915.1	NA	-0.0476437	0.897082		7.33582	5.80298	7.76403	6.00012	7.53258	7.98249	7.25266	7.12744	6.09021	5.94947	7.02657	9.05652	7.41775	8.01089	7.69751	7.28322	7.07948	7.0688	7.60934	6.1206	6.553	7.5228	6.78789	6.75187	8.40673	8.20697	7.27579	5.78669	7.65409	7.27699	6.62927	7.31257	6.98972	7.2021	7.21157	7.78632	7.68852	5.67427	6.53795	6.81267	6.98317	7.19827	7.16999	8.09889	7.8599
AL162151.3	NA	0.239232	0.584084		8.82412	7.9471	7.59831	8.68129	7.67792	7.91995	9.91265	7.74252	9.29355	8.28753	8.03285	8.92631	8.07202	5.9395	9.36201	9.15952	8.52798	8.60268	8.02028	9.68356	10.5092	9.81941	7.26131	6.75187	7.36954	8.08036	9.47411	7.0816	6.64719	8.51559	8.17987	8.45895	7.5373	7.88509	8.04416	7.84329	7.29858	8.01333	7.17076	6.9199	6.79111	7.59575	7.86986	7.21121	9.47054
AL162759.1	NA	1.60692	0.113494		2.74434	6.64615	4.54227	3.30976	2	2	3.18914	3.50356	3.687	2.7033	2.59811	3.34014	2.30551	2	4.15522	3.00365	2.57862	2	2.53296	2	2	3.75153	5.6917	5.50061	4.05635	2.29852	2.59129	3.33826	3.79917	6.17953	2	2	2.36468	2	2	2	2.28011	3.81613	7.31016	2	2.38212	2	2	6.2363	2.53198
AL163953.3	NA	0.020721	0.981098		4.45979	5.74911	4.4743	4.5508	2.46195	4.4037	6.00697	4.89219	2	4.73424	6.48027	3.9531	5.31652	4.45087	4.29718	5.39891	2.31813	5.73955	5.67449	5.63287	2.87983	4.97934	5.34196	4.9599	4.96434	3.3836	2.59129	7.38182	2	6.4365	4.18174	3.57366	3.59128	5.67472	6.77658	6.65402	4.80738	3.81613	2.38353	4.26137	2.68393	5.13159	4.27899	2.43291	3.47699
AL353791.1	NA	2.91798	0.00176101		2	6.27898	2	2	4.36498	5.21954	2.19187	6.68808	6.3738	2	5.76411	2	2	6.9367	5.35215	5.00638	3.57225	2.22279	2	2	3.03576	8.18309	6.23896	5.01356	2	6.11451	4.97067	3.22491	3.45214	2	6.40677	5.15484	5.94296	2	2	2	3.55021	4.12492	5.78557	4.4159	2	6.21711	2	7.48362	2.53198
AL353898.2	NA	-0.749088	0.0317604		4.82311	4.39571	4.99449	4.78994	4.1364	4.07679	4.31694	4.97872	4.30639	4.15551	4.73359	6.78734	5.53774	4.56991	5.64554	4.25368	5.34031	5.27553	6.0041	5.81439	5.32649	5.32743	5.25455	5.86408	6.45287	3.72196	5.7454	5.11142	6.21796	5.05957	4.09908	5.39062	2.36468	5.04658	5.17593	6.0254	4.5677	4.37913	4.76257	4.79966	7.32625	4.50039	5.79125	5.60863	4.76488
AL354718.1	NA	-0.307249	0.66583		4.20198	3.34167	2.61929	5.17455	2	3.52485	4.27516	4.0745	3.31029	2.7033	2.82424	2.46774	2.30551	4.45087	4.42641	3.70549	2	4.66532	5.53313	3.27837	3.4224	3.3256	4.83985	2.91414	4.28936	3.99584	3.47148	4.32545	2.58115	4.34377	2.81388	3.12827	2.89746	2.80842	2.94004	2.87474	4.00002	3.08447	2.68622	3.05945	4.3911	4.56491	2.97331	2.76545	5.2773
AL356806.3	NA	-2.6258	0.0129256		2.53619	2.59596	2.61929	2.5085	2	2	2.36119	2	2	2	2	2	2	3.2695	2	2.58739	3.31049	2.22279	2.37621	2	2.87983	2	2	2	2.57148	2	2	2	2.58115	2.34682	2.59004	2	2	3.00125	2.54527	2	2	2	2	2	2.38212	2	2.71566	2	2.53198
AL357673.1	NA	-0.21431	0.471008		8.84687	8.30536	10.5234	9.69057	8.62291	9.41831	10.8834	9.86531	8.75222	9.89291	10.4194	11.0242	8.90251	10.2727	9.25297	8.33811	10.1658	10.4093	9.90025	8.23595	9.50988	10.0548	9.68963	9.35524	10.4809	9.43615	9.40895	8.13656	9.59036	9.23846	9.65535	7.96057	9.07395	9.51027	8.91462	9.58013	9.12562	8.7884	9.03379	9.78133	10.2944	10.4453	10.4567	10.3874	10.0916
AL358813.2	NA	0.669935	0.452858		5.47613	4.14074	4.24878	6.09236	2	3.52485	2.19187	5.92833	3.15915	2.9578	5.8437	4.94513	2	5.80034	7.64536	3.3263	2	4.90931	6.9515	2	4.43584	5.90571	2.48273	4.90418	3.29757	2.94076	2	5.54835	5.77072	6.06708	2.81388	5.39062	4.24451	6.66061	5.79287	2	4.71623	4.59519	4.94479	3.89155	4.01169	6.96715	2	2	4.81144
AL359091.2	NA	-0.292551	0.594025		2.74434	4.34819	5.37601	4.65126	2.95866	2.6196	2.77501	3.9081	3.687	3.27114	4.20043	5.01514	4.57362	2.95644	5.61875	4.09304	5.40894	5.08993	5.65756	4.84355	5.91385	4.89837	5.34196	3.61527	4.05635	4.8026	4.40763	4.15025	4.57541	4.18039	2.81388	3.36809	3.44656	5.08966	4.89337	6.66986	5.32195	3.42272	2	4.26137	4.54895	3.02517	3.95978	4.56055	4.04314
AL360004.1	NA	0.974748	0.0831161		2.53619	2.75016	2	2.27654	2.64718	2	2.19187	2.29799	4.15482	3.27114	2	2.46774	2	2.55607	4.22795	2.32339	2.79919	3.11698	2.20034	2.96379	2.70497	2.28119	2.67453	2.37274	2	2.75672	2	2.96738	3.57732	2.62621	2.32498	3.12827	2.36468	2.32243	2.75611	2.63765	6.34241	2.64182	3.14933	2	2.38212	3.84318	2.40176	2	2.53198
AL391421.1	NA	-2.27192	2.83107e-05		4.57326	5.08776	4.54227	6.863	2.24939	2.34281	3.09621	3.50356	2.57851	3.52842	4.67677	3.54335	5.77992	2.55607	4.07864	2.58739	4.30666	7.26325	6.4791	2.77638	4.73791	4.00459	4.13019	3.30688	2.79	3.50542	5.47662	4.37942	4.31276	3.53717	2.32498	3.91351	2	4.17186	7.58037	5.30635	3.32194	5.39576	3.14933	4.4159	5.61123	2.60179	3.69947	5.43278	6.91684
AL450992.2	NA	-0.212655	0.786231		8.24266	5.98486	6.13911	6.49513	2.64718	2.34281	8.36639	3.81709	6.47327	5.88958	6.48027	4.94513	5.05512	7.08398	7.2421	6.21635	6.73648	6.86068	3.31594	6.97333	8.80878	3.8409	5.16151	7.81826	6.68866	6.81384	7.88894	6.79432	8.5547	6.39982	2.59004	2.84047	2.36468	7.75733	8.44107	7.12528	2.71622	7.62836	7.10845	4.55547	4.21383	4.43285	3.95978	6.85779	7.12473
AL513477.1	NA	-0.195214	0.629168		6.08575	5.92134	6.38102	6.74292	7.07234	6.28595	6.76406	6.84603	6.44087	6.87137	5.65066	6.68367	4.97083	6.08651	4.98345	5.65056	6.95878	6.56746	7.19388	5.86232	4.78263	5.12879	6.20827	6.08065	6.31874	6.24267	5.57188	6.15487	7.22724	4.96232	6.01423	5.33519	3.59128	5.3598	5.90769	6.91547	4.61893	5.23335	7.87923	6.57088	7.20101	6.60241	6.06477	4.86772	6.9996
AL589739.1	NA	-1.10168	0.151278		2	4.93532	3.22669	4.69899	2	2	3.83201	2	2	4.73424	3.34551	3.10354	4.62968	3.12144	3.50708	3.17398	5.02761	4.11763	2.37621	2.96379	4.1924	2.28119	3.47935	2.37274	3.43358	3.61774	4.18464	2.81904	2.80245	4.85803	2	3.36809	2.65553	2	2.75611	7.11375	3.65209	3.42272	2.68622	4.26137	2.38212	3.73517	3.19185	2	2.29038
AL589743.1	NA	0.0182632	0.985425		10.9716	9.43487	8.98549	9.43628	4.31114	2	6.41552	6.75089	10.298	3.17406	2.59811	7.76098	11.2369	9.02853	10.7514	10.7605	3.57225	9.05262	10.1851	8.17557	10.9659	10.2294	10.0382	9.47004	9.74072	9.34117	10.0342	8.89108	8.9282	10.6367	10.8793	9.7151	9.24781	10.4002	8.85863	2.63765	10.3491	9.39686	4.69633	10.4245	5.37864	10.0299	6.51323	10.5198	10.0437
AL590452.1	NA	-0.698184	0.271712		4.67844	3.4356	3.98135	6.16212	3.86466	2.6196	2.36119	4.35888	3.15915	2.7033	4.61762	4.6252	2.95861	5.56266	4.22795	4.46539	2.79919	4.37149	6.97218	3.12964	6.34508	3.92506	3.57866	4.65687	4.66597	2	5.01655	5.01242	4.45005	5.86666	2	5.15484	2	5.73022	2.54527	5.89673	3.44059	4.59519	4.01624	3.89155	3.14602	4.74278	2	2.76545	5.43432
AL590708.2	NA	-0.114209	0.841235		4.82311	3.68546	4.66929	4.65126	3.32747	3.65342	3.64783	4.22368	3.79349	4.30055	5.79113	3.54335	5.17299	2.55607	3.50708	5.43287	3.4473	3.41679	4.56459	4.93603	4.86812	6.25372	7.92615	4.78582	4.42611	4.07668	3.82088	4.6226	4.38304	6.97435	4.71329	3.91351	4.6925	4.80949	4.89337	5.81363	4.14686	4.59519	3.49936	4.26137	2.68393	5.21437	3.19185	4.64369	4.26011
AL590762.10	NA	-0.205936	0.777499		2.29286	2.59596	2.34262	2.27654	2.24939	2.34281	2.5127	3.61582	2	2.83616	2.32983	2.46774	4.02366	3.2695	3.61947	3.00365	2.57862	4.32417	3.47901	3.12964	3.81576	3.44443	3.13235	2.91414	2.57148	3.50542	3.59759	2.46688	3.57732	2.62621	2.81388	3.36809	2.65553	2.32243	2.94004	3.68847	2.51458	2	2	3.05945	3.77654	2.82896	2	2	2
AL590762.11	NA	-0.374987	0.254756		4.91207	4.9028	4.72884	5.27243	3.93754	4.32865	5.06979	5.99212	5.07031	5.29208	5.42774	6.18842	5.65042	4.83053	4.29718	4.70661	4.30666	6.52624	5.96334	5.51788	5.09784	5.12879	5.28428	4.5878	4.05635	5.10201	4.47491	4.70944	4.63422	4.62369	5.14273	5.81204	4.32951	4.75701	4.89337	5.94958	4.40212	4.21473	3.78083	3.05945	6.45448	4.03759	5.45346	5.23248	5.10108
AL590822.1	NA	0.344074	0.598998		3.36484	3.13321	3.98135	5.45028	3.09235	4.07679	3.94291	5.64055	4.37659	5.17152	5.28296	3.80286	3.5295	4.78204	3.61947	4.59104	2.31813	5.25043	2.20034	3.85347	2	5.79823	4.57708	2.91414	4.21579	6.49883	2.81548	5.37321	3.45214	5.94512	3.71096	3.91351	3.59128	4.64595	3.10314	2.87474	6.07531	5.90761	4.39599	4.55547	2.9334	4.03759	5.3663	2.43291	3.87794
AL590822.2	NA	-0.0585794	0.854871		8.73243	8.68109	9.09703	8.97821	8.98069	8.09998	8.67832	9.56848	8.0523	9.79633	10.1291	8.55542	8.27019	9.80065	7.97081	8.71802	9.06583	9.12517	8.77015	8.27188	8.63674	8.76855	8.14041	8.33797	9.84657	9.89905	9.20116	8.45203	8.87127	8.28365	9.0009	9.13492	7.02837	9.51621	9.19116	9.3562	9.39357	7.91628	8.57136	8.9229	9.36155	8.06596	9.46213	7.59226	9.90159
AL591479.1	NA	0.0981256	0.874508		6.56876	5.8549	6.30481	7.90566	4.81526	7.88764	6.78654	5.21092	5.11207	6.24066	7.56182	6.12651	6.53423	8.1981	8.14993	6.78838	3.15934	7.66571	9.01079	6.19735	5.78789	8.09045	5.62356	5.74224	8.60704	5.95258	5.71789	9.00276	6.60371	4.09119	6.49023	6.16982	6.58542	6.71664	6.18772	7.66514	5.46879	4.72312	5.78557	6.43286	6.79111	7.61111	5.12214	6.26285	7.08737
AL592284.1	NA	-0.242185	0.835976		2.29286	6.59617	2	3.04014	2	2.34281	2.36119	2	6.33906	2	2.82424	2.46774	2	4.17854	2.299	2	2	2	3.03052	2	2.87983	3.05379	2.26146	4.78582	2.79	2.29852	2	3.10189	2.31964	2.86017	2	2	2.36468	2.32243	2.29824	2.35377	2.71622	2	2.68622	3.6637	2	2.82896	2	2	2
AL592494.5	NA	1.43532	0.0497987		5.85839	5.44476	2.61929	2.27654	6.27083	5.82201	4.43549	5.66685	4.62753	2.83616	4.94084	2.46774	4.25512	4.62594	7.43875	6.02921	2	4.84371	6.4597	3.75535	2	3.3256	3.57866	2	3.77831	2	2.59129	2.65368	4.45005	6.343	3.46911	5.2175	2.89746	3.00125	3.9091	2	4.45945	2	6.62954	2.62487	2	5.85376	4.27899	5.87264	5.20937
AL603965.1	NA	1.8094	0.0960264		7.53804	8.83552	2.34262	2	2.95866	3.98202	2	3.9937	8.14573	2.39409	2	4.15266	4.39106	8.17011	6.11693	3.17398	2	2.41574	2.37621	2.56093	2	9.85068	6.50191	7.30818	2.31385	2.54574	4.10193	4.08678	4.94421	10.0536	2	2	9.11344	2.80842	3.10314	2	5.25876	3.42272	8.53392	4.90782	2.68393	4.79751	2	7.18369	5.95348
AL627171.2	NA	-0.841476	0.0104927		3.88785	3.52378	4.66929	4.5508	3.21469	3.38369	2.64981	4.35888	2.57851	3.93623	4.27888	4.38193	4.39106	3.12144	2.94198	4.25368	4.68428	4.11763	4.32828	2.56093	3.89937	2.89591	3.25752	2.91414	4.13827	3.50542	4.18464	3.95079	4.16101	3.78482	3.81821	3.75357	2.65553	3.90872	4.07554	5.088	4.07531	4.12492	3.78083	4.79966	4.54895	3.02517	3.95978	3.63213	3.78766
AL627309.1	NA	0.125683	0.877633		11.1852	11.1006	7.67601	4.99502	5.55533	5.21954	9.73814	7.69219	8.08936	5.35986	11.0649	5.959	9.01202	10.211	8.73123	10.3179	5.76364	7.76651	4.28484	8.80381	9.57012	11.6589	10.7198	12.1958	10.0925	10.1877	9.24035	10.5679	11.92	12.1782	6.31819	6.84159	9.70092	10.6005	10.268	5.66352	9.11004	9.7352	10.2977	6.53759	10.6734	10.6645	10.9062	10.5444	11.5416
AL645728.1	NA	0.193432	0.49832		4.20198	6.2916	4.94513	5.63337	5.03045	5.48446	6.38638	5.24623	5.44176	6.68134	5.5593	5.2939	4.39106	5.24255	5.25108	5.59164	5.65482	5.82703	5.10387	5.21976	4.64408	6.1871	5.47681	5.60915	5.42236	6.13353	5.37461	5.14297	6.0553	5.43069	6.03661	4.70807	5.08364	5.70274	5.28192	5.72545	5.90003	3.92657	4.6269	3.89155	6.04142	5.36692	5.57506	4.99983	5.17417
AL773604.8	NA	-0.353954	0.363798		5.35443	5.5743	4.66929	4.26398	3.32747	3.2272	4.31694	5.92833	2.31806	4.66447	4.61762	3.34014	3.40654	5.41147	4.6546	3.81256	4.07287	5.41757	6.03064	4.84355	4.54371	4.07995	5.12911	4.43888	5.48633	5.41347	4.26286	4.75098	4.31276	5.63384	5.26151	3.91351	4.05782	4.39434	5.28192	6.53801	5.38249	4.29927	4.39599	4.68272	3.77654	4.03759	4.61773	3.92585	5.37354
AL807752.1	NA	-0.0572942	0.923334		4.72829	7.37181	5.67746	5.17455	4.85343	6.43651	6.03228	5.0201	4.07261	6.27618	5.52752	5.86734	4.62968	3.2695	3.72374	6.09432	6.40804	4.80975	5.9495	5.48764	6.1877	3.3256	7.15268	3.98117	5.93908	5.24879	5.66125	6.40954	6.85928	3.78482	6.37199	4.61804	4.40978	6.71664	6.4527	6.87505	6.00002	5.54172	5.05462	5.35264	4.01169	3.49139	6.64868	4.7223	5.3101
ALMS1P	NA	-1.06713	0.0500931		3.23291	3.96288	5.29952	5.88104	4.92686	3.38369	3.58081	2.93939	3.15915	4.8644	3.34551	4.98056	4.39106	6.00435	2.299	3.91224	5.07061	5.54688	4.85928	3.94535	3.81576	4.85612	3.13235	3.12383	3.87706	5.61639	4.71644	3.95079	2	3.78482	3.33105	3.12827	2	5.3598	4.93729	7.58388	3.19266	4.29927	4.21858	5.00843	5.24658	3.94366	4.54021	5.12084	2.29038
ALPPL2	NA	2.71293	7.60178e-05		7.39875	8.06201	3.98135	4.74518	2.24939	3.77147	4.09476	3.9081	9.29582	3.67753	8.67896	5.97665	5.05512	7.42132	3.99776	4.00547	3.15934	4.90931	3.22693	5.02294	4.25722	8.97514	12.8493	5.2993	2.57148	2.54574	3.00948	7.2504	5.94347	12.315	2.59004	2.84047	5.57636	3.00125	3.24967	4.02035	2.8931	5.93429	3.49936	2	6.37237	3.73517	2.40176	10.7163	5.7293
ALS2CR11	NA	2.05236	0.00148661		5.11309	3.34167	6.50543	2.27654	3.32747	3.65342	3.58081	5.58647	8.99472	3.87577	5.20473	5.11416	2	4.0203	4.29718	3.3263	4.50779	4.1721	3.62551	3.65006	2.70497	4.00459	3.37269	3.98117	4.9187	3.3836	4.10193	8.50154	6.03362	3.53717	4.0114	9.02536	3.44656	3.90872	4.75299	4.11594	11.5332	4.72312	8.8054	7.36152	5.04931	4.62667	2.40176	3.03552	5.49263
ALS2CR12	NA	-0.00786006	0.989644		4.67844	5.37534	6.60413	6.09236	4.73575	5.90184	3.83201	6.59528	4.37659	3.44765	6.30388	3.80286	4.73565	6.91437	3.72374	4.09304	5.37503	6.83559	7.54635	4.93603	5.44252	4.81259	5.8787	5.11522	5.09318	5.21347	4.87428	6.73345	4.94421	5.69566	6.20417	6.07149	4.05782	5.64615	6.55491	4.58547	6.88267	4.37913	3.78083	5.00843	3.64284	5.4716	5.7574	5.87264	3.47699
ANKRD20A14P	NA	-0.665588	0.519295		2.53619	4.61231	2	7.00266	5.3029	3.88058	3.64783	2	4.50751	2	2	2	7.26684	3.52659	4.15522	2.32339	2	6.28806	6.19219	5.32612	2	4.21981	3.84116	3.61527	4.13827	4.59871	3.47148	5.34636	2.80245	5.86666	4.18174	7.47525	3.10459	3.32342	4.07554	2.35377	3.19266	2.35631	4.12095	4.26137	3.64284	5.08834	2.40176	2	3.35654
ANKRD20A2	NA	1.93014	0.051358		2	2.4233	2.61929	3.30976	2	3.2272	2.89021	6.7261	2	2.9578	2	2	2	3.74472	2.94198	4.52958	2	2	2	3.27837	3.72702	5.60764	3.25752	2	2	4.54289	2	5.23367	2.31964	2	5.74196	5.08934	2.65553	2	2	3.91798	2.28011	2.64182	3.78083	3.89155	2	3.49139	2	3.26292	2
ANKRD20A3	NA	1.59752	0.0247994		2.53619	3.52378	2	2.27654	2	3.88058	2.89021	6.13083	2.31806	2.9578	3.01968	2.46774	2	2.55607	2.54655	3.00365	2	3.8765	2.92128	2.56093	3.17647	4.00459	2	2	2	4.75426	3.00948	4.32545	2	2	3.81821	4.30836	2.89746	2.80842	2.29824	4.28999	5.46879	2.35631	2.38353	4.08828	3.14602	3.19786	2	3.78645	2
ANKRD20A4	NA	0.99825	0.266852		3.48571	2.22712	2	2.27654	2.24939	5.2605	3.51052	5.71805	3.44708	2	5.28296	2.46774	2	4.38745	4.22795	4.09304	2.57862	4.66532	2.37621	2.56093	2.70497	2.51641	4.19423	2	4.42611	4.07668	4.771	2	2.31964	3.39534	3.71096	5.2175	2	2	2	3.25669	8.01444	3.69653	4.69633	4.08828	6.32949	4.20889	3.83549	3.26292	3.78766
ANKRD32	NA	-0.200954	0.355828		10.8459	10.4156	10.3435	10.5103	11.6414	10.9373	10.6561	11.196	10.5787	11.1945	10.1682	11.2524	10.354	11.461	10.4015	10.2057	11.4129	10.9077	12.3999	10.3384	10.0522	10.3618	10.3957	11.3009	10.595	10.4435	10.9023	10.0036	10.3195	10.1451	10.6509	11.1555	10.8616	10.7765	10.6931	11.824	10.3462	9.84299	11.2097	10.9649	10.3491	11.0582	11.1654	10.8806	10.6125
ANO1-AS2	NA	-1.88047	0.0684087		2.92621	2	2.61929	2.5085	2	2	4.99454	2	2	2.21046	3.83539	2	2.5575	2	2.299	2	4.30666	4.22459	5.07865	3.27837	2.27505	2.28119	2.8438	4.5878	2.57148	2	3.18045	2	2	3.06143	3.46911	3.12827	2	2	2	3.68847	2	2	2	6.10953	5.37864	2	3.19185	2.43291	2.73888
ANO7P1	NA	0.441057	0.402638		3.79733	5.46717	3.65281	5.55773	5.75	6.40032	6.1175	4.35888	6.40772	5.85867	4.42405	4.38193	5.17299	5.69951	4.54501	6.15662	5.7372	6.15914	5.99064	6.37306	5.02526	6.97992	7.37619	6.2241	6.1902	5.74563	3.18045	7.04031	8.68908	8.18472	3.46911	7.32685	6.85284	5.93307	5.71931	7.10212	6.41667	5.82446	6.37812	3.89155	6.82237	4.85024	5.12214	5.28522	3.69135
ANXA8L2	NA	1.51529	0.169034		11.0563	9.06593	2.34262	4.32609	3.09235	2	2.99688	3.10242	11.5071	2.83616	2.82424	5.4787	6.37935	11.8427	9.91818	4.91321	2.31813	4.06102	2.80308	4.63863	4.49079	12.7945	12.2571	10.7871	2.97973	2.75672	5.37461	4.15025	6.0116	11.9571	3.00761	4.30836	11.7492	3.00125	5.24745	2.35377	5.38249	4.84062	9.90356	6.0635	6.32949	9.82776	3.19185	11.4487	7.97688
AP000221.1	NA	4.17687	0.000122196		2	2.4233	2.34262	2	5.03045	2.34281	2	2	6.70921	2	2.59811	2.82039	2	4.17854	4.15522	2	2.57862	2.22279	2.37621	2.56093	2.50597	2	2	2	2	2	2	2	7.62538	3.53717	2.32498	3.12827	2	2	2	3.07832	4.93413	2	2.68622	2.62487	2	2	3.3816	4.37835	2
AP000230.1	NA	0.470301	0.60847		2.92621	3.34167	3.22669	5.94181	3.70683	2	5.57924	3.71996	5.19212	3.06998	7.54605	2.65481	2.77195	4.51162	6.34657	3.58982	5.26826	4.27524	6.44003	4.03172	6.22058	3.75153	3.25752	6.05529	6.54586	3.50542	3.47148	4.66667	5.41586	5.72561	3.91804	2	2	2.58579	2	4.02035	2	6.58329	2	2	2.38212	6.17639	2	5.64943	2.53198
AP000240.9	NA	0.547924	0.14057		3.59723	4.08386	3.22669	2.5085	4.56224	3.88058	2.77501	4.65004	3.687	2.9578	3.19178	3.10354	3.27211	3.63977	3.50708	3.00365	3.31049	3.11698	2.53296	4.19034	4.31925	4.28496	3.25752	4.78582	2.79	2.94076	2.81548	3.95079	2.99427	3.89433	3.17838	4.52201	2.65553	3.46102	2.54527	3.68847	4.40212	2.88006	4.01624	3.6637	4.21383	4.03759	4.07422	4.27783	4.71676
AP000251.3	NA	-0.442318	0.319609		8.7446	7.78705	5.13318	6.54821	5.1271	6.69737	7.01315	5.83863	6.99238	5.17152	5.65066	7.10882	5.70363	5.00968	5.47675	6.36448	6.15188	7.17264	7.36007	7.49049	7.11296	6.58652	7.03521	7.83326	7.07931	7.6228	5.18673	6.07535	8.24134	6.80236	4.59762	2.4806	6.21283	6.80976	6.03441	8.24324	6.84013	6.66522	4.88657	7.17929	5.15131	5.40267	7.15706	7.06805	8.59468
AP000253.1	NA	-0.255212	0.581778		5.47613	5.30242	3.87993	5.63337	4.1364	3.88058	3.71187	5.13759	4.684	4.98378	2.59811	4.43397	3.93745	4.83053	4.07864	6.21635	5.37503	5.75748	5.47633	5.71348	4.82601	5.26421	6.06149	5.50061	5.60634	4.59871	3.18045	5.78669	5.19922	6.36219	5.37125	3.91351	3.84333	3.32342	4.80132	5.04006	6.03816	5.23335	4.01624	2	4.21383	4.36199	3.83549	4.7223	4.81144
AP000254.8	NA	-0.737031	0.0053964		6.69947	6.61637	7.62206	6.24484	6.81624	6.50628	6.97451	7.06948	6.42439	6.59021	7.00365	6.37305	7.54709	6.00435	6.57282	6.13615	6.78893	6.83559	7.47566	7.57202	6.25273	5.84218	6.02673	6.56685	6.0701	6.54218	7.12687	6.21547	6.15909	5.91944	6.38949	6.20117	6.56804	6.02471	6.09382	7.10212	7.00324	7.37926	6.17421	6.50352	7.61219	6.72041	7.29325	6.31451	7.41593
AP000255.6	NA	-0.183443	0.788173		2	4.34819	3.87993	4.74518	3.43206	2.6196	4.27516	4.89219	2.57851	4.66447	3.72762	2	2.95861	4.0203	2.94198	4.52958	3.31049	3.94067	4.8886	4.19034	4.25722	3.19609	4.57708	5.16349	2.31385	3.99584	3.33329	5.39957	3.31505	3.6663	4.25992	2	3.44656	4.64595	4.22475	3.55839	4.34241	4.12492	2	3.89155	3.49546	3.02517	3.54927	3.63213	2.53198
AP000289.6	NA	2.06216	0.40726		2	2	2	2	2.46195	2	2.5127	2	2	2	5.03427	2.25274	2	3.12144	2	2	2.31813	2	2.20034	3.65006	2	2	2	2	2	6.26008	2	2	2	2	2	2	2	2	2	2	2.28011	2	2	2	2	2	2	2	2
AP000295.10	NA	-0.241299	0.760331		4.12962	2.75016	3.65281	2	4.5154	3.65342	2.36119	3.71996	4.15482	4.15551	3.34551	2.25274	2.5575	2	4.8048	4.32776	3.4473	3.32361	3.31594	3.41319	2	4.81259	3.25752	5.16349	2	2.94076	2	4.53018	2.58115	5.35608	3.5951	4.30836	4.81548	3.00125	4.65118	4.44528	4.76252	4.37913	4.21858	2	3.14602	3.02517	3.19185	3.4593	4.44868
AP000322.53	NA	-3.40745	0.000269179		2	2	3.38314	3.63824	2.24939	2.34281	2.36119	2	3.98544	3.99425	2.32983	5.0819	5.01359	3.52659	2.54655	2.32339	4.89034	2.87574	2.37621	2	2.70497	2.89591	2	2	2	2	2.59129	3.22491	2.58115	2.86017	2.32498	2	2	2.32243	2	6.07382	2.8931	3.56611	3.78083	2	8.87218	2	2.40176	4.05296	2.29038
AP000322.54	NA	-0.894895	0.00612464		4.82311	4.6906	5.29952	6.71997	4.99674	4.94591	4.77228	6.22234	4.73833	6.69889	5.32054	7.39144	6.83771	6.1259	4.94082	4.7611	5.81512	5.46197	6.7506	5.66025	5.6738	4.97934	4.37087	5.16349	5.1731	6.01545	6.04011	5.6832	3.45214	5.69566	5.65782	4.87285	4.81548	5.13149	5.50259	6.9418	6.72794	6.42297	5.29739	5.27398	6.04142	5.21437	5.85667	5.47879	4.44868
AP000330.8	NA	1.73356	0.0153564		2.53619	2.88945	3.05118	4.32609	2	3.38369	2.5127	6.82283	4.50751	2.55697	3.72762	5.14572	5.77992	7.08398	2.94198	4.52958	2	4.77498	4.24005	2.96379	2	5.70608	2.8438	4.5878	2.79	2	2.81548	4.32545	3.31505	3.78482	5.65782	8.7931	3.28569	2.58579	3.81807	5.13439	11.667	5.18972	6.5936	4.26137	8.28028	6.80298	3.19185	3.03552	2
AP000344.3	NA	0.369993	0.757426		3.88785	2.75016	6.61995	6.85249	4.46698	2	8.45326	7.63339	2.31806	7.67529	8.2529	2.46774	2	5.67316	4.60085	4.86426	5.78961	4.27524	7.386	3.12964	2.50597	2.51641	2.67453	4.18198	7.03722	7.90881	2.59129	7.38841	2.58115	2.34682	2.81388	2	2	2.58579	2.54527	5.04006	2	7.5953	2	6.01595	4.93953	2	5.72273	2	4.04314
AP000344.4	NA	-0.897525	0.316911		6.83078	5.7307	7.91267	8.27979	3.93754	2.34281	8.76766	7.16483	2.57851	8.26119	8.66076	2.9689	5.75494	5.27795	3.91208	4.25368	8.73929	4.5048	7.84443	2.30755	3.63245	4.07995	3.25752	6.41563	8.8634	8.0049	3.33329	7.39498	2.80245	2.62621	2.81388	3.75357	2.65553	2	2.29824	5.088	3.05064	7.8194	2	8.81591	5.49962	2	8.58088	4.27783	6.67386
AP000345.1	NA	0.347889	0.798815		6.40981	5.48924	7.79918	4.8755	4.19703	2	8.37877	5.24623	2.31806	6.74187	9.57417	2.46774	3.93745	3.12144	2.75777	4.32776	7.72271	3.66488	6.82831	2.77638	2.27505	2	2.67453	3.86921	6.84322	8.14271	2.32573	7.05697	2	2	2	2	2	2	2	3.41542	2.28011	8.18425	2	10.7493	4.01169	2	5.97923	2.43291	6.63555
AP000347.2	NA	-0.131982	0.710744		11.1627	9.59228	9.85003	11.4885	9.78807	8.80447	8.58735	10.9959	9.29582	10.6766	10.2263	9.60986	9.39221	12.1238	10.0705	10.6229	9.97106	9.71932	11.2438	11.0229	10.9929	10.6653	10.8335	11.1216	9.78113	10.5526	9.58104	11.3444	10.4511	10.5917	10.7311	10.1338	9.02062	9.45369	9.77283	11.2298	10.8669	10.6263	9.68827	10.3474	10.726	9.61951	10.5548	9.95864	11.0489
AP000347.4	NA	-0.463313	0.206869		9.17586	8.20223	8.10473	9.28423	6.78696	6.38187	6.85196	8.54981	7.20024	8.1152	8.14183	8.04657	7.68576	10.3296	7.94408	8.12092	7.77565	7.45669	9.09809	8.09261	9.01026	8.04415	8.03069	9.08772	7.86675	7.73913	6.99558	8.63233	7.80251	7.74738	7.96913	7.58626	6.79423	7.42029	7.34797	9.21492	9.02001	8.7663	6.81265	8.42802	9.1344	7.5	8.88909	7.95167	9.56359
AP000350.4	NA	0.445325	0.418263		3.97302	6.93053	6.30481	5.70524	7.12789	6.71221	3.51052	6.83448	5.95907	6.67248	7.25723	4.98056	6.37935	5.24255	4.36324	7.92005	5.93632	6.99518	7.58268	5.25609	6.79051	6.87803	4.25554	4.18198	7.23637	5.28326	6.52586	6.52179	3.9914	6.7005	2.32498	7.17726	5.50506	6.83529	6.62371	5.34632	7.80922	6.24257	2.93628	5.86311	6.69304	6.93089	7.07698	7.7318	2.53198
AP000350.5	NA	0.124036	0.904813		3.48571	8.48909	8.9071	8.22786	8.43117	8.69668	2.5127	8.57433	6.66781	9.01651	9.68456	2.46774	7.91734	3.93416	2.54655	9.95562	8.36913	9.31717	9.87484	3.27837	8.74805	8.31372	3.91903	3.74782	8.99841	7.14903	8.67334	8.85819	2.58115	8.97423	2.59004	8.57715	6.56804	8.35119	8.68275	3.68847	9.58606	8.11012	2.68622	7.71415	7.69052	8.20404	8.87731	9.23964	2.53198
AP000350.6	NA	0.0590634	0.936182		2.92621	4.76486	4.40297	4.44282	4.46698	4.16572	2.19187	4.65004	4.30639	4.69978	4.20043	3.10354	3.5295	3.52659	2.299	5.32849	5.15295	4.80975	5.05299	2.77638	4.31925	5.388	2.67453	2.91414	3.87706	4.15324	3.71355	5.01242	2	5.53584	11.094	5.77085	3.10459	4.52562	4.29395	3.41542	4.28013	4.21473	2.68622	4.26137	3.14602	4.50039	5.12214	3.92585	2.29038
AP000351.10	NA	-0.567106	0.416242		7.16533	3.4356	6.76922	6.03773	6.57488	3.52485	5.41581	7.87249	5.23054	7.41347	6.99205	3.10354	2.77195	6.1259	2.54655	6.39926	7.02586	3.32361	8.65118	4.19034	6.72327	2.89591	3.67157	7.01124	2.79	6.63853	6.71861	6.9451	2.80245	7.02339	3.81821	6.32015	4.32951	5.55687	6.27587	3.41542	7.57637	5.96049	2.68622	6.23942	6.65881	5.63078	7.96934	3.92585	6.91684
AP000354.4	NA	-0.253744	0.763229		5.18626	3.68546	2.61929	2.88374	2.64718	2	2.64981	2	2.79905	3.17406	2	2.25274	2.95861	2.55607	6.80448	3.91224	2.79919	3.66488	3.22693	4.11321	3.53124	2.28119	2.67453	5.06529	5.4547	3.91019	2.32573	3.10189	2.58115	2.34682	2	3.57366	2	2.58579	2	2.87474	4.71623	2.64182	2	3.05945	2.9334	3.02517	2.40176	4.79684	4.04314
AP000431.1	NA	-0.409584	0.939784		2.29286	2	2	2	2	2	2	2	2	2	6.84508	2	2	2	2	2	2	2	2	2.30755	2	2	2	2.37274	2	2	2	2	2	2	2	2	2	2	2	2	2	2	2	2	2	2	2	2	2
AP000431.2	NA	0.64298	0.869856		2	2	2	2	2.24939	2	2.19187	2	2	2	7.95732	2	2	2	2	2	2	2	2	2	2	2	2	2	2	2	2	2	2.31964	2	2	2	2	2	2	2	2	2	3.14933	2	2	2	2	2	2
AP000438.2	NA	-1.1834	0.127854		5.58837	2.22712	4.72884	2.27654	2.24939	2.6196	6.52653	2	2	4.92532	2	3.72143	2.77195	3.52659	4.42641	4.09304	5.15295	4.90931	3.69353	6.23424	5.78789	2.7186	4.83985	2.66869	7.08964	5.17727	3.82088	3.54131	2	2.86017	2	2	2	3.70217	3.50445	5.17934	2	3.42272	2.38353	6.0635	5.29196	3.02517	2.71566	3.26292	4.50643
AP000439.1	NA	-2.86416	2.93069e-05		4.20198	3.34167	2	4.13112	2	2.6196	2.36119	2.54484	2.57851	2.39409	2	4.27184	4.18201	2.30466	3.50708	2.58739	4.07287	5.58753	4.73567	2.30755	2.27505	5.19809	4.91778	3.86921	4.60964	2	2.59129	3.71927	2.80245	6.94919	2.32498	2	2.89746	4.64595	3.24967	4.02035	3.32194	6.06077	2.38353	8.70784	7.27067	2	2.40176	3.63213	3.9629
AP000439.2	NA	-2.44832	0.00128126		3.23291	2.59596	2	3.82189	2	2.85174	2.19187	2.54484	2.57851	2.9578	2	3.80286	4.62968	2.30466	2	3.00365	3.57225	4.22459	3.69353	2	2.27505	3.19609	4.71444	2.91414	4.72018	2	2	3.44335	2	5.81188	2	2.4806	3.7228	4.00187	2.54527	4.02035	2	4.78307	3.49936	6.57088	5.46041	2.60179	2	3.03552	3.08052
AP000439.3	NA	-6.27063	7.61407e-14		9.1915	2.4233	9.61381	7.60735	2	2	2	2.54484	2	9.91279	2	7.1943	8.9583	3.2695	3.38518	2	10.4848	10.7945	11.5018	2.56093	2.27505	5.26421	6.64626	5.46253	3.29757	2	8.61489	2.46688	2.31964	3.39534	2	2	2	8.61349	7.62133	12.4004	2.51458	10.0107	4.01624	11.6281	11.1668	2	5.7574	6.15362	6.92745
AP000439.5	NA	-1.98612	0.0557489		2	2.4233	2	2	2	2	2	2	2	3.06998	2	2	2.95861	2.30466	2	2	3.15934	2.41574	3.39978	2.30755	2.27505	2.51641	2	2.37274	2	2	2.59129	2	2	2	2	2	2	2	2	2.63765	2.28011	2.35631	2	3.05945	6.32949	2	2	2	2.29038
AP000442.1	NA	0.457629	0.157532		5.78962	5.95345	5.82118	4.65126	5.48412	5.33908	3.35876	6.75089	5.19212	4.92532	5.03427	5.2939	5.50814	6.08651	6.45658	6.81438	5.02761	5.8439	6.0823	5.81439	6.47339	6.43688	7.13648	6.26892	5.54758	6.09523	4.65974	5.88325	6.57397	6.83019	6.68701	6.43006	4.40978	5.00218	4.42311	6.91547	6.19829	5.05031	5.7204	5.75142	6.80683	6.00094	5.7574	5.87264	5.57591
AP000472.2	NA	0.449334	0.797089		2	2	2	2	2	2	2	2	2	2	2.32983	2.46774	2	2	2.54655	2	2	2	2.67434	2.96379	2	6.61213	2	2.66869	2	2	2	6.87168	2	2	5.01329	4.94868	6.55044	2.80842	2	2	3.74725	3.26348	4.12095	3.39298	6.64138	3.35208	2	2.43291	2
AP000473.5	NA	0.697193	0.591049		4.86828	2	5.92667	2	2.64718	2	4.35755	6.30838	2	4.66447	4.98831	2	2	2	6.96201	2	2.79919	2.22279	2	2	2.87983	2	2	3.74782	2.97973	4.65244	4.01419	4.86887	3.31505	3.78482	2	2	4.05782	2.32243	2	2	3.74725	2	2	3.6637	5.87248	2	3.54927	3.26292	3.69135
AP000473.8	NA	0.521364	0.690844		5.44666	2	6.36234	2	3.93754	2.34281	4.61369	7.52974	2	5.14615	5.8437	2.46774	2	3.84255	7.2682	2	3.15934	2	2	2.30755	3.4224	2	2	2.66869	3.14739	4.89467	4.10193	4.94243	3.16356	3.6663	2	2	3.44656	2	2	2	3.19266	2.64182	2.68622	4.68272	6.95523	2.60179	5.17439	3.03552	4.04314
AP000475.2	NA	2.02514	0.466511		2	2	3.05118	2	2	2	2	2	2	2	2	2	2	2	5.02486	2	2	2	2.37621	2	2	6.13504	2	2	2	2	2	2	2	2	2	3.75357	7.96684	3.00125	6.88147	2	2.71622	3.08447	2	2	2	2.60179	2	2	2
AP000476.1	NA	-0.561603	0.770582		2	2	2	2	2	3.05165	2	2	2	2	2	2.25274	2	2	2	2.58739	2.57862	2	2	2.30755	2.50597	7.73586	2	2	2.31385	2	2.32573	6.88106	2	2	2	2	2	2	2.54527	2	7.07836	2	2	4.4159	2.68393	3.61843	2	2	2
AP000487.5	NA	-0.831601	0.017809		6.85342	6.25341	7.68355	6.00012	6.7671	7.35633	6.85196	7.20127	6.85158	8.49268	6.87063	7.70912	6.3956	8.86646	7.28534	8.25985	7.92956	7.55733	8.69747	7.35467	7.30148	7.15569	7.93085	8.07324	6.5902	6.88291	6.55724	6.27363	6.46478	7.95122	6.96889	6.45628	5.8308	7.92131	7.75617	10.5931	6.64388	7.70008	7.24214	7.5233	9.67799	5.33027	7.96934	7.42607	6.68641
AP000487.6	NA	-1.20693	0.00541265		4.51764	4.24819	5.37601	3.98478	5.40923	4.07679	3.51052	5.13759	4.30639	5.26876	4.55594	5.0819	4.32469	5.50407	5.06511	4.46539	5.19242	5.30019	6.31604	4.93603	4.69176	3.92506	5.06205	6.2241	3.87706	3.50542	3.18045	3.71927	3.9914	6.0435	4.82037	3.75357	4.32951	5.28764	4.35997	8.40337	4.34241	4.89597	4.12095	4.08828	6.62375	2.60179	5.45346	5.83776	4.90029
AP000525.10	NA	-0.0803329	0.935982		7.02279	5.42199	4.54227	6.05617	2.81131	2	2.36119	2	4.15482	2	2	4.57971	5.87576	4.96694	4.42641	6.00683	2	5.64643	6.49825	3.75535	6.54003	6.1871	5.66934	3.74782	3.77831	5.21347	6.01772	6.17026	6.31103	6.81635	6.64392	6.32015	4.05782	5.7572	6.18772	2	6.97403	2.64182	2.68622	5.27398	2.68393	5.33027	2.71566	4.86772	5.99442
AP000525.9	NA	0.492801	0.526201		10.3032	11.1521	9.90915	10.3382	5.75	3.2272	7.54848	5.17472	11.4588	2.21046	4.89175	8.63817	11.2841	11.2308	12.4579	11.4103	2.99047	10.4574	11.1183	9.25356	12.2229	11.2045	10.571	10.5959	10.6838	9.6244	11.1169	11.1953	10.9163	12.2495	11.3184	11.1098	10.067	11.0032	10.3342	3.07832	12.2098	10.2445	7.06973	10.8944	5.64659	11.3054	8.79627	11.2689	10.1231
AP000569.9	NA	1.37244	0.168569		2.74434	2	2	2	2.81131	4.07679	2	2.75556	2.57851	2	2	2	2	2	2.54655	4.09304	2	2	2.20034	2.77638	2.27505	3.3256	3.25752	2.66869	2.57148	2	2	2	2	3.53717	2.59004	3.91351	2.65553	2	2	2	7.34495	2.35631	4.12095	3.89155	3.14602	3.35208	2	2	2.29038
AP000593.5	NA	-0.271632	0.785334		3.36484	2.22712	2.34262	2.70828	2.24939	2.34281	2.77501	2	2.57851	2	2	2.46774	2	2.30466	2	2.58739	2.57862	2	2.80308	6.90632	2.50597	3.05379	2	2	2	2	2.59129	2.65368	2	2.62621	2	2	2.36468	2	2.54527	2	3.05064	2.35631	2.38353	2	2	2.60179	2.40176	2.76545	4.32575
AP000593.6	NA	0.140129	0.858067		2.53619	3.01647	3.98135	3.42776	2.24939	3.05165	3.18914	2	2.31806	3.17406	2.59811	3.10354	2	3.12144	3.99776	2.32339	2.31813	2.73809	2.53296	6.32255	3.30467	3.05379	2.67453	2	2	2	4.01419	2.46688	2.31964	2.86017	2	2	2.65553	2.32243	2.29824	3.07832	2.28011	2.35631	3.49936	3.05945	2	2.60179	2.71566	2.43291	2.91978
AP000593.7	NA	-0.0585811	0.907008		5.53334	4.19547	3.77084	2.88374	4.41688	4.16572	3.51052	3.61582	3.31029	3.06998	3.34551	2.9689	3.40654	4.25159	3.82098	3.46407	3.79373	4.11763	4.32828	4.74472	4.12453	3.44443	4.06318	3.12383	3.43358	4.22593	3.33329	4.37942	3.45214	3.23802	3.5951	5.02073	2.36468	3.00125	4.54165	3.41542	4.07531	4.02915	4.01624	2.62487	4.21383	3.19786	3.3816	3.4593	3.47699
AP000640.10	NA	0.716637	0.0852399		4.05344	4.19547	5.73668	3.82189	2.64718	4.07679	3.51052	7.14626	4.23259	3.6049	3.93567	3.63513	3.84577	4.67987	4.42641	4.52958	2.79919	4.66532	4.04554	4.11321	4.78263	3.75153	5.55205	5.16349	3.43358	3.91019	2	4.53018	3.9914	4.80292	4.25992	4.30836	4.55805	3.80914	4.07554	4.93912	4.89311	3.81613	5.42558	4.55547	4.3911	4.28747	3.19185	4.64369	3.69135
AP000662.4	NA	0.612888	0.522985		5.98682	6.92244	2	6.01905	4.41688	5.87572	3.09621	8.93778	5.11207	3.27114	3.01968	4.66929	8.74647	4.73186	7.39204	6.57683	2.31813	9.282	2.92128	2.77638	2.50597	7.33559	9.56347	2.91414	5.96176	2.75672	2	8.35434	2.58115	10.9395	6.78281	5.15484	6.09638	2	2	5.04006	6.6684	4.37913	5.4659	3.39298	4.3911	6.50711	6.40805	7.02217	7.48938
AP000679.2	NA	1.69077	0.0939916		2.29286	2.22712	2	2.70828	2.24939	2	2.19187	2	2.57851	2	7.31423	2.46774	2	2.55607	3.50708	2	2	2.73809	2.37621	2.96379	2.70497	4.40705	5.50233	2	2.57148	2.54574	3.18045	2.46688	4.0787	3.39534	2	2	2	2	2	2	2	2	2.38353	2	3.14602	2	2	2	2.53198
AP000688.14	NA	-2.57914	5.06005e-05		3.79733	3.01647	4.16503	3.42776	2.24939	2.34281	2.5127	2	2.79905	3.06998	2.59811	4.6252	2.5575	3.12144	3.50708	3.17398	6.33937	2.87574	2.67434	2.77638	2	4.15157	2.26146	2.37274	5.00858	3.3836	3.47148	2.46688	2.58115	4.18039	2.59004	3.36809	2	2.32243	3.50445	3.25669	3.44059	2.64182	2.38353	3.39298	4.30519	3.02517	7.14402	2	4.26011
AP000688.29	NA	-2.02815	0.028162		2.92621	3.4356	4.07611	3.53684	2.46195	2.34281	2.99688	6.29158	2.31806	2.39409	2	3.63513	2	2.30466	2	2	5.78961	3.11698	3.22693	2	2.70497	3.44443	2.48273	2.37274	4.13827	2.54574	3.18045	2.65368	2	3.23802	2	3.36809	2	3.00125	2.54527	2	2.8931	3.56611	2	3.05945	5.53779	2	6.06477	2	3.9629
AP000688.8	NA	2.99413	0.0255097		2.74434	2	2	2.5085	2.64718	2	2.5127	3.81709	7.23845	2	2	2.82039	2.5575	2.55607	2	2.32339	2	2	2	9.51201	6.35991	4.21981	2	2.66869	3.29757	2	2	2	2.58115	2.62621	2	5.02073	2.36468	2	2	2.35377	11.4281	2	2	3.6637	2	2	2	2	2
AP000692.9	NA	-0.260482	0.426682		5.94527	6.03073	4.60718	4.99502	3.86466	3.05165	2.99688	6.1496	4.93727	4.76789	4.55594	4.66929	5.13476	4.62594	5.21576	5.25445	6.00444	6.18586	6.18039	5.25609	5.99211	6.50683	5.16151	5.86408	5.35543	4.75426	5.47662	6.04227	4.57541	5.86666	5.56848	5.77085	4.15418	5.617	5.17593	5.45998	5.32195	5.82446	4.39599	5.86311	5.77997	4.50039	5.53566	4.64369	5.13808
AP000695.4	NA	2.62944	0.00144862		2.92621	2.75016	3.22669	2.27654	4.60761	3.98202	2.19187	4.84691	5.59686	2.7033	2.32983	2.25274	2	4.56991	2.75777	4.96054	2.99047	2.22279	2.37621	2.96379	2	4.28496	3.84116	4.08507	2.79	3.50542	2.81548	4.02039	2	6.24302	4.33408	8.41951	5.17835	2.80842	2	2	7.79815	2	6.48007	4.08828	2	6.06925	2	2	2.53198
AP000695.6	NA	2.73181	0.000302667		2.53619	2	3.05118	2.5085	4.31114	2.85174	2.64981	4.35888	5.19212	3.17406	2	2.46774	2	5.0512	2	5.83966	3.15934	2.73809	2.67434	2.96379	2.27505	4.72139	3.25752	4.43888	2.97973	3.10394	2.59129	4.37942	2.99427	6.30384	4.40461	8.10842	2.89746	3.32342	3.38267	3.07832	8.40212	2	6.35684	4.26137	2.68393	5.97743	2	2	2.53198
AP000696.2	NA	-0.802107	0.493326		2	2	6.99216	4.38563	4.36498	2.85174	4.43549	2	3.79349	4.10374	7.48116	2	4.73565	2.55607	2.54655	2.32339	2.31813	2	2	4.63863	4.12453	3.3256	3.84116	2	2	4.07668	2.32573	3.54131	2	6.89751	2	4.94868	6.04703	3.80914	2.54527	3.25669	3.19266	2	2.68622	2	4.1163	2.33205	2	5.0616	2.73888
AP000704.5	NA	0.418068	0.325555		4.33664	5.11641	3.05118	3.53684	3.32747	4.24948	4.96856	3.81709	4.684	3.44765	5.39288	3.72143	4.25512	3.52659	4.48693	3.46407	4.73862	5.19889	5.80322	5.06451	5.69735	4.00459	4.06318	3.61527	3.77831	4.98121	4.65974	5.20406	3.57732	5.19417	3.71096	5.02073	4.48582	3.32342	3.99472	5.56534	6.5414	4.29927	4.21858	4.55547	4.1163	3.02517	4.37142	4.99983	2.73888
AP000705.7	NA	-0.37168	0.945733		2	2	2	2	2	2	2	2	2	2	2	2	2	2	2	2	2	2	2.20034	2	2	6.83517	2	2	2	2	2	2	2.31964	2	2	2	4.62684	2	2	2	2	2	2	3.05945	2	2	2	2	2
AP000769.1	NA	0.233098	0.754904		7.13793	5.67402	3.52427	5.8176	6.93669	8.84879	4.96856	5.69268	7.02554	6.06227	5.8437	4.38193	8.15076	6.62924	4.42641	8.66185	3.8929	6.61739	6.93051	6.37306	6.83365	6.09927	7.55755	6.71995	4.21579	6.91625	4.87428	6.6699	6.95468	3.23802	9.71033	9.17098	10.0577	5.49412	7.63473	5.94958	8.65312	4.78307	7.7382	3.6637	7.5851	8.69327	2.97331	6.15362	8.25052
AP000783.1	NA	1.82254	0.0721294		2	8.86747	2.34262	3.63824	4.99674	4.94591	2	3.9937	8.99193	2.55697	2.82424	2.9689	2.5575	2	2	3.17398	2	5.41757	2.53296	2.30755	2.27505	6.85676	5.42437	5.11522	2.31385	2	2.81548	4.75098	7.22724	7.69536	2	6.75975	5.94296	3.00125	2.29824	2.63765	3.32194	4.4548	2.38353	7.99729	2.68393	4.68589	2	7.65372	2
AP000936.1	NA	0.111553	0.845203		4.77648	4.02464	3.65281	4.8755	3.86466	3.52485	6.48131	3.50356	4.7907	4.8644	2.82424	5.04891	3.84577	3.2695	5.31924	5.09389	4.15508	4.97207	5.17698	4.5825	6.64064	5.35803	3.67157	4.51526	3.96949	4.15324	4.65974	3.22491	2.58115	4.68594	4.59762	3.75357	4.15418	4.46147	3.72091	5.22293	4.14686	3.56611	3.78083	2.62487	2.68393	2.60179	3.83549	3.4593	5.06309
AP000974.1	NA	-0.615051	0.342927		4.27088	6.10408	6.00101	5.42212	5.18811	6.66723	4.67923	5.17472	7.00352	4.92532	4.27888	4.48421	5.13476	5.24255	4.70642	5.81412	5.59716	5.3483	9.3093	6.10076	4.69176	5.79823	7.41702	3.30688	4.28936	4.8026	5.87558	7.92149	7.82793	7.64924	3.5951	7.17726	5.39103	9.70292	9.17978	6.76139	6.38742	5.05031	6.02027	4.68272	5.37864	6.6478	5.57506	4.7223	4.81144
AP001007.1	NA	2.27527	0.000805897		3.97302	4.39571	4.89402	3.63824	6.65271	9.98374	3.99532	4.22368	12.6847	3.06998	4.61762	6.88406	5.72951	7.2267	5.35215	4.25368	4.50779	4.77498	3.82065	6.40577	4.25722	10.3796	8.7746	7.89174	4.13827	6.05589	6.06215	4.48166	4.98997	9.8596	6.53808	8.21974	9.04596	4.75701	4.29395	4.36972	3.92058	8.12177	12.0216	8.15924	2	5.74657	6.19694	7.82381	4.11915
AP001046.5	NA	3.98639	5.46129e-08		2.74434	2.59596	2	3.42776	4.69429	3.38369	2.36119	2.75556	6.44087	2.21046	10.7202	2.46774	4.32469	3.63977	2.75777	2.58739	2	2.5859	2.53296	2.30755	2.70497	7.87989	2	3.4693	5.91604	2.75672	2.59129	5.50044	2.58115	2.62621	3.00761	8.88765	2.36468	2.80842	2.29824	2	3.05064	2	3.14933	2	2.68393	2.33205	2	2	2.73888
AP001046.6	NA	0.078535	0.932903		2	2.59596	2.34262	2.27654	2.46195	2	2.89021	2.54484	2.57851	2.7033	7.53009	2.65481	2.95861	2.30466	2	2.32339	2.31813	2.22279	2.37621	2.30755	2.27505	2.28119	2.26146	2	2.57148	2.54574	2	2	2.31964	2.34682	2	2	2.36468	2	2.75611	2.63765	2.51458	2	2	2	2	2	2.40176	2.43291	2.29038
AP001053.11	NA	0.137379	0.813966		7.29505	9.32564	6.75497	8.24001	5.95699	7.48286	7.09348	5.2807	7.04722	7.07331	6.12429	7.92454	8.22996	7.46806	10.1322	8.47073	7.51268	9.69162	6.11987	9.0946	8.75648	9.19024	8.19229	7.96165	7.65346	7.38954	6.97248	9.18807	6.78336	9.53331	6.05865	6.45628	6.89528	7.17235	7.1097	7.45272	7.32195	10.4641	7.08275	7.41749	5.8423	6.3512	5.72273	7.80587	6.55574
AP001055.1	NA	0.677083	0.234275		2.53619	3.52378	3.77084	2	2.81131	3.77147	3.51052	2.75556	2.57851	3.17406	2.82424	3.22669	4.5153	4.87745	6.11693	5.39891	2.57862	4.94103	2.80308	4.74472	4.69176	5.92627	4.62433	4.35822	3.87706	5.31693	2	3.22491	2.31964	5.66508	3.17838	5.63973	3.59128	4.64595	4.42311	4.02035	5.72405	2.35631	3.78083	3.6637	3.64284	4.79751	3.83549	3.63213	3.47699
AP001055.6	NA	0.81054	0.0941136		3.23291	3.4356	4.24878	4.32609	3.09235	3.88058	2.5127	3.61582	2.31806	3.67753	6.75187	3.80286	4.62968	5.20626	6.48653	5.73466	4.15508	5.56735	4.14607	6.01854	5.2003	5.12879	5.09597	3.30688	4.72018	5.56127	2.32573	4.15025	3.9914	6.17953	3.17838	5.92899	2.36468	5.39457	5.0213	4.88588	6.48729	4.21473	4.12095	3.6637	4.21383	5.08834	3.95978	4.16977	4.04314
AP001056.1	NA	1.39534	0.0779121		2.53619	2.22712	2.61929	2	2.46195	2	2.19187	2.54484	3.44708	2.39409	2.59811	2.25274	2.77195	4.73186	7.44639	4.00547	2.57862	3.58683	2.37621	4.26356	4.1924	4.81259	2.99527	2.66869	5.32076	3.72196	3.71355	2.81904	2	5.19417	2	2.84047	2.89746	2.58579	3.50445	4.36972	4.34241	2	2	2	2.68393	3.84318	2	4.56055	2.91978
AP001057.1	NA	-2.62898	8.75207e-05		6.77257	2.88945	8.42583	7.26295	3.86466	2	4.67923	2	2.79905	8.01014	6.39477	7.39144	5.89875	8.45554	7.83772	5.76163	8.99505	8.35444	9.4767	4.19034	5.93382	6.57354	3.47935	5.74224	10.5545	3.25054	9.3851	2.25224	2.31964	3.23802	2.59004	2.4806	6.9766	8.58743	8.74585	11.1816	6.14686	7.31979	2	8.363	8.31367	4.20889	8.15632	8.08408	5.54868
AP001058.3	NA	-0.192295	0.854692		4.33664	3.89837	2.85134	2.88374	2.24939	2	2	2	2.31806	2.7033	7.26689	2.82039	3.6428	5.91722	5.31924	4.00547	5.07061	3.58683	5.41721	2	2.27505	4.07995	2.26146	3.4693	6.64728	2.29852	4.60072	2.25224	2.31964	3.53717	2	2.84047	3.95455	4.58704	6.56893	5.088	3.44059	4.21473	2	5.00843	3.64284	3.19786	3.69947	4.47232	2.29038
AP001062.7	NA	0.0542002	0.89721		7.82252	9.96533	8.70324	9.35855	7.18887	8.06572	10.5117	9.99292	7.4486	8.98287	10.0724	9.81758	9.60466	10.6882	10.2764	8.64384	9.37974	9.42063	9.52651	9.48548	9.01026	9.38297	7.83367	7.73287	9.84504	9.86389	9.91968	8.6351	8.37237	10.1752	8.31877	9.24429	8.54409	9.83853	10.0416	9.93495	10.4665	10.1665	8.36298	9.59165	9.21906	8.70406	8.74104	9.68455	7.78604
AP001063.1	NA	-1.70853	0.211911		2	2.22712	2.61929	3.04014	2	2.34281	2.19187	2	2	2	6.48027	2.25274	2	2	2	2	2	2.41574	2.80308	2.77638	2	2	2	2.37274	2	2	2.32573	2	2	2	2	2	2	2.32243	2	2.63765	2	2	2	2	2	2	2	2	2
AP001065.15	NA	1.09453	0.331329		7.07189	8.46423	3.77084	3.90563	2	6.24572	2	2.54484	2.79905	4.34582	2	2.9689	2	5.34625	2	3.17398	2	3.66488	2.67434	3.94535	2.50597	7.63326	3.57866	3.30688	2.57148	3.61774	2.59129	2	2.31964	3.23802	8.13908	6.002	2	2.58579	2.54527	3.68847	4.97403	3.56611	5.81708	6.86728	2	7.84344	2.40176	3.03552	5.43432
AP001065.2	NA	-0.06518	0.96066		8.52243	9.27254	8.93581	8.69312	2	8.94615	2.36119	5.06034	7.95814	2.55697	4.67677	2	8.38457	10.3599	2.54655	6.73493	9.16589	8.74648	9.96619	7.32077	2.50597	8.98743	2.26146	6.87293	6.04907	10.1154	7.7801	8.51366	6.44848	8.99281	7.78969	2	7.79813	2	2.29824	9.59886	6.29596	7.08991	2.93628	8.08054	4.47218	7.58023	2	7.3904	8.15445
AP001065.7	NA	-0.145538	0.888127		2.29286	3.60688	3.65281	5.53161	2	2.85174	4.14201	3.50356	2.79905	5.67574	3.61115	2.25274	2.30551	5.0512	2.54655	4.59104	3.4473	6.68451	4.70304	6.91771	2.50597	4.62403	2.48273	3.98117	2	6.88291	3.47148	3.95079	3.9914	4.419	2	2.84047	2.89746	4.2499	3.99472	6.62182	6.72794	4.66057	2.38353	3.6637	2.38212	4.28747	2	3.63213	2
AP001189.4	NA	2.71515	0.0290794		2.29286	2.4233	2	2	2.81131	2	2	3.71996	2	2.9578	2	2.46774	2	2	5.50629	2.58739	2	2.73809	2	2	2	2.89591	2.48273	2	2	2	2	2	2	2	3.00761	7.04531	2	2	2	2	3.19266	2	2	2	2	4.03759	2.40176	2.76545	2
AP001258.4	NA	-0.193164	0.653983		9.07109	8.40451	9.98285	9.08535	6.58626	8.47971	9.94132	8.70697	9.04678	10.2199	9.44188	9.33667	9.2872	8.9346	9.33757	9.52097	7.33008	9.36764	9.81406	6.54444	8.19068	9.86673	10.2769	9.39115	10.4177	7.66263	8.7968	9.1243	8.83725	9.44606	3.33105	8.6864	10.0499	8.18237	8.40243	9.4509	8.99841	9.27689	7.35379	8.42802	9.4367	9.08571	8.4807	10.3507	9.31359
AP001347.6	NA	0.924146	0.129019		2.74434	3.83083	6.66637	5.70524	6.92778	5.13397	6.09366	6.98838	3.44708	5.48655	2	3.44532	4.45452	8.08771	8.3546	6.6935	6.53629	4.80975	6.21552	8.21764	8.5128	6.25372	5.60012	2	3.77831	4.89467	5.92453	8.76496	2.58115	6.32355	5.44004	6.16982	7.07835	3.32342	3.9091	7.5755	8.12488	6.44169	5.3414	3.89155	6.04142	6.04684	6.00831	7.21121	5.93256
AP001372.2	NA	0.0301625	0.946392		7.51692	9.09141	9.40378	8.11365	8.01329	8.42672	9.68628	8.98818	8.31618	9.5417	8.72172	7.89699	6.91869	8.30921	9.23323	8.38224	8.00355	8.79935	10.1983	8.52735	8.5966	8.80511	9.37774	9.38098	8.24511	9.40909	8.46989	8.80742	9.55464	8.74489	7.36353	8.60084	7.5373	8.36001	8.58606	10.9757	9.34495	8.70563	8.13817	7.22182	6.94106	8.20909	9.01262	9.33965	8.15896
AP001412.1	NA	0.204246	0.640621		5.25589	4.34819	4.60718	2.5085	3.32747	4.89479	4.14201	5.24623	3.79349	4.30055	5.20473	3.63513	4.25512	3.52659	3.25202	3.46407	4.30666	3.8765	5.05299	4.33324	4.12453	4.67353	5.09597	2.66869	2.79	4.98121	4.60072	4.6226	3.57732	5.4666	3.71096	3.57366	5.03385	3.70217	5.0213	4.71323	6.23159	3.56611	4.47714	4.08828	4.82071	4.79751	4.18023	4.27783	3.78766
AP001429.1	NA	-0.503187	0.266163		4.57326	4.57152	3.22669	5.42212	3.32747	5.2605	2.19187	5.09948	3.15915	3.67753	4.02942	3.72143	4.92676	4.51162	4.75645	2.58739	4.23286	5.39485	5.86353	4.69265	5.13281	4.76771	3.67157	4.18198	3.14739	5.56127	4.82356	4.57713	3.16356	4.09119	4.47186	5.49548	3.44656	4.64595	4.48359	6.60544	4.89311	5.90761	5.10655	4.26137	4.21383	3.19786	3.54927	4.16977	3.9629
AP001432.14	NA	0.00331099	0.994577		5.38583	5.0287	4.16503	5.06954	3.21469	6.30565	3.09621	5.69268	4.50751	4.2538	5.28296	4.08915	4.68364	4.0203	5.31924	4.25368	4.30666	5.60743	6.51714	6.57352	5.38567	5.84218	4.87934	5.01356	3.43358	5.17727	3.71355	5.47587	5.11913	5.94512	4.47186	6.29131	5.57636	5.13149	6.01405	6.63801	6.43107	4.02915	5.05462	3.89155	4.99546	4.12578	4.27899	4.86772	5.06309
AP001437.1	NA	0.0191836	0.980692		4.05344	6.44628	2.61929	4.0598	3.70683	3.38369	4.14201	5.31436	3.31029	2.7033	4.42405	2.9689	3.74785	3.12144	4.15522	3.70549	4.30666	4.5048	5.00025	2.96379	3.81576	3.05379	3.57866	3.30688	3.43358	3.91019	4.40763	3.44335	3.69251	3.23802	3.17838	5.02073	2	3.80914	4.15208	6.16604	4.80738	3.26348	2.68622	3.6637	3.49546	3.02517	2	3.03552	3.78766
AP001462.6	NA	-0.152087	0.654625		5.38583	5.39885	6.20349	5.20792	4.46698	5.21954	5.11786	5.7916	4.62753	4.83294	4.61762	5.01514	5.41551	3.74472	4.6546	6.29231	6.06948	5.77518	6.09493	4.52411	5.41437	4.72139	6.2838	5.01356	5.42236	5.50395	5.26484	5.86445	5.31161	3.89433	5.01329	4.41914	3.44656	6.04674	5.81657	4.93912	4.97403	3.92657	5.00075	4.55547	5.29196	4.36199	5.53566	4.47232	5.70484
AP001468.1	NA	-0.107729	0.77699		7.29505	8.34826	7.74253	7.24698	7.73526	5.97749	6.6785	7.27151	5.88874	7.69729	7.57743	8.0999	7.60417	7.34826	8.00225	7.56937	8.03102	8.62238	8.31297	9.27585	8.99133	7.54292	6.42393	8.06055	8.51036	8.61487	8.20351	7.55597	8.38098	7.128	5.53742	9.12269	6.6026	7.87897	8.22777	8.09277	7.7357	7.36952	7.09565	7.75816	7.61219	7.75633	8.43324	8.74665	7.10617
AP001469.7	NA	-0.515844	0.0825643		5.50502	5.61502	5.2597	5.24054	3.62092	5.44947	4.39704	5.47182	3.44708	5.60301	5.5904	3.80286	5.13476	4.87745	4.98345	4.91321	3.68723	5.30019	4.73567	6.10076	5.62551	4.93942	4.71444	4.18198	6.22811	5.61639	4.60072	4.75098	5.31161	4.80292	5.44004	4.41914	4.87324	5.73022	6.55491	6.00057	5.01284	4.59519	4.12095	4.68272	5.49962	4.28747	5.17439	4.47232	5.43432
AP001469.9	NA	-0.103851	0.760841		8.58802	8.72128	8.67703	7.82192	7.00611	9.04029	8.32348	8.42053	7.96385	8.71386	7.81976	6.07827	7.5398	7.19	7.79048	8.28796	7.22932	8.372	8.47636	9.16795	8.63369	8.23347	7.42371	7.21964	9.16158	8.83419	7.9434	8.20542	7.80251	7.59349	7.88528	7.23897	7.99963	9.35342	9.19116	8.23794	8.60312	7.66865	7.44738	5.80835	7.30427	6.99083	7.95447	8.29166	8.61452
AP001505.9	NA	2.97195	0.00165453		2.29286	2.88945	3.38314	2.5085	2	10.8155	2.19187	2.29799	2	2	4.11746	2.46774	2	3.12144	2	2.32339	2	2.87574	2.20034	3.53648	2.70497	7.19011	3.13235	2.66869	2.31385	2.54574	2	2	2.99427	2.62621	2	2.4806	7.43552	2.58579	2	2	2.51458	2.35631	2	2	2	2.33205	2	2.76545	2.53198
AP001596.6	NA	0.785	0.34094		2.53619	5.08776	2.34262	4.78994	7.07234	2.6196	4.47293	2	5.7893	2	5.24438	5.86734	4.78585	3.52659	4.89689	6.6935	3.4473	7.19912	2.92128	2.56093	4.31925	5.72968	4.31436	7.1614	3.55787	2	4.53919	3.63303	3.57732	5.50163	3.71096	4.94868	3.28569	2	2	3.25669	3.19266	4.72312	2	5.56576	4.30519	8.03213	2.71566	6.61157	2.53198
AP001597.1	NA	1.14585	0.184929		2.29286	3.52378	2	4.44282	5.93935	2.6196	2.89021	2.54484	4.684	2	4.61762	5.1766	3.74785	2	3.72374	6.46639	2	5.98751	2.37621	2.77638	4.05331	4.51962	3.37269	5.42342	2	2	2	4.21105	3.57732	3.89433	2.59004	4.30836	3.10459	2	2.29824	4.99047	2.51458	4.29927	2	4.79966	2.68393	6.40507	2.71566	6.28891	2.29038
AP001604.3	NA	-1.20521	0.608993		2	2	2	4.44282	2	2	2	2	2	2	2	2	2.5575	2.55607	3.50708	2	2	8.23478	7.12164	2	2	4.72139	2	2	2.31385	2	2	2	2	3.53717	2	2	2	2	2.94004	2.35377	2	2	2	2	2	2	2	3.03552	2
AP001619.2	NA	-0.316211	0.600998		3.59723	4.39571	2.85134	3.73299	2.24939	2.85174	3.83201	3.9937	2	3.17406	3.34551	2.9689	4.32469	4.56991	4.15522	3.3263	3.79373	3.0014	3.69353	3.41319	4.31925	2.7186	3.13235	3.74782	3.6723	3.81914	3.00948	3.22491	3.31505	3.99612	3.00761	3.36809	2	3.80914	3.38267	3.41542	4.5677	2.88006	2	3.05945	3.14602	2.82896	3.19185	3.4593	3.47699
AP001625.6	NA	-1.31497	0.0260869		5.94527	7.38364	6.32424	6.92452	2	2	3.77319	4.97872	4.30639	6.6546	5.20473	4.90881	5.01359	3.63977	6.2451	2	7.78858	5.37176	7.21139	3.75535	5.02526	6.98973	4.87934	6.736	6.04907	4.65244	6.32172	5.26268	6.09772	6.343	2	2	3.44656	6.49423	5.69394	5.34632	2.8931	8.03814	4.88657	3.89155	8.09429	2.60179	4.27899	5.80201	6.25245
AP001626.1	NA	-1.37307	0.229623		10.0766	8.57157	8.35673	6.93452	2	2	4.57977	3.24888	2.57851	10.9975	3.34551	3.54335	3.93745	5.09155	9.64199	3.00365	3.57225	7.7124	2	2	3.4224	4.89837	4.47765	5.57387	7.76727	5.50395	4.10193	2	6.79629	3.23802	2	2	2.36468	2.58579	3.50445	3.68847	2	6.10841	2	4.08828	9.36421	2	2.97331	7.96789	9.20441
AP001626.2	NA	0.31307	0.726046		2.53619	3.75997	2	3.98478	2.46195	2.34281	4.27516	5.71805	2.31806	2.55697	2	2.65481	2.5575	3.2695	3.25202	2	2	3.58683	2.37621	4.11321	2.87983	3.65625	2.48273	2	2.57148	3.10394	2	4.26938	3.16356	4.62369	3.00761	2	2.65553	3.80914	2.94004	3.07832	4.21503	5.79565	2.68622	3.39298	3.49546	2.33205	2	3.26292	2.73888
AP001631.10	NA	3.42412	0.000259052		2	7.59686	2	2.88374	2.64718	3.52485	2	2.29799	7.11039	2.39409	2.32983	2	2	9.25638	2.54655	3.17398	2	2.73809	2.92128	3.53648	4.12453	3.3256	6.94503	3.30688	3.55787	3.10394	2.59129	6.82382	4.74512	6.30384	5.68642	2.84047	3.7228	2.32243	2	2.63765	6.31161	2.35631	4.39599	3.05945	2	2	2	5.52338	2
AP001631.9	NA	0.155027	0.925408		2.29286	2	2	2	2	2.34281	2	2.54484	5.98177	2	7.26689	2	2.30551	2.55607	2	2.32339	2	2.22279	4.49004	4.5825	2.27505	2.89591	2.26146	2	2.57148	2.29852	2	2	3.69251	5.19417	2	2.4806	2.65553	2.32243	2	3.07832	2.28011	2	2.68622	2	2	2.33205	2	2	2
AP001816.1	NA	-0.743838	0.1381		6.91929	7.65171	9.74579	6.11012	7.3775	9.42057	8.39837	4.54052	8.47662	8.55666	7.32351	7.83059	9.86325	7.18068	8.70599	10.4135	9.15594	7.95695	7.56463	6.46905	6.31495	8.06749	9.02182	7.91307	8.76367	6.03582	7.86406	6.87168	8.19325	8.95855	10.2535	7.56232	7.05358	9.39049	9.08535	8.08688	7.80922	7.02931	9.25701	9.66284	7.12782	6.82948	8.38416	8.25247	7.5107
AP001877.1	NA	0.614983	0.0174686		5.9662	6.72267	6.68152	6.61193	6.57488	7.02903	6.1175	9.15074	6.73616	6.24066	8.23333	5.80941	6.47425	7.10385	7.36004	6.41633	6.48952	6.45113	6.66	7.8408	7.51533	7.71237	6.69134	7.72485	6.35346	7.61605	5.71789	7.22115	6.74384	6.81635	7.30941	7.52564	5.57636	6.1521	6.01405	6.58888	6.85088	6.38478	7.10845	6.46862	5.64659	6.06925	7.30502	6.48201	6.42708
AP001888.1	NA	-0.871253	0.592705		2	2	2.34262	2.27654	2	2	2	2	2	2.21046	2.59811	2	2	2	2	2	2.31813	2.41574	2.53296	2.56093	2.27505	2	2	3.30688	2	2	2	2	2.58115	2	2	2	3.28569	2	2	2.35377	3.05064	2	2	2	6.72648	2	2	2	2
AP002387.1	NA	0.00181007	0.997954		2.74434	2	2.85134	2.5085	2.46195	2.6196	2.64981	2	2.79905	2.7033	2.32983	2.65481	2.30551	2.30466	4.07864	2.32339	2.31813	2.87574	2.80308	2.77638	3.89937	2.28119	2.26146	2.66869	2.79	2.75672	2.59129	2.25224	2.31964	2.62621	2	2	2.65553	2.58579	2.54527	8.35031	2.28011	2.64182	2	3.05945	2.38212	2	2.71566	2	2.73888
AP002414.1	NA	0.527454	0.440167		4.51764	3.96288	2.85134	3.30976	3.43206	2	3.58081	3.24888	3.57202	2	2	2.82039	2	2.95644	3.61947	2.58739	3.4473	2.73809	2.80308	2.30755	2.27505	6.75695	3.57866	2.66869	3.29757	3.25054	2.32573	3.71927	3.31505	4.68594	2.32498	3.91351	3.10459	3.00125	2	2	2.71622	2	2	2	2.68393	3.61843	2	2.76545	3.69135
AP002954.3	NA	1.06422	0.012342		3.48571	6.03073	3.22669	4.99502	4.19703	4.47503	4.50943	6.98838	4.7907	4.51393	3.61115	4.6252	2.95861	5.8716	5.10428	6.07294	2.99047	5.62706	4.85928	5.71348	5.85224	5.41735	5.55205	5.11522	4.87157	6.32771	2	5.47587	4.79753	5.15068	4.40461	6.62756	4.24451	3.80914	4.22475	5.69482	6.85088	2.64182	5.05462	5.49816	4.3911	4.68589	5.72273	5.3361	3.47699
AP003068.18	NA	1.33807	0.00271118		4.82311	5.76729	5.6157	4.99502	5.82875	6.99303	4.57977	7.0396	5.70995	4.20549	5.07881	4.21348	5.05512	6.3252	5.86663	7.00706	4.44381	7.36028	6.44003	5.10492	6.40352	8.77707	9.88539	8.14111	5.1731	5.88684	5.87558	6.44793	6.52818	6.94919	6.33635	5.54518	6.23503	6.00234	5.74425	3.91798	6.37258	3.56611	6.0471	4.68272	6.39334	6.36938	3.83549	7.53896	5.49263
AP003068.23	NA	0.920107	0.0281936		6.71192	7.15422	6.43566	6.36805	6.52845	8.76588	6.27419	7.35475	6.00412	4.95484	6.48027	6.37305	5.41551	6.74761	4.89689	7.75534	5.71026	8.28508	6.99931	5.63287	8.54561	9.05436	10.1514	8.57055	6.675	7.91981	6.55724	7.38841	7.61812	5.83953	7.68731	6.86134	8.25456	7.25035	7.16615	4.02035	6.89311	6.61663	7.87174	6.28024	6.96927	6.82948	4.37142	7.58176	6.85149
AP003733.1	NA	-0.0764238	0.894988		4.99587	6.16019	6.65106	6.09236	6.29877	4.07679	5.71044	5.64055	6.28532	5.03995	5.67987	5.42827	5.77992	4.73186	7.51339	8.21664	4.73862	5.6844	6.75857	6.33958	6.23674	6.09927	7.36232	6.56685	7.41133	6.51342	6.35782	6.15487	5.03432	6.83019	5.14273	3.57366	4.24451	5.80967	5.90769	9.01245	5.72405	5.2757	4.21858	6.72668	5.64659	7.41504	5.94955	5.97251	4.81144
AP003774.4	NA	-0.956974	0.217599		6.99251	4.57152	3.87993	5.70524	2.24939	4.07679	3.43664	2	2.31806	3.6049	3.83539	4.71207	4.18201	4.0203	3.50708	4.17559	2	6.50517	3.62551	2.77638	5.16695	5.70608	5.85908	4.90418	2	6.22504	3.18045	4.79136	2	2.86017	2.32498	2.84047	5.50506	4.00187	3.38267	5.56534	5.19267	5.09829	2	7.17929	2.38212	5.25405	2.71566	3.92585	4.76488
AP003900.6	NA	-0.304496	0.848057		2.92621	2.59596	2.61929	3.04014	3.86466	2	2.19187	2	2.57851	2.21046	2	2	5.94367	2	5.53524	2.58739	2	7.50524	7.81801	6.54444	7.55454	5.79823	2	2.91414	7.57473	2	2	7.22852	2	5.83953	7.78969	6.03716	5.43005	3.00125	2.54527	2	8.1425	2	2	6.60341	2	4.62667	2	5.23248	3.35654
AP004290.1	NA	-0.764521	0.277962		2	3.01647	2.85134	3.63824	2.95866	3.2272	2.5127	3.38183	2.31806	2.55697	2.59811	2	3.5295	2	2.94198	3.91224	5.59716	4.5048	3.39978	2.77638	4.59477	3.55422	3.37269	6.85834	3.29757	3.25054	2.59129	2.46688	2.80245	2.62621	4.40461	4.94868	2	3.70217	3.9091	3.55839	3.19266	3.42272	3.14933	3.6637	3.14602	2	2	4.16977	2.53198
AP004372.1	NA	-2.30832	0.0894586		5.28949	2	8.37548	4.13112	2	2	8.64999	2	2	4.4737	3.19178	5.94113	9.43413	2.30466	2	3.46407	2.57862	2	7.42153	2	2	2	2	3.12383	2.31385	2	9.04112	2	6.03362	2	2	6.99254	2	3.80914	7.57343	6.0254	2	6.85872	6.02027	2	10.5701	2	2.40176	2	5.24373
AP005482.1	NA	0.349187	0.564949		3.0877	4.8006	2.34262	4.49782	6.22789	8.07723	5.69468	5.21092	5.73689	5.46619	5.20473	3.9531	3.74785	4.73186	3.38518	4.32776	4.37686	5.06136	5.39695	6.43776	6.10207	6.00573	4.91778	2.37274	6.1314	4.29514	4.26286	4.97785	5.41586	7.93849	6.83482	5.63973	7.06602	5.88497	5.76876	5.30635	7.17566	2.88006	6.29103	4.08828	4.21383	4.90111	4.27899	4.93529	3.87794
AP006216.10	NA	-0.433955	0.431535		3.59723	3.96288	3.52427	2.70828	3.93754	3.77147	2.99688	3.9081	4.37659	3.52842	2.82424	2.82039	3.12386	3.74472	3.99776	2.81048	3.68723	2.5859	3.31594	3.27837	3.03576	2.89591	4.19423	3.12383	3.55787	3.10394	4.18464	3.10189	3.31505	2.34682	4.65661	3.12827	3.10459	2.32243	3.10314	3.91798	2.71622	3.08447	3.14933	2.62487	4.54895	2.60179	3.69947	3.92585	4.94275
AP006216.11	NA	0.322242	0.357921		5.61511	5.8549	4.89402	4.26398	4.85343	5.84912	4.64683	6.05321	4.15482	4.51393	4.35329	4.08915	5.13476	6.0664	6.39475	5.49849	3.98569	5.64643	4.8886	5.66025	5.44252	4.72139	5.8787	4.18198	5.28524	5.61639	6.4274	5.17384	5.03432	4.62369	6.16407	5.77085	5.57636	5.21168	4.22475	4.51707	4.71623	4.66057	6.1247	5.35264	5.64659	4.36199	6.2466	6.4361	5.84574
[truncated: 24,376 more rows]
[truncated: 5 more columns]

## Sheet: CCLE_mRNA_DE_miRNA
					HCC2157	HCC38	DU4475	MDAMB175VII	T47D	KPL1	MDAMB231	HCC2218	HCC1954	CAMA1	HMC18	AU565	HS578T	BT20	MDAMB361	MDAMB436	SKBR3	HCC1143	HCC1937	HCC1569	HCC1395	HCC1187	ZR751	HCC70	MCF7	HCC202	MDAMB157	EFM192A	MDAMB453	EFM19	BT474	MDAMB415	MDAMB468	BT549	CAL851	HCC1806	UACC812	CAL148	MDAMB134VI	HCC1500	HCC1599	UACC893	HDQP1	HCC1419	BT483
[truncated: 735 more rows]
[truncated: 5 more columns]
